# Supplementary material for: NetR and AttR, Two New Bioinformatic Tools to Integrate Diverse Datasets into Cytoscape Network and Attribute Files
Source: Genes (Basel). 2019 Jun 1;10(6):423. doi: 10.3390/genes10060423 (PMC6628208; doi:10.3390/genes10060423)
Supplement: Supplementary file 1 [file genes-10-00423-s001.zip]

Archive with 60 entries (57 files):
- Supplementary Materials/
- Supplementary Materials/Supplementary figure legends.pdf
- __MACOSX/
- __MACOSX/Supplementary Materials/
- __MACOSX/Supplementary Materials/._Supplementary figure legends.pdf
- Supplementary Materials/ISCattributes-EsgCicIMnet.csv
- __MACOSX/Supplementary Materials/._ISCattributes-EsgCicIMnet.csv
- Supplementary Materials/ISC_RNAseq-original.txt
- __MACOSX/Supplementary Materials/._ISC_RNAseq-original.txt
- Supplementary Materials/Esg_DamID data-top10.csv
- __MACOSX/Supplementary Materials/._Esg_DamID data-top10.csv
- Supplementary Materials/.DS_Store
- __MACOSX/Supplementary Materials/._.DS_Store
- Supplementary Materials/Esg_DamID data-original.xlsx
- __MACOSX/Supplementary Materials/._Esg_DamID data-original.xlsx
- Supplementary Materials/Tis11-upregulated-original.docx
- __MACOSX/Supplementary Materials/._Tis11-upregulated-original.docx
- Supplementary Materials/Figure S5cont.jpg
- __MACOSX/Supplementary Materials/._Figure S5cont.jpg
- Supplementary Materials/EsgCicTis11_noIM.csv
- __MACOSX/Supplementary Materials/._EsgCicTis11_noIM.csv
- Supplementary Materials/Figure S4cont.jpg
- __MACOSX/Supplementary Materials/._Figure S4cont.jpg
- Supplementary Materials/Cic_DamID data-processed.csv
- __MACOSX/Supplementary Materials/._Cic_DamID data-processed.csv
- Supplementary Materials/Esg_Cic-top10_IM.csv
- __MACOSX/Supplementary Materials/._Esg_Cic-top10_IM.csv
- Supplementary Materials/Tis11-downregulated-original.docx
- __MACOSX/Supplementary Materials/._Tis11-downregulated-original.docx
- Supplementary Materials/Cic_DamID data-original.xlsx
- __MACOSX/Supplementary Materials/._Cic_DamID data-original.xlsx
- Supplementary Materials/Supplementary Methods.pdf
- __MACOSX/Supplementary Materials/._Supplementary Methods.pdf
- Supplementary Materials/Tis11_Diff expressed-processed.csv
- __MACOSX/Supplementary Materials/._Tis11_Diff expressed-processed.csv
- Supplementary Materials/ISC_RNAseq-processed.csv
- __MACOSX/Supplementary Materials/._ISC_RNAseq-processed.csv
- Supplementary Materials/Cic_DamID data-top10.csv
- __MACOSX/Supplementary Materials/._Cic_DamID data-top10.csv
- Supplementary Materials/GO_IntestinalHomeostasis.csv
- __MACOSX/Supplementary Materials/._GO_IntestinalHomeostasis.csv
- Supplementary Materials/Figure S3.jpg
- __MACOSX/Supplementary Materials/._Figure S3.jpg
- Supplementary Materials/Figure S2.jpg
- __MACOSX/Supplementary Materials/._Figure S2.jpg
- Supplementary Materials/NetR.py
- __MACOSX/Supplementary Materials/._NetR.py
- Supplementary Materials/Esg_DamID data-processed.csv
- __MACOSX/Supplementary Materials/._Esg_DamID data-processed.csv
- Supplementary Materials/ISCattributes-EsgCicTis11net.csv
- Supplementary Materials/Figure S1.jpg
- __MACOSX/Supplementary Materials/._Figure S1.jpg
- Supplementary Materials/Figure S5.jpg
- __MACOSX/Supplementary Materials/._Figure S5.jpg
- Supplementary Materials/AttR.py
- __MACOSX/Supplementary Materials/._AttR.py
- Supplementary Materials/50+esg-full-cic-tis11 no intermine.R
- __MACOSX/Supplementary Materials/._50+esg-full-cic-tis11 no intermine.R
- Supplementary Materials/Figure S4.jpg
- __MACOSX/Supplementary Materials/._Figure S4.jpg
