# Supplementary material for: NetR and AttR, Two New Bioinformatic Tools to Integrate Diverse Datasets into Cytoscape Network and Attribute Files
Source: Genes (Basel). 2019 Jun 1;10(6):423. doi: 10.3390/genes10060423 (PMC6628208; doi:10.3390/genes10060423)
Supplement: Supplementary file 1 [file genes-10-00423-s001.zip › Supplementary Materials/ISCattributes-EsgCicIMnet.csv]

Mapping Key	ANNOTATION_SYMBOL	NAME	ISC rep1	ISC rep2	ISC rep3	ISC	EB rep1	EB rep2	EB rep3	EC rep1	EC rep2	EE rep1	EE rep2	VM rep1	VM rep2	ISC Homeostasis
betaTub56D																False
shg	CG3722	shotgun	0.055149881	0.052152998	0.049041885	0.052114921	0.050990806	0.011381225	0.037826502000000005	0.011001363	0.020584456	0.004539689	0.026491981	1.715983924	0.155497545	False
PGRP-LC	CG4432	Peptidoglycan recognition protein LC	52.76960553	59.54886244	64.77802945	59.03216581	80.43230195	60.71411328	46.58246698	10.59344841	23.2991775	7.833484019	6.827322667000001	3.48366108	2.135914433	False
pbl	CG8114	pebble	13.45156189	12.24946163	11.0757091	12.25891087	26.75599064	19.31623039	55.07458964	2.608796211	2.752108037	0.8612113459999999	0.6200560860000001	3.5689586010000003	1.451617501	False
emc	CG1007	extra macrochaetae	21.92172421	20.41778576	21.81222255	21.38391084	20.94630714	40.25560295	29.30824588	24.66380784	42.68505791	21.11974758	8.451038101	32.21718177	20.5930842	False
pros	CG17228	prospero	38.88291983	39.40443088	65.02777749	47.7717094	19.93887172	6.449351571	3.302812567	7.694335242	8.574989798999999	108.585199	153.44063590000005	1.062559203	0.124851458	False
CtBP	CG7583	C-terminal Binding Protein	1932.71645	1953.078359	2407.842749	2097.879186	1073.478658	1165.142394	572.6974395	394.6804998	617.6848909	306.14346980000005	239.9677485	24.51673768	5.703591931	False
wdb	CG5643	widerborst	856.3544786	817.573542	903.685306	859.2044422	559.5313067000002	416.8071553	363.2008042	503.8117213	567.6806743	432.0702806	372.3121881	4.049433833	2.086221616	False
Kap-alpha3	CG9423	karyopherin alpha3	400.3228026	406.1341507	424.27922710000007	410.2453935	330.4288779	322.771676	306.0860742	435.4378468000001	680.9902053999998	184.1542645	231.0721239	14.09403278	8.625212372	False
vib	CG5269	vibrator	159.3041121	161.6600406	170.4886629	163.8176052	101.06145	143.24756010000004	130.3346977	148.8333232	189.8371342	144.88377519999997	134.1434619	31.27289126	16.28246819	False
Dl	CG3619	Delta	510.5681693	520.3554289	498.4765632	509.8000538	32.12152233	26.98301531	19.2829799	15.13562483	18.72673153	3.994778949	5.673150577	95.81524676	0.287625196	False
gammaCOP	CG1528	gamma-coatomer protein	367.8071319	382.2058872	300.2721546	350.0950579	244.1646947	378.1088912	357.4061475000001	170.3828271	348.0794068	204.2049055	183.36666	3.625894001	7.193365752999999	False
N	CG3936	Notch	138.1284425	134.3952714	123.7861876	132.1033005	65.15854298	24.67612557	20.20923657	3.116925592	4.804347064	0.837333579	1.127625171	4.935012481	0.7151539000000001	True
Raf	CG2845	pole hole	16.45400154	15.82342788	17.51637795	16.59793579	12.37498453	7.474451367999999	20.15312605	11.17020282	11.00456362	8.839510867000001	10.07265179	0.7180936790000001	1.263291773	False
Pdk1	CG1210	Phosphoinositide-dependent kinase 1	11.58814973	11.16811867	11.10101617	11.28576152	10.13770651	8.503154923	8.142184482000001	10.7451446	9.108863696	11.25644153	7.504538545	12.080217800000002	1.628636281	False
rl	CG12559	rolled	187.8460131	187.0441473	181.2847856	185.3916487	596.7066308999998	818.0437161	303.8867017	418.0585746	511.2573135	250.870103	285.2610197	10.3513895	3.620381713	False
wit	CG10776	wishful thinking	0.005850265	0.008759566	0.023063675	0.012557835	0.018586495	0.004301054	0.003943429	0.012472501	0.024892883	0.045748898	0.07645164900000001	0.159110453	0.387172249	False
tmod	CG1539	tropomodulin	0.35668640700000004	0.371476772	0.380144818	0.369435999	0.397762666	0.783691171	0.877855671	0.138422443	0.157542457	0.205964557	0.148859404	2.044744332	0.234509112	False
Rpt1	CG1341	Regulatory particle triple-A ATPase 1	10.88362295	9.811752911000001	9.884377243	10.19325103	6.636657024	5.696683566	9.074142436	13.54260977	13.61787206	6.587519351	10.552438699999998	49.56077705	38.79906845	False
Bsg	CG31605	Basigin	70.70791741	68.06567407	73.91419982	70.89593043	59.39376135	55.81259935	81.06297114	318.63768639999995	235.9966712	209.5301549	203.538011	4.947662157	3.101972007	False
mir-14	CR43013	mir-14 stem loop	0.0	0.0	0.0	0.0	0.0	0.0	0.0	0.0	0.0	0.0	0.0	0.0	0.0	False
14-3-3zeta	CG17870	14-3-3zeta	978.5533482	980.9595217	1073.167914	1010.893595	605.7366789	560.9455196	481.9575742	719.5620876	835.5833091	533.6653215	475.4605689	40.01220167	20.60258735	False
Rtnl1	CG33113	Reticulon-like1	62.09255561	60.56399172	54.86007651	59.17220795	38.19004688	84.94785956	46.2037498	144.0935022	113.38576	143.67943219999995	94.10777444	12.24023316	15.18879623	False
ScsbetaG	CG10622	Sucb	1.660258355	1.60600759	1.523056292	1.596440746	6.141553119	8.80009733	8.668322667	2.603001892	3.164010038	3.03386814	5.0770419460000005	22.13365756	8.949559343999999	False
Rpt6	CG1489	Regulatory particle triple-A ATPase 6	233.8876121	239.1140279	213.8730912	228.9582437	138.8848263	194.4471967	256.8238641	202.2551391	385.5328698	181.5883108	156.50070559999997	26.50896054	33.73448828	False
SERCA	CG3725	Calcium ATPase at 60A	16.31881243	16.08230404	15.2462572	15.88245789	28.22293823	36.45826099	46.62509827	52.40758867	64.86793782	50.18889318	36.8047586	5.563448252000001	9.73380616	True
p38b	CG7393	p38b	7.621322915	6.148586882000001	6.350182201	6.706697332999999	2.653502217	3.377221035	1.45437503	1.879561804	1.678199452	0.761990194	1.3859841080000002	3.383991732	2.192682838	False
Rho1																False
Prosbeta5	CG12323	Proteasome beta5 subunit	47.32530213	48.41453884	39.76359821	45.16781306	58.24848051	84.43117358	102.4941173	90.41198525	129.4084393	87.85957563	89.88885462	38.76759945	33.63336464	False
Taf12	CG17358	TBP-associated factor 12	17.54412145	16.96691099	13.78984976	16.10029407	9.049682824	9.697129835	8.129461887	6.318033587	8.759583282000001	5.18575297	8.797496199	6.271664191	4.956613983	False
Pp2A-29B	CG17291	Protein phosphatase 2A at 29B	29.98034657	30.97630448	34.25062233	31.73575779	48.34923273	45.22642612	59.84271193	58.06082807	53.80542042	69.75093984	66.78403947	15.98074406	6.969451885	False
Fer2LCH	CG1469	Ferritin 2 light chain homologue	1208.906322	1243.2111960000002	1405.345894	1285.821137	2233.400531	2534.668719	4424.931282000001	13780.87938	6882.421776	20082.40211	17714.00277	120.9566652	65.06710316	False
mir-311	CR42943	mir-311 stem loop	0.0	0.0	0.0	0.0	0.0	0.0	0.0	0.0	0.0	0.0	0.0	0.0	0.0	False
spir	CG10076	spire	5.957838494	6.210673148	7.454367857	6.540959833	6.674393754	7.587390032	6.600529001	20.82961563	17.82891373	16.83783284	9.523781514	0.291406218	0.329342933	False
Nmnat	CG13645	Nicotinamide mononucleotide adenylyltransferase	12.8245949	13.47521956	11.97444894	12.758087800000002	11.85744044	12.65404986	20.32226313	18.38753069	24.25273951	17.41843361	20.02151174	1.902499973	15.42997177	False
raptor	CG4320	raptor	0.059314164	0.17762147399999995	0.267241149	0.168058929	0.073899279	0.096904782	0.115501527	0.149872742	0.196296976	0.123689334	0.180451547	0.06568394400000001	0.198403023	False
Dscam1	CG17800	Down syndrome cell adhesion molecule 1	35.01496625	34.91096566	35.06303683	34.99632291	39.43068563	24.27907506	32.00264922	2.71314806	5.93711523	3.390712097	3.580660722	0.251242825	0.007359991	False
trx	CG8651	trithorax	10.78841309	11.23463448	8.11218264	10.04507674	13.90623476	8.00298342	10.90150309	5.829533539	7.912703465	3.830630196	5.068397121	0.931411907	0.724699555	False
esg	CG3758	escargot	104.7053725	110.6856969	110.9003717	108.7638137	186.8509954	284.520082	183.5040205	6.732399683	17.37168995	0.8466621999999999	1.048051496	299.1837855	1.7847675719999998	True
Cdk1	CG5363	cdc2	9.419301758	9.297644863	8.660990158999999	9.125978927	1.783181835	0.599564668	0.989481555	0.23182138	0.264385162	0.209542261	0.159497322	73.36485035	3.630958694	False
Rpn10	CG7619	Regulatory particle non-ATPase 10	9.837677797000001	10.39963969	10.58539253	10.27423667	11.60332366	15.00852738	12.86694819	20.06050773	20.37636572	23.05616753	19.92439265	23.26114287	17.90730449	False
gig	CG6975	gigas	7.055031005	7.623111835	9.667053529	8.115065456	8.807958138	9.838849595	10.78570022	5.857895569	10.45340872	4.398443581	4.586395999	1.608866844	1.130053883	False
sima			1.166083015	1.266082782	1.636054949	1.3560735819999998	1.261657858	1.343592154	0.625130573	2.345500289	4.255635717	1.173170524	1.035416816	1.424809112	1.328010357	False
sima			0.0	0.0	0.0	0.0	0.0	0.0	0.0	0.0	0.005062282	0.016746509	0.004442117	0.084889775	0.0	False
rictor	CG8002	rapamycin-insensitive companion of Tor	699.0693244	733.1104301	768.8277307	733.6691617	486.44939169999986	301.6088649	253.2215492	413.8560146	428.0395779	241.5304811	215.6775349	6.852527013	1.701250295	False
ScsbetaA	CG11963	skpA associated protein	195.6811347	192.4306641	240.3667106	209.4928365	258.5883559	332.8097819	220.26196690000003	442.1029285	485.18828780000007	270.5085728	165.39153280000005	27.8579157	25.49938005	False
PAN2	CG8232	-	397.3195079	414.8625138	400.5541652	404.24539560000005	245.8684426	225.2204128	238.059676	148.37110790000003	198.5679292	107.1914691	122.6371908	11.39159514	8.518386064	False
Rab5	CG3664	Rab5	7589.074236	7583.507457	6666.193171	7279.591621	2412.400751	2592.383045	3048.237671	4665.778418	6699.295809	3173.260446	3502.453633	11.54313083	14.17662673	False
Rab11	CG5771	Rab11	49.14022410000001	52.65234395	58.84865585	53.54707463	33.93043886	36.51962109	40.8259575	74.49484659999997	63.65477399	44.41176405	45.16298507	59.47039255	37.05101579	False
Rab1																False
Rab7	CG5915	Rab7	76.44017844	75.8956402	80.03725817	77.45769227	83.8965869	79.02378307	88.88940361	125.6423801	100.5625208	74.11889328	87.18060388	60.21301088	34.11394354	False
CG12262	CG12262	-	177.943136	167.51021880000005	238.7544745	194.7359431	105.6351301	83.47828241	117.1624095	127.4493883	179.9865789	244.2677576	255.4456589	122.6609241	105.9499113	False
Arf79F	CG8385	ADP ribosylation factor at 79F	105.4675872	102.7933989	82.12859809	96.79652806	109.3810379	161.7769638	135.3357294	178.4863831	177.3076595	150.2540397	105.3127188	59.32626639	21.35292247	False
Akt1	CG4006	Akt1	56.19031554	55.95738366	57.40290076	56.51686665	26.37178379	33.44032035	35.47694513	12.1345868	9.367519878	6.229793832	6.780077151	20.86651182	2.411707748	False
Ankle2	CG8465	lethal (1) G0222	6.868785923	6.856394227999999	7.5526519410000015	7.0926106970000005	8.099339582999999	9.378310329	10.14184549	3.602874668	4.755136207	3.325133923	4.579681052	1.163173725	0.570418775	False
rols	CG32096	rolling pebbles	2.715231203	3.106966829	3.083246968	2.968481667	1.196389921	2.358664905	4.776449699	3.853937859	1.414158716	2.203861645	1.231756204	0.252314492	0.109244559	False
AP-2alpha			6.205285284	6.096928379	5.344918744	5.882377469	11.11465067	12.34439952	9.426186992	7.401540357999999	9.215337459	4.427523176	3.755478514	9.37438316	2.935506217	False
Aplip1	CG1200	APP-like protein interacting protein 1	0.013593621	0.006784549	0.06124633	0.027208167	0.0	0.0	0.0	0.00322011	0.0	0.028347123	0.028197196	0.207281057	0.0	False
ase	CG3258	asense	0.62950731	0.628371641	0.709064432	0.655647794	0.0	0.0	0.0	0.0	0.0	0.109393966	0.08705230800000001	1.966576123	0.009529705	False
Fmr1	CG6203	Fmr1	75.16788517	78.57105244	74.48202507	76.07365423	47.68346035	46.15922596	32.02371259	20.86096232	34.12883666	19.76779421	13.74828384	6.562418983	0.519429891	False
Atg1	CG10967	Autophagy-specific gene 1	111.3615689	117.9077313	135.17073	121.4800101	67.3844784	70.81983611	33.90967314	137.2797512	186.3418055	46.27171953	64.54121787	9.625197945	9.342302661	False
Atg2	CG1241	Autophagy-specific gene 2	0.275227746	0.316357162	0.234856836	0.275480581	0.436424727	0.547761015	0.734584158	0.893001574	0.902964989	1.19570711	0.792345372	0.465650068	0.256637821	False
Atg6	CG5429	Autophagy-specific gene 6	14.872528	13.6460448	10.491225300000002	13.00326603	20.38258513	16.86138055	25.51811635	13.0246542	23.72210493	11.90438688	11.40516204	8.20299152	4.75002198	False
ATPsyngamma	CG7610	ATP synthase-gamma chain	179.5238668	176.0960187	188.0044583	181.2081146	52.51479501	67.59662044	56.09140888	67.4154594	113.0975317	52.92630210000001	73.60499516	20.90885749	45.53587711	False
Oda	CG16747	Ornithine decarboxylase antizyme	1257.499517	1257.599673	1306.974725	1274.024638	432.27040310000007	431.8385538	342.9176145	693.634462	867.3050440999998	808.846776	871.4385892999999	187.3512914	234.7535577	False
AsnRS	CG10687	Asparaginyl-tRNA synthetase	25.71139131	26.40712711	18.91174903	23.67675582	11.90264935	18.90274537	19.16852249	10.78699149	13.82536593	4.974071756	5.898762907999999	7.1668246039999985	14.53255802	False
tkv	CG14026	thickveins	8.540961313	8.017553649	6.779119314	7.779211425	16.40832151	30.84303375	38.3807951	7.023599899	14.34214338	7.890225142	3.203654303	4.218171157	0.892093232	False
Gie	CG7891	GTPase indispensable for equal segregation of chromosomes	7.607591512000001	6.3136748360000015	7.879575899	7.266947416	5.305650989	5.171580575	6.470544667	6.904658339	5.140112978	4.467533855	3.42210935	21.03386245	33.59092418	False
ast	CG4426	asteroid	3.760442926	2.486189638	3.630589402	3.292407322	2.226953487	2.345753641	3.26995486	2.267461195	2.03183344	2.596942251	1.863961223	1.165757725	1.607798439	False
Bap60	CG4303	Brahma associated protein 60kD	56.19608639999999	54.0304202	53.57555144	54.60068601	15.92969406	17.05473856	17.21245691	8.477047991000001	14.07055419	5.43748269	7.6468167839999985	9.21109071	11.16584091	False
Snr1	CG1064	Snf5-related 1	41.19948513	39.98279331	42.86135151	41.34787665	22.35005632	18.8374076	26.91379241	13.96149845	16.14166105	7.0103709410000015	15.82591405	15.51461696	10.6485737	False
Sec13	CG6773	Sec13 ortholog (S. cerevisiae)	81.37951484	82.13234696	69.92758588	77.81314923	15.67423087	18.65688815	23.22835983	12.43304274	15.6404218	11.69124948	20.47656796	9.799933507999999	55.10608585	False
KdelR	CG5183	KDEL receptor	1622.1237609999996	1621.080142	1266.24201	1503.148638	996.3987541	1284.091075	1690.686472	781.3184536	1383.102886	1072.485475	751.7250558	33.28186103	43.42340737	False
Gtp-bp	CG2522	GTP-binding protein	30.09847348	30.13138502	23.22481002	27.81822284	6.188244964	5.416937393	4.652440275	3.808102085	6.3611131310000015	5.830140987	6.904798242999999	5.798929526	37.14980462	False
UQCR-C2	CG4169	-	7.076583877000001	7.400189556	4.919197836	6.465323756	1.4509748409999998	3.39574853	3.198199054	3.640027981	7.538870008	2.424361029	5.916308236	2.7223726760000004	7.828234638	False
Fsn	CG4643	-	2.874441553	2.927416484	3.347095635	3.049651224	2.375606262	1.5040313930000002	2.164465464	1.221495322	1.1385985	1.346657803	1.132058476	14.41624812	10.3654053	False
SdhD	CG10219	-	7.325619225	8.203016607999999	9.124178344	8.217604726	10.79438484	12.99247039	16.51244186	32.11456487	32.9355142	15.42318741	25.15050758	37.95414188	52.48720297	False
gro	CG8384	groucho	8.845438444	9.502650383999999	6.606885592	8.318324807	7.485730662000001	5.772823037999999	5.412634400000001	3.722575354	4.708376039	3.368614553	2.270735016	2.7772302110000004	1.161847169	False
be	CG32594	ben	20.03513269	22.5664258	24.09198135	22.23117995	14.92641674	13.99977352	17.82400687	44.18910859	22.33639544	25.90063525	35.43730091	0.7345443429999999	1.076852102	False
ftz-f1	CG4059	ftz transcription factor 1	143.6622389	142.5628115	133.2156267	139.813559	94.86025328	125.9038659	73.38425116	56.16488759	79.39515105	35.61930809	23.22289395	6.0024512660000005	1.094020402	False
NimC1	CG8942	Nimrod C1	2.9856783030000003	2.980291964	2.786492569	2.917487612	0.28695944	2.717667817	1.840023704	0.040414804	0.0	3.4243609580000003	2.6896101160000003	0.037987966	0.0	False
sna	CG3956	snail	1.147693944	1.196314739	1.830427587	1.3914787569999998	0.060739424000000014	0.029868055	0.146051102	0.009623724	0.004801808	0.0	0.0	43.98029392	0.0	False
Tektin-A	CG4767	Tektin A	0.0	0.035749132	0.0	0.011916377	0.0	0.0	0.0	0.0	0.0	0.018670827	0.0	0.024601041	0.0	False
bs	CG3411	blistered	0.087117488	0.152180566	0.063782807	0.101026954	0.15304045300000002	0.166524447	0.127231873	0.11350201	0.183283138	0.102188426	0.077704215	0.747880436	0.406168321	False
bs	CG4444	plexus	2.712751921	2.898552179	2.775852397	2.795718832	2.670523332	1.563674139	3.021841015	4.036659387	4.4798200260000005	4.631146633999999	3.994413687	0.44655772	0.8379639529999999	False
bsf	CG10302	bicoid stability factor	6.902163721	7.835358531000002	9.14642241	7.961314887	5.935256995	6.113599834	6.30465647	4.563070896	6.7609892139999985	3.139705657	3.424882568	7.399752351	4.046733719	False
bsk	CG5680	basket	78.13668665	78.85850802	89.17989527	82.05836331	127.2229061	154.62776269999995	182.9425299	98.93478217	166.8896674	91.11325373	83.4776676	14.19989548	4.158046393	False
Rpt5	CG10370	Regulatory particle triple-A ATPase 5	54.58243567	55.14138917	58.23498267	55.98626917	49.29523419	75.09202282	95.37389274	62.28877796	89.05382101	49.74353708	52.39206453	30.20550583	36.48468548	False
wal	CG8996	walrus	236.47564080000004	226.9853728	208.5534386	224.0048174	637.0814707999998	709.5427152999998	666.6894414	653.5036242000001	559.0955911	425.7248075	291.7737282	56.77642396	37.11753021	False
SsRbeta	CG5474	Signal sequence receptor beta	59.84215971	60.99758126	54.39624466	58.41199521	74.71479474	106.0773024	142.6687337	159.145721	124.9487619	260.6741468	140.63732439999998	76.38721505	113.9134243	False
faf	CG1945	fat facets	5.625383159	5.789157832999999	6.532576649	5.982372547000001	2.623589095	3.36713709	4.060294243	16.58038083	16.13385982	6.890520586	4.935968001	0.400020573	0.605692405	False
CG13949	CG13949	-	0.0	0.140273912	0.0	0.046757971	0.052524769000000006	0.551009573	0.252597073	0.0	0.199314787	0.0	0.058299104	0.0	5.527387986	False
cindr	CG31012	CIN85 and CD2AP orthologue	81.90899658	83.51931409	81.19952554	82.20927874	38.962492	41.26495999	65.8986422	48.74138014	31.59367406	31.14946653	18.07999465	6.504779383	2.62869136	False
CG17230	CG17230	-	0.740220078	0.65678638	0.926410086	0.7744721809999999	0.522601091	0.161245049	0.443513466	0.0	0.272190865	0.128633311	0.10236238	0.154993943	0.048751610999999986	False
CG3795	CG3795	-	0.0	0.0	0.0	0.0	0.0	0.0	0.0	0.0	0.0	0.0	0.0	0.047092138	0.0	False
Tapdelta	CG9035	Translocon-associated protein delta	35.60650374	36.85947466	25.04134066	32.50243969	16.42675812	30.86931311	28.22218176	14.63340721	34.683048799999995	16.405679	18.81719946	89.43284148	180.6192887	False
Pebp1	CG18594	Phosphatidylethanolamine-binding protein 1	44.08421796	42.80057907	26.4335678	37.77278828	12.25550793	43.37491829	66.18206491	684.239866	1136.46167	555.8674164	886.5946947999997	25.00504773	18.2221582	False
skl	CG13701	sickle	2.539102489	2.715559069	1.225711807	2.160124455	0.0	0.0	0.0	0.171849274	0.0	0.472754905	0.300962895	0.7842783259999999	0.055378484000000006	False
ptc	CG2411	patched	0.001163565	0.0	0.001310616	0.0008247269999999999	0.004349043	0.000570294	0.0020915	0.013230229	0.06876346900000001	0.058233875	0.041513546	0.158522261	0.327241649	False
ox	CG8764	oxen	3.387614723	3.4719550000000003	2.7597389010000004	3.206436208	1.479820766	1.607405379	1.866857698	3.919890836	2.115679732	4.925735736	5.330913724	67.46900931	95.08653459	False
Bx			0.095208714	0.07919746	0.053620595	0.07600892299999999	0.020758527	0.0	0.032088187000000004	0.037589017	0.033759431	0.053771562	0.065830359	0.121373379	0.148945309	False
Bx			0.0	0.0	0.0	0.0	0.0	0.0	0.0	0.0	0.0	0.0	0.0	0.0	0.0	False
mys	CG1560	myospheroid	73.87718368	72.73080172	76.84854759	74.485511	53.62426864	135.35443600000002	71.34058788	41.60776878	45.99932632	27.05029032	16.197615099999997	206.2730757	11.51784732	False
Egfr	CG10079	Epidermal growth factor receptor	2.125587383	2.845077482	2.5574612880000003	2.509375384	5.47106601	4.640773852	3.060924464	0.0	0.15987534	0.100739577	0.020041354	1.210335942	0.34897282700000004	False
Ras85D	CG9375	Ras oncogene at 85D	23.55642258	24.47623908	23.41745105	23.81670424	40.93694881	45.17584633	46.41100118	17.15743154	17.22066635	23.3158517	17.52807902	76.92369783	10.36949508	True
cic	CG43122	capicua	3.961543583	3.917763097	3.408085348	3.762464009	5.320008361	5.2653577380000005	1.7481440680000002	2.190787221	1.243479137	0.883296491	0.426307471	8.800179406	1.049302364	False
CCT3	CG8977	Cctgamma	62.20801097	60.40610286	60.53654422	61.05021935	37.32879948	34.07507561	65.14593659	51.21108372	38.35664487	26.41124071	36.24094865	6.575811976000002	3.124424911	False
CCT2	CG7033	-	139.2664244	139.88788799999998	149.440046	142.8647861	151.340315	117.96535559999998	198.8466926	121.1904683	103.7663006	91.34842164	88.51525421	200.7577138	39.45127319	False
CCT6	CG8231	T-cp1zeta	78.5591426	78.66479084	95.21007229	84.14466858	29.07735415	33.62512456	47.88650498	26.58345204	25.60035979	19.63789369	17.01516795	71.08708099	30.44821608	False
Cds	CG7962	CDP diglyceride synthetase	1.606431007	1.37445678	0.812406898	1.264431562	5.367142767	8.130636812999999	6.467519265	3.184090261	6.649369168	9.280677292	5.766769916	8.785647904	6.241717927000001	False
Pdhb	CG11876	-	2.001534081	2.203115307	2.537822215	2.247490534	2.437426448	3.483891953	5.199711675	5.009131711	6.042132398	4.979008081	4.749854514	8.93861946	20.80999857	False
cnn	CG4832	centrosomin	19.60298819	18.01302796	19.41093344	19.0089832	9.187204308	8.297012913	29.08967139	5.854665541	2.881199792	3.318298172	5.505928292999999	1.665851565	0.079588441	False
P32	CG6459	-	166.83029059999996	170.2624323	163.0055816	166.69943480000003	489.3362416	287.8613344	776.7993909	382.8683313	223.70602940000003	114.8207552	200.7526292	206.095058	46.12710192	False
rho	CG8416	Rho1	104.7430652	103.7651638	89.36634631	99.2915251	34.60524306	41.66255767	26.88627016	22.9631009	27.00054692	12.97245036	12.65109102	67.82161865	27.2444208	False
rho	CG1004	rhomboid	46.35434759	44.34277489	33.69124445	41.46278898	1.990126663	1.151325353	2.298850853	4.278476211	1.357367204	0.35378116200000004	1.14776809	1.903642842	5.078219968	False
Psa	CG1009	Puromycin sensitive aminopeptidase	36.4239411	31.80309883	41.21411019	36.48038337	24.49923623	33.75270271	46.90404185	31.91860889	39.65799242	24.35256177	17.24490913	2.869719636	0.6845811820000001	False
phyl	CG10108	phyllopod	0.4882463070000001	0.533055996	0.721810512	0.581037605	0.0	0.029912797	0.047994806	0.02891442	0.028854007	0.0	0.050638373	5.085438187	0.111098624	False
Ldh	CG10160	Ecdysone-inducible gene L3	29.67327389	29.36351542	26.25296764	28.42991898	2.475314445	4.1768969610000015	2.27622556	12.25839678	13.52725884	6.343074565	8.625681529	9.353347109	6.2200484660000015	False
spi	CG10334	spitz	593.9474081000002	622.3983615000002	583.9010215	600.0822637	295.670573	188.8437367	211.5569816	43.18789636	63.9760825	30.62639415	59.24802965	28.93274094	2.850961634	False
mirr	CG10601	mirror	0.120737651	0.18077975	0.475987658	0.259168353	0.011281992	0.133147584	0.013564068	0.286008038	0.114164183	8.780733071	4.445410333	0.053530343	0.16115768800000002	False
Ret	CG14396	Ret oncogene	2.491194894	0.532864421	1.40301603	1.475691782	1.330187016	0.7849287309999999	0.479775573	0.168606835	0.168254551	5.009418015	5.315118302	0.071878489	0.007314539	False
nst	CG10627	nesthocker	14.19038846	14.95464624	13.42874315	14.19125928	28.62936134	51.01256213	41.72168934	45.31117452	56.88849502	30.99415242	24.40156278	30.42400187	15.52441816	False
Rheb	CG1081	Ras homolog enriched in brain ortholog (H. sapiens)	6.37557218	6.724786806	8.838543849	7.312967612	6.1713328810000005	4.503812052	4.562366597	11.19760464	10.43793928	4.812985185	7.006837216	16.86342294	25.3200539	False
Sc2	CG10849	Sc2	3.825241318	3.970753102	3.077625176	3.624539865	5.02517124	4.687128864	4.387684341	2.0102557780000003	3.905729438	1.332271843	1.7069571369999998	28.67906937	99.75848307	False
osk	CG10901	oskar	0.0	0.0	0.0	0.0	3.19468132	0.0	0.053345676	0.0	0.0	0.0	0.0	0.036042586	0.026722439	False
PHDP	CG11182	Putative homeodomain protein	0.23742257	0.236994246	0.0	0.158138939	0.0	0.0	0.0	0.112483161	0.6734888459999999	0.061887915	0.8372240540000001	0.404807711	0.066695481	False
Tsp	CG11326	Thrombospondin	0.0	0.0	0.0	0.0	0.0	0.0	0.0	0.0	0.0	0.0	0.0	0.0030991340000000004	0.148587071	False
Rcd5	CG1135	Reduction in Cnn dots 5	54.8360228	46.59899363	60.88562121	54.10687921	24.21115394	26.00076421	16.05985601	8.730395365	13.99224772	6.521031872000001	9.822478494	5.407831824	10.94078219	False
step	CG11628	steppke	3.751187689	3.93481458	4.314781	4.00026109	4.97856119	5.258581527	4.114210305	2.274203092	2.539982046	2.171060504	2.611275818	3.874811209	1.375926004	False
CG11703	CG11703	-	0.035768466	0.017851969	0.08057776700000001	0.044732734	0.0	0.0	0.0	0.0	0.0	0.0	0.0	0.0	0.0	False
cora	CG11949	coracle	13.27887498	13.53769072	17.27041742	14.69566104	18.98600567	16.21007177	23.28787997	42.08328478	15.20103007	33.01663457	39.55364359	2.455008487	2.78488455	False
RagA-B	CG11968	Ras-related GTP binding A/B ortholog (H. sapiens)	0.389285703	0.345803584	0.321822842	0.352304043	0.499248303	0.434111893	0.7607246870000001	0.578673471	0.557202493	0.4468554320000001	0.5867294820000001	6.119825144	10.8968506	False
Gale	CG12030	UDP-galactose 4'-epimerase	98.09525202	98.34662136	64.47814201	86.97333846	51.51697299	99.6073766	155.6153768	79.61226054	207.17613290000003	87.56013581	91.3250452	21.19343435	86.42777928	False
peb	CG12212	pebbled	980.4821987	989.8083496	901.9925634	957.4277039	129.85831979999998	104.7459358	84.6846723	121.8349979	182.0123652	85.07562202	129.3226813	5.624619881	0.73108806	False
gcm	CG12245	glial cells missing	0.0	0.0	0.18881933	0.062939777	0.0	0.013693622	0.0	0.0	0.0	0.043696372	0.544764635	0.093038275	0.0	False
RpS15Ab	CG12324	Ribosomal protein S15Ab	23.38807282	26.97917846	20.58659027	23.65128052	5.8181724689999985	7.6673786439999985	7.551868881	4.0726396430000005	3.661378689	1.413088567	3.91965727	15.99373903	20.81616502	False
CG12393	CG12393	-	1.693201825	2.398918591	1.999471963	2.030530793	3.644083281	4.082488075	4.025298531000002	2.781768657	4.105833307	2.292222432	2.730453912	2.083847769	2.0052548580000003	False
CG13032	CG13032	-	0.0	0.0	0.042510235999999986	0.014170079	0.098743763	0.0	0.0	0.0	0.035685825	0.0	0.015657029	0.023599901	0.0	False
CG1304	CG1304	-	0.0	0.0	0.0	0.0	0.00885183	0.0	0.003547448	12.59639836	23.38602116	16.24799515	10.61750741	1.094471741	2.73332373	False
CG13096	CG13096	-	23.31540936	24.47623908	30.45212888	26.08125911	93.74529944	64.09669875	135.663651	66.12760072	70.25001406	37.72163917	28.53964256	50.41802539	14.8681777	False
CG13148	CG13148	-	0.0	0.0	0.0	0.0	0.0	0.0	0.0	0.0	0.0	0.080162788	0.0	0.008681747	0.012873518	False
D12	CG13400	D12	2.252615947	2.248552096	0.913428544	1.804865529	2.424837732	2.693922067	2.2674743630000003	1.408726216	0.8093901259999999	1.972923656	1.7568948640000002	1.261579724	0.34730351	False
CG13458	CG13458	-	0.0	0.167662486	0.063064328	0.076908938	0.020926755	0.0	0.0	0.0	0.158820754	0.0	0.0	0.141534689	0.023319032000000003	False
CG31140	CG31140	-	9.392653817000001	8.171489422999999	9.803205698	9.122449646	0.966242447	0.464582183	0.271061022	1.020627669	3.299924411	8.400734678	18.91116394	0.24790645	0.074647167	False
Tak1	CG18492	TGF-beta activated kinase 1	6.054795068	5.673082177	6.81999996	6.182625735	11.24604721	14.87448533	19.37988861	14.02605949	24.23528245	9.934432269	7.504842368999999	6.482055076	5.715912831	False
CG13996	CG13996	-	0.0	0.0	0.0	0.0	0.0	0.0	0.0	0.0	0.0	0.0	0.0	0.0	0.0	False
CG1416	CG1416	-	85.38513861	91.80462454	78.55122043	85.24699453	102.4118746	99.03739367	140.0232009	118.9315494	107.905783	66.78559641	87.19102638	39.41926163	22.96047379	False
mon2	CG8683	-	0.458393896	0.402994725	0.596853572	0.486080731	0.91168196	1.2841283140000002	1.634690913	1.17352713	1.294346256	0.7432345159999999	1.059014213	7.541175905	11.22185695	False
CG14434	CG14434	-	4.350126039	4.557691432	4.823134134	4.576983868	4.054240213	3.429192187	4.175068282	0.715682204	0.762515306	0.373041767	0.617269945	50.55244239	13.9786419	False
spidey	CG1444	-	16.85258984	15.82360948	16.55544378	16.4105477	21.80192197	23.94993331	39.00666751	28.87441731	43.07560576	28.96500298	25.1245353	17.20432771	45.13041911	False
CG14546	CG14546	-	0.0	0.0	0.0	0.0	0.0	0.0	0.0	0.0	0.0	0.0	0.0	0.07601323	0.0	False
CG14820	CG14820	-	0.381381488	0.296094908	0.095462327	0.257646241	4.783294069	5.379289411	8.054983949	57.65899203	55.63526154	55.98060062	45.47935507	1.949021741	2.444062897	False
ena	CG15112	enabled	35.59989563	35.9295396	31.01253468	34.18065664	5.620692868	3.738952871	2.147466542	3.634931704	2.176402167	1.234241939	2.3099213130000003	1.427855312	0.390493097	False
capu	CG3399	cappuccino	2.590920907	1.862097648	1.809384095	2.08746755	2.692166963	3.758840639	3.702443912	29.87722382	68.74307782	21.53060911	20.16451399	0.106493719	0.16079586699999998	False
Dsor1	CG15793	Downstream of raf1	160.44119730000003	161.1849891	159.7311752	160.45245390000005	107.94224309999998	199.38147	196.2925694	107.8878126	129.1948726	114.4020748	133.121027	6.598658212	4.268381025	False
SkpA	CG16983	skpA	91.91814105	91.04710949	94.66765463	92.54430172	54.43414715	53.91835052	69.99154029	100.1971178	196.7308836	92.78790318	65.30671164	34.73017634	15.55171993	False
CG17265	CG17265	-	23.87503488	22.04925703	16.94007015	20.95478735	20.51758232	16.03236491	12.71405268	1.202373992	0.844347174	0.78405066	0.584927886	3.117987635	1.728897806	False
S6kII	CG17596	Ribosomal protein S6 kinase II	2.36025967	2.295591325	1.431526516	2.029125837	1.696521943	2.77341485	1.91730634	2.222093824	2.303287836	0.978071753	1.619405697	1.438360189	0.578616537	False
CG17666	CG17666	-	0.002740405	0.008206384	0.015433688	0.008793492	0.011267057	0.0	0.0	0.0	0.0	0.0	0.0	0.067134473	0.0	False
Med	CG1775	Medea	4.472196825	4.891941054	3.610131635	4.324756505	3.001856839	3.333577673	3.625807778	3.849121922	5.444466091000002	3.5166737660000003	3.687472717	6.897625495	1.889554792	False
alpha-Man-Ia	CG42275	alpha Mannosidase I	29.46027998	27.35068911	28.07832046	28.29642985	35.34406988	49.47718239	29.99528933	13.46931253	27.07713956	7.7329850910000015	20.5122284	1.205113396	0.526238995	False
ca	CG31037	claret	3.858116768	3.851156498	5.101480365	4.27025121	35.39276701	22.44492848	17.48810408	77.52473968	9.833913228	59.99091574	5.532423658	2.681498518	1.0935503	False
Ser6	CG2071	Serine protease 6	0.35904640000000004	0.0	0.0	0.119682133	0.858882175	0.633521159	1.742535139	59.70671865	90.47632259	44.28729556	34.46789017	2.124227337	0.993198834	False
ci	CG2125	cubitus interruptus	2.922368478	3.04674508	1.462976602	2.477363387	2.160307169	1.145863825	0.466927719	0.0923016	0.061405831	0.406272616	0.5657734000000001	0.044713367	0.321310347	False
eEF2	CG2238	Elongation factor 2	706.8129351	703.2900591	622.765445	677.6228131	839.0892267999999	641.5702477000002	826.609276	715.2084422	860.7325065	569.1512690000002	430.5828623	254.8722657	656.3277739	False
Tspo	CG2789	-	135.3891283	127.2903042	163.3179519	141.9991281	192.1663241	275.0444849	274.7431383	229.76353390000003	233.0857134	113.1734638	164.54176940000005	373.6344325	242.608917	False
Hrs	CG2903	Hepatocyte growth factor regulated tyrosine kinase substrate	11.94271321	12.04281242	14.13836131	12.70796231	12.68542922	12.06525053	15.38829348	26.35622587	19.56022569	21.09253874	32.73538628	1.527767005	1.629507145	False
RpS21	CG2986	Ribosomal protein S21	354.78986139999995	352.8100148	286.1326377	331.2441713	325.5511272	317.7575323000001	241.5334925	296.5991657	880.5502156	299.3363023	557.4497977000002	412.4839848	439.3866358	False
l(1)G0320	CG32701	lethal (1) G0320	11.22465473	10.44905166	10.74911008	10.80760549	3.551184267	3.111334638	2.455909136	4.083016188	6.141541121	6.8818503060000005	7.220426312000001	5.168682146	26.86139028	False
HLH4C	CG3052	Helix loop helix protein 4C	0.081301311	0.0	0.0	0.027100437	0.0	0.0	0.07306926799999999	0.0	0.038437462	0.211924613	0.0337286	0.0	0.134362824	False
Cog7	CG31040	Cog7	4.118355134	4.23991758	3.607277879	3.988516864	0.8925073240000001	0.682935278	0.754915288	0.50309168	0.6003235960000001	0.298767832	0.410235516	3.683490677	20.80129443	False
ewg	CG3114	erect wing	15.08402827	13.79179643	16.36365434	15.07982635	32.4065964	32.28412442	13.73728853	9.562604807	9.35264919	7.944348344	5.334474159	2.376375569	0.157994274	False
CG32086	CG32086	-	0.0	0.0	0.0	0.0	0.0	0.0	0.0	0.0	0.0	0.0	0.0	0.05080018	0.050218546	False
Pc	CG32443	Polycomb	3.4182520660000004	4.084890897	5.043286129	4.182143031	5.254502789	6.2059679989999985	4.651482687	2.212498483	3.846711323	2.710711734	1.817556408	5.3877078260000015	2.538667856	False
hiw	CG32592	highwire	0.34616055799999995	0.691072129	1.3256883	0.787640329	0.957441707	1.255501828	0.684443293	1.115198063	1.5383763380000002	2.382129448	1.780738045	0.089395245	0.107308515	False
stx	CG32676	-	0.53803012	0.590102393	0.52223012	0.550120878	0.770630727	0.892682595	0.530117015	0.590364066	0.8792993579999999	0.490341518	0.365948873	1.762197388	2.682952376	False
Rab2	CG3269	Rab2	17.43129204	18.32018524	21.57691373	19.10946367	14.31170734	16.6617549	13.58494498	20.07810055	15.70276183	21.70363698	18.44108314	77.18444291	40.34598251	False
mt:CoII	CG34069	mitochondrial Cytochrome c oxidase subunit II	6249.619254	6362.727648	6970.04563	6527.464177000002	29621.92035	29516.94467	20644.02945	20379.78742	9621.704413	22477.99546	15932.66746	41922.17464	19193.44977	False
Rpt4	CG3455	Regulatory particle triple-A ATPase 4	181.2272147	206.0889153	161.0651569	182.79376230000003	170.3430302	137.5463851	170.4370305	159.4018133	153.6459634	224.8371221	195.0971634	7.831908584	17.05384758	False
eas	CG3525	easily shocked	8.746269395	11.50837399	7.687251096000002	9.313964827000001	10.15396857	22.79785977	23.58203682	77.41185995	95.70117905	68.11922108	30.92446612	0.7210012290000001	3.591742669	False
dx	CG3929	deltex	3.0547968080000003	3.3526178680000003	4.089401403	3.498938693	3.084620224	3.598070706	3.320459207	0.795616482	1.489609187	0.78377365	0.45782428	5.304367776	2.228211604	False
pnr	CG3978	pannier	0.229263842	0.330561452	0.459090136	0.33963847700000005	0.466543534	0.212251136	0.0	0.03620594	0.024086861	0.132802699	0.169088397	0.044038382	0.004353417	False
GLS	CG42708	-	10.92603011	10.74514178	11.761237199999998	11.14413636	10.7828654	8.362452511	23.21906894	3.340436051	1.654005186	4.573701356	7.212231311	1.148786124	0.062832162	False
S	CG4385	Star	113.9889324	119.3181175	99.44895894	110.9186696	30.44958504	12.90892213	24.34198025	11.36666368	9.52804808	4.7251734	12.65178443	11.53511887	1.309058813	False
Traf-like	CG4394	TNF-receptor-associated factor-like	1.187601376	1.534123247	1.101627402	1.274450675	1.070554217	2.020141681	2.542810536	2.217492116	2.113775694	1.675303309	2.84019799	0.238316212	0.07795178700000001	False
px																False
CTPsyn	CG6854	CTP synthase	17.79176263	17.94910167	18.75770701	18.16619044	17.9816153	11.78972607	11.70488807	7.350230723999998	10.4303244	8.830184297999999	4.389280549	6.297585317	1.730130796	False
Cpr72Ea	CG4818	Cuticular protein 72Ea	0.0	0.0	0.0	0.0	0.0	0.0	0.0	0.0	0.0	0.0	0.0	0.0	0.0	False
CG4853	CG4853	-	52.82198401	52.72669004	64.32175719	56.62347708	25.80684846	25.12612077	27.23606698	11.43664803	14.91020892	8.051579872000001	11.30681703	5.045614042	2.621477379	False
CG34168	CG34168	-	0.0	0.0	0.0	0.0	0.008011354	0.0	0.091502652	0.0	0.0	0.0	0.0	0.0	0.0	False
CG33303	CG33303	-	38.51868806	39.88363694	40.88833835	39.76355445	28.35046142	32.75120186	38.54926977	44.91926244	31.57717442	30.55308639	29.36764252	16.50703618	26.27986494	False
Dcp-1	CG5370	Death caspase-1	12.70063284	12.91692242	15.70932049	13.77562525	6.986298435	6.906131839	8.076402746	48.68215329	43.57284594	36.05451537	26.38464041	4.203107397	2.092019984	False
H	CG5460	Hairless	17.24531712	17.91019769	13.45597967	16.20383149	20.97044201	26.15454749	11.30060652	9.205323773	9.647592486	8.578559766	4.493181539	3.620789058	0.514242724	True
p38a	CG5475	Mpk2	74.63460369	80.34309247	84.89110909	79.95626842	158.3513106	183.61919	200.9039531	365.3811862	239.0425768	281.5206555000001	210.06172290000003	3.714397591	2.101439324	False
Gp93	CG5520	Glycoprotein 93	19.36665938	22.11612502	25.58457602	22.35578681	11.08139459	14.41394478	19.55457116	30.99967274	33.19567501	40.63508191	45.33009873	6.311611786	14.78110166	False
Cln3	CG5582	cln3	0.011575666	0.011554783	0.006519299	0.009883249	0.147105169	0.538986179	0.7360539190000001	1.935914593	4.345338709	3.062639415	2.648452956	1.691959664	0.746980896	False
upd1	CG5993	outstretched	0.025767629	0.025721142	0.058048282	0.036512351	0.067417949	0.0	0.011579283	0.0	0.012182365	0.013433473	0.0	0.155585761	0.16918482899999998	True
gas	CG6018	-	8.035035002	7.238876595	10.96798194	8.747297846	92.48977604	91.89648361	124.4171798	24.72768365	18.94564468	29.80165001	47.02083473	23.89245511	2.792510791	False
spz	CG6134	spatzle	1.7700301369999998	1.902747429	2.927243945	2.20000717	0.13054628699999998	0.229215832	0.202176315	0.420693927	0.181919806	0.101844424	0.262781036	19.88127579	1.849529058	False
Tsc1	CG6147	Tsc1	19.38516993	19.02222849	13.19972998	17.20237613	12.07595264	12.66824331	9.990784621	18.16058782	13.61787206	7.022880869	7.6331957039999985	5.992568297	2.385309997	True
CG6441	CG6441	-	0.0	0.0	0.0	0.0	0.0	0.0	0.0	0.0	0.0	0.0	0.0	0.027726556	0.123340958	False
GCS2beta	CG6453	-	30.82066067	29.30666962	34.71577522	31.6143685	40.9564037	57.66202267	55.24360102	40.44345895	42.62853174	61.006773	39.39776984	12.78321559	13.87087633	False
cnk																False
CG6569	CG6569	-	0.013261862	0.013237937	0.005975158	0.010824986000000002	0.011896488	0.003899993	0.010727147	0.005026434000000001	0.011285847	0.00276553	0.0	0.15361006900000002	0.21512270100000006	False
RpS25	CG6684	Ribosomal protein S25	120.4042503	120.8731281	119.2623319	120.1799034	83.59592616	79.93230803	88.32376665	65.51293299999999	90.04010269	44.76411344	90.25794021	752.9714276000002	1887.063606	False
sstn	CG6945	-	1.88619042	1.848555119	1.313368772	1.68270477	2.153451853	0.8404287420000001	0.8476035120000001	0.844873523	0.680972056	1.323026091	0.398365432	2.495652303	0.589953545	False
GluRIIA	CG6992	Glutamate receptor IIA	0.0	0.0	0.0	0.0	0.035171796	0.0	0.0	0.0	0.0	0.098114987	0.039038424	0.17463636300000002	0.258955309	False
tHMG1	CG7045	-	0.0	0.0	0.0	0.0	0.127263451	0.023840242	0.076502896	0.0	0.022996396	0.0	0.0	0.0	0.045718677	False
Rack1	CG7111	Receptor of activated protein kinase C 1	10965.05364	10697.99927	10891.2393	10851.43074	3860.575173	3057.535793	2740.302154	2805.95495	3503.979545	2030.249092	2815.9693620000007	106.2129533	159.9892189	False
Uro	CG7171	Urate oxidase	0.061239949	0.550165214	0.34489726200000004	0.318767475	0.366233308	0.09004593699999999	0.137597973	1.247581095	0.260576042	55.45599229	5.614716872000001	0.695262055	1.435247642	False
CG7231	CG7231	-	157.27499530000003	140.79375080000003	240.4197658	179.4961706	569.6496553	557.3340282	712.3608927	2260.783345	4033.525526	2721.366337	3298.079759	3.832878661	3.336163287	False
Hel25E	CG7269	Helicase at 25E	98.44739203	104.0158725	96.20098783	99.55475079	56.0071791	82.19480341	89.3767108	32.86590611	84.70073828	24.25320999	22.29728911	27.79433199	20.36187942	False
CG7372	CG7372	-	8.319486333	8.502203145	2.900517554	6.5740690110000015	7.440743321	8.009570306	6.2309243	1.407680169	1.076966558	0.5163344120000001	1.397001631	4.206235443	0.531989182	False
SCCRO	CG7427	-	4.583526057	4.908003078	4.740381744	4.743970293	8.269982295	11.86564085	9.118915544	7.1265565	11.80024426	6.039008757	4.719222307	1.916306129	1.744074492	False
Mec2	CG7635	Mec2	127.3178533	121.2044531	120.83475559999998	123.1190207	49.34993829	93.02495641	50.85621071	161.40943080000002	225.7239962	183.1452503	203.9399819	10.38096349	1.11275861	False
Khc	CG7765	Kinesin heavy chain	42.45679963	41.50602592	46.24418923	43.40233826	17.20453895	25.65093965	34.75769086	19.9652969	24.67675549	17.53192933	22.08965799	14.24379776	10.32083473	False
nmo	CG7892	nemo	1.027468309	0.908204259	0.896240873	0.943971147	1.132711035	0.958006556	0.910996723	0.493337346	0.523382406	0.413010709	0.42051392	1.303517437	0.996581107	False
CG8207	CG8207	-	34.51353729	32.65576676	23.17325871	30.11418759	21.72424436	22.64649344	41.07228408	27.37661365	27.74461834	51.51738566	35.6324123	10.58984832	17.94853097	False
Vha36-3	CG8310	Vacuolar H[+] ATPase 36kD subunit 3	0.075514741	0.075378508	0.297704024	0.149532424	0.0	0.0	0.0	0.0	0.0	0.0	0.0	0.235138875	0.290558331	False
CG8319	CG8319	-	9.040840328	8.761679727999999	10.28228974	9.361603265	7.808211539	4.64625859	5.522132497	3.285217873	3.776331592	2.059197167	2.5490032190000003	3.507291519	1.891164526	False
ppk23	CG8527	pickpocket 23	0.0	0.0	0.0	0.0	0.015612677	0.0	0.0	0.0	0.0	0.021776506	0.017329063999999998	0.021643689	0.028527841	False
Trpml	CG8743	Transient receptor potential cation channel, mucolipin ortholog	0.0	0.0	0.0	0.0	0.0	0.0	0.0	0.0	0.0	0.0	0.0	0.0	0.0	False
Nup188	CG8771	-	21.84374935	20.55837954	33.74312503	25.38175131	31.72496033	40.37765737	50.48226799	11.2359099	24.19525188	10.73709817	10.35666434	0.810462965	0.309345894	False
wnd	CG8789	wallenda	0.11697708	0.093412837	0.184464897	0.131618271	2.203608049	3.875747874	6.486690052	7.138092125	8.151835608999999	6.1227754370000005	7.3764114260000015	0.220568304	0.41488722	False
Sec5	CG8843	sec5	0.251401014	0.184028146	0.13214743199999998	0.189192197	0.204636748	0.249174704	0.185777641	0.25144536100000003	0.274691363	0.276689042	0.222498206	0.937762098	2.843471646	False
Chc	CG9012	Clathrin heavy chain	6.852898324	7.923209943	9.607060258999999	8.127722842	7.294921177000001	9.840759725	9.797934737	12.67140412	19.63751603	8.173356685	6.501545866	4.921520269	3.810525995	False
Lkb1	CG9374	lkb1	0.91595578	1.752414738	1.547571382	1.405313967	7.075350865	9.76431577	7.408908395	8.751331565	12.23348277	5.849576702	5.098235665	0.213100674	0.319317406	False
CG9497	CG9497	-	0.7211433209999999	0.935795037	0.8935095409999999	0.8501493	2.776270955	3.004336392	4.731312721	2.835732034	4.1253814460000005	4.661837326000001	2.901977824	0.7520422	1.02625902	False
Rcd-1r	CG9573	Rcd-1 related	0.0	0.0	0.0	0.0	0.0	0.0	0.0	0.0	0.0	0.0	0.0	0.0	0.0	False
if	CG9623	inflated	0.135707014	0.221665403	0.097273059	0.15154849199999998	0.08300135	0.205587438	0.160773631	0.040914115	0.186645165	0.385899934	0.317323378	0.083669838	0.478387539	False
CG9624	CG9624	-	0.088231361	0.088072186	0.0	0.058767849	0.032978129	0.0	0.158595252	0.0	0.0	0.0	0.0	0.194033771	0.191812192	False
Rae1	CG9862	Rae1	5.180192878	5.0300072999999985	5.131049092	5.113749757	2.071803394	1.462118491	1.838721938	0.553868048	0.933890673	0.567440606	0.911465164	5.3808364410000005	9.170350505	False
Tim10	CG9878	Translocase of inner membrane 10	0.0	1.44829817	0.0	0.482766057	0.0	0.0	0.0	0.0	0.0	0.0	0.0	0.0	0.0	False
para																False
skd	CG9936	skuld	37.44176123	43.70882665	41.1014389	40.75067559	30.36108353	17.88463781	17.18179455	25.40542579	21.30196965	15.46677319	20.33777861	0.70330632	0.269710546	False
lncRNA:CR45531																False
CG9572	CG9572	-	0.7511377779999999	0.0	1.692133114	0.8144236309999999	0.0	2.577066896	2.362788551	0.355864869	0.0	0.0	0.0	0.0	0.997666892	False
CG7878	CG7878	-	172.6136281	172.302223	105.7176433	150.2111648	128.1200321	194.6057199	194.5616811	58.96578222	129.8395294	90.41437563	49.60244719	22.54977897	9.796402249	False
CG3655	CG3655	-	5.809065177000001	6.339385981	5.526134719	5.891528626	1.7774977769999998	3.127467809	3.1920387580000003	3.422360014	3.500589633	4.848654777	2.734600095	0.177730658	2.8557315310000004	False
CG8079	CG8079	-	0.020150172	0.02011382	0.020427075	0.020230356	0.073055603	0.079996654	0.072439585	0.026730206	0.06668589	0.042019665	0.021734661	1.169766963	0.324492641	False
CG14044	CG14044	-	0.412432308	0.411688255	0.371644396	0.39858832	0.123323461	0.0	0.0	0.0	0.0	0.086005557	0.034220271000000003	0.039339164	0.486109403	False
