# Supplementary material for: NetR and AttR, Two New Bioinformatic Tools to Integrate Diverse Datasets into Cytoscape Network and Attribute Files
Source: Genes (Basel). 2019 Jun 1;10(6):423. doi: 10.3390/genes10060423 (PMC6628208; doi:10.3390/genes10060423)
Supplement: Supplementary file 1 [file genes-10-00423-s001.zip › Supplementary Materials/ISC_RNAseq-original.txt]

			physiological	physiological	physiological	physiological	physiological	physiological	physiological	physiological	physiological	physiological	physiological	physiological	infection	infection	infection	infection	infection	infection	infection	infection	infection		regions	regions	regions	regions	regions	regions	regions	regions	regions	regions	regions	regions	regions	regions	regions	regions	regions	regions	regions	regions	regions	regions	regions	regions	regions
GeneID	ANNOTATION_SYMBOL	NAME	ISC rep1	ISC rep2	ISC rep3	EB rep1	EB rep2	EB rep3	EC rep1	EC rep2	EE rep1	EE rep2	VM rep1	VM rep2	ISC_IFrep1	ISC_IFrep2	EB_IFrep1	EB_IFrep2	EC_IFrep1	EC_IFrep2	EE_IFrep1	EE_IFrep2	EE_IFrep3		ISC R1_rep1	ISC R1_rep2	ISC R2_rep1	ISC R2_rep2	ISC R3_rep1	ISC R3_rep2	ISC R4_rep1	ISC R4_rep2	ISC R5_rep1	ISC R5_rep2	EB R1_rep1	EB R1_rep2	EB R2_rep1	EB R2_rep2	EB R3_rep1	EB R3_rep2	EB R4_rep1	EB R4_rep2	EB R5_rep1	EB R5_rep2	EC R1_rep1	EC R1_rep2	EC R2_rep1	EC R2_rep2	EC R3_rep1
FBgn0000003	CR32864	Signal recognition particle 7SL RNA CR32864	0	0	0	0	0	0	0	0	0	0	0	0	0	0	0	0	0	0	0	0	0		0	0.137820384	0	0	0	0	0	0	0	0	0	0	0	0.278243733	0	0	0	0	0	0	0	0	0	0	0
FBgn0000008	CG6741	arc	5.548884018	5.474467999	4.723952003	8.778324257	8.36451799	19.41176344	1.451998999	1.860776386	1.160486614	1.391910494	0.535324015	0.085297854	8.457212667	14.14861441	2.491866499	1.908291124	2.163091302	4.711311441	3.346660571	3.717654895	4.58948367		0.60568601	0.444279125	1.154502551	1.630185078	0.754959817	0.934231933	1.075156535	1.037451301	0.872934194	1.018322814	1.304415676	1.960336569	3.211050619	3.150675969	0.823398994	1.265182923	1.814657416	2.041854398	0.76034782	1.235157248	0.482200624	1.505930877	1.737906962	2.187114014	0.130414677
FBgn0000014	CG10325	abdominal A	0.005127685	0	0	0	0	0	0.021863987	0.06787917	0	0.002127268	0.131454362	0.077687071	0.005101416	0.002920568	0.142336659	0.197505111	0.094000591	0.006524213	0.002440053	0	0.008289442		0.013526528	0	0.004649046	0	0	0	0.004784644	0.004908487	0	0.00159207	0.001690775	0.007175865	0.001619329	0.004606327	0.009490339	0.014291287	0	0.003068139	0.023252225	0.009090498	0.005753908	0.049285388	0.274732812	0.009303597	0.187950143
FBgn0000015	CG11648	Abdominal B	0.05048089	0.040311856	0.022744266	0.105661816	0	0	0.014349731	0.023866249	0.057897996	0.071204377	0.056316648	0.019364123	0.045200053	0.109258841	0.134034711	1.472183143	0.045636875	0.048528874	0.052847891	0.155127077	0.228501467		0.084992293	0.015639564	0.016929518	0.079661976	0	0	0.008199199	0.008411422	0.032130014	0.027282485	0.021730452	0.028692795	0.020812209	0.053281979	0.021142038	0.006122561	0.021775629	0.034175131	0.049143578	0.01363068	0	0.023298714	0.085599184	0.079715486	0.077136929
FBgn0000017	CG4032	Abl tyrosine kinase	1.181604207	1.179472524	0.77637894	0.809685763	1.399577099	2.256670603	1.212912975	1.163825709	0.821343093	2.246747368	0.034439268	0.020332405	1.71434515	1.177758	8.437557169	0.67726676	2.398550718	1.642619909	0.843414884	1.512938906	1.591822867		0.063394066	0.042772548	0.046300437	0.043856356	0.07032849	0.063052223	0.031500298	0.01725326	0.034869913	0.042636974	0.049808404	0.088080537	0.029814812	0.064764695	0.029228315	0.080533338	0.01276158	0.02516375	0.029578923	0.037278465	0.006741634	0.024463741	0.051451581	0.031923391	0.02273518
FBgn0000018	CG6093	abnormal oocyte	2.285626357	2.225169546	1.430268764	1.729685337	2.07452906	3.005216574	3.355517045	4.589187629	2.059501422	2.130553156	3.462201237	2.372783846	4.51976156	5.769798554	0.61299978	5.162627993	3.564302792	3.869512403	2.134987388	4.498201753	4.972223833		1.14760719	0.975619155	3.79836849	2.560010514	2.358758385	2.627799912	3.491041726	2.823476974	2.82796176	3.274173525	3.477164626	3.214512617	5.473453069	4.947609609	2.97591551	6.207950191	3.961988451	4.451209977	3.724546864	3.817682552	3.573393952	4.46403983	3.051316578	5.896284627	3.376783137
FBgn0000022	CG3796	achaete	0	0	0	0	0	0	0	0	0	0	0	0	0	0	0	0	0	0	0	0	0		0	0	0	0	0	0	0	0	0	0	0	0	0	0	0	0	0	0	0	0	0	0	0	0	0
FBgn0000024	CG17907	Acetylcholine esterase	0.017975131	0.017942703	0	0.006718543	0.070480682	0.025848138	0.400253773	0.775039897	0.391707775	0.235645916	0.229901929	1.169242691	0.005364914	0.006142841	0.021694001	0.746754732	0.213962073	0.007115319	0.576514103	0.379756637	0.511432933		0.152730899	0.193216715	0.068897548	0.067102658	0.008313523	0.01969169	0.054024435	0.155876532	0.085269793	0.306722326	8.705448035	3.671409976	0.06170914	0.048760331	0.048220843	0.015128058	0.05380477	0.055212297	0.065636454	0.125095847	3.873752384	2.158804322	0.423009074	0.068938337	0.321002772
FBgn0000028	CG9151	abnormal chemosensory jump 6	0.087413562	0.109069829	0.073845665	0.171530424	0	0	0.010353432	0.154976997	0.113928577	0.072528648	0.095320012	0.014780965	0.043482875	0.149364042	0.501118026	4.719733252	0.428055241	0.08032606	0.135188626	0.125915938	0.105984911		0.008846736	0.007461216	0.022044418	0.020729776	0	0.003041641	0.014603373	0.004815436	0.009083477	0.004165037	0.001105815	0	0.005295438	0.001506335	0.008689734	0.003115637	0	0.003009976	0.00709689	0.007431807	0.075264404	0.028899496	0.14450041	0.013690842	0.044418194
FBgn0000032	CG7899	Acid phosphatase 1	1.158552092	0.998762633	0.94247825	1.609649166	1.574456865	2.208700727	1.818526885	2.141156892	1.455065684	1.221009745	9.332832283	3.463064666	1.92102823	1.429728758	0.275411823	0.62783273	0.777306746	0.742832684	4.892153889	8.349871859	9.79027028		2.355184182	2.125909945	3.544179532	2.108042166	2.254446436	2.49489807	3.587510009	2.760275006	4.235134311	3.214076876	3.230342431	2.791525051	3.794908446	4.487060809	2.6974628	2.622845814	3.027267436	3.118642648	2.604223787	2.545314614	2.788925626	4.046760636	2.106528001	4.629862626	2.10338589
FBgn0000036	CG5610	nicotinic Acetylcholine Receptor alpha1	0	0	0	0	0	0	0	0.006363576	0	0	0.044635039	0.044123992	0.006695508	0	0	0.018515825	0.003380107	0	0.006405043	0	0		0.05868709	0	0.012102396	0	0	0	0	0	0	0	0	0.006226737	0.004215437	0.02398238	0	0	0	0	0.004035346	0	0	0.035393023	0.025006447	0.006054781	0.012334582
FBgn0000037	CG4356	muscarinic Acetylcholine Receptor	0.134372405	0.089419993	0.025225731	0	0	0.040255576	0.042440876	0	0.035026274	0.074327512	0.05367965	0.04510529	0	0.025511431	0	0.154037981	0.005623999	0.006332178	0.415624766	1.677505942	1.846430524		0.008469496	0.004285834	0.002183214	0	0	0	0.005991712	0.009220196	0.002608843	0.032896321	0	0.008986189	0.012167116	0.021631533	0.028522934	0	0.008951024	0.011526502	0.01747097	0.034151531	0.199952629	0.025538928	0.010826504	0.004369014	0
FBgn0000038	CG11348	nicotinic Acetylcholine Receptor beta1	0.016216769	0.026979188	0.018266244	0.032327052	0.042390751	0.021862146	0.015365965	0.071558011	0.022544827	0.127825853	0.551084323	0.731554612	0.04033423	0.046182806	4.234044024	8.239138629	0.213122409	0.199456354	0.246940476	0.134966831	0.218467601		0.496852997	0.490275624	0.832492023	1.362151195	0.313721378	0.230614434	0.175748344	0.108178377	0.214262533	0.192982385	0.847734664	0.817104419	0.303352025	1.002500797	0.250989633	0.249348365	0.140026995	0.13523773	0.435588377	0.763818847	3.027604212	1.938310581	2.572252572	0.6663879	1.174795598
FBgn0000039	CG6844	nicotinic Acetylcholine Receptor alpha2	0	0	0	0	0.029348305	0	0	0.007077374	0.023412624	0.701769037	0.269578149	0.038863362	0	0	0	0.967858396	0.067666527	0.01058155	0.170963817	0	0		0.017722352	0	0.045683583	0.049832668	0	0	0	0	0.010917963	0	0	0.047008815	0.006364898	0.009052761	0.007460501	0.028086499	0	0.018089334	0.048743816	0.01786545	0.033924263	0.01336	0.181234975	0.009142126	0
FBgn0000042	CG4027	Actin 5C	857.3423163	859.5051637	939.4903386	333.9919593	245.1542296	290.8443553	465.0591592	278.5687809	483.5769118	389.9782754	367.335042	100.5021613	605.9213611	367.8615582	124.3857442	138.228183	403.7852366	519.185875	194.159941	409.3513396	467.232701		594.1111295	223.7390039	577.7932888	424.8625396	708.4564122	656.1785634	428.2858097	335.8913981	697.5525357	456.5906966	432.3821177	402.3908985	602.8908875	297.4332225	598.9806636	465.1208067	605.6456101	395.460946	597.7115977	497.3426192	231.9797319	423.8796999	299.9445563	394.5267223	295.0301526
FBgn0000043	CG12051	Actin 42A	29.02565494	28.98639985	28.0846395	14.58134781	14.95357728	17.16963649	6.57021956	4.649148776	3.60806965	4.856505139	484.0546853	21.78345545	30.12600334	23.58266385	3.845110694	4.039440607	26.08964844	31.79475405	2.438460312	18.01403162	34.04902018		312.0807804	52.92039336	259.0560963	164.865457	396.8521141	446.3329578	441.6494233	341.0403442	507.9591538	497.564152	303.6952086	364.2529362	405.523042	374.3769432	516.4130532	342.5619013	510.5478996	513.0375628	500.6360304	625.8356692	120.6435613	374.3340763	209.8195219	417.8792706	209.7400882
FBgn0000044	CG10067	Actin 57B	0.066571427	0.199353983	0.449908334	1.816409493	1.20725117	0.329069599	0.504630339	0.157367492	0.971761612	0.52473766	0.753474207	0.186211836	0.695419068	0.492920864	398.8294628	440.9436873	0.401222699	0.03764542	1.267143582	1.662156214	2.367633635		0.039627351	0.050131746	0.030644681	0.046427638	0	0	0.112136851	0.070102089	0.036619009	0.125931571	0.066869517	0.220735555	0.021347959	0.080968249	1.618129962	0	0.062820505	0.080895854	0.047683846	0.139815622	0	0.014936545	0	0.020441882	0.006940579
FBgn0000045	CG7478	Actin 79B	0.441615863	0.176327665	0.596912722	1.089410709	0.562763679	0.277830496	3.012816412	4.342753262	3.361331651	2.051934329	0.016322892	0.056476012	0.175741403	0.150918299	6.608972539	8.990945288	3.85931563	0.44951217	1.597115154	0.339269859	0.713918476		0.257540184	0.117291162	0.338574299	0.531054648	0.471023408	0.385175862	0.054658736	0.070091856	0.087262565	0.190968338	0.589108743	0.095638112	0.665959106	0.486750541	0.346929799	0.136050458	0.190527718	0.140199012	0.433859659	0.350486571	1.593986179	0.757172282	1.020557242	0.969825732	0.442050316
FBgn0000046	CG18290	Actin 87E	0.063611218	0.06349646	0.119417338	0.118879442	0.051962557	0	0.010045648	0.150369887	0.033162523	0.079169105	0.49875389	0.190855522	0.116023131	0.012076983	49.69689793	48.97361118	0.063896945	0.011990485	0.141259761	0.081448497	0.171390371		0	0.038536435	0.03926111	0.059481793	0.022108063	0	0.125708276	0.110538877	0.093830502	0.062743338	0.019038079	0.040400033	0.027350409	0.220435302	1.025865359	0.026819922	0.044713265	0.069094339	0.026181948	0.127948478	0	0.019136284	0.02163276	0.117853059	0
FBgn0000047	CG5178	Actin 88F	0	0.093258605	0	0.034920155	0	0	0	0	0	0	0.065665373	0	0.023237134	0	0.225512547	20.30622426	0	0.013208011	0	0	0		0.05180293	0	0.080120636	0.048554094	0.157906702	0.18701155	0.054971667	0.014098629	0.143610806	0	0	0	0.018604774	0.132307373	0	0	0.018249383	0	0	0	0	0.039051653	0.022073121	0.02672269	0
FBgn0000052	CG9127	adenosine 2	2.307447503	2.126108983	2.279178039	4.498018215	4.175781455	5.934288076	3.262764388	3.977626254	6.532915213	3.401975814	1.400601851	3.238610649	11.60174399	17.81313528	4.927015287	10.35269233	9.832871734	11.46750582	4.679249628	8.045278847	9.41166102		0.361958028	0.257069837	0.730057433	0.723154624	0.359480145	0.301291756	0.660380159	0.682657731	0.67873949	0.681638344	0.733423305	1.027474729	0.574716892	1.430479586	0.33682206	0.506541826	0.348981034	0.570383895	0.294730659	0.672148556	0.782003114	1.23745383	0.51680433	1.2742622	0.335885247
FBgn0000053	CG31628	adenosine 3	29.47651357	27.94356608	32.46393805	17.40878205	10.10460244	10.92210456	1.225001934	2.004805598	1.941098613	2.688862651	8.085078542	1.691844939	26.37580792	20.77502968	5.61708978	4.979643743	16.11175177	31.64118961	4.265415285	5.760628571	5.851985689		17.07963423	9.7467512	21.97569526	27.56600408	14.96767172	15.57925692	28.16524818	22.01461551	22.50678313	24.55065669	10.82914071	12.9490397	8.575275036	9.886356171	4.720497163	6.001038587	6.579221668	9.62633568	7.792760354	6.892380956	5.202856311	20.08535861	10.57632042	17.48391983	1.67277918
FBgn0000054	CG15845	Adh transcription factor 1	5.902099322	5.98698864	6.073043802	9.789961447	11.22709187	11.44766517	5.36572795	9.96995963	9.064526678	12.40814418	5.856275394	5.03554414	11.1565405	7.286603587	11.43559672	2.06267886	3.645294087	4.043424809	33.06516039	48.46764188	39.17116785		1.696545963	0.940961534	2.460880429	2.01688084	1.823988091	2.09591798	2.159708432	2.058220627	2.19071839	1.956218101	1.908567465	1.627160128	1.821034186	1.899694679	1.254871849	1.321563019	1.698455676	1.956697021	1.57846903	1.777881453	1.48004713	1.878671341	1.515219991	1.997558788	0.970333064
FBgn0000055	CG3481	Alcohol dehydrogenase	0.371053853	0.555576675	0.208973816	0.069344176	0	0	0	0	0	0	0	0.013732215	0.138432367	0.158505448	0	0	0.046590068	0.013114183	0	0	0		0.054793572	0.382636568	0	0.020542871	0	0	0	0	0.003375592	0.003869516	0.509567737	0.191849865	0	0	0.004613242	0	0	0	0.003767626	0.027618	0.118871117	0	0	0	0
FBgn0000056	CG3484	Adh-related	0	0	0	0	0	0	0	0	0	0	0	0	0	0	0	0	0	0	0	0	0		0	0	0	0	0	0	0	0	0	0	0	0	0	0	0	0	0	0	0	0	0	0	0	0	0
FBgn0000057	CG5124	adipose	5.326387927	9.77601265	7.35427084	14.25696598	15.24255327	20.07482002	24.33928405	29.97468451	25.52876488	18.53297829	3.018830092	5.745825876	21.53828287	10.56916895	12.85672593	32.14467079	19.02812861	19.38377157	27.39011651	27.05986175	31.38726683		1.706172806	4.029095605	1.649275067	2.348780467	0.603663035	0.788254206	1.999135496	3.153711325	2.113145358	1.355509622	2.439234193	3.11138443	2.476586899	5.192870932	1.271883485	1.577306419	1.915874593	2.781567376	1.930843407	2.185768817	4.195863217	3.697821671	2.044678193	4.088956421	2.203868453
FBgn0000061	CG3935	aristaless	0	0	0	0	0	0	0	0.015792487	0	0	0.028578618	0.014125704	0	0.009512822	0	0	0.008388412	0.002361172	0	0	0		0	0	0.023246519	0	0.01963529	0.046508805	0.015949697	0	0.055557078	0.047764743	0.016908682	0	0.016194188	0.322460761	0	0	0	0.015341545	0.062009367	0.045455008	0	0	0	0	0
FBgn0000063	CG7643	altered disjunction	23.09986369	21.29626867	19.62247129	16.86643461	21.62812213	27.27888518	21.05169147	53.08164861	17.80396683	14.39070683	10.16729663	1.511231173	26.45547674	15.60476106	15.8382294	11.50716641	8.942259964	13.36650674	62.99556769	16.9504559	27.41821336		4.804886168	1.191495124	5.817843	4.889308264	4.134654798	4.264903329	4.130499222	3.631321653	5.696089352	4.21108977	3.345152566	2.620095007	4.530695338	3.442007104	3.336232795	4.37877152	3.776515555	3.06768144	4.468763225	3.058660404	2.797130183	3.874706136	1.982097774	4.562230233	1.421594932
FBgn0000064	CG6058	Aldolase	280.8035631	286.7816853	284.7649421	421.0024778	400.0323586	373.754952	424.4197665	421.4088683	385.6511328	411.1669825	61.58971957	38.53459013	286.6436244	77.70338436	331.6446714	322.8878485	234.3882807	285.1292187	414.3318183	750.7277525	695.4981538		15.82187194	20.69401481	15.63688799	26.24183225	17.76347537	18.43147443	16.01682278	29.17870612	24.84365714	28.45413808	35.83445146	44.72564462	22.47427139	26.07399555	19.20433805	33.61759886	18.1395108	24.44214058	19.70093171	28.1505457	25.63008113	34.98884126	22.23603499	33.32995402	19.57706845
FBgn0000071	CG2198	Amalgam	3.536607038	1.176742263	5.311417829	53.31555833	35.24548038	56.15373266	0	0	0.614581377	0.97812941	0.158095721	0	80.33883972	157.7899722	0	3.243355264	27.23577694	147.4935793	3.926825161	6.792465298	30.49225135		0.582029246	0.075735073	0.634420619	0.031172978	0.296899057	0.248708612	0.441165309	0.13577524	1.690366932	0.73397936	0.511341743	0.864551345	0.280701468	0.908908695	0.09800572	0.474379081	0.117165737	0.254606359	0.18295106	0.385564652	0	0.050144332	0	0.042891636	0
FBgn0000075	CG10501	alpha methyl dopa-resistant	0.075604426	0.100624042	0	0.009419525	0.061759535	0	0.023879293	0.047658801	0.17079815	0.094095585	0.014608826	0.411584553	0.037608556	0.071769836	0	0	0.012657337	0.142511611	0.059961701	0	0.040740835		0.460991827	0.186621205	0.005941581	0	0.120446081	0.166420694	0	0	0.063899289	0.089526785	3.457354026	3.753959277	0	0.047095882	0.058218512	0	0	0	0.261508228	0.092942818	4.118025928	2.154616661	0	0.04756079	0
FBgn0000077	CG12127	almondex	3.241561957	3.644105074	3.509435139	3.717125497	7.3731496	3.422470243	5.084368182	8.19833869	6.956596319	6.462835033	5.969434794	5.240677481	4.383434984	2.742549774	0.151930403	0.77927112	2.307737157	2.375869877	52.41590872	15.1111575	15.56834635		1.700087812	1.531331205	2.305132577	2.262722158	2.753990842	2.981029913	2.814365737	3.155573411	2.408903877	3.457728651	2.231310606	2.074374388	2.124812737	1.754213466	2.018213405	0.754406891	2.204007366	2.672349766	1.776859653	1.902334768	2.690238913	3.409087037	1.376367387	3.262421981	2.120078665
FBgn0000078	CG17876	Amylase distal	2.756057061	3.189663735	1.979596668	0.209011503	0.646042518	0.287188013	4.939069447	12.50127356	8.495972953	2.469028779	0.859685716	0.078689147	1.887566041	1.205760268	9.834151139	10.32989573	90.20489321	7.227920648	1.292486453	0.843863924	0.452002785		1.456873523	2.923475571	2.033116735	27.52199422	0.525029	0.310900315	0.710799595	1.33990031	0.170218525	0.390250623	2.072226242	2.371929688	2.580060876	0.718524533	1.14199509	0.875775515	2.353798938	2.033999228	2.936168413	1.417994337	10.22544815	27.115772	0.085623556	0.36280873	0
FBgn0000079	CG18730	Amylase proximal	4.325767286	3.851156498	2.041164703	0.371435486	1.86231369	0.735523709	219.2590804	1206.210445	451.85445	277.9180918	4.327997335	0.989789319	3.547567755	4.661282809	31.67709669	25.9736467	1815.103545	29.95737358	145.5660642	74.77325435	90.81524861		3.210484976	4.951184355	3.743809679	33.60204627	1.508992923	0.867281526	2.271244901	3.245402073	0.439519764	1.79939771	6.09595015	3.649654998	6.607046409	1.119330313	2.295411189	2.42285603	5.51140514	4.785409907	8.339600245	4.109724335	5168.134992	2582.284021	120.4040405	79.81007159	18.47570698
FBgn0000083	CG5730	Annexin B9	152.8409879	157.3217699	144.9178422	83.82068466	65.04387668	84.3410105	43.26043182	24.61227573	42.20039197	67.16351333	51.78276269	35.55647982	171.6430206	181.2990878	34.36201933	43.50875735	63.27176372	187.7897199	58.95552242	191.0470239	493.396724		54.77269752	30.67498259	49.16861402	39.91366394	35.78383421	42.10309458	56.52342541	40.03757496	61.96257927	58.54364127	55.01755933	67.59367372	46.00357144	29.42728982	40.26425591	47.02306611	47.84484061	45.00215355	59.29908532	57.39909356	33.04850984	49.91436025	27.32004879	36.89524392	8.969502421
FBgn0000084	CG9579	Annexin B10	4.278857897	3.835308118	5.508137007	1.827775492	1.540786028	1.824702005	0.620566824	0.433489156	0.728392743	2.807593676	1.240393485	1.537935307	3.82255631	4.227627309	1.897019896	2.102174708	7.960214998	26.2766339	4.009932572	6.121604527	9.528828548		8.624396584	4.733498627	7.045655314	4.834563798	15.13787279	12.64200251	11.62766078	7.76383651	13.65061173	11.36119925	15.4986562	16.47096982	8.863359598	10.79330676	10.34713709	12.23110797	9.500353942	11.08273193	14.54031262	17.85620818	4.042560736	13.26556823	5.44158627	8.966284165	1.382715897
FBgn0000092	CG2650	-	0.249765284	0.124657346	0.187553744	0.186708938	0	0.037412612	0.059165371	0.078722335	0	0.017269573	0.407605	0.100734537	0.06212144	0.047419482	0	0.572637516	0.39723802	0.429603662	0.059426486	0.239851644	0.336476535		0.482334884	0.569512465	2.196555078	1.318581572	0.87515631	0.580418867	2.07579093	3.303672047	2.624784014	2.185673156	4.732795135	1.108814053	1.270340551	0.492763334	1.285960541	0	0.84959617	0.765835375	1.768827918	0.89142071	16.41402973	6.635851213	0.753580273	1.036724284	0.225277611
FBgn0000094	CG1361	Andropin	0	0.0819395	0	0	0	0	0	0	0	0	0	0.182221582	0	0	0	0	0.041228155	0	0	0	0.132703222		0	0	0	0	0	0	0	0	0.089585789	0	0.218121996	0	0	0.148562279	0	0	0.717200767	0.692670746	0.099990105	0	0	0	0	0	0
FBgn0000097	CG3166	anterior open	20.91211118	20.08501702	17.31984075	10.44362048	15.50356127	9.397343284	12.61330977	15.95178551	9.527919978	6.087488625	0.49580866	0.70758482	18.75070712	15.9145377	208.695754	199.5570015	78.52994608	35.57609105	5.477346188	11.98174003	14.91468816		1.340526102	0.774990255	1.393570777	1.877797241	2.224629737	2.130840761	1.421225726	0.926583802	2.295380788	2.054161848	3.144191239	4.204572083	2.367646857	2.470744871	1.764065388	1.321248566	0.908266699	1.247076001	1.000036336	2.363937144	1.633364092	2.102787019	1.635340225	1.731627391	1.611996539
FBgn0000099	CG8376	apterous	1.550694296	1.314251959	0.823901421	1.08265118	0.487570346	0.328698363	0.027723358	0.041498149	0.137279811	0.145657327	0.137096987	0.045840117	0.538507157	0.249969812	0	0.965963098	0.036737256	0.045499571	0.125305693	0.056194129	0.662189533		0.133602995	0.019316388	0.121357725	0.029815249	0.108046251	0.209987254	0.0855153	0.102157785	0.103863524	0.114568215	0.023857093	0.020250516	0.063977165	0.055246598	0.002678203	0.003360872	0.062755067	0.017316769	0.028434686	0.019240252	0	0.02158214	0.029819407	0.036100683	0
FBgn0000100	CG7490	Ribosomal protein LP0	499.0951403	496.2088534	451.3548343	254.5301267	243.5065141	230.7992189	110.8123046	164.2938159	104.0482064	214.8768322	207.9765382	601.1718932	367.4029768	833.8841432	173.4728486	159.5561255	931.6948038	1508.708436	99.68948549	113.2782016	156.6831148		1502.667978	1196.306499	3026.321637	2671.461297	2038.391204	1720.93611	2116.549137	2797.047847	2033.020863	2512.740563	2436.351391	2654.255932	1464.443177	2749.93635	2122.762197	2177.084381	1514.680563	2050.621869	2011.577224	2339.323702	1787.659639	2038.126239	2381.790881	2466.646248	1357.238295
FBgn0000108	CG7727	beta amyloid protein precursor-like	2.741015635	2.179581729	2.904272803	0.382019227	0.557870803	0.396661742	2.861332743	3.382496665	6.999567208	12.26757378	0.756162599	0.016347027	0.589303632	0.423375253	0.981217187	4.37773075	0.618332053	0.144492889	48.23832514	41.0001682	46.22655347		0.080644366	0.020404305	0.067866727	0.043351213	0.003098593	0.002446477	0.068797443	0.089728927	0.071599745	0.139027359	0.018678201	0.018874451	0.029814891	0.035136041	0.01098334	0.056384877	0.020053964	0.026631095	0.038326676	0.020323881	2.02194523	0.404099815	0.190003842	0.064848036	0.026587391
FBgn0000109	CG18315	Adenine phosphoribosyltransferase	21.18902225	16.62721536	21.79750693	43.3070887	121.7421064	150.6422605	67.60148722	71.86108174	144.7538682	120.57668	18.75053945	36.71649547	73.23331906	112.3147191	67.40579785	25.44138414	173.9029732	120.167929	64.46112992	112.2079982	128.8990625		38.14007126	39.59126043	26.4919389	35.21671479	19.03241201	23.12517863	32.19614002	35.99390713	28.44972487	29.26394662	56.66754234	43.20110139	79.29929123	60.18464783	59.70969244	46.39534167	67.28977319	67.82912516	53.62001022	49.25504616	102.8031849	85.47863137	64.34678001	65.67084046	119.6277228
FBgn0000114	CG31762	arrest	0	0.037823859	0	0.099140501	0.742878978	0	0.089760558	0.197060632	0.039508803	0.062879748	0.075891525	0.426795288	0.2638867	0.021582215	4.801831611	15.63760573	1.665230927	0.048212187	0.739284941	0.072776414	0		0.047896213	0.109066523	0.016461853	0.004988043	0.001158716	0	0.003764887	0.004345127	0.03524418	0.044159445	0.260429282	0.259737376	0.011467797	0.00951451	0.007841034	0.002811342	0.00187479	0.00995867	0.051230063	0.014753123	0.327682915	0.073216108	0.129253688	0.010981066	0.075499542
FBgn0000115	CG6025	ADP ribosylation factor-like 1	5.365002429	5.124987148	4.072006781	2.436511453	3.449489697	3.983582885	2.131803095	3.772862444	2.24557509	1.994373514	18.83903788	29.73822434	7.432350367	11.91627728	1.230011541	4.655618249	11.43493781	15.69120637	3.55038474	6.093829311	5.999664772		21.04267437	29.41403197	19.07001105	21.35918799	20.75083837	18.88182031	27.77043776	29.30247307	23.9213779	27.18837814	22.82319378	20.97481052	25.31551324	23.47387297	27.25001913	24.52540461	23.20306536	23.59735796	25.46677297	24.63703545	27.93713508	33.57555258	22.71715482	30.08225494	32.75671558
FBgn0000116	CG32031	Arginine kinase	13.30549121	13.05764202	15.15543264	22.95205188	32.4969481	45.36414304	299.869038	340.0073299	228.9262857	268.6767727	2.742253728	14.88694748	13.70212225	6.599159017	188.3237056	159.6399169	358.2151499	12.27951829	119.3920844	103.0085887	63.07908272		1.92223832	6.859135375	1.110198529	11.78834173	27.45606993	27.73030904	0.462639553	4.115120849	0.756915618	6.633472069	30.40827281	22.23833464	6.659271436	5.459495043	51.0461008	15.03646481	7.951573716	8.050443253	5.398232825	8.290413756	33.26359112	19.45800573	22.12029675	16.5878711	152.9974803
FBgn0000117	CG11579	armadillo	61.73271561	60.0894101	67.52360407	24.77122364	18.74357674	21.70302867	19.40894873	22.01896399	16.39367475	29.76833993	4.241789562	3.247322757	40.94430979	80.65090592	11.41571973	9.478735678	23.27341491	47.13890736	49.52643547	34.04754561	50.22782659		13.4153747	5.356447128	12.20602105	12.36439127	10.29395711	11.61456994	9.752339011	9.637582467	13.79998736	10.48085062	5.811287023	5.896141445	4.796440927	5.211489106	6.04937535	5.275998391	4.248731737	4.510243993	6.235901144	5.749413828	4.890609055	5.536473729	4.939188721	4.734865953	2.059617488
FBgn0000119	CG5912	arrow	6.615030167	7.503518481	7.644571004	22.23637149	26.65341498	7.470149372	6.939545034	8.773078394	6.404584874	4.633244573	6.099950833	4.133474391	11.28195769	2.495498225	7.620720613	2.304489266	1.704333515	3.570694763	8.05351187	13.28243214	13.61040774		2.131216932	1.882159155	3.310228337	5.960862884	2.796001139	3.521373191	2.871392206	3.716623303	4.30680804	5.291687023	2.020873568	3.298233778	3.017787933	2.946976364	2.354354444	3.399079746	2.964923989	3.246858037	1.848125161	2.285267741	0.372446825	2.210379557	1.052710154	2.037730919	1.288629057
FBgn0000120	CG5711	Arrestin 1	0	0	0	0	0	0	0	0.176131867	1.13295177	1.262194791	0.028343209	0.007004674	0	0.035365151	0	0	0.062370025	0	3.01375316	0.119253231	0.602261		0	0	0	0	0	0	0	0	0	0	0.050308203	0	0	0	0	0	0	0	0	0	0	0	0	0	0
FBgn0000121	CG5962	Arrestin 2	0	0	0	0	0	0	0	0	0	0	0	0.016490641	0	0	0	0	0	0	0.109078477	0	0		0	0	0	0	0.022922646	0.08144302	0	0	0	0.018587185	0	0	0	0	0	0	0	0	0	0	0	0	0	0	0
FBgn0000137	CG3258	asense	0.62950731	0.628371641	0.709064432	0	0	0	0	0	0.109393966	0.087052308	1.966576123	0.009529705	1.513515806	0.836610957	0.126624319	0	0.052694576	0.192822261	0.099852167	0	0.169610793		0.09125985	0.030786922	0.031365867	0	0.198700039	0.156882521	0.215204734	0.240092754	0.609062889	0.193342831	0	0	0.032775537	0.031077653	0	0	0.02143297	0.02069991	0.020916869	0	0.116460208	0.14905857	0.116656898	0.047076654	0.031967625
FBgn0000139	CG6677	absent, small, or homeotic discs 2	20.31030408	20.8613055	24.32174139	32.11002921	26.13344089	19.85999906	7.889145973	7.027742946	6.050513312	6.158072103	23.33083671	7.02509071	30.7591096	24.41757387	12.30689895	6.681135093	13.83333772	29.15305343	5.802902394	6.824433799	11.21649573		16.94947504	8.118122313	36.84543873	32.51662493	29.46252135	33.82278642	28.50291536	27.99567495	21.90957621	23.6869555	19.04153647	23.57096495	19.35793624	30.21381373	16.59728965	31.34779099	14.84774521	19.40071382	16.15685936	20.1889438	12.15011646	17.14165211	20.24724378	18.35041942	5.741805331
FBgn0000140	CG6875	abnormal spindle	8.618676081	8.603127482	5.200662969	2.128419823	1.244642204	0.726187959	0.838524745	0.109144271	29.56676897	13.66366088	6.776052052	0.109611327	23.54166025	9.993172138	0.185746282	0	1.15947176	3.927299572	165.8817892	103.6051099	83.22477126		0.349892356	0.091807149	0.577903872	0.406899381	0.152364101	0.294062355	0.742589892	0.243356158	0.534891596	0.352337191	0.048594971	0.130620771	0.065158157	0.364076877	0.098195101	0	0.059348249	0.123455002	0.080195756	0.137167936	0	0.092806714	0.033130757	0.173808047	0
FBgn0000146	CG6137	aubergine	1.085095341	1.323835046	1.493836264	5.092216644	1.59550144	1.733734456	2.627536346	2.337041375	2.011357233	0.40014385	0.512218346	0.603021258	3.838351997	1.373413685	0.582040195	2.487800912	1.150523186	2.215812632	2.467015158	1.852490536	2.33889428		0.337962242	0.03717818	0.450740018	0.750599688	0.044790569	0.060624252	0.332647028	0.255942778	0.642715798	0.295741501	0.534481542	1.192668443	0.59105573	1.245971622	0.52578222	0.108673433	0.574588849	0.669923348	0.353627943	0.740632837	0.22501911	0.415390646	0.212876971	0.750414784	0.185299169
FBgn0000147	CG3068	aurora	9.094132382	8.946164785	5.492863779	16.01026725	14.85757955	16.64277393	7.180844673	12.0261508	10.03180036	7.43621365	10.23728591	1.816423652	30.74853719	45.64169303	4.294805913	2.356972459	6.983626843	15.80055441	18.06269888	18.7320161	23.22430014		1.604869925	1.074087785	2.482160723	2.984178464	1.848588279	2.376206691	3.479325608	2.437512252	4.43315816	2.559194251	2.213113195	2.554165562	2.175374681	8.171397573	1.961405001	2.35196905	1.459022538	2.518802711	1.708667528	2.635494629	5.05402506	3.649008326	1.566195284	4.726909112	1.994809619
FBgn0000150	CG2210	abnormal wing discs	903.7617424	907.8785431	811.4963143	332.417883	516.1464616	454.6178005	297.4598125	720.8240349	299.3885436	427.907003	449.374869	382.6653221	2131.511615	2866.42796	326.2583648	420.1599963	3261.468093	8493.332675	391.0867447	423.4217755	518.8353316		3828.692143	1584.374438	5180.589435	3405.221164	6342.376989	4849.645699	5326.454544	4386.744765	5634.527848	4500.241167	5018.966485	4805.952178	3776.838171	4968.466246	5237.963887	4199.660174	4459.495542	4865.738852	5904.809982	4660.130754	2540.991154	4503.197907	3377.619506	4024.757214	2809.339155
FBgn0000152	CG9703	Abnormal X segregation	0.048702415	0.175012391	0.087771881	0.010922066	0.009548135	0	0	0.004605085	0.010156038	0	0.094046981	0.088321685	0.02907175	0.061026598	0	0	0.017122411	0.082622063	0.004635093	0	0.015746515		0.252256105	0.0450528	0.049725016	0.048677957	0	0	0.068233782	0.068653747	0.018282814	0.041915999	0.06677204	0.070847287	0.03730447	0.151594162	0.006246538	0.054871371	0.026137054	0.025243103	0.02550768	0.052354428	0.189361016	0.050337353	0	0.045927188	0.020791383
FBgn0000153	CG7811	black	0.025736376	0.025689946	0.121753544	0.105813998	0.17911988	0.108713246	0.085351459	0.265253453	0.104654003	0.029895526	0.384523547	1.520483856	0.235561687	0.041044164	0.074546325	0.021242109	0.078848533	0.106969267	0.232690671	0.079087528	0.041605558		0.313133213	0.128744973	0.272421714	0.321010126	0.102267725	0.171582952	0.242292808	0.245013234	0.42198545	0.297149277	0.557754876	0.83059075	0.470927463	0.999698105	0.551989197	0.206773155	0.365408706	0.466108649	0.477722492	0.463627968	0.437063975	0.538501745	0.233494471	0.787461981	0.212520813
FBgn0000157	CG3629	Distal-less	0.030411526	0.020237775	0	0.015155839	0	0	0	0	0	0.021027504	0.00739547	0.003655398	0.010085244	0	0	0.041834751	0.002545677	0.007165578	0	0	0		0.023336927	0	0.024062595	0.016405009	0	0	0.004127404	0.003175676	0.010782643	0.012360385	0.021877833	0.043331095	0.071241434	0.023841489	0.034384153	0.024656343	0.061659329	0.007940057	0.072209504	0.03528804	0.014890575	0.004398137	0.019887632	0.01203842	0
FBgn0000158	CG10422	bag of marbles	0.224249852	0.447690584	0.63147636	0.293361588	0.329732281	1.05810478	0	0	0.058454239	0	0.103277605	0.714665934	0.05577526	0	0	0	0.168942847	0.206067648	0	0.215348966	0.362523464		0.44811219	0.082457819	0.283528453	0.32455218	0.248353513	0.27311999	0.201736944	0.177393056	0.55212452	0.489068916	0.427732979	1.145401888	0.380397351	1.123692676	0.325832423	0.860813504	0.473589301	0.540553458	0.322129203	0.944527315	0.025993328	0.199614704	0.15622337	0.16811633	0.057080095
FBgn0000163	CG5055	bazooka	77.13490799	76.69459529	67.73945676	17.32844397	11.92831268	8.541312641	12.34016246	5.800595584	4.613729388	4.339000605	3.293611484	0.585717721	21.41109147	12.77339817	1105.710862	1031.755886	13.71329506	20.38773807	3.44560962	12.16849233	5.690200934		2.694539448	1.356565794	3.095495623	3.733562713	3.295596218	3.991654397	2.78641901	2.750035962	3.097655309	3.461107397	1.920327862	1.899871176	2.66372868	1.959261457	1.348438115	2.113374535	1.385123115	1.312022582	1.079997791	1.198773668	0.951756887	1.681505448	1.361949016	1.471541168	1.17262207
FBgn0000166	CG1034	bicoid	0	0	0	0.883382673	0	0.046176947	0	0	0	0	0.004447861	0.002198468	0	0	0	0	0.206440251	0	0	0	0		0	0	0.009044987	0	0	0	0.004964694	0	0.00216167	0	0	0	0	0	0.00886272	0	0	0	0	0	0	0.002645174	0	0	0.002458271
FBgn0000173	CG18319	bendless	99.94541529	103.8395988	88.9793957	98.22622088	137.6312023	91.6328931	141.8252372	175.9817068	127.8676976	102.3258945	32.74690887	14.2501421	86.11589728	79.79863749	63.1731774	73.3264364	104.1629031	90.34401622	232.6292803	115.2893686	108.2000503		8.421203371	7.5363584	10.18551442	11.08591961	9.664327565	10.54585899	9.350039082	8.14369215	11.03036415	12.15909136	13.30400588	11.5202937	12.25876213	11.55567372	12.45686634	10.46258799	8.693966922	9.182550781	9.406130809	10.02197229	14.37236288	10.93690276	15.54911486	12.39879062	26.0095001
FBgn0000179	CG3578	bifid	0.085048666	0.113193645	0.255458974	0.021192358	0.347371599	0.127395317	0.201466584	0.777376488	0.325149266	0.940886005	0.290579424	0.049752875	0.056408647	0.032294029	4.687425914	7.994643235	0.263411278	0.032062733	2.064028341	0.272243098	0.229150186		0.017979292	0.010614442	0.030897272	0.016851715	0.007829261	0.004636163	0.013779327	0.004893225	0.019383443	0.014813117	0.016855173	0.028614212	0.023676313	0.01683735	0.010091552	0	0.012667662	0.008156264	0.041208757	0.00755186	0.045888133	0.042920032	0.128959139	0.009274669	0.102867464
FBgn0000180	CG4722	big brain	31.36075638	34.19641373	18.62195889	37.58579637	13.86707425	16.54358662	5.975385607	5.721161527	3.909626108	2.828326004	6.516394282	0.213432641	56.46539504	36.88911937	6.788131434	2.344594166	6.84817859	28.74573659	3.974136308	10.14777948	14.32768437		1.42454118	0.601763964	1.768991486	1.288758901	1.235267024	1.910136568	1.967373587	1.038365962	3.655383623	2.53689348	0.919735584	0.913439777	1.241227629	1.904598247	0.604897488	0.988118707	1.025507637	1.81649584	0.643076002	1.292439225	0.640221128	1.265323464	1.250935542	2.84995411	0.329777775
FBgn0000181	CG3644	bicaudal	1375.834989	1375.733438	1700.264213	1058.673676	1253.61539	1236.137168	628.6641507	909.1228536	459.0004545	673.4027486	190.3333149	348.392627	1736.97438	2273.904382	684.8895968	623.9171688	1344.61166	2985.295331	412.2070261	462.1999375	605.1134709		832.9546537	370.8913231	720.1513693	950.1511813	1115.396658	1034.57798	1038.814983	770.1299485	1079.617473	739.1921717	771.0612557	982.8949612	510.5040587	834.0017106	531.7022045	981.4005736	481.0235368	766.0624614	550.748087	874.6324017	439.080213	728.5248943	629.1570256	803.7271778	480.8301371
FBgn0000182	CG4824	Bicaudal C	0	0	0	0.115784527	0	0	0	0.048818383	0.053831945	0.042837784	0.043202832	0.026099445	0	0	0.623108725	4.829521706	0.025930603	0	0.147409495	0	0.166928383		0.007573866	0.015330467	0.005857033	0.007098869	0	0	0	0.002061295	0.004665927	0	0.031241432	0.012053879	0.008160353	0.015475237	0.028695034	0.104026974	0.002668158	0.015461401	0.031246908	0.00381751	0.014497953	0.017128683	0	0	0
FBgn0000183	CG6605	Bicaudal D	8.920108861	9.374713365	8.808101232	12.88092139	23.15031006	15.99851629	22.84306478	31.80571864	13.58224843	14.16657429	2.707868443	2.756201122	22.22512427	9.91502946	32.81844419	26.37928948	13.2330351	13.85495242	15.95038982	26.86797384	32.20744049		1.003623597	0.692975241	1.461578687	1.265963281	1.047665525	1.397980107	1.267400215	1.367001907	1.69884868	1.808326304	1.748091278	1.69430719	2.625870284	1.82545772	1.652453215	1.920055575	2.073455338	2.344006739	1.775221698	1.735065071	1.786484435	2.603843872	2.617808083	3.135363747	1.836663171
FBgn0000206	CG8285	bride of sevenless	0	0	0	0	0	0	0	0.033014159	0.218427935	0.492484738	0.051390292	0.016933967	0.017368109	0	0	2.593616879	0	0	2.126674542	1.274111138	0.564439042		0.027027616	0	0	0	0	0	0	0.007355807	0.024975792	0	0	0.02867647	0	0.027611974	0	0	0	0.009195762	0.018584288	0.013622925	0	0.010187388	0	0.027884546	0
FBgn0000210	CG11491	broad	1.707654672	1.818212227	1.24567454	1.452819605	0.398555497	0.321566383	0.184921541	0.438271028	0.525673743	0.843376575	0.100668082	0.050888602	1.739356672	1.157888525	8.224175543	31.56724927	0.980185746	2.030185621	2.035375175	0.874599862	1.261990093		0.138376904	0.026182554	0.336227987	0.11503698	0.162433522	0.186167165	0.160035725	0.09791732	0.214231778	0.114291812	0.084828981	0.134051913	0.097234044	0.086665171	0.046601535	0.081999364	0.030944431	0.063047295	0.065776549	0.055797689	0.260275496	0.105222558	0.164581198	0.075106406	0.046786372
FBgn0000212	CG5942	brahma	12.5283507	12.66659446	12.34205111	22.22403486	14.01844715	26.19444835	18.72268073	15.80770273	17.97716156	12.13307558	2.701470713	0.427413099	26.21082512	14.77628863	3.500528407	0.664987885	11.18858148	17.71161626	27.52744641	10.90920862	15.17376628		0.598799506	0.342645993	1.057688841	1.008821241	0.656833986	0.689294514	0.995592476	0.780461543	1.220307922	0.641444445	0.406453634	0.412830481	0.59253817	0.873738501	0.33290786	0.316327129	0.366711198	0.520937572	0.371779162	0.403696484	0.341772223	0.636157502	0.483380188	0.991844489	0.284098371
FBgn0000216	CG3096	Bearded	0	0	0	0	0	0	0	0	0	0	0	0	0	0	0	0	0	0.000716686	0	0	0		0	0	0	0	0	0	0.054145026	0	0.047150415	0	0.057400525	0	0	0	0	0	0.05392487	0.052080507	0.052626371	0	0	0	0	0	0
FBgn0000221	CG4934	brainiac	1.110287648	1.137450009	1.118963068	2.129558439	1.13132413	1.352372557	2.20097215	2.334510177	1.645089427	2.909135319	3.956520117	2.114173051	3.459141318	1.514395427	3.632091105	0.160772171	3.419197739	3.254935759	3.656668859	3.928172702	4.912348927		3.543062839	3.386593287	8.988118826	4.849507822	2.179598549	2.610338795	8.534123542	6.71932094	7.708832362	7.76447568	5.314464101	6.354858146	4.625342008	5.975322604	8.617599635	7.338212186	4.853983089	7.481609434	6.515929769	6.463024013	5.167358738	6.656149328	3.906027786	6.672552235	4.74772955
FBgn0000227	CG12205	Blastoderm-specific gene 25A	0	0	0	0	0	0	0	0	0	0	0.038175283	0	0	0	0	0	0	0	0	0	0		0.180697203	0	0	0	0	0	0	0	0	0	0	0	0	0	0	0	0	0	0	0	0	0	0	0	0
FBgn0000228	CG14025	Blastoderm-specific gene 25D	12.07244415	10.9382957	11.40153368	17.38972114	23.94118508	16.14990718	21.1182828	21.38149013	18.92964433	11.86597253	0.602324552	0.716053822	19.67890313	12.37695168	35.52865052	22.6112251	9.841259709	11.06735191	23.24425172	31.92607321	33.17783804		0.218468695	0.152009136	0.444892533	0.412094327	0.285403088	0.384483705	0.331326884	0.344857574	0.508073393	0.378956054	0.379921411	0.499811535	0.379559841	0.391981225	0.367871235	0.376525802	0.322283376	0.353071607	0.33330035	0.334478432	0.207354758	0.412761046	0.435191344	0.476147786	0.327156805
FBgn0000229	CG5680	basket	78.13668665	78.85850802	89.17989527	127.2229061	154.6277627	182.9425299	98.93478217	166.8896674	91.11325373	83.4776676	14.19989548	4.158046393	233.4671739	116.5773675	118.2952244	115.0961754	125.111411	126.3488786	226.2180337	237.3904369	269.9588934		7.518027207	3.686526372	13.72857928	14.9193165	9.046406409	9.238409835	14.38492658	12.71115812	15.12931239	12.06908527	13.3537351	10.86204163	18.47631855	18.27534506	11.82610504	16.01795737	13.89869459	15.56245548	13.51827008	14.47001118	9.020948415	14.67648229	10.23392123	17.99242618	10.37671769
FBgn0000233	CG12653	buttonhead	0	0	0.051762599	0.017176481	0	0	0.021771917	0	0.023957693	0.076259142	0.175137371	0.051939643	0	0	0	0	0.046161247	0.019490218	0.196812028	0	0		0.027632917	0	0.014246085	0.038849866	0	0	0.009774399	0	0.008511714	0.019514337	0.04144836	0.014659349	0.009924229	0	0	0	0.038938623	0.02820512	0.066501733	0.041784057	0	0.010415541	0	0.014254519	0.019359198
FBgn0000239	CG9242	burgundy	18.04155323	19.6159626	22.07243223	15.37488267	33.05787157	15.91543285	10.52000789	30.44427999	4.485760736	3.316300105	19.20728973	10.25144154	20.90383066	13.97522529	8.106689338	4.963669926	12.44882641	17.23404375	23.61598449	12.3677066	15.79454746		4.559648282	4.656860899	8.929853793	9.237942752	6.368269553	7.369986252	7.572539523	8.724476202	9.411860317	10.44542692	5.921837186	6.091517539	7.029593599	7.995683738	5.922221365	8.92988943	5.122512815	5.675690643	6.920448645	7.118915286	5.446201263	8.456996161	5.153308844	7.31448094	3.759286491
FBgn0000241	CG17632	brown	1.932637342	1.686220656	0.54825227	0.010701623	0.014033133	0.012866304	0.00678238	0	0	0.005939055	0.528976401	0.018675711	0.356062337	0.530000086	0.017277631	0.019693167	0.014380136	0.170004406	0	0	0		0.774996106	0.51284115	2.527905767	2.235052303	1.220119095	1.137559064	2.182528109	1.078947648	1.524138893	1.020927677	0.055887774	0.142316952	0.117757593	0.076130011	0.075287703	0.236195945	0.052503716	0.070991145	0.133222541	0.135217001	0.057057829	0.370761999	0.228616776	0.215268284	0.146178948
FBgn0000242			0.095208714	0.07919746	0.053620595	0.020758527	0	0.032088187	0.037589017	0.033759431	0.053771562	0.065830359	0.121373379	0.148945309	0.059200606	0.027113944	0.708589596	0.862226806	0.037856063	0.011216562	0.290712799	0.121906276	0.205219863		0.118862773	0.013366297	0.051066185	0.021662717	0.002875554	0.010216701	0.028029666	0.026957969	0.095600793	0.06761895	0.104002379	0.101591951	0.049803826	0.026985039	0.033358094	0	0.051178777	0.035947882	0.081730478	0.046597649	0.058988751	0.024890204	0.171637668	0.010219284	0.148041661
FBgn0000244	CG9379	blistery	21.93918224	24.2847079	24.65068773	65.17520641	47.8560451	58.49440359	34.34676569	18.63943939	31.99126092	52.24450138	3.368608812	7.493661663	15.69475855	9.866786681	12.97692689	10.53312304	13.96450083	17.13553045	46.23037157	26.90911396	24.40550636		6.217865892	2.769142027	5.217485408	4.930322622	3.878257578	4.896468859	4.633504336	2.989823616	4.077075201	3.533612031	4.822319138	4.779155861	4.869127881	5.601066218	2.888185111	3.020916711	3.484493267	4.393993675	2.944353734	3.489157687	1.248277999	2.890268457	1.769194486	3.26749021	0.733211922
FBgn0000246	CG17604	crossover suppressor on 3 of Gowen	0.360418552	0.044971042	0.558206332	1.330292923	2.0977262	2.895078874	1.558136572	1.810477912	0.587179659	0.392497789	0.969134928	0.945092397	1.837682326	0.872453024	5.0567059	7.684892726	7.297317692	0.535008557	0.771787293	2.941959492	3.423095096		0.092985011	0.083650434	0.117182275	0.106520857	0.058487356	0.106565468	0.105981915	0.104038653	0.184581731	0.211590177	0.306068165	0.690603752	0.293134943	0.633302788	0.391434924	0.589453022	0.24021949	0.365581109	0.202466642	0.447848893	0.112069433	0.272598574	0.290551948	0.293129122	0.014476416
FBgn0000247	CG31037	claret	3.858116768	3.851156498	5.101480365	35.39276701	22.44492848	17.48810408	77.52473968	9.833913228	59.99091574	5.532423658	2.681498518	1.0935503	11.59849843	11.27393494	2.631833926	3.345911952	5.20236571	4.173731353	32.16848077	14.17557975	12.88086705		1.270482163	0.549277483	1.192343601	2.387387605	0.617699693	0.578880343	0.759178541	0.711688204	1.200628685	1.084495528	1.026845143	1.060069437	1.213813528	3.522109651	0.887920498	1.062120909	1.216699271	1.439479344	1.17467927	1.11287656	0.495837892	1.069336243	0.641210457	1.93433091	0.514172604
FBgn0000250	CG5848	cactus	86.9487779	86.65415224	65.75794365	57.517611	53.43896905	91.97531767	51.85153662	66.48968444	52.95592898	60.3481989	4.601746228	13.14033483	128.1759918	253.0404171	207.8763655	185.2984236	169.930453	136.3843068	139.4939648	211.2622377	317.9374989		9.128141339	5.452998537	8.189146484	7.600877283	5.927618079	6.546328185	7.725885565	12.19049012	11.51145522	9.087567504	26.72837085	28.84311944	9.770422104	10.5906649	8.698478114	11.06870086	9.425464084	10.12926903	12.57368826	11.92011582	10.23409671	9.31302907	3.855438469	7.367124996	4.880237881
FBgn0000251	CG1759	caudal	5.099999848	4.908984893	4.630800829	12.06948981	10.4321889	29.86360258	75.53139109	25.05891574	152.527718	14.04404324	22.5700689	0.393364846	17.33141832	15.51696422	21.0405211	36.61750081	6.952517792	3.075279983	80.94136979	37.43143967	32.13744947		0.150680069	0	0.017262834	0.054922826	0.379109653	0.362642462	4.684390725	3.622454916	9.824231012	6.946215277	0.02511273	0	0.240515658	0.153937888	1.113568692	1.202838211	5.243350999	5.707698084	6.602142705	6.641262563	0.074778915	0.018931702	0.021401488	0.034546109	0.205263613
FBgn0000253	CG8472	Calmodulin	400.8186354	406.9328269	363.3909914	254.8237567	385.4617666	315.346127	586.9652376	853.5514339	436.5172721	377.2987841	81.51601758	33.15108543	625.2073967	303.4920978	1341.903651	1480.278684	1206.007943	972.030315	455.6460207	364.7375717	388.7608254		67.08913171	31.78255288	69.37915774	68.39653952	73.8025647	75.72129134	56.9133305	51.96365623	105.0739894	93.41320116	78.04800937	93.73380295	82.49509875	74.95827703	137.0895613	76.07590326	59.77793931	63.17314941	99.24202094	119.5808105	88.73858014	100.7005927	110.4707074	90.13234748	99.82111507
FBgn0000256	CG3399	cappuccino	2.590920907	1.862097648	1.809384095	2.692166963	3.758840639	3.702443912	29.87722382	68.74307782	21.53060911	20.16451399	0.106493719	0.160795867	4.27889545	3.394126127	23.63978639	31.22174957	20.06572768	6.204858095	15.48537646	25.07987187	36.77499545		0.098973173	0.12579129	0.105017365	0.141306412	0.285655175	0.350176597	0.162832977	0.319478601	0.147469653	0.412866668	0.389265767	0.30282287	0.193434956	0.17635997	0.361413603	0.438946153	0.392453557	0.411921778	0.512781364	0.556868809	1.3129687	0.888390894	0.638468456	0.371637232	0.709516231
FBgn0000257	CG12230	carnation	13.12336976	13.31097982	12.93416337	12.93523944	15.01690023	12.93599375	16.92243944	21.86564396	14.29016648	9.198319213	3.351208417	2.396809242	23.66425368	19.7716771	20.43672306	9.463156255	12.03949502	10.81748421	17.62664661	28.25394543	34.30378277		2.052890698	1.239609757	2.158971503	1.871592932	1.386000649	2.015130307	1.824539969	1.964883868	2.346064016	1.96142546	1.759577504	2.017973277	2.063161201	2.004748898	1.666664479	1.83632236	1.616569464	2.221594129	1.639918214	1.830347636	2.041881784	2.617217727	2.256662745	2.451694255	1.595340594
FBgn0000259	CG15224	Casein kinase II beta subunit	36.79040045	38.49178588	34.20766766	15.08174607	13.8655905	12.48823064	13.63515321	11.20649842	7.883160224	10.30081415	13.78213799	4.601296012	37.22084348	17.41134692	30.33932782	34.48103777	18.71957605	24.7128125	18.84242235	15.97748311	17.94103255		10.42334525	4.930444909	16.75847869	13.22042902	13.7204862	15.22238511	12.68622534	10.35579708	16.29279414	11.79948126	10.00296077	9.368913554	12.11315239	11.59398953	10.69773326	10.11460744	8.184113722	7.342326429	8.282611106	8.823173206	12.22002229	13.43781224	11.66634617	12.01411702	9.54148637
FBgn0000261	CG6871	Catalase	29.40070911	28.83727426	27.78895412	51.98306753	66.0983283	53.99642854	159.3368872	200.6435522	151.4757979	51.8644281	33.5885796	24.05178593	57.03767945	29.8510637	137.4596615	143.8408521	329.6434966	88.87564914	140.3924479	207.21111	153.9537239		15.7311437	5.065746223	16.02018744	20.18281388	17.47266918	18.37520177	21.36177471	36.35273149	24.07713588	25.08974352	41.98273841	39.66784523	31.49193522	35.12718935	17.44151267	19.79355995	32.86240542	31.9608639	45.99243805	41.12825187	32.85019328	46.97367201	24.20046926	39.58412026	7.585881636
FBgn0000273	CG4379	cAMP-dependent protein kinase 1	20.88538387	20.8246947	16.82574078	9.081506841	9.671549883	7.251360843	13.0401955	13.56877906	16.15203983	13.09237638	6.395888005	5.110530027	17.59053547	15.70331814	43.76335252	51.40392172	8.631341443	6.23764264	33.29284683	45.51431391	44.38436207		2.751472508	3.532252567	3.858603047	4.593688969	2.757120396	3.305616211	2.767705773	2.289060889	4.675865657	3.364521369	2.676171388	2.521239167	2.636077472	1.852679141	1.615662446	2.143112052	1.657726479	1.343055199	2.074665108	1.690216836	4.33421156	3.821356833	5.092598269	3.770161602	3.085865934
FBgn0000274	CG12066	cAMP-dependent protein kinase 2	0	0	0	0	0	0	0	0	0	0.090520974	0	0	0	0	0	0	0	0.030846986	0	0	0		0	0	0	0	0	0	0	0	0.018580756	0	0	0	0	0	0	0	0	0	0	0	0	0	0	0	0
FBgn0000276	CG1365	Cecropin A1	0.019282696	0.030796653	0.021719642	0	0	0	0	0	0.012063209	0	0.292424834	0	0.005755174	0.004393127	0	0	0.057139461	0.001635623	0	0.414788194	1.708253256		1.614842616	2.801697096	0.118932615	0.216223899	0.200914072	0.237945897	0.326404007	0.06278483	0.284238196	0.244371462	0.432536536	0.856679064	0.57996297	1.414077217	0.097113317	0.365601883	0.650153669	0.078489603	2.062118879	0.232554514	0.294394691	9.825749965	0.098297298	0.119003026	0
FBgn0000277	CG1367	Cecropin A2	0.053335785	0.042591652	0.072091633	0	0	0	0	0	0	0	0	0	0	0	0	0	0.072326732	0	0.010152118	0.880963201	2.621176314		0.457495541	0.347260911	0.294825935	0	0.199220976	0.235940735	0.404566764	0.062255744	0.28184293	0.32308287	0.257334939	0	0.410768315	0.350540209	0	0	0.725259202	0.077828174	0.629151222	0.115297393	0	0.086220785	0	0	0.160257177
FBgn0000278	CG1878	Cecropin B	0.001732481	0.000864678	0.000975716	0	0	0	0	0	0.001354795	0.000359368	0.127125574	0.691185311	0.000430901	0.000493383	0	0	0.001087664	0.000122462	0	0.021628302	0.054614381		0	0.507491315	0	0	0	0	0.070948654	0	0	0.14164717	0.225643444	0.319219961	0.072036217	0.102456744	0	0	0	0.068243423	0.137917386	0	0.255963857	0	0.512792309	0	0.562084287
FBgn0000279	CG1373	Cecropin C	0.642775986	0.545373923	0.687809503	0	0	0	0.213168581	0.182334163	0.335099274	0.306660792	0	296.4579483	0.415664018	0.640683703	0.116363962	0	0.81514977	0.527050135	0	7.962693132	27.69241381		39.34223988	264.6963974	0	0.099126021	0	0	0	0	0	0	0.079317089	0.112210653	0	0	0	0	0	0	0.072720076	0	0	0.159452465	0	0	0
FBgn0000280	CR32926	Cecropin pseudogene 1	0	0	0	0	0	0	0	0	0	0	0	0	0	0	0	0	0	0	0	0	0		0	0	0	0	0	0	0	0	0	0	0	0	0	0	0	0	0	0	0	0	0	0	0	0	0
FBgn0000281	CR32934	Cecropin 2	0	0	0	0	0	0	0	0	0	0	0	0	0	0	0	0	0	0	0	0	0		0	0	0	0	0	0	0	0	0	0	0	0	0	0	0	0	0	0	0.139289699	0	0	0	0	0	0
FBgn0000283	CG6384	Centrosomal protein 190kD	6.876238493	6.99253023	6.123594124	10.2403353	11.1006807	9.887992362	6.800532596	9.742641343	5.724475447	3.35188853	8.362925926	2.37527044	18.57762367	19.81498678	1.815376001	11.67607895	5.029250345	6.774388642	10.63438221	11.63833041	13.09622897		1.880765827	0.867018536	4.259240119	2.367337941	3.327447998	3.646211572	3.570167162	2.572735565	4.249421179	1.863645129	1.757636011	1.494016324	2.418953515	2.640707983	1.62907295	1.253641634	1.425729214	1.691892269	1.052858324	1.315254659	1.702701286	1.75185622	1.623759636	3.195051362	1.376273911
FBgn0000286	CG11924	Chorion factor 2	4.411291515	3.938659924	3.920101014	4.192434037	5.236821458	2.868879999	5.492624152	7.304703884	4.368359037	4.018786074	2.423013617	2.131239364	3.495516692	2.095881651	10.46061062	10.18493175	3.529297993	2.13101196	7.974665044	7.791200728	7.883867548		1.013589525	0.627197885	1.162965958	1.825178062	1.07465856	1.261372399	1.011288285	1.272842125	1.959821689	1.612485775	0.822144194	1.133871835	0.795317258	0.844160958	0.899751626	1.062165428	0.686975773	0.712209655	0.82383784	0.771883404	1.602791197	1.098386194	1.023387712	1.202016692	1.561073803
FBgn0000287	CG4881	spalt-related	0	0.011853028	0	0	0	0	0	0	0	0.004926225	0.022620738	0.007453914	0.005906809	0.006763313	0.057324608	0.882076473	0	0.001678718	0.01130112	0	0		0.017845334	0	0.010733473	0.016726158	0	0	0.004208204	0.001618922	0	0	0.002230612	0	0.002136355	0.006077055	0	0	0.006286639	0	0.010225431	0.008994713	0	0	0.015207719	0	0
FBgn0000289	CG8367	combgap	247.5301948	248.1153003	275.3206173	173.1110849	120.9411498	117.503391	79.01770875	102.2457553	70.44954741	54.1856895	4.484617109	2.031487161	204.1045135	111.699296	123.8000381	200.8214492	86.91440907	124.1041865	105.9858564	136.4696224	168.9604887		3.674690509	1.723819871	5.955685965	4.706004682	3.584022973	4.2192184	3.986574411	3.138064354	6.938940371	4.866466936	2.405043821	2.669404793	2.727936646	3.108416854	2.42001151	2.569990501	2.119648526	2.898036464	2.855977033	2.733449295	1.880304882	3.033156944	1.865409379	3.091111783	1.172200321
FBgn0000299	CG4145	Collagen type IV	19.57783049	14.59503981	13.58482341	0.957152088	2.449512385	1.280685598	1.05668488	0.175746177	2.131745038	5.723127992	0.180424276	0.678913066	39.2221672	25.83060319	7.327758604	7.613598925	2.572315841	0.852517633	9.453862286	154.3724084	686.4762836		0.013774392	0.01394056	0.008284915	0.004303509	0	0	0.012992852	0.002499216	0.012728698	0.012969948	0.02754811	0.073073582	0.093993129	0.100850803	0.063784	0.002425527	0.106755189	0.107790441	0.271511246	0.289283603	0.023437376	0.02942085	0.076300119	0.071055595	0.051467348
FBgn0000303	CG12345	Choline acetyltransferase	0.07147669	0.071347741	0.040254956	0.13357878	0	0.016059856	0.237043462	0.337925983	1.807257405	3.454547154	0.182217063	0.131345359	0.106665782	0.06106631	1.078306046	6.686091524	0.897471826	0.146519938	18.19684875	12.69833512	6.990749837		0.059895709	0.036370957	0.071021911	0.224557329	0.020865745	0.024711651	0.038135684	0.068464834	0.09962762	0.09728606	0.116793773	0.247843918	0.047324764	0.263120012	0.065556489	0.037969245	0.016880277	0.065211721	0.140027332	0.072455202	0.015287044	0.167063869	0.193962924	0.20392266	0.062943022
FBgn0000307	CG5813	chiffon	5.738731317	5.755656299	6.956486712	5.648391198	2.785915754	7.98210004	4.000558153	6.563227591	3.248218893	2.460124581	1.293062987	0.302397842	10.60304576	17.05898301	3.858780329	4.059937303	1.729352504	3.268370278	6.853070275	4.303789989	4.064324553		0.590133489	0.283694974	0.820366631	0.703256506	0.61675077	0.782601703	0.821555962	0.603435045	1.014059747	0.982343174	0.529526456	0.433822334	0.516234074	0.889266626	0.441843221	0.298388465	0.607350512	0.623866193	0.417371607	0.446173874	0.435717552	0.676841419	0.484948262	0.713217366	0.290883492
FBgn0000308	CG9553	chickadee	378.1626871	374.4963026	414.2905906	165.2716071	196.5257472	108.8450327	281.6935332	146.0894883	227.5477505	134.9179285	144.3591559	50.98812692	321.5853255	138.8709743	221.5421666	220.6753483	194.164233	244.642945	237.4720934	332.1352748	394.5059579		128.0763023	34.15098832	124.3614418	90.30741123	130.0806066	141.6716039	107.766924	87.58072477	148.7487891	109.6065079	122.5838236	87.22194811	122.0910271	81.31459564	120.6298449	120.3798032	123.3543711	92.16187701	155.375487	121.0689511	66.52396686	87.00141966	93.10087092	89.92590043	68.59425551
FBgn0000313	CG1744	chaoptin	0.787736138	0.786315016	0.665467663	2.134626101	2.02697373	0.619478205	0.186601996	0.372424227	0.61600732	0.245099713	0.076959047	0.024922074	1.66536386	1.233841714	0.237677667	34.40515143	2.274914083	1.002276555	0.749702119	0.756469453	4.457104026		0.100489534	0.023306661	0.056124404	0.190336843	0.074755241	0.099330698	0.034064401	0.03532595	0.050299594	0.025133651	0.015701105	0.051088762	0.030075278	0.402093597	0.01233827	0.006635686	0.023600622	0.037039312	0.023032324	0.044319158	0	0.018938516	0.026761489	0.140394078	0
FBgn0000316	CG2945	cinnamon	0	0	0	0.059745688	0	0.035915403	0	0	0	0	0	0	0	0	0	0	0	0	0	0	0		0	0	0	0	0	0	0	0	0.0054424	0.006238745	0	0	0	0	0	0	0.00622435	0	0	0	0	0	0	0.009114356	0
FBgn0000317	CG7595	crinkled	4.727692309	3.621683443	2.476826967	15.73919664	27.59044824	25.59279516	25.15900087	45.5346507	35.9959994	10.26275676	0.707271829	0.494365424	33.96344882	22.91964143	31.71365126	32.51757738	6.129430313	7.025600897	19.14872255	6.968435901	9.953429199		0.095811579	0.159711019	0.217921031	0.174322942	0.152162966	0.249967525	0.141543768	0.144184803	0.390608671	0.200996049	0.536813494	0.457455084	0.669988168	0.653513631	0.242000282	0.250094055	0.710797632	0.460214489	0.457287434	0.465881582	0.302075969	0.599064091	0.15369455	0.540764111	0.252702576
FBgn0000318	CG11024	clot	2.097271247	2.219444372	2.166280835	1.680006358	2.463188203	2.031563141	7.155297402	20.35132682	5.323956497	7.975061587	14.37845461	42.67969694	4.467419067	5.628215062	7.625033884	8.894578007	27.55635782	11.37080762	6.824529896	12.78614475	12.72477429		60.61827332	30.34559901	58.59414489	55.57812394	73.75532509	73.07095166	67.05862765	60.0161536	67.5502787	67.50028616	124.3436944	124.1249818	138.3195344	109.1751035	168.6152867	93.34061254	121.3548097	132.7382621	126.8471576	120.2072311	149.3966338	223.7962708	162.7714921	198.2327801	95.88819782
FBgn0000319	CG9012	Clathrin heavy chain	6.852898324	7.923209943	9.607060259	7.294921177	9.840759725	9.797934737	12.67140412	19.63751603	8.173356685	6.501545866	4.921520269	3.810525995	12.35418166	7.135967526	5.362562449	5.43408597	18.90381078	18.46576117	17.67162965	18.67743017	26.78947851		4.66432913	3.690692911	6.645593287	7.583330056	5.500103946	5.747019589	5.403613052	5.902759803	7.78777347	6.84322007	8.10790436	6.832658758	10.73726395	8.017383327	9.576706501	7.970117455	10.22680634	7.908788707	10.78975847	7.728837489	4.908838865	7.810381171	5.512449468	7.851963781	6.672230532
FBgn0000320	CG9554	eyes absent	0.035336623	0.070545748	0	0	0	0	0.26786165	0.050119122	0	0.029319449	0.011192233	0.102342816	0.492178358	0.221392914	0	0	0.02662151	0.014986858	0	0	0		0	0.004467993	0.009104025	0.045516502	0	0	0	0	0.005439449	0.012470726	0.033109703	0.009368124	0.012684248	0.018040741	0	0	0.018662928	0.006008203	0.009106764	0.022251909	0.14084534	0.026624395	0.003762219	0	0
FBgn0000326	CG9858	cricklet	1.206607107	0.996769917	0.734225406	1.77286543	1.685801183	2.954147534	2.812262829	4.163681556	2.660775843	2.088593975	6.253546751	2.965096794	2.000709619	1.406088363	0.184122519	1.831541796	8.825506235	4.254716745	1.095551222	1.225307465	1.121038653		5.893264923	1.265166945	4.373251364	4.498441002	2.099684232	2.762990187	4.974574222	6.634332526	3.548068733	4.66628022	7.567302579	10.0660461	6.317544625	9.737996755	4.473069176	4.764182718	3.900565573	5.893777396	3.515003033	4.365624523	6.324159625	9.8613132	7.381135489	10.98566252	5.458057217
FBgn0000330	CG3035	carmine	2.859653633	2.829233635	3.67713542	0.794542835	0.53334901	0.875654791	0.611463697	1.316087701	1.134611773	1.03937186	1.464198103	1.054109429	1.52321005	1.254007772	0.580304834	0.1044372	1.906525569	1.205672023	4.479771919	3.548121408	4.213821855		2.084193375	1.283391234	1.352835575	1.329780309	1.049734207	1.359769454	1.101399644	1.168634191	1.639781811	1.551654547	0.743888152	1.358776547	0.856748962	1.385298587	1.575044438	2.679577329	0.654614329	0.657855657	1.277702729	1.025197538	1.201680455	1.448126338	3.466684729	1.036276731	4.081394012
FBgn0000337	CG1555	cinnabar	0.529663457	0.132176978	0	0.395943343	1.10330856	0	0.188203105	0.500826339	0.069032542	0.164801835	0.214050734	0.052899993	0	0	0.159811349	2.185849413	2.859728868	11.06348094	0	1.271600368	0.856256668		0.422157627	0	0.14146754	0.217625038	0.147066184	0.195944561	0.074663436	0.17234094	0.182050955	0.283220909	1.994645935	1.769251949	2.531985265	2.113296494	0.533141536	0.356820362	1.59130082	0.617622438	1.814232076	0.76601938	0.02693658	0.127297458	0.089940244	0.217771218	0.236605724
FBgn0000339	CG5855	cornichon	6.976320732	7.046636646	6.21422522	6.65186476	7.925980794	8.285282861	15.32850366	20.75990457	9.890344528	9.662070049	21.71540822	13.83961382	10.57022263	5.102018743	3.164528297	3.70487828	7.436696929	7.767623839	7.034692657	11.12012211	10.26140553		26.94839012	9.240196299	20.75119635	19.92140245	21.03312378	25.18834454	27.41611665	28.77588834	24.82698142	26.39717526	40.47681596	37.94093111	61.93108579	31.54284338	37.29789412	48.69799445	56.51144316	47.49742255	36.99211985	46.53844777	28.50162942	39.66800556	29.99294085	42.81835019	33.80450793
FBgn0000346	CG1618	comatose	0.491195422	0.882556698	0.995890843	2.276559653	2.888973802	2.648760975	0.093085024	0.4180074	1.741313901	3.13816519	1.111484255	0.218925541	2.883206535	1.230985599	0.118563744	3.378495066	0.296041054	0.652749362	13.65039223	11.69813468	10.64052521		0.171412675	0.060050948	0.149551601	0.148303827	0	0	0.088616891	0.093302974	0.25993804	0.218823777	0.187890061	0.174874925	0.142066244	0.316560815	0.127665644	0.174138418	0.134707398	0.165989751	0.108797524	0.206026882	0.403839349	0.288258868	0.106748701	0.142838314	0.050806922
FBgn0000351	CG11330	cortex	0.415199149	0.651278737	1.469826317	0.31037697	0.145357172	0.559738168	0.056202278	0.112169701	0	0.073821088	0.238801588	0.039344574	0.649113336	0.945937476	0.071585656	0	0.50643501	1.542909773	0.056450317	0.113919753	0		0.301422108	0.127107634	0.62158983	0.541493471	0.010938104	0.01295418	0.479789727	0.232431686	0.603502043	0.452335949	0.094192102	0.159905372	0.225529797	0.2694467	0.327794887	0	0.115035286	0.196562951	0.15544421	0.215231283	0	0.22722714	0.074920612	0.414638549	0.008798821
FBgn0000352	CG1708	costa	0.566991108	0.848952334	0.542850319	1.864927528	2.542760108	1.617920531	1.087919554	1.005228217	1.226699502	0.764469879	1.449316794	0.82862706	2.270448025	2.405905175	0.034214788	0	0.541061004	0.729427164	1.915634147	2.286842024	2.795632264		0.426625137	0.207250435	0.466284638	0.319895374	0.104035765	0.105609684	0.205233701	0.408706612	0.352185539	0.325384801	0.223972712	0.479811059	0.220637332	0.34867928	0.26579988	0.585969209	0.144281797	0.238051136	0.082137722	0.146223768	0.707762592	0.347340396	0.203598176	0.57219707	0.298887024
FBgn0000355	CG6519	Chorion protein 15	0	0	0	0.004697211	0	0	0.005953913	0	0.013103305	0	0	0.049535964	0	0.007157856	2.350911538	2.956188185	0.378708129	0	0.00598019	0	0		0	0	0.081520802	0.889247023	0.068856959	0.163096897	0	0.129105116	0	0	0.0592953	0.167771268	0	1.211575868	0	0	0	0.107599339	0.108727104	0	0	0	0	2.691779114	0
FBgn0000356	CG6533	Chorion protein 16	0	0	0	0	0	0	0	0	0	0	0	0	0.027614043	0.031618157	2.679897302	11.22553045	0	0.01569585	0	0	0		0	0	0	0	0	0.160909773	0	0	0.144161039	0	0	0.165521461	0	0.557820052	0	0.164824348	0	0	0	0	0	0	0	0.241425678	0
FBgn0000357	CG6517	Chorion protein 18	0	0.059165812	0.200290896	0.022154302	0.145255666	0.05327117	0	0.028022843	0	0.073769537	0.238580816	0.157232798	0.176907285	0.236319226	1.931462994	0.326147457	0.253040677	0.343560463	0.056410896	0	0		4.517151654	1.206406165	1.875983328	2.881375017	6.720715013	3.882661095	3.595096211	0.478093419	9.623915534	1.595003875	1.082207746	1.597575398	0.585835366	1.922839975	0.264106323	0.26514117	0.265220623	0.640373571	0.690224454	0.948671921	2.321816985	1.040494897	1.229700713	2.589095099	1.714183859
FBgn0000358	CG6524	Chorion protein 19	0	0	0	0	0	0	0.02146969	0	0	0	0.079282616	0	0.011271189	0.012905542	0.246116303	0.561050243	0.005690058	0.003203278	0.010782222	0	0		0.875636626	0.189899976	0.096735514	0.820720819	0.762609327	0.322561066	0.088495096	0	0.19265761	0	0.046907956	0.066361139	0.044925813	0.447284281	0	0	0.132202906	0.212802072	0	0.063050494	0	0.377199379	0	0.838870789	0
FBgn0000359	CG1478	Chorion protein 36	0	0	0	0	0	0	0	0	0	0	0.046248193	0	0.098880262	0.15095757	0.239904155	0	0.03327862	0.009367274	0	0	0		0	0	0	0	0	0	0	0	0.022476721	0	0	0	0	0	0	0	0	0	0.025087123	0.07355891	0.139679201	0	0	0	0
FBgn0000360	CG11213	Chorion protein 38	0	0	0.150323146	0	0	0	0.252910253	0.441668197	0	0.055365816	0.174885161	0.021610353	0.066386591	0	4.187760902	10.83158267	1.910302648	0.037734206	0.444546245	0	0		0	0.034907492	0.026672944	0.096984798	0.015019625	0	0.036601212	0.028161429	0.010624321	0.024357794	0.01293396	0.018297798	0.012387422	0	0.043559086	0.018220735	0.012150797	0.046940838	0	0.017384952	0.022007905	0.195010162	1.131647124	0.035584979	1.280699881
FBgn0000370	CG8669	cryptocephal	21.45717787	21.54359035	20.48104803	16.48419831	20.79508207	18.48470122	11.17884681	15.41050575	6.780526011	6.712422825	120.1563782	116.7766859	29.46564642	22.26941388	4.468869446	7.590468667	10.55139736	13.94735043	10.86552136	11.93621748	13.29718655		101.8165912	57.90484223	103.9873368	79.21320248	77.05429813	97.37784024	92.75178523	81.23682235	107.424918	88.12128769	83.25661941	84.58150545	114.4154893	72.86125841	57.00390243	64.48844272	90.70213581	84.15844142	84.81108731	73.3270901	52.83660942	79.49620974	71.26648472	72.73464359	56.34692631
FBgn0000376	CG2714	cramped	2.126797854	1.833466306	2.286692414	6.214912502	4.596034859	5.995008894	3.068625195	4.798991566	2.822314478	2.245909898	0.324737605	0.207325119	6.395796095	15.41727252	5.60031386	0.930894677	2.573331801	4.223050786	4.554248251	3.156407564	3.594473821		0.128091555	0.232265916	1.073106115	0.570276715	0.636807277	0.721151666	0.60034335	0.656553697	0.683900423	0.569132349	0.376259728	0.430368817	0.575043336	0.501633806	0.346000401	0.637195504	0.451247042	0.537503056	0.403682689	0.435799661	0.408656413	0.506949735	0.395701707	0.545130257	0.11965197
FBgn0000377	CG3193	crooked neck	3.101874611	3.221380814	4.340892976	2.552986841	2.810270861	2.787798926	2.196930257	3.673650863	1.241413545	1.936761223	5.247652083	4.465249576	4.800419552	8.226894996	1.777274454	1.249930932	10.71648944	14.27180397	3.473944993	1.384068233	1.772805311		5.79926136	2.916932063	8.654197294	8.72636428	7.10443708	6.071703532	8.538979463	6.760156559	7.532738982	5.847093069	4.834055046	4.021724153	5.282223254	6.228016262	5.764973098	4.669174678	3.138330253	3.767938676	2.630370329	2.588478402	5.840280425	7.650605868	4.614617472	8.217794509	5.519144433
FBgn0000382	CG3954	corkscrew	3.514178836	3.730437152	3.776409415	4.095675708	5.434767458	4.378158564	2.980070056	4.002691628	3.712209599	2.166098505	1.749704558	4.354638138	2.455738522	2.549039872	9.011446023	13.08507851	1.313115599	0.989266593	8.961370164	5.833717251	6.339891		0.78131834	2.981982698	0.92556058	1.409304791	0.489935274	0.533676191	0.671886871	0.647379036	1.093167424	0.940454818	3.216348395	2.630641456	0.791934547	1.342768354	0.763066922	0.625539713	0.614105641	0.70652357	0.842865718	0.68786097	2.02737651	1.396577443	1.219220148	1.244962145	0.931761784
FBgn0000384	CG17678	concertina	5.137387065	5.462561454	4.151292355	8.557390615	9.633967372	3.412719403	9.100775775	7.708936478	4.716103407	3.938257887	8.542838589	0.926607217	6.277725701	2.417208085	0.269576512	10.44701801	3.253335369	2.968291837	10.20384042	9.008953974	10.83277351		0.636497244	0.492604903	1.090598409	1.105426041	0.472817783	0.521347666	1.29788738	1.222788685	1.32628156	1.216277029	0.64584168	0.933541041	0.995060276	0.918012428	0.851114501	1.443861289	0.791393949	0.738848795	0.746592784	0.830353269	0.907818478	0.987872166	0.717909232	1.100901092	0.786918001
FBgn0000392	CG11181	cup	0	0	0	0	0	0	0	0	0	0	0	0	0	0	0	0	0	0	0	0	0		0	0	0	0	0	0	0	0	0	0	0	0	0	0	0	0	0	0	0	0	0	0	0	0	0
FBgn0000394	CG12410	crossveinless	1.437186924	1.37833556	0.888763143	2.749075248	1.381182694	1.886846463	0.921207962	0.852668482	0.631721097	0.47932238	2.065606487	9.578387737	1.920450352	1.70135496	0.612185703	1.046660464	0.467060786	1.390377721	0.764356406	1.840189802	4.828952157		1.286480351	0.716099909	3.747316809	2.97430262	0.915010717	1.039431379	2.745514902	1.867344491	3.751375413	2.28641953	4.470409733	4.345134473	1.971341821	2.453350748	0.938710921	0.747568252	1.374729221	1.429841665	1.267910336	1.123952256	1.121846855	2.117426292	1.187694315	2.389084435	0.33047241
FBgn0000395	CG15671	crossveinless 2	24.41135701	24.9274857	26.46929711	4.063941199	18.22202319	49.08044633	27.08543396	23.41394179	9.398523799	29.45058732	4.640039391	7.90623522	10.81717381	4.115246822	268.9660655	329.4391201	121.7242521	23.61219525	99.54014988	126.104083	135.9677208		26.34802142	5.485550681	13.18100185	8.105447912	13.57152036	16.12150817	12.88809275	21.4101058	60.8173012	53.99336728	57.37611643	85.13422499	41.53478077	34.3392764	49.54781111	52.59332773	66.26026772	72.96494704	133.366973	135.0045869	9.918998736	16.26593865	7.032811609	4.281386176	16.01319937
FBgn0000404	CG5940	Cyclin A	0.717337209	0.763463162	0.642114653	0.711134864	0.606543825	0.432293446	0.013504023	0.014598792	0.023527938	0.105438923	13.94644247	0.58879534	2.747127451	1.711405512	0.163402565	0.37902982	0.245157185	0.967104035	0.101727155	0.045620185	0.195835106		2.637901133	0.850974369	4.91286891	2.956655335	2.283041729	2.964592629	3.887859845	2.764023958	4.780488242	2.522654072	1.570337058	1.749268513	2.451370389	3.469728272	1.920180228	2.067056164	2.156732768	2.131582265	1.742033034	1.639840471	0.582094077	1.151720697	0.416818223	1.768999489	0.227158979
FBgn0000405	CG3510	Cyclin B	0.23222383	0.272711629	0.242766424	0.208201789	0.183747041	0.238720992	0.014381721	0.019374757	0.026903459	0.010704467	10.81358659	0.311258293	2.062697225	0.796197792	0.069609185	0.13780287	0.122731944	0.434729475	0.003611298	0.034981403	0.012268439		0.846089837	0.023567798	0.904413894	0.676619423	0.493504406	0.620494222	1.359122202	0.705600706	1.453730307	0.498836748	0.130985471	0.31707986	0.34568595	1.284679245	0.316962832	0.446962909	0.267984654	0.427843526	0.160121415	0.485148042	0.133727757	0.231138438	0.145529848	0.748785503	0.051662356
FBgn0000406	CG13279	Cytochrome b5-related	0.04847434	0	0.054600526	0.054354587	0.047517102	0.065349214	0.390414856	1.031291816	1.389915621	0.56308078	0	0.059092373	0.096452021	0.138047292	3.510191012	5.334587755	1.533800365	0.239852494	1.314815245	0	0.862002537		0	0	0.819659025	0.063142816	0.023468785	0	0.200168175	0.337359387	0.257314575	0.13321021	0.030314771	0.085773199	0.193558597	0.082589222	0.022687625	0.014235326	0.132902856	0.357566632	0.129702585	0.190152947	0.464241528	0.172669818	0.206678038	0.083404503	0.113272446
FBgn0000409	CG17903	Cytochrome c proximal	191.4070609	189.4793658	182.7932665	86.38872602	112.5941311	142.7786759	240.4180517	258.3098367	96.90577474	272.475328	267.5113238	426.8528474	309.2064946	147.1220673	280.8055096	287.1667443	405.1206499	571.8961288	172.8114391	156.320941	236.6485078		189.8691439	240.3635019	210.8347963	269.3716754	438.1402979	395.0768154	296.8000507	378.7705529	312.7518297	422.1630448	629.2501368	607.6802139	444.3249269	610.6106701	578.7305816	616.5318132	453.5676572	550.1679789	476.7326634	531.4732711	325.3399064	482.0354802	340.1325086	436.3490563	499.6172656
FBgn0000411	CG5893	Dichaete	3.284537853	3.133743436	1.256156052	0.665219201	0.235860064	1.005728249	0.434262745	0.5091926	0.28671615	0.129924317	0.022701994	7.114135745	0.341969805	0.247985711	0.009218779	0	0.046036622	0.012958399	0.007269655	0.058682206	0		0.895471808	4.123548302	0.016158043	0.00839312	0	0	0.00950247	0.009748425	0.046891176	0.022133344	0.013431748	0.028503036	0.025728352	0.054889956	0.030157027	0	0.031546108	0.027420439	0.018471891	0.022567557	0	0.06075465	0.015262347	0.013857951	0
FBgn0000412	CG9745	D1 chromosomal protein	304.7658662	300.3178847	292.561871	107.5371895	86.28835778	67.36657208	70.87257702	91.18448755	49.23575875	47.97518108	69.11843678	12.82993029	431.4163481	344.5826587	46.84303213	22.03654337	120.0242163	288.2916754	147.6043802	106.3834002	113.5084793		45.46822365	16.84555341	51.7605172	48.40576914	55.77815381	55.74340762	54.74211608	26.46462385	86.9989162	44.28911965	26.99164256	31.25400567	25.54962944	34.72924969	22.10064517	21.74383186	14.45001933	19.88835256	16.52500801	28.56128536	26.41485273	34.58067184	30.11695779	31.50196619	13.49177188
FBgn0000413	CG5102	daughterless	56.6997967	55.11708924	53.71385449	33.65802243	23.89460912	28.12813267	23.47544239	22.14989751	19.468352	13.89890339	5.701069277	3.179829389	34.39039572	26.87952718	29.32731564	25.6852812	20.5891778	20.80554591	21.13609119	28.55756915	33.19720914		8.896035093	4.522556065	10.95528716	11.78397239	10.0871467	11.49099283	6.985278936	7.802433934	14.48406471	10.76686432	6.216963172	8.037821458	5.98686078	6.251418803	6.037736046	11.24740773	5.468401467	6.744204016	6.522662179	8.905473401	5.334024269	6.202374473	6.997456726	6.845254694	4.943157641
FBgn0000414	CG9695	Disabled	1.402951552	1.600480623	2.370384816	7.191490417	4.469552857	3.55753304	0.308598284	0.355330966	2.455423116	7.483209653	0.196590931	0.431823644	2.417663271	1.740846437	1.511792715	4.204491239	0.201321897	0.410843981	25.77438488	19.24665492	27.13522368		0.076924214	0.081619233	0.138163694	0.133733666	0.038359941	0.047989774	0.09874548	0.09218422	0.052357901	0.050819038	0.115383495	0.121109205	0.030746135	0.047532686	0.025070283	0.023595484	0.016609205	0.01519686	0.019621735	0.009380484	0.051457958	0.047233253	0.01797462	0.017920712	0.003911511
FBgn0000416	CG12070	Saposin-related	44.33121845	43.92100917	39.15051904	60.9613854	69.22727224	102.2544334	211.3298972	213.9089992	225.0975782	180.0949502	41.38146825	84.24264518	92.8984038	126.8607332	46.64034835	33.19362761	99.87134252	44.22998688	246.0407753	444.6193898	673.7413355		34.78917192	40.44472932	34.52193177	30.2389758	32.6400717	41.25014326	30.92317959	37.91836244	45.34305644	44.02379447	69.27875359	53.48042227	70.50606169	41.49956181	59.30108997	38.40092204	70.90162402	67.43353435	56.55440338	60.21670839	87.02646903	86.24279663	44.2870815	64.58122687	52.25251252
FBgn0000422	CG10697	Dopa decarboxylase	0	0.134200807	0.302868599	0.60300875	1.010378166	0.181245735	0.743107474	3.072155762	0.630805806	4.0158048	0.661802437	0.665504908	0.356678961	0.816796819	8.816034383	17.93948772	3.11734043	0.399137852	6.760134069	0.946785026	2.897890836		0.348060719	0.334039236	0.213473965	0.489347984	0.642851001	0.87275469	0.106135422	0.182922699	0.225515884	0.275465645	7.390108244	5.692230603	0.2284562	0.373978442	0.358725284	0.057062991	0.1310728	0.155174581	0.458023944	0.217782076	3.629971142	3.193866943	3.385512512	0.29718309	1.900317089
FBgn0000426	CG16792	Small ribonucleoprotein particle protein SmF	8.867910184	7.252616935	6.00157572	4.484388598	8.473646775	8.221158734	2.930339424	5.725123306	3.10797957	2.906049098	22.92576693	24.91774191	37.58821613	23.81130352	1.978630058	7.022049236	35.92103405	56.76838038	6.666688246	8.086552189	8.432887776		101.508685	43.98745885	180.8207225	87.06607265	140.3609068	121.499602	199.9613569	111.3821862	187.9551513	99.30290112	113.1292268	90.01903917	117.3268942	158.7474325	88.81170891	99.64436795	99.20721301	93.81661447	88.87492587	91.7327507	50.51059786	112.5706589	91.50838375	131.983488	46.43731229
FBgn0000427	CG2175	defective chorion 1	0	0	0	0	0	0.09488099	0	0	0	0	0.013828257	0.027339863	4.017379609	4.990753011	0	0.145224863	0.079533417	0.037311809	0	0	0		0.015584301	0	0.000803445	0	0	0	0.001102505	0	0	0	0.003506382	0.001653504	0.004477622	0.007960623	0.007872546	0	0.001098022	0.002120935	0.001071582	0	0	0.003524469	0.007968526	0.003215683	0
FBgn0000439	CG2189	Deformed	0	0	0	0	0	0.016914483	0.017832696	0.017795437	0	0	0.037646231	0.046519003	0	0	0.045427527	4.608297235	0.018904617	0.021285105	0	0	0.121698564		0	0	0	0	0	0	0	0	0.045740374	0.010486643	0.044547162	0.047265975	0.021332388	0.53096657	0	0	0.010462447	0.020209212	0.030631542	0.119754549	0	0.022388475	0	0.045960687	0.010403274
FBgn0000442	CG3324	cGMP-dependent protein kinase 21D	0	0.050916733	0.172365723	0.038130962	0	0	0	0	0	0.042322907	0.039963595	0	0.126868606	0.116211927	0	0	0.076856812	0.201914287	0.145637746	0.09796825	0.247383049		0	0.031907313	0.081268318	0.044324644	0	0	0.066910926	0.051482102	0.02913359	0.04452865	0.023644661	0.117076156	0.056613829	0.048312936	0	0	0.011106477	0.032179826	0.010839036	0.03178155	0.120698404	0.083183196	0.188070169	0.146369575	0.055218307
FBgn0000447	CG9741	Dihydroorotate dehydrogenase	4.567315373	4.842052777	4.576860044	4.273686516	2.974456549	3.269732251	2.138975009	1.916091319	2.501507375	2.635286807	9.780458835	13.94143828	13.51684867	21.79195018	2.800474448	3.8708426	9.389232784	15.58418057	2.168400238	3.367664635	4.464074651		31.70096672	18.93709785	46.2068614	35.21119482	32.18952859	35.12703748	49.81104096	37.78256487	38.596279	35.29502645	23.48255896	25.75509238	27.80408806	35.45672335	15.21842865	21.58590665	17.96819522	23.10541167	16.50227041	18.78962904	18.08850613	27.99330042	23.94941462	32.8700461	15.64969911
FBgn0000448	CG33183	Hormone receptor-like in 46	0.45844906	0.499648501	0.416271834	0.424887862	0.490666979	0.435153589	0.064272992	0.081832137	0.165839419	0.139732773	0.556902057	0.014627498	0.367672827	0.279769454	0.158084991	0.514818296	0.118651375	0.124994559	1.584977049	0.530099805	0.673068048		0.222851564	0.03544199	0.14607519	0.170084224	0.086876525	0.11164586	0.095344015	0.173288683	0.203972334	0.163372875	0.171909853	0.227439404	0.212667269	0.202734524	0.174223856	0.232087494	0.19813725	0.207969115	0.228390962	0.216092838	0.036564359	0.115197746	0.05878265	0.078828765	0.026764523
FBgn0000449	CG12028	disembodied	0	0	0	0.04465509	0	0	0	0	0.006920529	0.016521423	0	0	0.026413433	0.030243454	0.016021125	0	0	0.009383389	0	0	0.021459983		0	0	0	0.0193233	0.197506162	0.170116257	0.014584888	0.011221795	0.01270077	0.05823671	0.077309062	0.196865779	0.088850747	0.800355772	0.208289625	0	0.087153511	0.196402844	0.226812998	0.249392639	0	0	0	0.127619447	0
FBgn0000451	CG6611	ectodermal	0.444504868	0.305500395	0.196989398	0.040854602	0.678591374	0.04584394	0	0.003445116	0.003798923	0	0.127185244	0.023948389	0.061621894	0.107911075	0.756332452	0.100241062	0.012809469	0.003090525	0.003467565	0	0		0.315340156	0.348157384	0.756210187	1.486773997	0.108189941	0.142915522	0.267027357	0.358894649	0.182493463	0.161958463	0.064499816	0.101387236	0.161299588	0.595504277	0.048271768	0.025240058	0.100990486	0.204826365	0.065705772	0.03853168	0.067069619	0.219710228	0.203584524	0.409137485	0.00334731
FBgn0000454	CG9285	Dipeptidase B	59.48272049	61.06541235	64.96598562	190.4763243	129.782538	279.5231821	494.7449196	305.3944279	456.3266723	409.5344594	6.922856969	48.90882919	398.9742317	590.801657	1208.699344	1309.52194	631.34219	254.1910622	275.4805111	632.3496151	612.7239498		17.69544753	6.683350598	19.36426919	17.3585723	14.81087576	17.68717344	21.49388535	18.01299269	22.7438449	25.96676664	22.42123213	20.58219804	31.25183167	28.09760554	25.33516191	20.38125297	31.44063387	31.84629643	32.11501579	30.98200184	24.91075604	29.02331316	20.34473407	31.44328993	18.14587974
FBgn0000455	CG5663	Dipeptidase C	11.00532498	13.59452002	11.00160776	18.04774891	40.05044783	42.31492249	33.56492064	63.11979493	99.40081808	76.36067652	13.85260377	18.17495053	22.03475328	29.57847819	67.32422148	45.89058582	65.46489686	32.51722303	184.374397	242.0187311	205.0443288		11.26576842	9.522745841	8.875207743	18.11284071	12.84324987	14.36182257	13.58170454	18.69504515	12.76295774	21.81160912	18.51211551	18.91447185	17.18433285	32.00631898	19.14762632	16.53897041	17.40605384	25.42424643	14.6368935	24.47865204	15.96511559	30.74231126	23.21053864	43.16165742	25.95402351
FBgn0000459	CG9908	disconnected	0.019605459	0.013046727	0	0.009770545	0.006406101	0.011746892	0.046442174	0.281160506	0.020441881	0.046089868	0.04090425	0.186005229	0.009752511	0.022333305	2.941929068	2.148585516	0.306890726	0.012934454	0.164819887	0.012551522	0.010564762		0.245244875	0.026126673	0.126435418	0.054441538	0	0	0.045657241	0.035129252	0.059638661	0.086595837	0.17424867	0.095865497	0.1205285	0.098900233	0.24994865	0.129555229	0.16824491	0.215190151	0.297323565	0.169154013	0.090595545	0.248125626	2.271463748	0.099876529	0.646566205
FBgn0000463	CG3619	Delta	510.5681693	520.3554289	498.4765632	32.12152233	26.98301531	19.2829799	15.13562483	18.72673153	3.994778949	5.673150577	95.81524676	0.287625196	621.2479328	649.2218048	44.53254205	89.35443751	52.51768292	121.511377	9.031697871	14.71700814	12.76863025		13.57135431	4.09836845	13.8585668	24.66822788	10.51422057	11.69017373	12.27439793	6.902266884	11.46976357	7.185910139	0.807147474	0.751575944	0.593974726	1.525001278	0.693657224	0.690593466	0.53122016	0.777851715	0.319836937	0.839734852	0.488840702	2.229959327	2.756639944	3.089520419	0.440889715
FBgn0000464	CG10443	Leukocyte-antigen-related-like	0.041300993	0.039075537	0.045711558	0.046445302	0.060200044	0.053419259	0.041175941	0.044995148	0.032016408	0.038290986	0.400142943	0.089001344	0.064671162	0.07302589	0.125264525	0.13487277	0.039772934	0.040160899	0.095190986	0.088290352	0.099280218		0.261145039	0.070430359	0.251511655	0.203076126	0.24868046	0.337435909	0.189821465	0.16440501	0.230712529	0.206206273	0.185630835	0.148433851	0.217982095	0.183235711	0.14557073	0.158420611	0.203203093	0.1874656	0.188937147	0.162002243	0.490730438	0.38183013	0.371114994	0.293110528	0.213614115
FBgn0000473	CG9438	Cytochrome P450-6a2	0.033460671	0.022266871	0	0.07920818	0.202266129	0.170411744	0	0.01054631	0.116293979	0.379426809	0.709138956	0	0.011096418	0.019058145	0.726900133	0	0.313702373	0.077263391	0.074305233	0.042843408	0.036061795		0.243232396	0.516949935	0.200636622	9.09632241	0.317753886	0.602113991	0.240903316	0.873811807	0.254736173	1.442871884	2.024860106	2.967817598	2.463432062	1.615193237	7.146994779	2.338556207	4.181528962	5.792945303	2.79303304	4.339975692	0	0	0.020728164	0	0
FBgn0000477	CG7780	Deoxyribonuclease II	122.8358167	124.4317562	84.40421401	29.63090354	22.79142896	35.18393786	12.01073294	10.92613403	20.81057731	38.9314874	9.708956927	251.640882	13.58624593	14.99785875	0	1.156047421	46.0065384	41.81996167	0.466553485	2.152068213	3.396414136		54.31157564	373.2572173	1.931638062	2.61053381	0	0.034199879	2.814835856	1.389702328	3.717664322	3.746498425	20.06793412	11.08171575	4.54895804	6.300589163	8.458585689	9.703832158	3.667769393	3.136196535	7.386891143	7.019245177	12.35546707	20.12145974	0.847694126	1.060464257	0.720113277
FBgn0000479	CG32498	dunce	593.5258752	625.4731231	575.7420708	357.605619	209.2296791	187.6257627	160.8509207	244.9031592	422.0004948	387.8570795	1.284051148	2.860390626	299.589018	343.7412086	1314.383711	2148.055112	266.123493	346.4849168	1060.836767	716.8048673	563.9945462		1.393319304	1.642449155	0.901377457	0.821934878	0.794551037	0.87062058	0.786055603	0.552528585	1.289879667	0.958082582	0.524061392	0.708324668	0.51190052	0.599412758	0.371995136	0.513096985	0.428228284	0.578670626	0.633970572	0.820322999	0.940097231	0.819835065	0.910995402	0.540581738	0.164951998
FBgn0000482	CG3093	deep orange	2.310369341	1.702196197	1.363137693	1.192513091	0.889721549	0.98877921	0.886087379	2.028541422	0.77430084	0.98129898	0.833521894	1.324828221	2.353260525	2.224520726	0.995843238	4.46460569	7.183264451	9.308732815	1.779995925	1.584761832	2.401042475		0.361012947	0.587198627	1.914370705	1.583097172	1.504692436	1.250082451	2.572214475	2.000148133	1.501228605	1.784628746	0.870277755	1.012312065	0.87980902	1.75188704	1.270068742	1.185138211	0.77216042	0.886127236	1.551461414	1.260750337	1.842810083	2.186917313	1.307528372	2.141639945	1.589783676
FBgn0000489	CG6117	cAMP-dependent protein kinase 3	1.145288036	1.270246521	0.430009839	3.472147083	2.806679196	2.230201145	1.205779016	4.271571875	10.34929239	12.03671094	1.373528722	2.736494422	3.038455554	3.044160107	108.2751835	67.92081907	7.541723514	2.500640767	9.022698722	0.488813095	1.440038857		0.533448229	0.194020631	0.382446875	0.64842825	0.754959817	0.756555921	0.206382881	0.176941403	0.657268099	0.42969691	1.27524344	1.795255595	0.478963424	0.911141429	1.136852021	0.616446436	0.505050284	0.277919071	0.664826737	0.672194421	6.594802657	2.456824644	2.372456098	0.369774191	1.383952769
FBgn0000490	CG9885	decapentaplegic	2.407902664	1.802668999	4.068320039	1.574998031	1.475220665	1.082047037	1.140786671	0.284600783	1.569143941	1.748146179	0.026264934	1.423311061	10.48060652	15.77185417	181.6295645	211.1631299	0.453509699	0.595718748	4.869740626	33.52876487	169.3293107		0.007534623	0.112476378	0.031075657	0.014124174	0.001640513	0.001942887	0.017323603	0.009227767	0.03017138	0.043897779	0.149746966	0.151891363	0.028413249	0.001924382	0.042819533	0.021891687	0.017253164	0.020508386	0.067350848	0.037977306	0.173074007	0.06105976	0.036920603	0.009716892	0.00131966
FBgn0000492	CG1897	Drop	0.054218185	0.189421303	0.183210835	0.050662664	0	0	0.012843414	0.051266318	0.084796919	0	0.318598661	7.608032253	0.040455323	0	0	0.149167409	0.204231452	0	0.025800193	0	0		0.157087589	0	0.064788909	0.01472358	0	0	0.011113099	0.017101115	0	0.077654563	0.200281771	0.400010198	0.191818661	0.11233876	0.02645139	0.049790689	0.221358261	0.171029814	0.302439206	0.142520388	1.323072434	0.521050299	0.294512661	0.113447715	0.187090362
FBgn0000497	CG17941	dachsous	0	0	0	0	0.529951882	0	0	0	0	0	0.020804976	0.057586956	0.268929121	0.307924597	0.652478181	0.743699296	0	0.152859588	1.029049724	0	0		0.006565157	0.006644356	0	0	0	0	0	0.005360298	0.006066758	0	0.420980376	0.233350032	0.002357845	0	0	0.003468168	0	0.004467402	0.02257113	0	0.272286608	0.056915172	0	0.003386655	0
FBgn0000499	CG18361	dishevelled	3.758460616	3.360880118	3.968863876	2.399858623	2.724803335	3.1140046	2.281441795	3.812967873	2.326791486	2.468784193	6.11588443	1.506980172	2.86282988	4.125309001	1.370264371	0.753990338	4.886315989	5.053285555	3.111237859	2.857347026	1.835442252		0.944911675	0.796925532	2.531688132	2.026262739	2.107231151	2.023083954	1.954780113	1.706647974	3.051712799	1.61768638	1.46028228	1.594977372	1.388292914	1.535770395	1.362079144	1.210102808	0.938110707	1.402877459	1.240383581	1.371082216	1.297189544	1.489400395	1.281079238	1.491847703	1.13340818
FBgn0000500	CG18090	Drosulfakinin	0	0	0	0	0	0	0	0.397313965	0	0	0.181416461	0.044834836	0.418038336	0	0	0	0	0	1.999514934	1.61405116	1.358565654		0	0.072422311	0	0	0	0	0	0	0	0	0.322007868	0	0	0	0	0	0	0	0.04920427	0	0	0.053944815	0	0	0
FBgn0000504	CG11094	doublesex	0.92607048	0.920197977	0.706468092	0.953448024	0.573553855	0.688541238	0.981187425	1.209990872	1.033608592	0.593746478	1.107227619	1.786571049	1.189348506	0.865514897	0.828088133	0.608008475	0.305496045	0.403473807	0.65701181	1.439070212	1.29974658		0.497247666	0.73705531	0.5943803	0.760960671	0.289347314	0.453879292	0.608603429	1.494622288	0.731944842	1.090758216	1.265640329	0.929106147	1.3939043	0.481025168	0.563137589	0.660188046	1.376579014	1.378903613	1.046908178	0.898280454	0.63455689	1.232361796	0.635628594	0.917067949	0.206552156
FBgn0000520	CG2711	deformed wings	3.849280037	3.337786576	2.364955625	0.697571276	0.70510547	0.838673196	0.497363131	1.176471584	0.385133909	0.854911092	0.665313615	1.391280299	1.585979616	0.819392571	0.140777473	0.10697278	3.690816911	4.45239436	1.554180916	0.597413347	1.508549311		2.018696237	1.98175736	5.162041075	4.219367641	5.379855285	3.935308978	6.783563686	9.383857394	4.80041251	6.557765339	1.771362565	2.034756882	1.261508801	2.887278799	2.328456669	2.154156985	0.952948961	1.79950159	1.901646221	2.706544844	3.168647265	4.337114944	3.044974457	4.665248998	3.563954359
FBgn0000524	CG3929	deltex	3.054796808	3.352617868	4.089401403	3.084620224	3.598070706	3.320459207	0.795616482	1.489609187	0.78377365	0.45782428	5.304367776	2.228211604	3.99385335	2.842166657	0.154421066	0.528030704	0.550244762	1.820158187	2.146228918	2.948905228	2.740682852		2.61935339	1.497895653	5.209475579	5.159659741	4.052458897	5.688985234	4.082738819	3.135514462	5.765913779	4.083061153	1.988423844	2.327255985	3.196946206	2.436670016	2.16049194	2.249955797	2.895810627	2.818503348	2.430721799	1.728134247	0.543521578	2.81741747	1.787576466	2.955065452	0.238709436
FBgn0000527	CG3331	ebony	0.813532609	0.676720791	0.610897897	0	0	0	0	0	0	0.08437538	0.131372531	0	1.753624075	6.100940534	0.081820347	0	0.749087906	0.843413764	0	0	0.10959675		0.518194122	0.576889905	0.921680466	0.352129184	0	0	1.356399214	0.35257787	1.444545901	0.841680731	0.709260833	0.261158424	0.139580198	0.185289257	0.054535477	0	0.082148354	0.035261635	0.970950685	0.078356739	0	0.166022332	0	0.053462384	0
FBgn0000529	CG10604	brain-specific homeobox	0	0	0	0	0	0	0	0	0.023713751	0.056611992	0.062090807	0.007672488	0	0	0.164693046	0	0.011422806	0.057875294	0	0	0		0	0.012393472	0.044192856	0.034433249	0	0	0.008663204	0	0.037720332	0.051887595	0.036736336	0.1039425	0.035184005	0.087573554	0	0	0.034511917	0.033331525	0.042101097	0.012344623	0	0.036925834	0.010435773	0.050536022	0
FBgn0000533	CG4920	easter	0.12518963	0.041654593	0	0.187167908	0	0	0	0	0	0	0.071984635	6.27990975	0.124548295	0.023768024	0	4.018316256	0	0	0.019857523	0.080147083	0		0.170364448	0.574732145	0.073192492	0	0	0	0.020087276	0.030910802	0.139938749	0.120311194	19.3358913	17.59375398	0.040790382	0.290079764	0.047811717	0.329993517	0.060016801	0.01932136	0.644287706	0.114493366	0.289878175	0.813385481	0	0.058588658	0
FBgn0000535	CG10952	ether a go-go	0.045202273	0.022560363	0.12728734	0	0.016616119	0.050781731	0	0.112195835	0.194414239	0.210966535	0.039267979	0.04406411	0.06745606	0.019309344	2.073058089	1.974253796	0.119188942	0.027158983	1.817585962	1.258835268	1.260530428		0.04186246	0.002542048	0.022013735	0.014125336	0.019687778	0.023316565	0.003553852	0.007291675	0.011863228	0.013599084	0.00816298	0.008883266	0.005412493	0.017107023	0.009163781	0.027422146	0.002949501	0.008545864	0.028209085	0.008440095	0.169882904	0.04607472	0.039242516	0.010365537	0.029914761
FBgn0000536	CG3525	easily shocked	8.746269395	11.50837399	7.687251096	10.15396857	22.79785977	23.58203682	77.41185995	95.70117905	68.11922108	30.92446612	0.721001229	3.591742669	9.162904299	8.113969372	9.436230113	24.42770615	19.80077867	3.428422183	21.6927859	27.86978736	28.17141255		0.253348656	1.053271245	0.265068173	0.300316832	0.192524779	0.210076921	0.131787136	0.22307707	0.235645654	0.294682796	1.419462852	0.843308268	0.569126981	0.375551811	0.708915955	0.645562868	0.638756249	0.522260136	0.505531623	0.277929102	1.030147955	0.762075397	0.450855581	0.530450197	1.948933743
FBgn0000541	CG32346	Enhancer of bithorax	34.61425369	42.08704217	27.16772937	100.8867502	126.6987348	65.69386872	58.61812293	72.42318238	46.93748615	27.49795478	1.397582882	0.261648114	134.8169101	98.47107991	46.21979928	28.11376927	29.86868002	38.96576578	56.86169388	86.63708449	85.42460439		0.185602625	0.101925439	0.311526413	0.317283881	0.153838293	0.224614382	0.213741767	0.210663874	0.358292109	0.253952733	0.207611488	0.185177148	0.293902466	0.370612106	0.14205877	0.218936919	0.225875379	0.212409102	0.159163747	0.174344362	0.140632452	0.25399631	0.174346242	0.354142685	0.174728284
FBgn0000542	CG2904	echinus	4.71547605	5.752962177	3.737664398	0.587499265	0	0	1.075649161	0.165138726	0.364196371	1.159264486	0.017757342	0.331018857	1.303144197	0.79578867	0	32.1933041	0.350863471	0.765398779	1.329718573	2.348012696	3.95269925		0.116071561	0.105319538	0.127934691	0.091910567	0.097603199	0.115593102	0.076451307	0.032679217	0.126985852	0.087622691	0.349707044	0.259045236	0.057498681	0.049068049	0.030328222	0.126862739	0.076140453	0.02587387	0.074307008	0.054469603	0.196646566	0.108621408	0.09209393	0.020646844	0.019628472
FBgn0000543	CG5714	ecdysoneless	3.020888265	2.638508605	2.410223216	2.791420138	4.832569127	3.45032868	2.285943633	4.820205949	2.121718406	2.367237563	4.004455589	3.599785698	6.094308757	6.04600737	2.12676279	4.097882379	12.99127068	10.81317239	4.951443407	7.574790762	7.596685459		2.327747274	2.131463523	3.838301923	4.328892704	2.477788289	2.362832987	4.73115499	5.339644671	3.767155575	4.788047085	3.519245997	2.959785077	3.330727185	4.907138799	1.882033163	2.225128699	2.329926265	3.771347072	2.261119252	2.756256364	5.681724025	7.074798784	3.085750208	6.385073854	2.006123194
FBgn0000546	CG1765	Ecdysone receptor	77.40221827	80.77451557	89.66113619	104.9553739	87.7290034	24.01177306	44.17149635	52.18811564	31.98370647	22.35000361	1.772091528	0.709447512	54.25401165	14.65354124	53.0772406	155.1769042	23.46853949	21.72962401	49.91224402	54.90282831	55.09934021		0.482332338	0.351103234	0.722725083	1.035922178	0.499819254	0.631850664	0.603984913	0.707600066	0.963731067	1.06103026	0.760235159	0.726586369	0.787397011	0.686439417	0.465809873	0.506877157	0.715110862	0.682754137	0.534724735	0.650035978	0.495380702	0.620269684	1.021009788	0.649307525	0.457178622
FBgn0000547	CG12676	echinoid	196.8760167	193.35682	177.0619537	15.27010539	8.803578257	6.436159447	1.334862412	1.665091719	1.407671867	2.191659259	3.576418459	4.217439358	48.47047543	18.72249692	0.991802933	8.882217734	1.916282339	18.02411164	2.960830827	9.019041059	11.00757622		6.888823987	5.15284868	9.366110766	22.69272857	6.392519703	8.486646327	5.815743285	13.48648179	6.652603479	12.49090877	2.545651715	3.229065791	0.41663437	0.936417883	0.277334864	0.423684958	0.21190596	0.477535934	0.354519964	0.418688105	1.617488098	1.668067399	1.696501416	1.115585344	0.215724311
FBgn0000551	CG7673	Ecdysone-dependent gene 78E	0	0.051567525	0	0.077236665	0	0	0.048950372	0	0.026932355	0	0.213497345	0.105526459	0.025698035	0.058848645	0	0.071065605	0.025946386	0	0.147499215	0.09922043	0.083514992		0	0	0.043415939	0.118397678	0.183357465	0.086861325	0.148940815	0.091677539	0.077820127	0	0	0.044675389	0.060489564	0.043016999	0.03545088	0	0	0.028652358	0.057905335	0.04244661	0	0	0	0.043441642	0
FBgn0000552	CG2345	Ecdysone-dependent gene 84A	0	0	0	0	0	0	0.010951179	0	0	0	0	0	0	0	0	0	0	0.003267832	0	0	0		0	0	0	0	0	0	0	0	0	0	0	0	0	0	0	0	0	0	0	0	1.167655345	0.09853804	0	0	0.595240944
FBgn0000556	CG8280	Elongation factor 1alpha48D	725.3217397	726.6922058	1239.031022	633.6014393	362.9186196	593.9990372	557.2719664	431.5990688	358.0031028	582.1575262	3078.875623	2792.452877	974.3436512	1677.973505	295.7217537	261.4581118	527.600433	653.8721726	341.8484807	411.9831072	487.007589		2968.671036	1707.527454	5869.851698	4735.572464	3757.633425	4243.234434	4178.439331	4680.411072	5368.772519	4637.218857	3719.3553	4305.06448	4329.917834	4129.417378	3845.998766	4017.60152	4418.10992	3870.58044	4972.898177	3807.76463	2571.033384	3453.480955	3083.058169	3481.441799	1946.660787
FBgn0000557	CG1873	Elongation factor 1alpha100E	0.013146474	0.008201723	0.020360898	0.02702558	0.015303155	0.008861511	0.006228376	0.009323044	0.33925663	0.62447572	0.218488672	0.073631965	0.04087227	0.034631159	0.208245781	0.339085757	0.040854594	0.006737234	1.241788934	2.45234154	1.572696707		0.078347322	0.015858493	0.068666021	0.102807245	0	0	0.049883853	0.034116675	0.200305342	0.110657593	0.088138578	0.103908749	0.106924644	0.368189755	0.089050127	0.09105459	0.080041648	0.066641403	0.080807859	0.059234951	4.439202292	1.568100087	0.313806133	0.15762119	0.288166889
FBgn0000559	CG2238	Elongation factor 2	706.8129351	703.2900591	622.765445	839.0892268	641.5702477	826.609276	715.2084422	860.7325065	569.151269	430.5828623	254.8722657	656.3277739	1247.198326	592.6659104	303.1530331	365.5207257	1434.450014	1621.9525	415.8790854	385.1214471	373.0114368		397.6448744	289.9699595	606.2526283	507.2866363	419.4518903	402.4222239	643.6333388	613.1526974	593.8404068	523.5518393	578.8080955	577.6252189	602.6054766	742.5902106	344.9123163	376.4442917	452.9932584	572.2722438	487.7135225	472.1366515	457.5522249	576.6036542	505.7239184	675.0403169	351.2482839
FBgn0000560	CG7383	eagle	0	0	0	0	0	0	0	0	0	0.005324763	0.010849902	0.058991221	0	0	0	0	0	0.005443586	0	0	0		0.017118816	0	0.01765113	0	0	0	0	0	0	0	0.070613385	0.118060609	0	0	0.028825731	0	0	0	0.023541921	0	0	0	0.014588584	0	0
FBgn0000562	CG4051	egalitarian	24.39623537	24.66443112	22.45915047	20.23909261	40.91138211	24.75462951	84.42635841	104.3420407	60.49451032	22.13969562	9.55493517	17.39178137	26.79951155	13.53903745	30.10415912	14.14467418	11.95836768	9.943371843	43.8692287	35.14185639	26.92475626		3.975991985	6.473726238	7.800678383	8.678232186	5.715174259	7.452079319	5.260977418	7.875295348	7.81891155	7.383582836	7.841347703	8.632408143	11.33772546	7.211852406	9.089424475	8.625223857	10.86176568	10.78462047	11.00524004	8.823377957	5.590704233	8.860082164	7.1060681	8.498467642	8.201805841
FBgn0000564	CG5400	Eclosion hormone	0	0	0	0.00579769	0	0	0	0.014666926	0.008086597	0.038610371	0.150256137	0.018566973	0.007715985	0	0.374411822	0.448095135	0.011685831	0.002192887	0.073812503	0	0		0.118535963	0	0.015277734	0	0	0	0	0	0.036512403	0.020927493	0.044449897	0.377302196	0.021285811	0.0302747	0	0	0	0	0.122258644	0.238986153	0.680707374	0.022339592	0.227285674	0.030573558	0.062283357
FBgn0000565	CG7266	Ecdysone-induced protein 28/29kD	0.783431046	0.761438278	0.81277465	0.585644155	0.20209484	0.648518597	5.743280384	5.273167924	5.653491839	7.500972001	1.280441973	1.554617692	0.533285728	0.422732529	3.931351409	1.020983343	2.567942217	1.818720925	9.398545832	19.83789233	21.29717483		1.2202928	0.459699592	0.723486939	1.073865227	0.478249755	0.32865138	1.10309446	1.118115653	0.994005487	0.967096875	1.855816516	1.827019606	1.275830247	3.975512735	0.976032489	0.694781555	1.39475607	1.227109013	1.365832203	0.977282662	2.993404821	1.109012334	1.744768857	1.314937859	0.774176114
FBgn0000566	CG5345	Eip55E	184.3861192	196.6786315	168.8973655	92.38399579	65.50138662	69.02566481	168.648003	186.2346795	66.01729432	57.02301292	28.22701387	48.92373383	215.6574969	135.9191333	50.75975677	71.90116839	274.1478345	303.0245107	119.1402178	141.0686509	144.1128397		73.0322643	91.81184293	52.46387091	28.44366102	50.47995048	52.29985581	52.58083591	32.23715625	50.63859323	27.17765641	69.31432316	72.46938003	123.0429519	81.84431009	74.91857955	77.25445627	66.69035699	60.27135059	52.66145529	55.46819472	245.0698796	214.9507808	270.6067169	236.9545999	118.5486859
FBgn0000567	CG32180	Ecdysone-induced protein 74EF	121.0864283	130.5583719	134.0250502	63.69509037	65.97040886	35.43035082	34.49469126	47.26132511	32.69154971	48.49223949	1.254518885	1.013170383	66.04101149	39.90074551	89.29774025	50.16924185	38.05065537	35.92424758	49.19239398	60.21882681	71.47063243		1.612915859	0.817591449	2.476714743	2.274147051	2.144556009	2.627167188	1.717468249	1.849564804	2.979229853	2.697621911	1.605242261	1.410876632	2.585283412	1.111760806	1.231750692	1.573585367	2.245439367	1.639703299	1.923175061	1.777059289	1.441875625	1.780943897	2.351588773	1.777187304	0.712804082
FBgn0000568	CG8127	Ecdysone-induced protein 75B	68.86788278	67.4027022	70.31452556	38.36506831	39.3975404	19.53923212	18.3399144	19.27370556	14.39263829	14.18287644	5.264322155	1.765499572	25.31130309	15.00605278	127.7841425	129.7342105	16.12391041	11.390977	12.56323133	17.21810971	20.07702015		3.372366666	1.403035433	2.487067041	3.647155044	3.430371292	3.962000506	1.356200205	1.331065182	2.066570847	2.05550464	2.227563792	2.455684081	1.682986827	2.24538879	1.240315601	1.195640069	1.119283424	1.018651311	1.164335197	1.473078603	2.655966314	1.896378503	5.564284359	2.554835008	2.738614702
FBgn0000575	CG1007	extra macrochaetae	21.92172421	20.41778576	21.81222255	20.94630714	40.25560295	29.30824588	24.66380784	42.68505791	21.11974758	8.451038101	32.21718177	20.5930842	32.68285645	10.58796825	18.86902456	12.16618597	5.573466237	6.467866589	26.51791265	10.54593131	14.87344261		13.55249601	5.249080009	13.78950825	33.22777758	28.53867216	35.09011022	11.80884774	14.08310614	16.66147014	23.43572813	47.91445114	39.57465461	15.88656984	24.93004101	13.11679092	10.93849667	9.100644183	10.06045944	9.728661459	26.92320727	52.13817611	22.71010872	23.43745318	19.49715601	50.84243026
FBgn0000576	CG2988	empty spiracles	0	0	0	0	0	0	0	0	0	0	0.062535925	0.010303321	0	0	0	1.635877961	0.03732917	0.042029694	0	0	0		0.032889421	0.049929275	0.008478032	0	0	0	0	0.008951149	0.010130865	0	0.012333231	0	0	0.016800258	0	0	0	0.011190157	0.090459546	0	0	0.037190549	0	0.033932204	0
FBgn0000577	CG9015	engrailed	0.093153725	0.154976117	0.052463245	0.005802993	0.007609516	0.006976799	0	0.00734017	0	0.006440947	0.019620978	0.111528891	0.007723042	0	0.018737713	0.085429515	0.00389884	0.004389785	0	0	0.025098798		0.216703837	0.023498362	0.079800823	0.116064682	0	0	0.05475224	0.004212706	0.11919797	0.136639305	0.040630974	0.213500976	0.038914071	0.308363446	0.013032124	0	0.049076654	0.057931026	0.047894899	0.062415315	0.177778356	0.02917183	0.026382016	0.103802487	0.027110604
FBgn0000578	CG15112	enabled	35.59989563	35.9295396	31.01253468	5.620692868	3.738952871	2.147466542	3.634931704	2.176402167	1.234241939	2.309921313	1.427855312	0.390493097	17.07630462	11.88627116	21.64131271	10.67492755	17.52758767	28.53594786	5.27826499	7.746778604	14.74212152		3.96821648	2.004185661	6.160996726	7.486930875	3.683410544	4.122485344	3.849586364	4.065766655	6.352317211	6.122906602	4.219700346	3.949433647	3.514313968	2.560531346	3.337756006	2.1164224	2.362132937	2.043999616	2.303942764	3.074165374	3.006290283	4.028818839	3.34109125	2.686093754	4.729593413
FBgn0000579	CG17654	Enolase	93.41707796	93.60969658	100.9033546	66.7224869	66.77297708	69.84599783	61.08186869	74.7239009	52.20955246	65.27700465	34.52236546	38.88196664	107.5073965	55.04145605	37.63959169	43.12584147	98.27502988	103.2947361	88.59675096	100.8620295	113.35163		26.92346305	24.50345619	30.83301187	24.04663179	26.19039678	30.82958938	24.72246677	32.91497815	37.81116333	30.83013006	51.22479022	54.76834936	40.45611497	42.02816728	40.77115423	37.47787573	38.69945181	43.07509637	56.97108242	53.57334798	36.43389947	42.91202832	26.49626517	35.71472447	15.37421469
FBgn0000581	CG7776	Enhancer of Polycomb	15.28217464	14.61061083	14.48843761	14.8602427	15.7906779	12.26709786	12.95212877	9.245807392	8.303417747	4.73405341	1.00054277	0.246498247	10.00889031	3.743514659	3.649848255	10.03976385	4.313620521	6.401621562	10.82188776	10.2225796	10.56002434		0.511947405	0.229073804	0.808348706	0.781476528	0.608584441	0.652840908	0.517060368	0.652750282	0.783400286	0.577761252	0.435185789	0.378129713	0.424482181	0.28337046	0.343017897	0.519151717	0.456387308	0.374129014	0.467469405	0.389964822	0.200616265	0.380347472	0.352811198	0.420335429	0.168375319
FBgn0000588	CG14941	extra sexcombs	0.240239799	0.245955274	0.180400867	0.488111735	0.483068121	0.653280303	0.122573094	0.075720043	0.044959578	0.058777208	8.632453167	1.107872998	1.578072724	2.136700376	0.446066076	0.381321977	0.30319554	0.677523304	0.082076032	0.189295789	0.169290749		1.290330732	0.60458179	1.921766797	1.38857871	1.01972145	1.577369046	2.653995959	1.430712994	2.767485864	1.164349709	0.519703817	1.419754506	1.20144911	3.368806609	0.844954244	2.044924614	0.757606444	0.82925371	0.739363452	0.867166306	0.365920161	0.756557029	0.325811702	1.898251898	1.021169267
FBgn0000591	CG8365	Enhancer of split m8, helix-loop-helix	5.487099404	5.306037842	8.305126059	0	0	0.385274324	0	0	0	0.142273369	0.388651982	0	9.467934926	13.57543127	0.206947625	0	1.033452406	6.036100873	0	0	0		0.858493138	0.062060685	8.630585222	0.114950356	13.83205636	15.24305068	7.808625973	3.104161412	20.17299264	2.295153459	0.18395831	0.195185699	0.176184964	0.877054418	0	0	0.086409731	0.333817227	0.252987013	0.679976792	0	2.634927965	0.313544695	2.024485204	0
FBgn0000592	CG6917	Esterase 6	11.30213305	11.08561016	6.127790562	2.116017369	3.039587772	7.17959213	2.300086712	2.268186575	1.743531947	1.803513074	0.421745988	410.426259	1.500724362	1.881540318	0.03458276	0.011262193	0.569495324	0.041666862	0	0	0.006617561		46.44204941	267.2211035	0.065062742	0.828005323	0.039967691	0.071001608	0.048698485	0.099917926	0.09188286	0.113429489	0.051626508	0.499082884	0.057685807	0.082046229	0.077274727	0.133336349	0.03233365	0.02342082	0.023666297	0.080958327	0	4.082234697	0.009777105	0.023673186	0
FBgn0000594	CG17148	Esterase P	0.100312339	0.164501535	0.096848409	0.050884201	0.031606534	0.028978509	0.00678925	0.006775065	0.003735426	0	0.355951608	0.102630546	0.053463454	0.069377912	0	0	0.100762918	0.120541773	0	0	0		0.187205072	0.426292705	0.530822235	0.72379086	0	0	0.678742125	0.343909318	0.533395845	0.561867106	0.157950411	0.372423288	0.235318308	0.454224899	0.236420695	0.815880523	0.230823235	0.270698912	0.353987958	0.495381211	0	0.246968042	0.299128847	0.458708788	0.016394125
FBgn0000606	CG2328	even skipped	0	0	0	0	0	0	0	0	0	0	0	0	0	0	0	0	0.036498212	0	0	0	0		0	0	0.014930019	0	0	0	0	0.01576319	0.035681395	0.061353575	0.108595588	0.061452491	0	0.266270941	0	0	0.061212014	0.059118414	0.039825362	0.087580096	0	0.065493455	0	0.059755431	0
FBgn0000611	CG8933	extradenticle	49.67055917	49.34428731	47.2686514	65.84258526	68.67687889	68.10719141	35.60736163	37.94292872	74.34717952	47.95019872	21.98278506	2.426964318	85.80003312	107.7615671	19.95845094	21.28112155	12.51807115	16.65011318	81.23169049	104.0499433	98.69524094		3.231162755	1.197335442	3.659553684	3.532279069	2.528797755	3.490220081	2.407366581	3.043242441	4.398471196	3.133043326	2.063155019	2.496978445	2.738951664	2.660962417	2.246485951	3.464246555	2.137653773	2.157596605	1.976841004	2.103108014	1.720793647	3.078330523	2.035375194	3.323765748	1.519532944
FBgn0000615	CG8994	exuperantia	8.311026538	6.177896883	11.95069011	13.41701447	25.22074129	19.38893033	14.74466773	13.96144717	12.62964729	12.91130821	1.461470462	0.119489562	55.50416919	33.63947918	27.95733071	13.86534375	31.70599685	38.523323	19.77436956	44.4906477	44.59491761		0.28606864	0.087733223	0.97874427	0.568755858	0.913523819	1.108725549	0.938298595	0.929555003	1.631502737	1.083569182	0.676145681	0.492071306	0.968248346	1.045028252	0.748095077	0.558690323	1.044422662	0.846482878	1.257699681	1.323919433	0.586313633	0.89528638	0.546672774	1.180554604	0.431196552
FBgn0000617	CG6474	enhancer of yellow 1	6.749380178	7.043440439	4.492307609	4.586741253	7.468171312	7.674386014	4.941805394	5.705045579	6.024378412	14.55173729	9.299636602	4.918341077	18.41484055	15.02746231	2.46841143	6.330404249	10.27226789	16.39446704	6.326176164	6.088667688	9.092568928		30.22602969	2.190350804	5.29518003	3.506917878	14.05674489	14.41534123	19.80029927	3.713807528	10.82454592	3.471248923	4.264186768	4.748229161	4.505573327	5.433899576	5.281127142	6.007179279	3.075563648	4.74261051	3.152841148	4.8811307	5.196066287	5.751780797	5.40803396	6.357977857	4.574403967
FBgn0000618	CG15191	enhancer of yellow 2	13.48894798	12.44841591	15.05034437	3.614838059	3.991721523	2.802047592	1.868957474	3.970756954	0.530732943	1.953325898	8.414044966	4.767467234	14.30606157	17.75760062	3.225218233	4.02623412	27.41863888	45.87506444	2.361645974	5.621350591	8.023073632		10.36140994	11.22373039	14.10569188	16.76766898	8.88295834	7.931924115	16.5500783	15.1131698	12.26773185	13.54828424	9.592164117	14.08544856	11.57076363	17.53212104	11.51787103	14.88137762	8.44101101	10.0802184	8.850018834	11.09788979	17.04475025	22.39546322	17.93583701	17.87221978	12.07950421
FBgn0000625	CG10488	eyegone	37.7238084	43.53946375	15.93425349	3.084371143	0	9.535539509	1.117020282	6.688118405	2.458325507	17.11726467	0.147775291	4.591886477	4.691319108	2.014340071	25.60976859	105.4090461	34.93284433	0.666637647	6.731700277	0	0		0.512946899	5.702617622	0.096163115	0.131121078	0.006768722	0	0.021992864	0.008460792	0.047879406	0.071350808	0.064116792	0.379318699	0.061407472	0.262018603	0.438409439	0.032845318	0.01642758	0.105771444	0.154976074	0.086181445	0.228115145	0.099600724	0.993480041	0.048110023	1.279549098
FBgn0000629	CG6502	Enhancer of zeste	0.486358523	0.409961821	0.499128993	0.296243263	0.273692255	0.294646552	0.145079884	0.192467924	0.144619658	0.128535172	1.203147375	0.987783526	0.829742221	0.301638021	0.252184479	0.88710447	0.882996474	1.10470573	0.157720652	0.387481891	0.617351609		0.686393942	1.052865691	2.811598032	2.603543048	1.615912216	1.626135987	2.655552155	3.009363798	2.38187528	2.85915362	1.540326804	1.718257951	1.814196972	3.067900086	1.855589531	2.135943813	1.61707851	2.258728784	1.426962699	1.875795801	1.224938582	2.279962345	1.540042786	3.247561689	1.157110429
FBgn0000633	CG17716	faint sausage	0.265301736	0.246869006	0.172207444	0.057143921	0.033058823	0.012124017	0.029825081	0.0361405	0.126588917	0.220125754	0.556661766	0.275144148	0.194601762	0.163913242	0.005426948	0.624753112	0.059848096	0.048948918	1.476437759	0.207271668	1.47566601		0.28818981	0.249999766	0.817165675	0.488781155	0.968105166	0.976684903	0.475717063	0.4332513	0.456534251	0.193827943	0.591803865	0.793549048	0.433722608	0.16123038	0.554596574	0.144992096	0.285236571	0.196104963	0.235905202	0.055336531	1.339733977	0.450021933	0.760172398	0.311485506	0
FBgn0000635	CG3665	Fasciclin 2	18.37179922	20.21954315	16.97938616	6.578687536	4.008997752	3.040595847	16.27175055	15.69109515	4.666105226	5.809555708	2.269379891	1.359886174	18.21377423	13.68369057	21.65588908	25.03700077	20.75573401	29.95631451	6.867556993	5.757488244	5.053836816		3.713208838	3.726686522	10.41262081	9.32232284	8.142516638	7.153837842	6.980035046	8.200158191	11.55210252	11.72838871	10.97690479	10.18234623	7.842727066	6.155391181	6.814516596	6.431155815	5.771243168	5.200858622	5.547165741	6.902622453	10.56023894	9.413987997	8.434582627	4.975659773	5.744796151
FBgn0000636	CG5803	Fasciclin 3	4.11740405	3.681853509	4.202971359	3.013791077	14.29450807	16.96063622	12.59822774	10.66584219	10.53142175	6.974917752	1.899156322	2.617312903	11.05150565	5.960573752	21.48166542	28.49694862	18.67616648	8.876824287	22.65443347	52.96681378	72.73303311		2.290112867	1.499549658	0.850645844	0.742219265	1.408168431	1.733173922	1.399559201	2.476577968	3.940147742	5.175280957	7.579949988	10.65024103	5.791073337	5.367047652	9.23405692	7.389954429	7.414525239	7.215378939	7.685625552	9.623820318	1.996455638	3.27600421	1.225055972	1.773465227	4.167620546
FBgn0000639	CG17285	Fat body protein 1	0.275878339	0.214184941	0.276216745	0.217686618	0.165263073	0	0	0	0.015980448	0	0	0	0.060992231	0.034918138	0	0.084334265	0.046186253	0.034668047	0	0	0		0.079301009	0.004012883	0.063369345	0.144938865	0	0	0.03927083	0.010791238	0.061067341	0.061602518	0.115974885	0.054690264	0.028480577	0.603565905	0.030044698	0.029324577	0.058666729	0.08094312	0.125413629	0.079941322	0.030359721	0.023912435	0.010136999	0.175902904	0
FBgn0000640	CG3763	Fat body protein 2	0	0	0	0.440624449	0	0	0.558510141	0	0	0.489064705	0.112692103	0.02785046	0.586414888	1.342893381	1.422764922	17.83845395	5.032697912	0.333318823	0	0	1.90576571		0.355607887	0	0	0.124989688	0	0	0	0	0.109537209	0	0.066674846	0	0	0.363296403	0.261972713	0	0	0.060495262	0.091693983	0.044809904	0	0.770715925	0	0	0
FBgn0000644	CG4015	Follicle cell protein 3C	0.612841653	0.917604075	0.604005999	0.4008569	0.300369839	0.378667634	0.435516933	0.434606972	1.038354095	0.667387937	0.428768292	0.55631511	0.495382974	0.567214894	0.462270191	2.529114574	2.019919103	1.808585529	4.702469327	2.795455032	4.334412986		2.198639005	0.513499	2.201611902	0.951115715	0	0	1.704977938	1.680064672	2.08382312	2.209578173	1.046441974	0.807497222	1.032593913	1.598240094	2.242682292	0.446720196	1.161820556	1.179626192	1.889740302	1.875408473	1.51079809	1.529948882	0.720642704	1.395906724	0.385083186
FBgn0000658	CG10917	four-jointed	0.343986095	0.429206905	0.532756196	0.048214225	0.105372905	0	0.101855953	0	0	0	0.05817186	0.460046598	0.278056908	0.048980914	0	1.301285395	0.0647871	0.151969068	0	0	0		0.642478945	0.267058546	0.526416732	0.36561274	0	0.023667203	0.308423735	0.043714093	0.897624864	0.785904315	1.36810246	1.083375042	0.065926636	0.234417797	0.077274727	0.266672698	0.056583887	0.05464858	0.370771987	0.219744031	1.083428868	0.242166465	0.205319208	0.059182964	0.008037694
FBgn0000659	CG10002	fork head	173.6305646	173.0819763	158.0146804	105.5610287	68.88964385	63.96379359	18.57445155	16.95915738	18.85886853	18.87789761	42.71952908	12.54404372	116.277695	131.0855781	20.56911572	36.3719126	14.89509416	32.80809561	40.02156093	51.68742641	52.87138583		14.41974304	7.522149048	15.44752704	17.36541034	14.84747904	18.94329462	7.981110456	5.810470243	20.24638822	10.02853216	12.38178935	13.939403	12.53945988	12.04638332	9.486224016	15.4550297	10.18753964	10.77732155	11.78895682	10.319381	9.008347725	7.532898612	13.50015438	10.2352991	4.037378568
FBgn0000662	CG6315	female lethal d	12.32567914	12.04267628	11.98412797	7.500725092	8.75325112	6.26453463	4.883135113	9.734636806	4.036221062	4.029652331	4.248419232	2.910970554	12.15621328	5.099538042	7.767484374	10.42157019	6.894261046	5.016009959	9.052196847	15.59948382	18.08291179		2.153368762	1.670549248	2.747332393	5.827210704	3.013793768	3.776702545	2.64667169	2.699973782	3.220995778	3.89644124	2.098854724	2.613668856	2.163636198	3.398329651	1.918804857	3.08955346	1.847793723	2.217914765	1.593010377	2.166532795	2.502067108	3.328748618	3.384566418	3.596122293	2.494794826
FBgn0000667	CG4376	alpha actinin	79.8795857	76.51279267	77.77479799	14.51952172	11.12768903	9.313238588	6.75968593	7.730315997	3.420541258	4.234160194	1.569063635	0.221120992	31.54984053	23.84583191	31.17164471	49.85614079	7.872149343	25.07375512	11.39846182	13.60159922	24.58087011		0.544953421	0.186468814	0.872950083	0.772245435	0.646374649	0.662462578	0.624183565	0.592549463	1.084701451	0.847576472	0.21797603	0.349672724	0.280528279	0.311506898	0.240330779	0.26183546	0.236773842	0.223378093	0.396124083	0.381931569	0.145710409	0.23475045	0.264269722	0.305211418	0.111808758
FBgn0000709	CG1484	flightless I	3.511666226	3.744330813	3.281242608	6.965470839	8.840504316	13.98725118	15.99434402	16.80991114	10.63078421	8.012659538	4.659655579	0.903092298	4.347244928	6.023132511	1.252193669	3.842621187	6.784308942	4.338316081	16.88147122	9.427060441	11.5474887		1.176992088	0.448854489	2.01385752	1.311021568	2.28782798	1.944163518	1.303291407	1.48094079	2.038667799	1.788866673	2.238788815	1.38453467	3.553223366	1.925645963	3.547300873	2.099594277	3.082731406	2.321477153	3.424881015	2.794283271	0.892495676	1.510940693	1.373711947	2.235033362	6.477156025
FBgn0000711	CG2096	flapwing	54.37440771	54.63106022	55.30842766	53.77524678	58.09075137	85.41394636	92.9691382	68.38402713	87.1719137	66.76398732	13.63772429	15.21757231	61.43238175	38.35820785	120.5249682	112.2793914	74.66928013	61.62188133	52.28459461	75.53714374	110.0210646		7.086626284	12.457087	8.828866141	7.728358253	9.731307664	11.42657277	7.25358166	7.810799036	12.63602407	10.27856099	8.877141152	7.24066246	17.93236071	7.590631132	13.55500803	13.71997641	16.68596396	15.19040412	15.75295034	11.57630116	8.873113898	11.56529942	7.892404961	9.88946084	13.71495864
FBgn0000715	CG2346	FMRFamide	0	0	0	0.187620733	0	0	0	0	0	0	0.036092995	0.071359501	0.022699931	0	0.440598169	3.327054754	0.011459654	0.006451332	0	0	0		0	0	0	0	0	0	0	0	0	0	0.363028217	0.483368967	0.388592571	0.814495292	0.143836367	0.240666601	0.381169638	0.310006488	0.332834196	0.401847696	0	0	0	0.029376271	0
FBgn0000719	CG9559	folded gastrulation	11.54555043	10.857131	13.09718983	3.34616322	2.846641589	2.868307157	0.583679385	0.798802088	0.611692827	0.486766087	1.81087269	0.335266619	4.30740137	2.465993319	1.090379973	1.51721236	0.430188493	1.463027271	0.424337203	0.766194593	2.92108518		1.20112345	0.579652085	1.423231261	1.239294374	0.71686564	0.823678001	1.119467226	1.482168104	1.100866117	1.175275291	0.317864463	0.307314321	0.627672211	0.319311578	0.318258628	0.420129195	0.479632697	0.467682201	0.414073644	0.382712091	0.413480076	0.634073793	0.665195617	0.579083969	0.040125481
FBgn0000721	CG10033	foraging	145.2054856	142.4927904	133.7950541	170.6855304	159.242146	158.7680463	68.23978453	149.183732	99.1050564	52.52797442	3.077864993	0.800419813	118.9307551	133.7122269	155.2107187	160.3450511	62.38881709	69.30276824	175.1911089	213.5416363	225.2898571		4.761241014	1.681084757	5.391371822	5.075459468	4.063948847	5.102159528	3.874796726	3.015613572	6.197731666	4.844953295	1.526545786	1.793384886	1.736869459	2.017880165	1.915135411	1.708648394	1.582734653	1.823136619	1.747432986	1.957984465	1.718853927	3.080543016	3.167254505	4.2602544	1.768906567
FBgn0000723	CG8874	Fps oncogene analog	20.64253898	21.26998568	21.40123585	38.77679513	39.94761766	35.24957806	12.68215287	13.80998508	14.23308753	9.281997914	6.112621874	0.309530932	31.75473425	31.27705441	22.55588405	4.580051889	7.368821038	6.382567342	15.08295188	7.417713149	9.185950199		3.507414209	1.507936344	3.340473184	5.414507931	2.226725599	2.614816874	3.00485916	2.955858314	4.030516033	4.030922255	1.087921281	1.79177962	0.950054871	1.986671285	0.67776523	0.576028708	0.755787534	1.430410125	0.948714546	1.654771455	1.233271401	1.909602624	1.528048533	2.475363024	0.486759775
FBgn0000808	CG1505	gastrulation-defective	0.017854137	0.017821927	0	0.006673319	0.074381656	0.008023172	0.033834859	0.227908116	0.265275765	0.551818064	0.676649961	0.099341984	0.013322004	0.010169155	1.788481946	1.743798076	0.150200047	0.011358361	0.777388189	0.034290948	0.014431545		0.01057038	0.010697896	0.008174302	0.024768638	0	0	0	0.002876823	0.003255974	0	0.103058679	0.011215239	0.007592602	0.016198379	0.115693928	0	0.011171352	0.007192843	0.007268232	0	0.526081478	0.406392672	0.689114586	0.016358282	0.381380463
FBgn0000810	CG3218	female sterile (1) K10	5.374896184	5.588749536	5.549660845	14.60687487	10.26309849	10.16453288	16.81719718	12.12331753	7.472271727	6.643021374	5.209722013	0.62725255	11.86445743	9.821900926	8.37892165	0	5.848958865	6.9337351	9.324914631	7.957399979	8.689084819		1.317279298	0.879892415	1.82683344	1.209972427	0.401535645	0.611415493	0.820075547	0.781550274	1.290313591	1.144221344	0.810106928	0.656891545	1.069193645	1.036235114	1.841037245	0.584537206	0.779616492	0.833625097	0.652151574	0.637399497	2.538356549	1.866898964	3.435094643	1.576491714	1.605786248
FBgn0000826	CG11420	pan gu	0.243703848	0.27801622	0.196073669	0.234228583	0.068254672	0.125158845	0.065976588	0.032919369	0	0	0.137512389	0.181250597	0.225137135	0.118976608	0.042017668	0.431028345	0.218570097	1.033589132	0.033133882	0.066865942	0		0.433930051	0.036597065	0.68977748	0.745646002	0	0.037297914	0.793037088	0.354293791	1.336626331	0.51073491	2.739116361	2.493846883	2.077918583	1.994903782	2.557374834	1.222569232	1.528669485	1.181108199	3.53073408	1.676829576	0.138438711	1.199433726	0.462241735	0.522302799	0.025333728
FBgn0000927	CG2707	female sterile (1) Young arrest	0	0	0	0.072597163	0	0	0	0.036731085	0.020251652	0	0	0.079757548	0	0	0.750125945	0.267187161	0.019510257	0	0	0	0		0	0	0.028126315	0.017044894	0	0	0.012865187	0.009898636	0.078422575	0.025685016	0.013638714	0	0.013062396	0.037157158	0	0	0	0.012374645	0.062521727	0.109993404	0	0.027418133	0	0.150095821	0
FBgn0000928	CG2706	female sterile (1) Yb	0	0	0.161359529	0.053544237	0	0	0	0	0	0	0.088403625	0.050978347	0.035630272	0	0.605125334	0	0	0	0	0	0		0	0	0.011984931	0	0	0	0	0	0.007160725	0	0	0	0	0.023749608	0	0	0.008189561	0.015818915	0	0	0	0	0	0	0
FBgn0000964	CG10034	traffic jam	0.128905738	0.140370746	0	0	0.017230936	0	0.188766095	0.016621032	0	0	0.088682102	2.158793484	1.241648313	0.660785863	0.014143183	0.548097038	0.008828506	0	0.016729339	0	0		0	0.011800772	0.003005671	0	0	0	0	0	0.028733128	0	0.091821115	0	0.004187672	0.01191221	0.014725516	0	0.016430716	0.007934373	0.036078904	0	0	0	0	0	0
FBgn0000996	CG8171	double parked	3.342820351	2.393783919	1.964497005	2.200104269	1.549360607	4.065666674	0.929575098	1.013524793	0.435679264	0.406995628	2.788096839	0.442956643	8.35038735	7.781423287	0.657785152	0.049983215	3.111472581	7.997939505	1.14116152	2.442496083	2.878228349		0.995016024	0.278255367	2.234154909	0.858985938	1.083224019	1.485440383	2.621176355	1.859985442	3.645651899	2.413148547	1.747781395	2.430930142	1.626906688	4.092866903	1.278648259	1.410917619	1.577380464	1.772880751	2.574664825	1.768535955	0.668304346	2.220670378	0.702904698	2.40432029	0.697092956
FBgn0001075	CG3352	fat	0.076536131	0	0.086208766	1.301610185	0.487660862	0.378326184	0.163171583	0.452307376	0.638410952	0.428648236	0.085756203	0.030276551	0.057108032	0.283351714	0.369482685	2.263622159	0.182589793	0.10820088	1.037980836	2.057951614	1.546608782		0.014496951	0.012226529	0.044843214	0.031704798	0.00210428	0	0.015383716	0.018412214	0.044654677	0.034125772	0.090603725	0.169194914	0.175285848	0.23696618	0.132225555	0.074030115	0.117462267	0.149615566	0.124601959	0.148575729	0.092500587	0.054642653	0.053535046	0.099710582	0.064323496
FBgn0001077	CG2047	fushi tarazu	0	0	0	0	0	0	0	0	0	0	0.146794605	0	0	0.010846794	0	0	0	0	0	0	0		0	0	0.011940618	0	0	0	0	0	0	0	0	0	0	0	0	0	0	0	0	0	0	0.017459954	0	0	0
FBgn0001078	CG4059	ftz transcription factor 1	143.6622389	142.5628115	133.2156267	94.86025328	125.9038659	73.38425116	56.16488759	79.39515105	35.61930809	23.22289395	6.002451266	1.094020402	61.62299661	73.83471969	139.8589676	209.0114628	78.6011017	41.51224248	61.88713544	70.59673023	74.61781509		4.636804184	2.144329127	7.012297147	8.998876232	6.592928876	7.031148042	4.229350524	5.951872167	6.590356255	6.885485855	3.756997025	3.31555815	3.797081404	4.225823289	3.025387397	2.643525237	2.177342198	2.843676722	2.214594206	3.442626235	2.489845452	3.666015114	3.561309117	4.396608279	2.399991874
FBgn0001079	CG6551	fused	0.968656992	1.128061057	1.363844806	2.670146447	2.235348631	3.282801048	3.51837487	2.51877783	1.304560754	1.825097387	2.393280487	1.548716679	4.898781151	1.747102372	0	2.054279225	1.165582465	1.597647998	2.131865138	1.860418455	2.022667173		0.819807445	0.289136907	0.909337441	0.826604571	0.930346155	1.178695997	1.291750329	1.386035451	0.880006831	1.157894312	0.577577463	0.698492487	0.847601246	0.380696505	0.250989633	0.419955142	0.822658597	1.132615984	0.674734937	0.889035051	0.951079857	0.889562827	0.656294895	0.679203052	0.469918239
FBgn0001083	CG1500	furrowed	0	0	0	0.27061974	0.327568683	0.075082988	0	0.184318224	0.029035341	0.161737934	0.436486072	0.254164486	0.055409281	0.063443782	7.326679203	7.967927891	0.601406235	0.212589171	1.219126822	0.213935915	0		0.047169953	0.019095595	0.038909373	0.048632843	0	0	0.010011059	0.012837723	0.011623735	0.039973645	0.063677877	0.10009523	0.016940862	0.043370823	0.019856928	0	0.006646902	0.012839124	0.055138195	0.066571154	0.144468942	0.088897705	0.389920967	0.063265163	0.198279269
FBgn0001084	CG13396	fuzzy	2.642134441	2.472532382	1.209019233	1.882512238	2.630427508	2.448815594	1.017053487	1.873714106	1.119159861	1.233128128	1.116818801	0.615103454	2.341096014	0.752438314	5.281391966	0.113580535	0.850110107	1.342354016	2.553855163	4.915947647	3.470421604		0.125864306	0.305718416	0.369867565	0.247738448	0.27404431	0.298590841	0.3027435	0.534379445	0.263634222	0.328875391	0.245429387	0.253731353	0.189854957	0.334322532	0.201341272	0.465431351	0.168492298	0.205552988	0.2509798	0.380641779	0.208806373	0.398507937	0.182343767	0.415535758	0.176357203
FBgn0001085	CG17697	frizzled	1.685154451	1.416517333	1.798222964	1.193415436	1.39105447	4.304444167	4.538113749	5.367267435	13.27033393	18.50780288	0.376108657	1.057173146	3.044210205	2.525818271	208.8386981	203.2638195	11.6931576	1.529713973	34.77693434	37.81635852	34.98484011		0.786458532	0.274963161	0.191670508	0.871160202	0.028020369	0.018436107	0.37934794	0.340520883	1.087928558	1.388490472	1.359288786	2.048164596	0.616260665	1.785877721	0.88787491	0.830923096	0.788354135	0.695711442	0.924228117	1.336963866	1.163298422	1.199218328	0.502662522	0.693372852	0.616096688
FBgn0001086	CG4274	fizzy	8.219819304	9.364391065	6.340155597	6.344992066	2.977771733	6.303493486	0.677267034	0.422407478	0.186315196	2.446353135	17.52749353	1.639363713	33.5552772	75.97666676	2.58793451	1.966497507	4.33030156	13.36362878	1.785672073	2.402387726	4.766420343		3.461859483	0.285178511	3.860048263	3.320207208	4.732852247	4.878596613	4.584903339	2.519772779	4.959766843	2.743249854	3.139749146	3.288665157	2.110735932	3.45445853	2.74519136	2.04144284	1.54572187	1.794164462	2.200474283	1.623168435	1.643837085	1.669009362	0.497414454	1.74427964	0.141007304
FBgn0001087	CG10986	garnet	1.058014256	1.018684474	1.046279195	0.798689927	0.634930572	0.464212357	0.749906142	0.854682256	0.56026224	0.485584586	2.408861802	0.78269218	0.928272005	0.550416917	0.13070697	0.630303128	0.513600792	0.604773202	1.892950021	1.624031552	2.42417663		1.842288662	0.579786966	2.236554584	1.646325064	1.316557511	1.619091014	1.258685588	2.060528535	2.000938068	1.677071232	1.122380569	1.1246103	1.096706083	0.915277708	0.973143569	1.335849546	1.006410398	0.882689384	1.074146833	0.959110801	1.391285878	1.892966806	1.053829407	1.236756681	0.86281018
FBgn0001089	CG9092	beta galactosidase	0.068331063	0.011367965	0.038483371	0.187293473	0.145127035	0.435003815	1.548511144	10.42388077	4.334146943	3.236370756	0.077132981	0.46839194	0.169952524	0.16216343	1.883020688	1.25330245	1.755988582	0.032200396	0.899607336	1.902947476	5.61527103		0.173856119	0.369502216	0.040334001	0.594777289	0.007570737	0.026898453	0.036898147	0.141949476	0.005355256	0.030694252	0.449841691	0.193685553	0.162342935	0.07992676	0	0	0.036748118	0.017745621	0.035863232	0.017525991	0.210771263	0.23591067	4.333664291	1.614315166	0.870876642
FBgn0001090	CG7088	bangles and beads	0	0.054450799	0.061443137	0.856329263	0.053472009	0.073538865	0.051687314	0.670531151	0.19906749	0.135781461	0.129388276	0.313371786	0.027134879	0.031069513	3.620918438	5.928086356	1.328760102	0.061693972	0.700858255	0	0.352738126		0.244976304	0.030991448	0.121034583	0.13394065	0.00444489	0	0.061379746	0.061116444	0.097468619	0.126147298	0.111002169	0.189526015	0.069652466	0.172062604	0.038672475	0.086275568	0.064726066	0.06598518	0.182483822	0.169781119	0.045590955	0.050016269	0.93510572	0.03685842	0.379008827
FBgn0001091	CG12055	Glyceraldehyde 3 phosphate dehydrogenase 1	27.27848064	27.42083135	21.55447468	13.85405244	20.18250535	19.98274559	8.11787996	17.25171627	13.24923108	16.83292473	16.94949483	64.63467977	23.06110643	31.96398547	37.62055153	30.09531977	42.98791486	44.80037533	21.83888811	47.8631857	52.96255868		41.0407217	44.97480439	25.9285776	27.43692232	22.72702528	23.25942635	35.15311012	29.94573266	38.32381647	35.15347052	85.30083027	101.7910344	42.40138127	59.42061791	42.07101139	43.40769489	45.8614652	57.90607317	64.41992558	98.56644142	49.5015419	67.17770356	32.39236887	43.5257005	26.24824979
FBgn0001092	CG8893	Glyceraldehyde 3 phosphate dehydrogenase 2	254.0199009	262.6796079	237.6843422	331.9420577	414.5031142	370.4447562	306.8712698	435.0107485	250.6778598	400.8367225	94.58553478	77.13634543	268.5964552	132.5810867	239.4374011	230.2743019	641.5105821	319.8941759	383.6824961	713.7755795	602.2864884		76.09550854	48.43494259	59.31320717	52.73731766	51.66843352	59.15632504	49.64522022	72.29584216	54.24397476	64.63843557	124.2932777	110.5972471	109.5090825	106.0632407	112.2419842	91.78964131	122.395995	114.5379975	130.7564352	131.1526604	73.50651488	107.5712396	70.51092349	107.2479451	46.89287852
FBgn0001098	CG5320	Glutamate dehydrogenase	8.638151619	8.728645171	9.404943034	2.479665116	3.311132914	4.434341392	33.42310089	37.50179074	27.09126593	14.68716155	5.721782401	13.66588139	13.95564647	9.822745071	94.1941122	89.6537416	38.1236914	3.489742558	12.75061812	24.69633958	12.24653021		5.113525167	5.228564996	5.822886167	6.763076922	7.667315392	8.720299308	6.111596756	4.974938227	19.48182811	29.31745672	10.96646371	7.299231243	0.894582791	1.76380139	8.715884799	5.326048463	1.764274422	4.134276921	6.819198938	15.56408442	12.76521868	6.552221504	4.301568669	1.726824611	21.22236598
FBgn0001099	CG33756	gonadal	0.083706675	0.083555664	0.659998665	0.844747464	0.246161081	0.639464188	0.753492972	0.831067968	0.349111315	0.694529759	0.289418597	0.774867475	0.957695321	1.23959389	1.11127201	0	2.417376651	1.171546633	0.517823098	1.286147275	0.676603211		0.228320204	0.423636675	1.128053623	0.749003626	0.04971215	0.098124885	1.238352397	1.056369431	1.347973081	1.021183426	0.941797777	0.7267475	0.929334521	0.816398318	1.121341146	1.34686139	1.045638501	0.932192405	0.981211311	1.304261347	1.165472812	0.530701019	0.502648286	0.549638273	2.132768415
FBgn0001104	CG10060	G protein alpha i subunit	26.54448773	24.48016974	21.07712528	14.70342629	18.53382241	13.53688281	7.404515242	12.86799566	8.461977237	7.454203753	41.89204075	7.975266348	45.21883157	23.83902086	26.43313067	20.37829228	46.70600767	66.41047019	2.580250879	11.23096559	19.93773095		32.12650043	9.388980459	38.83851674	27.07844997	30.96888149	36.91972436	39.05901125	26.07040255	48.83892684	34.4470769	60.42693753	51.96201838	74.06065664	55.74377306	54.79015437	68.1551061	72.96377741	56.94847922	64.89531206	50.39784548	27.18173404	43.46923043	24.2357765	49.39387955	34.0907775
FBgn0001105	CG10545	G protein beta-subunit 13F	260.5028889	267.9978989	290.8698844	367.3077895	322.0739825	338.7445482	255.6566016	249.2048395	271.0864642	330.9665382	21.03320656	5.822994567	392.371553	452.3855058	356.0347921	383.1045259	392.1951879	351.8003536	599.4129282	556.6691376	712.1275606		15.46378339	8.875492819	21.61929334	20.49311722	14.11984253	15.6333885	14.97308601	16.78144124	24.6743954	21.85053332	16.47086211	15.9638628	17.57555988	16.22344455	14.63079674	14.57072334	12.50016916	18.3754296	16.53534553	16.24232354	18.85100513	22.7356114	21.97765835	20.43623212	16.47715386
FBgn0001108	CG9206	Glued	9.42336485	8.213528461	9.152901841	6.419008466	8.400568712	9.420468638	15.56100017	30.04003625	10.32378049	9.051041409	5.331451006	5.926406527	10.59792764	9.937194943	4.038225779	2.724105306	11.2576577	9.38816734	18.96032395	21.04953848	18.0488125		3.740604197	1.847580689	3.74158086	3.489235939	5.260747306	6.387304611	3.564242081	3.497377199	5.601179152	4.272078632	4.026867618	3.399119626	4.390219531	4.360874283	6.117840133	5.531034193	3.568664913	3.233478381	5.291784017	3.806891846	3.414557846	5.214708873	4.034229132	6.065780366	5.285105598
FBgn0001112	CG1152	Glucose dehydrogenase	0.093341535	0	0.035046012	0.197699533	0.137247436	0.069908647	0.058962948	0.235359006	0.064882491	0.025815732	0.267240161	1.541052385	0.572657354	0.602529875	0	0	0.085947403	0.1363577	0.133252132	0.179273278	0.402390414		0.08432952	0.056897887	0.043475885	0.026346923	0	0	0.03977239	0.076503434	0.138537913	0.258064812	0.147573045	0.059649432	0.10095514	0.028717596	0.153832589	0.074247765	0.326788061	0.143459595	0.309254864	0.2408629	0	0.116548358	0.095820355	0.159505954	0.088619951
FBgn0001114	CG9280	Glutactin	1.600403993	1.084029237	0.90133151	1.367271018	1.288657405	1.207192881	0.02707928	0	0.923734433	0.924776897	0.011441584	0	4.975641478	2.441624328	2.345406416	0.314507177	0.258363101	0.048482738	0.897560037	42.59356017	157.820501		0.012034908	0.006090046	0.09461967	0.104341252	0.031444322	0.040343373	0.06172685	0.014739334	0.127894586	0.044619957	0.04287331	0.022345948	0.032417096	0.033811558	0.065861673	0	0.021198574	0.014331472	0.0351698	0.018198125	0.030716419	0.099797708	0.133329284	0.294891484	0
FBgn0001120	CG5272	giant nuclei	0	0	0	0.052655536	0	0	0.300344043	0.632734853	0.036721875	0	0	0.331670918	0.280311183	0.200598181	0	1.647247653	0.477596521	0.079664582	0.03351884	0	0.113871478		0	0.04464604	0.090971209	0.082694514	0	0	0	0	0.108706482	0.03115317	0.033084593	0	0.03168657	0.315473529	0	0	0	0.060036468	0.090998579	0	2.927361288	0.399063048	0.413530237	0.364100264	0
FBgn0001122	CG2204	G protein alpha o subunit	10.22723302	10.02249083	12.1924367	4.310911496	3.183207017	4.159742829	5.252058426	6.582237903	16.03424975	37.24118043	2.028178703	0.327457189	12.57001202	12.28800592	23.74027801	24.132617	6.664438706	7.229236748	147.5290303	87.67477635	104.5707222		0.709080312	0.213434345	0.920214549	0.537131034	0.686760553	0.810189526	0.663802894	0.687084338	1.19846714	1.277780382	0.598271861	0.79125272	0.728862464	0.786860412	0.669048206	0.482762622	0.538358179	0.585458084	0.492820169	0.489888426	1.388529949	0.671631567	0.941575519	0.547095015	1.080262331
FBgn0001123	CG2835	G protein alpha s subunit	20.69784774	17.59326138	21.15859889	47.60911055	61.66301459	49.55354138	42.57495339	44.34989992	30.79959457	35.54939183	12.0087047	6.063765116	50.06637277	34.07867136	30.01800745	21.69326143	20.35403572	23.46619158	100.3685476	83.4025657	86.22808785		6.148183216	2.507868091	6.390583822	5.499665875	6.000992166	7.957031019	5.990909652	5.39204265	6.660749031	5.315865585	5.343002703	5.400912776	7.745108221	6.61546741	5.200949876	5.291720353	5.624781094	6.697043408	4.898610971	5.31410598	3.840927426	5.705397773	4.626858194	6.409441118	4.258189845
FBgn0001124	CG8430	Glutamate oxaloacetate transaminase 1	163.5100751	158.0637864	132.9299163	147.965215	188.6365844	233.4300072	114.2041537	271.78373	132.7495774	147.949507	30.20428422	55.67138888	257.9249715	119.5067677	315.6762515	201.3890097	371.5623106	273.7224843	266.5107066	373.7703464	366.6388303		31.92317255	27.66320144	39.26299899	42.2169805	29.74345592	35.61085624	43.02876345	57.44031761	37.78929999	42.28084195	56.5749087	50.34589892	53.43147855	50.35997539	43.27722786	34.86078849	42.73498059	43.28167499	57.99899415	46.40126513	46.33415322	48.32129102	36.74187234	48.23470765	17.79063286
FBgn0001125	CG4233	Glutamate oxaloacetate transaminase 2	91.78600452	95.26096354	90.25260763	77.96987321	55.92872719	83.93261338	67.78044167	84.59424764	67.52712878	88.14627142	16.07279008	30.72018509	136.5338789	60.05251336	151.5244642	166.0952637	271.3216257	211.2329921	121.5913362	213.219731	271.3036153		27.7050924	23.36389637	35.52684123	37.61998262	28.3395584	26.049307	34.47952454	33.19314089	33.41726248	33.50305767	39.97821201	37.95392008	33.35125829	42.80894937	32.71205112	25.85004423	30.3728614	31.42235605	38.46762867	37.55148809	40.14499605	42.91546093	29.53491678	41.43666684	19.34585458
FBgn0001128	CG9042	Glycerol 3 phosphate dehydrogenase	49.71648054	47.34851333	44.67303958	91.89853084	118.5294386	146.7714998	261.7902017	446.3263428	219.7317635	158.3334594	8.036373155	28.0259406	91.00903112	50.69919686	173.9388336	220.9627411	79.13779599	40.0341107	115.7873435	345.8598386	224.4852379		8.180228476	19.93297114	6.540246492	8.318528684	3.006696622	3.812892007	5.088940398	5.492400472	5.55945723	10.24957241	11.26816327	9.507474308	12.51737053	11.18384987	10.42695963	8.696359698	11.24091476	11.92093263	10.51641565	13.68408974	15.64650883	13.00310494	10.36749998	11.04545054	4.406023309
FBgn0001133	CG33133	grauzone	3.288576235	3.448853245	3.469744261	3.127374706	2.223900578	1.533917096	2.169396919	2.676559401	1.519122187	2.210505307	2.762539108	8.909254453	6.025779668	2.797749427	1.758395097	1.775176299	9.868228707	10.17513332	3.209030245	4.55718123	4.508785573		3.236653665	3.253861114	4.983698852	6.107780848	3.796072817	3.271661512	5.495418809	5.990012141	5.011486934	6.476210678	4.466472668	6.295867982	4.975194489	8.310669939	4.55989994	2.576133809	3.17742364	3.979094267	3.961452172	4.894181852	4.57099631	6.555338409	4.468385761	7.457712123	9.402773521
FBgn0001134	CG7446	Glycine receptor	2.143690819	1.156661337	1.435714307	0.844555258	2.470516299	4.035518427	12.18733938	12.57274955	10.63204806	10.07106076	0.152138491	2.882601297	2.73793709	5.312907873	5.943564041	0.797001976	8.031300776	1.384240083	5.734581533	7.678035859	4.121137043		1.120195418	1.194443327	0.324851686	0.487473088	0.81009679	1.351428656	0.516525721	0.424641981	0.480607621	0.536804847	2.287843092	1.804025359	0.811809766	0.51089951	1.381008136	0.528361027	0.880865594	0.83712603	0.756496004	0.483960169	2.961157894	2.080989793	1.670595298	1.63037945	6.733793226
FBgn0001137	CG17610	gurken	1.844171327	2.143768084	2.8134738	2.722273824	1.578924296	1.258817097	1.559404553	1.004321411	0.876234834	0.794124867	5.647986514	5.108143997	3.263021459	1.555628966	2.028496522	9.473166364	1.559344956	1.29037287	1.366335205	3.048763302	7.698538708		4.029049783	3.070233837	4.166552871	7.619375263	2.745260408	3.764614336	3.235968942	4.128157378	5.752679976	6.326632075	3.306109881	2.61520055	4.051638861	9.999849795	5.666940752	2.328743539	4.041038079	3.241602325	3.829655942	3.942123892	4.385504142	6.324731202	2.888212636	8.19132874	1.394741161
FBgn0001138	CG9656	grain	0.052834466	0.052739149	0.119023369	0.365335678	0	0	0.012515633	0	0.027544263	0.0328783	0.022199133	0.046084426	0.131409499	0.045139273	0.031882687	0.79948253	0.185751249	0.070958629	0.11313782	0.101474738	0.128118703		0.21015279	0.038992795	0.04694897	0.151012631	0.006100875	0.007225368	0.052035116	0.028597477	0.153201331	0.071731345	0.099820131	0.219257203	0.133339812	0.300575037	0.053080259	0.04440687	0.115986016	0.109635628	0.144501829	0.102394003	0	0.058088704	0.047757689	0.083112737	0.014722982
FBgn0001139	CG8384	groucho	8.845438444	9.502650384	6.606885592	7.485730662	5.772823038	5.4126344	3.722575354	4.708376039	3.368614553	2.270735016	2.777230211	1.161847169	11.8193156	11.41608253	3.123142511	7.335304587	10.42904714	12.06377639	4.634574137	7.44008394	7.377975453		2.181037695	1.08029849	3.893823938	3.57667007	2.534594515	2.668233506	3.067258656	2.420154217	3.991286455	3.160884136	1.926508618	1.839722754	2.238534196	2.101783037	1.319568505	1.319509733	1.136827147	1.579558734	1.397592651	1.915917517	1.568504613	1.787201759	2.130020402	2.311465005	1.177786358
FBgn0001142	CG2718	Glutamine synthetase 1	1.47103239	1.859946177	1.380784531	4.132858784	7.762677612	9.441891807	38.04063874	35.16767979	33.02762449	17.0875987	2.489740856	3.57850571	9.610293215	7.596540718	10.14922083	9.038674634	8.243999393	1.019019765	27.56847098	32.06702855	34.75958116		0.710707925	0.653892332	0.829404956	0.575298987	0.590834662	0.87966733	0.671906947	0.622478412	0.684616246	1.300380354	1.502141324	2.495271486	0.872481809	1.049506928	4.74341997	0.450533834	0.673727156	1.318954133	0.448702026	0.612236107	1.822168596	3.409428692	3.391709119	1.479814518	18.28691547
FBgn0001145	CG1743	Glutamine synthetase 2	18.98630258	18.64937615	16.52538408	3.97542784	2.389298036	5.764821907	50.24657435	73.45351475	93.89871179	33.45154199	1.657684271	42.43041605	2.332123184	3.175118067	92.02344987	101.9049924	14.61998621	0.471537593	51.12318462	8.018804869	8.597155782		20.28836239	73.02489691	0.198069958	3.864134112	2.831244207	3.421675817	0.088856398	0.607261801	0.664537659	6.407253312	4.865098121	6.200702449	0.424557489	0.724615144	1.045038673	0.179539206	0.182195804	0.186019362	0.894123094	0.856518827	38.78899783	9.702411947	13.99039348	2.469717661	12.28301036
FBgn0001147	CG2692	gooseberry-neuro	0	0	0	0	0	0	0	0	0	0.104411145	0.046206789	0	0	0	0	0	0	0.008895091	0	0	0		0	0	0.009396422	0.034166086	0	0	0.012893981	0.00992079	0	0.025742503	0	0	0	0.093100802	0.030690242	0	0.012841554	0	0.025064664	0.036746528	0.023259026	0	0	0	0
FBgn0001148	CG3388	gooseberry	0	0	0	0	0	0	0	0	0	0	0.094760679	0.078063101	0	0	0	0	0	0	0	0	0		0	0	0.01284676	0	0	0	0.017628613	0.013563675	0.030702596	0	0	0.052877725	0	0.025457429	0	0	0	0.016956444	0.034268335	0	0	0	0	0	0
FBgn0001149	CG10045	Glutathione S transferase D1	765.6093339	766.3906751	831.0795327	165.1028245	156.8483658	230.0003422	458.3591413	923.0335007	234.2378596	322.723857	100.1621819	252.4827478	820.4975995	904.789411	959.9577798	1192.407589	3073.744875	1637.606013	658.1725113	1731.837169	1853.717633		1307.202867	991.1525271	1051.923378	2094.849916	1601.553293	1717.399562	1278.723756	4563.237139	1517.678708	3123.110312	1636.28238	1597.454425	1266.941697	408.3766757	1310.052531	2131.685335	1884.560545	1534.446688	2213.72715	1706.433702	1033.782564	2097.402003	891.574547	1407.344873	1114.372308
FBgn0001150	CG7952	giant	1.027941146	0.850186106	0.694711398	2.063769046	0.187133528	0.382741378	0.27828879	0.194395137	0.826813977	0.523925373	0.086890544	1.173907835	0.540556838	0.250921255	0.531690697	0.040401657	0.169634597	0.149474462	0.293492815	0.789712228	0.332354989		0.594076701	0.069374234	1.837649058	1.242134708	0.35819529	0.754162978	0.743567377	0.708918945	1.632854329	1.194064972	0.582637879	0.533346931	0.968325218	0.72363669	0.365510109	2.414093986	0.869334263	1.33714218	0.989801039	0.875276728	0.524855181	0.809565754	0.27260676	0.89579494	0.032015463
FBgn0001168	CG6494	hairy	101.1656349	99.56467058	84.6475153	35.68802685	54.72717197	31.60911616	154.7141421	151.6519005	105.5386209	142.5965299	28.90973083	31.57231245	106.9548257	56.74913508	123.8107808	147.1351352	107.3022054	111.3332088	160.7545631	307.458558	311.8043771		20.09462755	48.2452052	12.52740042	21.59812869	24.3568794	27.63533645	13.58490703	30.23764555	29.43475844	25.49588897	123.731823	85.84215273	55.52559325	24.3411026	66.99889819	89.15368879	40.89679472	35.57794755	56.06329418	41.25688097	105.4775906	65.38896454	21.98737428	29.57653423	100.5351945
FBgn0001169	CG5460	Hairless	17.24531712	17.91019769	13.45597967	20.97044201	26.15454749	11.30060652	9.205323773	9.647592486	8.578559766	4.493181539	3.620789058	0.514242724	15.81586004	4.368448346	2.356210911	9.207860726	2.533047876	3.469728474	16.25783035	14.37354102	12.69953842		0.300675145	0.220002372	0.856757517	0.706449716	0.387487879	0.473576683	0.541839283	0.566184962	0.767214088	0.700136473	0.333680291	0.338417968	0.389625286	0.523029359	0.278804666	0.450754541	0.287710516	0.351139346	0.307324143	0.348158777	0.365555008	0.4885529	0.438021824	0.685392587	0.227727992
FBgn0001170	CG11607	Homeodomain protein 2.0	0.585369441	0.43823505	0.164837105	0.43758566	0.286904984	0.526098732	0	0.069187432	0.228878582	0	0.248737268	0.153680852	0.072796331	0.250056009	4.062239156	3.824922414	0	0	0.069638279	0	0		0.196227003	0.695079671	0.012645546	0.160930498	0	0	0	0.013351232	0.060443424	0.051965739	0	0	0	0.250586977	0.681489774	0.025915154	0	0.066763445	0.033731602	0.024726429	0	0.07396289	0	0.15183639	0
FBgn0001174	CG7428	halo	0	0	0	0	0	0	0	0	0	0.060572234	0.040736372	0.040269963	0	0	0	0	0	0	0	0	0		0	0	0.016567961	0	0.139942122	0.232030115	0.022734928	0.017492537	0	0	0.072305634	0.102291479	0.069250286	0	0.189397794	0	0.045284973	0.043736117	0.022097261	0	0	0	0	0.033155539	0
FBgn0001179	CG8019	haywire	6.014424723	5.703395629	6.605164421	4.692708924	4.679676961	6.520315767	5.307083078	10.44981476	3.91938522	4.272926704	1.836473692	1.196998075	13.42573254	14.13071157	6.714341455	6.618857863	49.78524235	32.650483	8.156745774	6.208878819	8.993728699		0.85971596	0.805636262	2.938414524	2.827756276	1.844128008	1.625707774	2.917120148	4.553931616	3.560312631	3.294245159	2.692516681	3.792237443	3.373520115	5.830960536	4.3429303	5.937736719	2.159314136	3.055063934	2.030688584	3.249966389	4.154821332	4.122617756	2.584613589	4.812654514	3.033826586
FBgn0001180	CG9786	hunchback	0	0	0	0	0	0	0	0.072895024	0.040190608	0.095947299	0.024376409	0.008032438	0	0	0.093041848	0.31814929	0.038719266	0.054493541	0	0.148064639	0		0.03846074	0	0	0	0	0	0	0.003489144	0	0.049795046	0.024037374	0.020403543	0.07366928	0.098230726	0.070159479	0.440214903	0.09484393	0.021809532	0.074929613	0.064618816	0	0.004832273	0.00546268	0.013226722	0.031435838
FBgn0001185	CG4694	hermaphrodite	6.866833824	6.74207769	7.227473066	12.28605891	14.78664151	12.84894979	7.626552273	10.32489367	6.631610188	6.958469701	8.025881975	3.268404707	17.63911097	9.938123427	8.966815528	6.968482131	8.622097531	10.93321106	10.12433437	11.45890697	10.91897595		1.712308492	1.934472518	2.289060274	2.724632587	1.30053791	1.684005364	2.676273439	3.012873589	2.40414087	2.404400095	2.374276592	2.513902721	1.673283312	3.844457607	1.911019113	6.184660891	1.178383656	2.235514387	1.423819979	1.826491117	5.132544694	4.968172331	3.308701473	3.861866397	4.882162416
FBgn0001186	CG3001	Hexokinase A	291.0571871	282.2872729	256.690634	88.5593888	58.56557678	47.19164131	106.4016169	121.3530882	110.1530321	90.33238131	9.736557392	22.47752496	86.71331629	70.38802413	519.3157894	612.4801376	172.7321354	77.7686257	52.48105906	80.37645683	94.48641557		35.76625284	25.64695951	34.36824273	26.75028894	30.47185904	35.24819578	25.92077522	35.50099719	30.06830657	29.25246752	40.2599381	26.81480969	28.52109293	14.31829565	17.48913371	19.80765735	30.77519069	21.65331481	29.0141158	19.48165149	35.2598508	26.51988694	37.56079493	17.82573023	15.36591951
FBgn0001187	CG8094	Hexokinase C	0.47330057	0.236223354	0.177705429	0.619167441	0.773256928	2.19778234	15.02371517	24.05484965	31.21342294	23.30056973	0.491240322	0.987418978	1.059470765	0.629013256	38.17664388	36.56913202	28.01054609	1.962739837	10.32277459	2.424076835	3.315607257		0.051671451	0	0.026639095	0.774893768	0	0	0.073109527	0.92814782	0.190995082	5.327587322	0.096881597	0	0.241248193	0.89740666	2.588476579	0.109185672	1.365229886	1.107569974	2.824593575	3.802472895	0.52751942	0.311620299	3.236513385	0.82630083	0
FBgn0001189	CG3095	halfway	5.057531308	4.170423358	4.045484046	24.32794885	34.52398537	43.84042517	40.21273017	40.09405697	43.37097592	34.90857707	4.237853403	11.58011947	32.59616022	79.65514726	11.94237914	27.72816676	42.40903135	24.61032763	55.35341108	66.86882935	91.47675406		2.613252584	4.188795831	7.473885013	5.186078649	5.448254387	5.940478435	4.84905687	7.529395864	5.0230999	6.536491219	5.085863534	4.933506917	5.190791863	5.08595425	4.566293215	2.321399356	3.723580889	5.498648371	4.165955611	4.400400024	10.30270583	9.569363292	6.842746655	8.856487621	5.891304363
FBgn0001197	CG5499	Histone H2A variant	816.6906307	808.2963538	928.091539	343.7079694	304.9112017	379.6124661	137.9630426	171.0360715	123.1300428	128.0460318	501.4966999	97.72683611	1716.021484	1306.88473	192.3263254	147.2201259	440.0597607	1069.708374	232.0707107	441.3760059	623.7051413		868.5718742	166.1011267	894.9344699	571.7817643	805.2060857	893.0227184	803.0940128	619.664123	1477.090482	759.1787072	455.6065137	519.2677439	560.9260723	557.4970939	452.2831813	620.7049484	495.23107	520.6752712	641.1057869	567.7410861	264.1999858	427.1271569	340.8885486	406.2318662	161.7819098
FBgn0001202	CG10653	hook	12.14720127	12.04950396	12.05758359	17.53669542	15.25626237	22.41448822	17.12098351	18.48504997	14.05071556	21.10239836	8.186886981	14.60286057	18.65617599	47.65229534	5.497624742	5.430734395	29.72273362	33.70157405	39.37864026	31.64146625	40.25631753		8.564632033	5.559567357	12.03398134	11.86030023	8.315071348	8.019340828	11.60897354	12.38073544	13.23398339	11.972727	12.1490191	8.826431921	13.31229288	12.13856276	12.32342872	13.22097302	11.80908159	11.54849329	13.6607171	11.74761158	10.59370411	14.11686966	6.850050589	15.08306924	8.102796295
FBgn0001206	CG1619	Hybrid male rescue	2.50564041	3.43904012	2.587111267	1.287729017	0.716380219	0.750645177	0.741932291	0.789740919	0.163283613	0.216560017	0.864279237	0.093105918	2.908271624	2.794803936	2.898030394	1.867023694	1.206012263	2.553394381	0.496804449	0.601546742	1.68776299		0.03496531	0.044233893	0.383058514	0.303145163	0.076129956	0.090161981	0.105128298	0.133225689	0.323108898	0.216059068	0.124560865	0.185492063	0.106739796	0.267909649	0.066236369	0.240124093	0.061588731	0.101119817	0.120211376	0.061683363	0.011155145	0.230637823	0.12663849	0.297609756	0.104108677
FBgn0001208	CG7399	Henna	0.120566149	0.240697281	0.339508242	0.180255456	0	0	0.342722132	0.256504541	0.345702025	0.42515284	0.080094636	0.063342077	0.41981975	0.137341369	3.856016293	4.395114945	0.302769259	0.093745919	0.086058668	0.926245268	3.995611062		0.278018705	0.063948316	0.384390064	0.355340019	0.165090008	0.391037717	0.357605879	0.268267769	0.568322011	0.392673035	0.60657141	0.925163251	0.517399792	0.438954965	0.329829616	0.507364334	0.632169515	0.507356598	0.703840962	0.586005619	0.129014681	1.076502091	0.581546585	0.821386804	0.008853438
FBgn0001215	CG9983	Heterogeneous nuclear ribonucleoprotein at 98DE	588.692477	587.6304411	516.3668744	354.4499375	306.2722845	261.2511941	193.8512153	185.7056227	132.6747045	173.5608713	22.46331806	8.973529995	722.2011907	460.6192463	347.3568613	222.0628213	280.160029	369.527061	300.0219717	370.4479551	466.2064014		22.20681176	11.41249782	31.03060506	27.20172553	24.07898109	29.68452939	21.7483317	16.82386868	34.90951961	27.56646089	16.76112903	19.68727512	14.97140869	16.9268052	15.67472824	22.28848595	13.66607649	16.60666925	14.1937671	14.00179221	13.88680075	20.30738418	14.43528075	24.46066522	12.3690914
FBgn0001216	CG8937	Heat shock protein cognate 1	0	0	0	0.120995272	0	0	0	0	0	0	0	0.010452481	0	0.036875791	2.891110413	0	0.097551285	0.045764598	0	0	0		0.044487411	0.005628011	0.020068458	0	0.096862425	0.160602107	0.015736222	0.006053823	0	0.019635602	0	0	0.00798872	0.022724632	0	0	0.003918059	0	0.003823713	0	0	0.004192106	0.004738998	0.051635156	0
FBgn0001217	CG7756	Heat shock protein cognate 2	0	0	0.012075978	0.008014389	0	0	0	0.005068676	0	0	0	0.011723815	0	0	0.181147788	0.486687641	0.05115374	0.005304809	0	0	0.017331708		0	0.056812906	0.009646878	0.070153526	0	0	0.05295065	0.030555669	0.126803414	0	0.084201506	0.059560342	0.107524647	0.324979985	0.031508273	0	0.052735351	0	0.090064617	0.018862993	0.047757962	1.199007791	0.446493793	0.733596776	0
FBgn0001218	CG4147	Heat shock 70-kDa protein cognate 3	131.4497946	136.7633629	129.8808396	121.9924316	157.7363923	204.0726927	174.6820508	292.1472358	262.2377912	243.2525071	39.69142702	20.20178788	249.0283659	230.3715876	111.3873466	84.03802046	770.9652507	667.6360866	451.1648003	335.0867139	399.9090672		83.86654584	62.27193407	139.9868572	82.0480305	107.528836	100.1433459	87.4312129	196.9229633	165.0969221	172.9568389	126.0327542	181.1656846	104.940593	49.55456823	139.8480468	67.43973778	95.3973447	162.680871	195.9941299	219.8817538	68.48884731	152.6130246	47.42366243	55.87096716	61.57121778
FBgn0001219	CG4264	Heat shock protein cognate 4	1894.828114	1906.586409	2595.943054	1700.299743	1780.363855	1228.985485	1577.817248	2065.503483	821.1036944	1458.747465	110.0986173	37.44139504	2350.548171	3578.672805	780.1006769	649.8228985	682.0121859	1490.925751	1780.251614	1904.175599	1817.56616		111.9785676	25.27869221	91.58844095	69.25830665	104.4846029	116.4133034	53.74798004	53.20648257	86.98095769	57.06782715	50.92925366	43.47224445	50.34579908	39.65418715	46.51565788	42.82585859	42.54405688	40.00406982	52.26642033	44.83985581	39.32348575	51.86404361	73.11996754	63.29523174	44.49663225
FBgn0001220	CG8542	Heat shock protein cognate 5	34.36800949	34.06610543	36.63599952	80.59247827	73.85738554	126.6125246	95.07587454	73.4588333	50.84870551	38.9183798	55.37532586	44.67484493	295.8519844	320.0433697	39.83473208	58.13243648	130.7565414	211.7434959	88.8241339	125.4762915	119.6666174		39.46298289	17.44512685	55.46755447	48.89945643	30.52198981	38.72044235	72.64379767	79.0724652	86.02565795	65.28286327	81.35905661	76.27463451	99.53087785	111.0546252	53.19303812	65.51513998	92.93665238	97.9316011	66.15088013	75.81265233	33.50235758	82.72415149	38.38021703	95.17228271	37.11670302
FBgn0001222	CG5748	Heat shock factor	3.085998626	2.797922612	2.734213679	1.775946801	2.075392837	1.738959562	1.013376272	1.731748773	1.134975547	1.323156013	2.675452235	1.89462814	2.899623269	5.505561474	2.312186866	1.272801168	1.742646279	2.153673479	2.786781468	3.397321534	4.487317529		4.674340696	1.61936517	5.021746922	4.556435575	4.590808477	5.774464055	3.693490199	3.053192342	4.702700122	3.356877807	5.919188393	3.837893677	8.424827677	4.206028493	3.9869373	4.809453376	6.221988989	4.49465263	5.389788068	3.646427678	3.390933403	3.553569399	4.069251199	5.059961562	2.629893303
FBgn0001223	CG4460	Heat shock protein 22	0	0	0	0	0	0	0	0	0	0	0	0	0	0	0	0	0	0	0	0	0		0	0	0	0	0	0	0	0	0	0	0	0	0	0	0	0	0	0	0	0	0	0	0	0	0
FBgn0001224	CG4463	Heat shock protein 23	148.9720072	148.0378076	625.7133279	654.2816994	131.6068976	21.05575512	114.4004234	54.86320747	35.25093967	246.725667	91.78950609	34.79980079	99.48491572	284.1389117	11.06284534	10.38237595	95.92029086	499.3768586	90.39927603	321.831388	249.5275442		3534.564084	864.9937331	2050.58804	2622.382031	2643.49612	2826.576269	2483.542778	549.6895539	2814.910578	1254.357776	982.1380245	1014.19135	1517.065186	2605.70865	1115.626013	1259.61972	1140.121602	1068.735403	742.3546958	835.1520401	1084.217848	687.0949777	1647.889597	1335.362064	1147.862145
FBgn0001225	CG4183	Heat shock protein 26	2162.823009	2186.617605	6396.602763	5750.75074	1864.652875	200.2857871	592.8743073	335.5313691	209.896918	1172.751529	167.2842512	145.7163982	589.1261474	364.9484096	83.50550751	92.76443413	715.212319	3661.396474	667.6918164	1836.157957	1972.869692		8002.313333	2715.316919	5420.041575	6214.518602	8622.656487	7618.986395	4576.321055	1139.800519	5343.393923	2925.592615	2995.980751	2387.875491	2098.405222	4683.57627	4154.621117	2475.217989	1815.82058	1329.869988	2104.322028	1516.426452	3813.196704	2205.910003	3525.166638	3105.746797	3696.08321
FBgn0001226	CG4466	Heat shock protein 27	83.88278681	81.08082894	324.578073	119.863635	24.1008201	5.881137217	17.20835269	13.56305576	9.121898335	47.99937841	20.30674747	22.08167105	18.04454305	6.72496998	2.804198125	2.478720671	50.25090153	316.8599495	14.46375378	32.78597775	36.87177545		875.1507194	299.0979101	707.9849464	328.9257317	899.904009	816.8159947	586.5390372	122.2055764	672.2106363	322.4968186	393.62796	390.7575031	316.4637214	440.8987479	465.8001224	318.764885	219.1107129	187.1119434	264.3213837	209.3675903	485.7044257	327.0987602	491.7295747	307.0720904	436.0235243
FBgn0001227	CG4167	Heat shock gene 67Ba	0.640592973	0.559507642	3.697949394	4.040443061	0.11773931	0	0.417301917	0.18928637	0.626177252	3.022973535	0.268042036	0.206090191	0.199159773	0.091215399	0	0.660910129	0.583145019	2.773464171	2.78158936	2.15308334	2.847861211		4.558060013	1.022479328	5.02684173	1.453428848	1.718841333	2.326460058	6.5821355	1.291671978	5.659464591	2.455653526	5.920633982	2.393136603	6.328628978	2.808367144	3.560634815	0.397176271	3.625319512	4.556518465	2.89180846	4.902767145	15.59119717	2.302537754	6.56737124	1.21200427	7.176710335
FBgn0001228	CG4456	Heat shock gene 67Bb	0	0	0	0	0	0	0	0	0.012882055	0	0	0	0	0	0	0	0.006205227	0.006986595	0.023516857	0.094916546	0.079892362		0	0.010294353	0.005243969	0	0	0	0.007195892	0.005536609	0	0	0	0.010792181	0.014612393	0.020783132	0	0.010746729	0	0.006921516	0	0.020507555	0.077882582	0.030671596	0	0.010494146	0
FBgn0001229	CG4190	Heat shock gene 67Bc	25.59315627	29.67007402	76.26547279	68.35396987	9.685780868	1.492202748	1.918546287	0.612652068	4.728992579	22.31031051	13.38695409	2.119456698	5.318022042	4.520732678	0	0.222825934	3.213514338	24.51420002	15.37756724	224.1513548	184.6119607		159.9806746	35.40489765	210.0649421	38.85950929	136.0967903	142.7147418	237.1828604	48.8844466	261.2092866	92.52674397	196.6191893	153.2391651	374.0437135	164.6617941	178.386241	322.6218684	185.3822285	242.0066666	202.192757	171.2116051	287.8104801	99.98291512	198.5960964	61.79910305	49.56606737
FBgn0001230	CG5436	Heat shock protein 68	72.98540416	73.76694256	107.0552839	1550.495696	294.7957305	28.96063257	135.8564213	132.6890653	75.83418972	263.9051718	36.48583862	21.21720054	148.1557903	145.8430459	5.766031731	1.538166089	91.8968157	744.2837675	134.8113677	412.5263475	430.3789561		145.9455949	91.92335057	211.1879986	121.8903028	131.7385363	120.2996998	78.91681216	40.00887194	89.76431684	85.7597956	125.2870032	124.7751739	136.7165272	209.5554962	133.6466663	82.35040188	74.87472994	51.93165231	65.84626662	41.8564725	296.1617854	182.3903959	209.5174701	193.2597383	293.3366649
FBgn0001233	CG1242	Heat shock protein 83	497.5669006	494.5046407	722.6311826	626.4770417	208.3331459	122.9594233	110.9571041	158.9638467	39.22047783	163.9758826	191.7768503	53.18955791	662.6054143	194.0733855	40.66693682	45.85528549	232.2164255	497.5086405	61.63706175	336.0768549	320.0487876		277.5911651	150.1745613	231.1518896	239.6639336	334.5354585	407.1006203	225.3585637	74.63472769	309.6879488	155.8250949	204.9693127	205.085292	221.3016073	392.4002999	150.8170662	218.8342624	178.9803401	202.5240811	140.3760255	128.5062099	167.7799088	237.4895212	216.1390204	345.7427644	183.8763676
FBgn0001234	CR31400	Heat shock RNA omega	406.7974176	408.8251166	419.8166811	379.872276	161.5776304	171.6148466	209.9240829	216.7578192	116.9419354	477.5975085	3.780373617	6.627708844	230.9817142	100.0919541	415.4992964	226.9756677	260.1702957	294.4956546	138.4957371	507.5485934	463.3470529		10.1706407	6.319224438	8.970237162	8.066701597	4.128947552	5.20654793	6.845404177	5.753077174	8.412409315	8.186065914	7.2828925	6.982916337	12.80974306	4.006597812	3.990684374	7.444600343	7.925903718	8.556688858	4.792080128	5.410904208	6.039975257	6.348118401	6.970233555	7.6514368	7.858260927
FBgn0001235	CG17117	homothorax	0.425990308	0.470781275	0.188503447	0.23314633	0.857526549	0.492245094	6.36455292	9.444165047	9.343311356	8.325057698	0.516350337	1.441398145	0.438944	0.242630674	9.768343352	21.20069542	2.861606371	0.419411748	21.8566085	12.12635855	8.067138018		0.226141701	0.041079189	0.031388759	0.024456826	0.080800533	0.076255696	0.045123425	0.123092958	0.08483986	0.159701031	0.018482283	0.05383219	0.041650106	0.041467113	0.374689093	0.456412281	0.159332554	0.176570868	0.089709151	0.017535975	1.078505641	0.346417973	0.102535337	0.005982351	1.088708115
FBgn0001247	CG5517	Insulin degrading metalloproteinase	5.645023204	5.972929605	4.450908795	4.954123893	5.101932345	6.291071557	4.407460715	3.512196258	3.472654547	3.47536483	7.459044089	8.953708323	7.211077894	2.945148452	2.616161516	4.752434369	10.32576074	13.92118169	6.275040641	8.239862133	9.56381068		5.564710224	4.697194404	11.62198862	9.754502004	10.27027867	10.19711295	9.431405333	16.39511087	11.67037897	13.26095941	12.8665973	10.47680098	12.18683539	10.46286246	7.117369739	12.64680591	10.04373042	10.34474251	10.14380571	11.60121762	5.862383598	10.86226447	5.761296391	10.00424765	5.350138563
FBgn0001248	CG7176	Isocitrate dehydrogenase	28.11557267	28.01658766	27.72042731	13.0929842	18.22349205	23.20468515	19.68831762	54.75837416	110.0133923	68.12862174	6.269909292	14.51903898	44.54281224	55.73829865	17.30172916	22.6471369	96.33315854	53.20987393	79.284896	55.99576063	59.16938436		9.9374463	4.579540475	10.90581567	11.89163259	8.292115684	8.100169614	10.87159973	10.33651195	14.80282835	14.07788304	13.11830451	17.02174182	4.287081159	6.469354204	5.994767214	4.996775455	3.862660998	5.581402775	8.75813403	8.524834505	20.29812816	12.46803654	6.798715889	7.255985782	4.368293512
FBgn0001250	CG9623	inflated	0.135707014	0.221665403	0.097273059	0.08300135	0.205587438	0.160773631	0.040914115	0.186645165	0.385899934	0.317323378	0.083669838	0.478387539	0.1043273	0.105401515	6.536446751	5.719242159	0.195180555	0.104646607	0.798410963	0.047389293	0.119664359		0.16412432	0.176937123	0.05334355	0.058522745	0.013983176	0.016560509	0.017668776	0.01553666	0.028574507	0.020157291	0.655589245	0.554588271	0.029472231	0.071078693	0.034545348	0.016963389	0.008798467	0.023064746	0.058879557	0.032370561	0.833228295	0.371175493	0.214359946	0.022086261	0.07998816
FBgn0001253	CG32356	Ecdysone-inducible gene E1	0.036807706	0.036741302	0.082918925	0.055030287	0	0.049621194	0.034876609	0.174018692	0.057567033	0.152700168	0.043468556	0.031251538	0.018309572	0.041929021	4.930935496	1.164569887	0.221838222	0.114478971	0.980854854	0.070693481	0		0.105993531	0.009465193	0.03214395	0.017531667	0	0	0.013232595	0.008484437	0.11715223	0.094666422	0.056112848	0.059537541	0.006717718	0.038218303	0.031496211	0.009881132	0.006589395	0.004242681	0.212213897	0.059709943	0.067631213	0.025851052	0.074387145	0.006432596	0.048048932
FBgn0001254	CG1934	Ecdysone-inducible gene E2	0	0	0	0.012192529	0	0	0.015454547	0	0	0.01353292	0.060436748	0.029872391	0.016226699	0	3.385764948	0	0.090109345	0	0	0	0		0	0.024126636	0	0	0	0	0	0.038928065	0.014686195	0	0.053636556	0.177053694	0.17123363	0.12177236	0.040141687	0	0.151166438	0.113552581	0.229485487	0.192252327	0	0.071884308	0.020315542	0	0.116908924
FBgn0001255	CG2723	Ecdysone-inducible gene E3	0	0.001857485	0.00419203	0.006259721	0.008208428	0.005017275	0.007934461	0.005278589	0.007760921	0.019299684	0.057781117	0.392696944	0.010182198	0.018017906	0.004491661	0.017918697	0.033178302	0.026307144	0.013282464	0.021443777	0.009024738		0.205123945	0.161465471	0.258502851	0.170897366	0.059548839	0.070524687	0.306352039	0.198493545	0.1333883	0.209239788	0.24785203	0.266001744	0.23737879	0.209558882	0.671612105	0.096320526	0.160582316	0.085299504	0.195894412	0.149341263	0.159968456	0.231949114	0.339900117	0.293927148	0.127739278
FBgn0001256	CG10717	Ecdysone-inducible gene L1	0	0	0	0	0	0	0	0	0	0	0.087306992	0	0	0	0	0	0	0	0	0	0		0	0	0.00591813	0	0	0	0.008120991	0.006248392	0.007071898	0	0	0	0.008245476	0.164184983	0	0	0.00808797	0.023434026	0.007893214	0.092575973	0	0	0	0	0
FBgn0001257	CG15009	Ecdysone-inducible gene L2	21.37288952	19.2539283	23.01529151	3.971347947	1.462151786	11.23880632	30.95818755	9.235206349	24.20213769	20.20870931	5.955344209	4.123495195	78.67050771	105.3935311	10.55462779	4.890798597	124.6468242	127.3839588	3.558693743	48.58395015	75.44519967		29.99929375	3.350430978	34.50567717	9.048506965	55.34431128	61.52401635	39.3885466	48.47671526	90.81457647	79.48284264	46.10791741	58.30255747	38.9766202	18.19297237	51.76642518	102.5143248	34.67052326	34.07373521	74.58658191	57.33899131	15.51567992	45.80279811	8.852116757	10.93491416	30.90524033
FBgn0001258	CG10160	Ecdysone-inducible gene L3	29.67327389	29.36351542	26.25296764	2.475314445	4.176896961	2.27622556	12.25839678	13.52725884	6.343074565	8.625681529	9.353347109	6.220048466	6.265181002	3.362648344	6.34048303	9.392652219	26.17528148	56.66850085	25.94419002	33.55696969	41.93914088		61.59315545	13.83110845	48.40084415	24.64823449	58.03321149	58.51175193	55.40870284	205.7679483	119.1306643	147.023712	110.5946034	78.61061558	58.05847527	14.58032286	57.86808392	95.89485129	103.0497079	77.80238794	214.4646835	108.8286966	21.43837828	46.81948154	9.168250012	17.83327112	49.82022363
FBgn0001259	CG16993	inturned	0	0	0	0.013395749	0	0	0.009702674	0.014523601	0.008007575	0.008496238	0.016855971	0.058320428	0.007640585	0	0	0	0.018000325	0.002895278	0.007309121	0.019666928	0.016553882		0	0	0.034277607	0	0	0	0.0094073	0.021714283	0.09011242	0.065735019	0.618321008	0.395045996	0.038206014	0.08151033	0.022391248	0.112394918	0.0187381	0.045243027	0.054860672	0.040214767	0	0.020048726	0	0.02743832	0
FBgn0001263	CG3504	inactivation no afterpotential D	0.649912472	0.648739992	0.14640968	1.943336008	1.274156899	0.584106555	0.431070614	1.106151283	1.016459245	0.485319952	0.066942909	0.033088225	1.099191154	1.554712704	0	0	4.96152112	1.708960828	0.37111977	1.24823252	2.311434061		0.140828718	0.062355829	0.081679403	0.602234505	0	0	0.168123465	0.110192398	0.298231981	0.267280187	0.184833166	0.289501544	0.221278565	0.593478365	0.237136192	0.018598856	0.167439868	0.233585465	0.1694601	0.177457293	0.224646186	0.172516123	0.112512796	0.499447414	0
FBgn0001269	CG17835	invected	0	0	0	0	0	0	0	0	0	0	0.041330799	0.006809597	0	0	0	0.375436622	0.022845612	0.006430588	0	0	0		0.007245681	0	0.011206481	0.006791266	0	0	0.002562964	0.003943953	0.006695619	0.002558446	0	0	0.007806754	0.025908183	0	0	0	0.00246524	0.01494647	0	0	0.002731079	0.006174739	0.003737705	0.015228638
FBgn0001276	CG13201	intersex	1.204314789	1.278874611	0.779275189	1.053508117	1.419151146	1.445084025	1.232178751	1.496119468	1.449391612	1.355355167	5.750552455	9.193793159	2.084007869	4.655633987	0	1.938669712	1.537894174	2.207903886	2.103338803	1.870106672	2.257577251		6.160772134	5.611583471	18.07530358	9.658992197	8.536084451	8.376382905	12.71864416	14.0538703	11.93819972	12.26115045	5.41854642	5.526413245	8.689529677	12.24463791	10.93974164	8.284293917	5.800743476	8.689349655	7.355530694	9.259316334	6.93285323	16.59281648	12.69590054	17.62374241	14.47869589
FBgn0001280	CG7933	janus A	42.69964816	40.97662017	34.80119166	45.47893086	28.15951887	43.32917953	37.25228378	23.26480451	20.54134565	29.37988706	20.12931631	22.02372359	103.0075527	44.38962905	10.78857327	34.26415806	86.61107832	160.3611173	25.97692929	30.17021396	26.37673277		30.80215933	10.72102133	22.60634551	17.89440804	22.98645001	27.14092977	33.06735662	20.70795035	28.57439901	20.94941511	29.78898832	35.20011348	37.02767431	44.59343196	21.3815355	26.3890161	33.2140208	37.76599734	26.03564007	27.99404877	26.62952149	38.60511356	26.2834742	38.36503612	10.73385456
FBgn0001281	CG7931	janus B	0.008643439	0	0	0.064612954	0.004236377	0	0.004094983	0	0.004506096	0	0.088529988	0.262549106	0.017198319	0.024615154	0	0.047560403	0.010852829	0.018329141	0.00822611	0.01660073	0		0	0.636148633	0.684117538	0.981908699	0	0	0.247042484	0.152062058	0.602360706	0.197285595	0.47141289	0.444608248	0.401326985	2.35457197	0	0	0.147622799	0.807917851	0.288136152	0.633641246	0	0.42119519	0.238071672	1.224935087	0
FBgn0001285	CG8579	Jonah 44E	0	0.029822402	0	0.078167801	0	0.06712805	11.26692475	23.36250864	60.15239562	20.3517021	0.400544215	0.141413645	0.04458487	0.034033201	1.225951612	3.28787862	18.50897434	0.78138098	6.838326997	4.992139226	2.41490903		0	0	0	0	0	0	0.989977562	0.196568026	0	0	0.406258263	0.239473955	0.064848568	0.046116894	0	0	0.413463857	0.614342125	0	0	0.057606056	0.272235915	0	0.093144275	14.54751405
FBgn0001291	CG2275	Jun-related antigen	26.57136806	24.55581812	17.54026046	18.19801487	14.51115573	8.999635988	15.24086754	13.84841238	8.65266637	17.4346002	8.589065065	5.005643109	37.2995822	30.06634116	16.03435581	16.54065991	52.96563579	72.01915933	8.873462789	43.84026836	54.80957396		24.97764428	14.49506475	28.04208306	31.0405469	24.21429768	27.28875041	23.83615494	17.5684437	29.89674788	22.58691529	31.82578803	23.73852123	33.05761893	34.04167114	28.1213082	25.45401374	30.75990932	28.83390774	39.31914574	27.50975223	17.63294193	22.96252502	21.45190454	38.52643346	30.48044797
FBgn0001296	CG12286	karmoisin	5.235133915	6.069028353	6.270607397	4.759307949	3.053911303	5.457596377	2.044230506	4.186909531	3.16182783	3.242118243	2.387258282	2.915869477	11.74497505	20.0904106	0.054624462	0.830151365	4.781278759	7.081099495	5.255177322	7.968409343	9.487501955		4.708226288	3.894490835	11.03494727	9.080490182	8.271945528	8.414432556	9.665772018	8.915487717	9.041849618	9.015714772	6.51213235	5.754382862	7.381589748	7.538784095	4.939757279	3.271636859	5.307636538	7.966406707	6.835881226	6.544338466	8.203707057	11.9311007	8.711387654	12.44268325	3.615675606
FBgn0001297	CG33956	kayak	2226.235577	2236.807804	1738.78584	605.558059	447.6264017	162.9882614	356.5883821	268.5434562	198.2452298	324.8426069	28.79105783	4.653537871	764.7471512	213.5467275	1609.853798	1523.68964	451.4959359	443.6230723	145.7792047	736.8250435	635.1879247		58.67172831	23.46780292	42.69100211	37.92674934	57.4617565	74.97461164	22.72128138	21.90149439	50.245853	34.2710116	31.32372482	30.87790637	50.15073104	22.69078677	48.99993876	49.19541626	42.9749756	32.75904291	52.40347286	33.17106532	15.86606524	25.75787953	30.06352829	27.27450796	31.34199835
FBgn0001301	CG7210	kelch	14.49695911	13.42110999	16.24447789	18.30502136	10.45552855	11.64517214	7.295229809	6.640768894	5.952193441	3.988690549	1.546629103	1.137368101	18.71960872	9.497702564	12.60091269	8.679563112	5.696563425	7.879303016	4.539429744	7.357502234	11.29292672		0.786963662	0.435039656	1.360346112	1.137405485	0.639306162	0.931078779	0.888903554	0.975505144	1.150923482	1.153537555	1.225054186	1.101603527	0.855027892	1.162052844	0.47604768	0.803508658	0.761814685	0.949511303	0.591138513	0.586655306	1.417799474	1.203954161	0.639650868	1.518076194	0.384544346
FBgn0001308	CG7765	Kinesin heavy chain	42.45679963	41.50602592	46.24418923	17.20453895	25.65093965	34.75769086	19.9652969	24.67675549	17.53192933	22.08965799	14.24379776	10.32083473	36.29721804	51.09756422	10.86539088	15.90221235	20.11857369	67.82701021	23.25395432	49.51799712	63.42589634		22.21131638	11.77063776	15.74511374	37.89714185	29.66376262	27.64503341	30.00375729	22.44863584	42.93576287	26.5852534	32.24223716	34.50289305	21.09688424	37.68895401	21.06555992	39.26580576	19.4847564	31.42586738	35.28778309	37.23328881	12.59610163	41.629293	14.96013628	40.2375266	13.70003115
FBgn0001311	CG2666	krotzkopf verkehrt	0.066571427	0	0.074984722	0.024882322	0	0	0	0	0	0.165706629	0.031276805	0.038648378	0.033115194	0.075833979	0.080344372	0.09157709	0.016717612	0.028234065	0.316785895	0	0.322859132		0.004934808	0	0.001272064	0	0	0	0	0	0.009120357	0.012197348	0.151741638	0.185873118	0.001772313	0.005041503	0	0	0	0.006715993	0.010179577	0.004974654	0.078718735	0	0.004205423	0	0.006914502
FBgn0001313	CG17866	male fertility factor kl2	0	0	0	0	0	0	0	0	0	0.020731621	0	0	0	0	0	0	0	0	0	0	0		0.032704501	0	0	0	0	0	0	0	0	0	0	0	0	0	0	0	0	0	0	0	0	0	0	0	0
FBgn0001314	CG17629	male fertility factor kl3	0	0	0	0	0	0	0	0	0	0	0	0	0	0	0	0	0	0	0	0	0		0	0	0	0	0	0	0	0	0	0	0	0	0	0	0	0	0	0	0	0	0	0	0	0	0
FBgn0001315	CG40444	male fertility factor kl5	0	0	0	0	0	0	0	0	0	0	0	0	0	0	0	0	0	0	0	0	0		0	0	0	0	0	0	0	0	0	0	0	0	0	0	0	0	0	0	0	0	0	0	0	0	0
FBgn0001316	CG17046	klarsicht	75.48934668	72.07286022	90.42336325	43.62182045	45.71992787	29.32389362	68.92657676	68.00573493	52.5711822	36.40069647	2.777327056	1.06835699	67.90995779	32.51465743	103.1756385	113.8546858	50.70554489	60.72080803	71.1743266	71.59138203	69.74596542		4.848307389	1.529390666	6.197070731	5.285933961	4.676749147	5.632659175	3.051890763	3.310122292	6.551315321	5.708452268	3.871616428	4.338797845	4.316139511	3.524911952	4.004572214	4.094879115	4.366781923	4.125945485	5.797432681	5.305178716	3.459483667	4.037193257	3.420369241	3.082154237	2.896511255
FBgn0001319	CG10197	knot	0.175550298	0.175233595	0.098868171	0.459306561	0.086041826	0.118331411	0.041585036	0	0.869438804	0.182071659	0.033189689	0.1088685	0.17465097	0.099987925	0.105934927	0.603726936	0.088169414	0.7569474	0.5847599	0.168582386	0.283795514		0.009521128	0.002408997	0.003681446	0.011155009	0	0.00245513	0.006735684	0.00518252	0.011731098	0.003361905	0.01606651	0.005050988	0.020516804	0.004863491	0.002004034	0.012574288	0.008385371	0.006478857	0.006546762	0.011997507	0.039488403	0	0.012170798	0.009823002	0.021678657
FBgn0001320	CG4717	knirps	0.02127511	0.01820291	0.006846816	0.060207788	0.0178757	0.004097342	0.008639538	0.102020927	0.007922415	0.023956763	1.548389494	4.883538397	0.006047463	0.00173109	0.176068879	0.476625846	0.110669553	0.035233185	0.056404836	0.005837332	0.0098267		0.620451095	0.647558918	0.229908072	0.454327596	1.452226046	1.179928381	0.096017179	0.126645971	0.286674524	0.095847918	7.198025867	10.05968504	0.125343017	0.118849823	0.587674299	0.102426559	0.040982901	0.026387457	0.413292434	0.293184799	3.513530537	3.274090608	5.254411856	0.380072996	4.306034039
FBgn0001321	CG6217	knickkopf	0.086522496	0.095003045	0.097457208	0.158463105	0.021203477	0.007776179	0.012297471	0.008181185	0.031574823	0.028715726	0.077207155	1.030362872	0.1032951	0.093632933	1.305288919	0.285653308	0.078220022	0.028133332	0.164689915	0.033235304	0.069936356		0.944076437	0.970876055	0.651571931	1.284486398	0	0	0.355486189	0.397840747	1.378964495	0.774238979	7.56003986	6.349301737	0.61249642	3.935733675	0.474344438	0.997452356	0.407683308	0.808202216	0.732911764	1.13589922	3.769771353	1.331553304	0.765608761	1.413884113	1.269471776
FBgn0001323	CG4761	knirps-like	0	0	0	0.414566411	0.160299568	0.006390042	0.006736929	0.154625622	0.037066392	0.070791071	0.211258053	7.087482559	0.042441151	0.040496031	0.051485546	3.129791643	0.04285131	0.010051497	0.162399873	0	0		0.458314796	0.516553196	0.150361981	0.029288963	0	0	0.007368932	0.073706724	0.134756827	0.235390129	8.022916495	10.93013284	0.007481889	0.053207263	0.035079049	0	0.014677938	0.04961571	0.522844141	0.178505966	2.724977203	1.311332338	0.772271251	0.021493	0.116759386
FBgn0001324	CG8491	kohtalo	1.929058384	2.073699653	4.847133053	1.442043651	2.327341133	1.366982937	1.019378649	1.648644572	0.773598936	1.600575398	0.321797105	0.186015057	5.167012304	4.437182674	0.447723227	0.306190882	6.539816003	12.31414926	1.694693776	1.139994176	1.079489668		0.628204275	0.222088453	0.893967816	1.145349164	1.364041579	1.118393492	0.87970933	0.927461248	0.837636117	0.695841907	0.474368665	0.3378296	0.454323734	0.509912588	0.159395967	0.272762263	0.224338399	0.363061069	0.23077078	0.429413644	0.291019247	0.720088881	0.568354292	0.736905768	0.464225905
FBgn0001325	CG3340	Kruppel	0	0	0	0.221189963	0.414354808	0.037990197	0.12015756	0	0.044073565	0.035072369	0.126302104	0.058755771	0.168214629	0	0	0	0.106150179	0.071710026	0.080458569	0.649478754	0.136668457		0.035166636	0	0.006043359	0.01098705	0	0	0.008292833	0.006380609	0.025275392	0.016556428	0.092310158	0.01243734	0.193658901	0.107780896	0.093758315	0.037154877	0.425344344	0.151556	0.241807077	0.206795093	0	0.013255189	0.019979241	0.048375492	0
FBgn0001330	CG3228	kurz	0.252014753	0.301872125	0.454182997	0.725303428	0.308797675	0.419020145	0.167155054	0.154891103	0.052553277	0.10455065	0.538867407	0.584668177	1.291227082	1.478458627	0.060830804	0	1.759369872	2.08423231	0.167892762	0.387218924	0.325926677		0.124422011	0.104935816	0.561272902	0.971823735	0.758531202	0.791395814	0.469449918	0.282187992	0.504618702	0.39540012	0.287718854	0.352033421	0.283008595	1.059267587	0.087295647	0.460097913	0.094969289	0.225775033	0.09268245	0.20904442	0.277864507	0.468977837	0.468307652	0.706017949	0.16707229
FBgn0001332	CG10109	Lobe	3.716417247	3.94156965	4.227408169	5.912732056	4.403989445	3.587329569	2.224065733	2.68179773	4.518673502	2.028671108	20.24543012	10.94587156	4.311581049	2.736461983	5.901718241	6.440930775	1.15738706	1.182146436	3.502074233	2.864516548	5.395323461		7.056798544	6.604703689	14.93881202	20.85238239	9.205261851	10.72480915	11.04492085	9.13545755	8.204244536	9.944956526	3.348774815	3.263273379	2.153131587	6.395925111	2.339730879	1.336101051	2.024002163	2.932164506	1.535124158	1.967305972	5.020738897	7.779574477	5.228790592	8.955707745	3.521971001
FBgn0001337	CG3923	Exportin 6	10.70897832	10.88761533	10.94549188	18.03677651	17.75503899	18.44725868	8.268037979	9.688395821	10.51106467	6.664077942	9.503700681	1.869075324	25.71456688	13.32853056	4.387966581	5.092370881	8.565823384	13.52277581	10.19192005	24.75758379	27.03693783		3.595590861	1.469582565	5.382854954	3.379350825	2.9766185	4.167141532	3.305394868	3.365857865	5.203017417	4.192474435	3.207800921	4.003595519	4.718354729	5.298072542	4.707192242	5.708752474	3.639941785	3.582663827	3.171932588	3.704285373	2.911914877	4.795565756	3.215671387	5.431902047	2.975760394
FBgn0001341	CG6189	lethal (1) 1Bi	5.165307647	4.45923384	3.931148064	3.026394242	3.660633909	3.387625878	1.322787177	2.739048492	0.982521543	0.694986686	1.814189326	0.875855233	17.60402063	6.758641027	0.16848532	0	11.20086908	18.25578424	0.830390659	2.547174487	1.918303642		0.843187966	0.168426273	0.789330165	0.582331611	0.782661588	0.755267508	1.02034604	0.688443357	0.758672019	0.470098781	0.440998695	0.364913935	0.820820304	2.550251657	0.532429712	0.785363317	0.33612679	0.619062683	0.358547624	0.570392224	0.722069157	0.953456223	0.652378008	1.888646108	1.002677194
FBgn0001404	CG9659	egghead	66.99491581	65.63818758	56.24765655	88.64478381	91.36087004	65.09512546	182.1630159	205.9767033	104.1341904	104.268278	7.810818799	2.739331034	82.3223857	52.96702319	219.1565286	223.1134049	237.0209273	144.3437975	106.7034501	126.2936173	163.9020286		5.177528024	3.046955548	9.207307488	9.334185427	11.44003779	12.1311318	4.716448225	8.4198695	6.540747027	16.48975406	15.9492721	11.25127586	16.1384874	12.22455325	14.48197378	11.44701216	11.25003149	11.75691696	11.25163379	17.07559816	15.66976976	17.70842276	25.9179884	18.04962042	29.96773993
FBgn0001491	CG1639	lethal (1) 10Bb	3.156541802	3.58214189	2.541549481	5.580578429	8.64143046	7.620880841	5.424624517	8.295839176	4.192223645	4.297019868	53.18210749	29.88750507	13.11672125	8.36042276	4.389004459	2.493054187	4.285897517	4.871394273	7.053435952	13.80776034	13.07734705		20.15960805	11.45420572	17.48160936	20.3455889	18.2119553	22.79991902	28.02325474	31.23521423	22.87793429	27.91141326	19.79439351	20.59205593	22.00647764	33.87413529	18.68519259	27.60512542	21.99104196	24.2171531	16.32411746	19.96585295	27.53181702	28.82826115	23.99916258	40.63972701	16.53937591
FBgn0001565	CG1666	Helicase	60.75025447	57.52288584	54.00348651	59.18879443	60.16294586	38.77376691	53.04972867	47.88126718	37.04450028	31.09857627	36.07542631	50.93764921	67.08111581	46.96544136	33.17254294	16.86425386	47.72824523	76.53392683	43.88300659	26.24503611	31.05328634		28.55585114	19.33829713	61.25858716	48.22743258	32.7799474	39.31802935	54.91492891	56.65402173	42.37966654	41.73189361	32.73066926	25.7654962	37.71940234	37.05631894	23.03761014	33.15890432	28.30841589	34.79066486	28.76463927	26.86603613	24.6297471	29.62115882	40.97952108	41.23381721	21.51566208
FBgn0001612	CG10988	lethal (1) discs degenerate 4	7.469842902	7.060453581	2.903906009	5.559280432	5.151553284	4.663799698	0.626366514	2.40647251	1.344037777	1.014694995	4.971959171	0.614379123	17.78974512	8.99864069	3.350810844	2.728055829	3.9841039	6.07450192	2.956915075	4.443668886	5.770729813		1.596301998	0.334651512	2.080937754	1.400005844	0.764638111	0.858530919	1.589082962	1.030261959	1.362727538	1.054837071	0.906449292	1.149287211	1.064707792	1.933680966	0.892784394	1.144446852	0.714991523	0.791402028	0.415528748	0.862066756	1.134957072	0.825169854	0.680180968	1.5645682	0.223668936
FBgn0001624	CG1725	discs large 1	4.968453411	5.048228418	5.151327381	3.9208551	3.689064556	2.583351097	1.286919678	2.292935741	1.879576235	2.585731139	0.632634462	0.289654847	3.930815498	2.661094901	11.24171385	13.53354432	2.170439472	2.062519315	4.902476473	7.076242214	6.355361594		0.394886642	0.160834903	0.643701072	0.641351943	0.382805185	0.498969778	0.345020118	0.331947633	0.750044748	0.486628679	0.360839627	0.392500814	0.430496289	0.433390508	0.354951333	0.331179869	0.380323224	0.35033473	0.482544768	0.405577664	0.496108516	0.404614529	0.56111665	0.423215273	0.321124326
FBgn0001941	CG9078	infertile crescent	183.9035659	189.658391	197.1177048	513.069186	884.3846145	707.0547744	616.9996343	1053.436305	498.3831117	298.9534491	108.3572571	11.81367942	609.7299356	263.1839493	320.7108377	244.9292423	397.8485512	402.861773	333.045068	505.4531073	501.5449619		62.28296411	18.5317535	39.14568489	36.42175287	72.80912786	98.48646393	45.20901867	50.98788881	54.1785682	56.09610854	87.45677517	75.14982288	156.3083296	89.44658426	110.4366425	103.5335997	159.0601188	145.1628471	126.1665843	122.9228405	56.91505165	86.26610101	65.62539072	105.7040222	84.44956934
FBgn0001942	CG9075	Eukaryotic initiation factor 4a	306.4859624	305.8390183	366.5746391	141.2228031	108.8044893	89.39856895	75.9952443	114.2648026	51.09805162	48.76910607	130.8909899	78.23874319	80.17981195	59.64495091	27.3873635	33.87853416	115.7549192	204.6654246	72.72436734	38.22200812	44.50632027		272.6793544	90.98748209	236.7657948	212.3829842	277.5654091	271.2781701	179.6027257	146.9611058	204.3439741	186.9816357	170.1703378	149.2147569	159.7653317	132.5781815	177.6446345	137.4361953	122.68545	138.1080501	198.7188944	156.1352016	153.5285565	131.612018	190.2357362	106.6234411	93.23841918
FBgn0001961	CG8978	Actin-related protein 2/3 complex, subunit 1	47.28135046	56.29408627	61.59818797	48.75849608	67.84628944	143.694394	21.77065034	25.4058726	18.41269306	21.42694224	2.72376208	1.855900191	179.3721138	155.7395813	122.3768808	159.0767803	241.3787619	225.2519393	28.01110182	43.03414256	50.34291163		24.37684646	9.657042248	20.21553046	16.82881432	34.54149587	39.731041	27.20773004	21.2181089	29.41426769	29.91175188	21.44150926	19.21766347	18.49500873	20.63748868	30.95919835	21.04783336	20.06622538	23.85728221	31.19428928	29.92163284	6.739084182	12.48283651	5.772812161	13.87744166	15.98089923
FBgn0001965	CG7793	Son of sevenless	1.581822169	1.491247998	1.626184722	2.655868591	1.741332057	2.640220376	1.201445274	2.350387418	0.791929146	0.937476494	2.710208091	1.448204164	2.210699997	0.936708354	1.212117431	0.518092543	1.049826993	1.410972448	2.037133378	4.219546554	4.76934711		1.603547435	0.731032372	2.759407567	1.929501979	1.78659194	2.004135937	1.895815501	1.537298308	2.954725886	1.642524194	1.321810783	1.241543095	1.286709705	1.616079289	1.514275179	1.320261449	1.231595427	1.395909113	1.619140817	1.667465787	1.041609882	1.426642728	0.911024311	1.408466356	0.870398038
FBgn0001967	CG16880	Nimrod C3	0	0	0	0.032021156	0.010497407	0.009624567	0.081176342	0.091132575	0.279143699	0.106624251	0.064355341	0.159046269	0.010654018	0.01219888	0.232639836	0.530329097	0.01075698	0.003027877	0.275179269	0.041135293	0.034624055		0.101538911	0.462437223	0.052348146	0.285512604	0	0	0.107749951	0.027634719	0.062553668	0.143413344	0	0	0.036467212	0	0	0	0	0.034547169	0.034909264	0	0	0	0	0	0
FBgn0001970	CG7480	Polypeptide N-acetylgalactosaminyltransferase 35A	0.009697083	0.029038767	0.021845201	0.010873401	0.038022367	0.034860878	0.004594165	0.009169133	0.005055394	0.016091698	0.071684699	0.129917239	0.024118515	0.011046307	0.02340662	0.053358067	0.01948128	0.019192584	0.050758851	0	0.047029064		0	0.057233743	0.038873346	0.088341477	0.032834568	0.019443264	0.053342877	0.10260669	0.069677836	0.133122108	0.084825221	0.04000102	0.054160563	0.096290366	0.031741667	0.079665102	0.053125983	0.025654472	0.025923361	0.095013592	0.024055862	0.099473239	0.016064327	0.058344539	0.013206379
FBgn0001974	CG3688	lethal (2) 35Bd	1.311299895	1.58942014	0.949514112	5.069271966	3.66340496	4.730940811	5.30726388	4.224540913	4.511903535	2.113847535	13.8004189	5.148351988	5.591066692	2.43267907	0.542603793	1.597697848	1.590036434	1.999471555	5.999250876	4.065585056	3.815737479		3.130314315	0.978376699	3.203919598	2.45937878	5.131770166	5.840233412	2.849577093	3.132143149	2.353842541	2.568225729	1.847070379	1.856011139	2.9593895	3.879919328	3.236250494	2.845246533	2.367695012	2.709599525	1.820057309	1.577794959	1.967984405	2.672113236	2.7853309	6.007937366	3.386327465
FBgn0001977	CG4180	CIAPIN1 ortholog	13.59166626	14.67466823	10.62283566	8.81248898	12.23565375	19.13340281	13.20712216	15.60560961	11.93010908	11.85262697	3.003814227	5.472840206	37.66853283	108.0634203	29.7943713	28.99941177	127.8200785	76.09472666	9.89955923	32.23091376	32.95853639		9.029026262	6.284527539	8.328870228	12.51581816	6.462579504	6.957946401	12.48141744	18.13340039	11.58297817	14.46269349	10.87088894	12.16751496	10.64758937	16.15125678	16.93662016	18.75006494	9.700795415	11.69948549	10.90631239	15.25706789	12.44936867	16.20789597	7.75346037	12.36686114	16.4441292
FBgn0001978	CG3647	shuttle craft	45.91955615	45.23688843	68.0801556	78.66667154	81.68074884	109.0258146	88.80014691	113.3073794	51.24629703	33.94541853	5.10691622	3.276545752	82.79970644	123.184917	71.91887816	60.68805636	92.55343667	43.04237407	51.82813487	76.36414083	79.33382211		10.51829731	4.434246084	10.09412302	8.143892317	5.379111111	7.380198761	6.863768885	8.785230233	13.195161	9.285883739	8.341574745	14.45355972	8.022742482	11.88930047	9.086105139	11.56103967	6.749000795	11.50788093	11.34198042	11.05559148	6.182796569	8.354864026	5.746737187	7.196368193	3.807122061
FBgn0001981	CG3758	escargot	104.7053725	110.6856969	110.9003717	186.8509954	284.520082	183.5040205	6.732399683	17.37168995	0.8466622	1.048051496	299.1837855	1.784767572	165.1960194	96.27721174	0.24500443	0.651601536	3.885745342	27.19413907	10.36857157	2.555974186	8.569108639		163.1176645	90.32670824	198.3509478	257.4160166	149.1174666	211.8787004	117.7396483	161.372551	159.7282882	180.3592109	50.16519783	61.01423589	71.42231837	90.92505169	53.15278909	112.9370379	52.82260477	48.24162499	58.90803141	55.2423233	71.02275126	97.69391753	110.9546977	143.0698914	11.16334539
FBgn0001983	CG4158	worniu	0.072825885	0.072694503	0.205074047	0.176930281	0.214163309	0.032726004	0	0	0	0	0.624630455	0.034304377	0.289811219	0.062218998	0.043946407	0	0.009144125	0.077216716	0	0	0		0.511016982	0.147766185	0.489270973	0.171060144	0.286106682	0.376489922	0.335694305	0.367562825	0.888228437	0.270659742	0.39694097	0.077456031	0.616134061	0.559355959	0.184389067	0.443496442	0.501494037	0.372570549	0.363926335	0.275969555	0.046580603	0.31643917	0.108871638	0.15063404	0.012786095
FBgn0001986	CG4152	lethal (2) 35Df	3.795383162	3.487175244	2.137521809	3.546489468	3.826128718	4.302621486	4.025359676	4.995698199	1.84374413	1.664012837	5.333341591	1.381846997	15.9190188	16.65515327	3.643666263	5.221010912	10.09427788	13.95061221	2.401246745	5.052931502	4.8806195		2.126337607	0.961526878	3.137078979	3.148490242	3.260472625	3.278134357	3.840687145	3.072044282	3.832280957	3.330715152	2.09518295	2.520064248	3.038407587	5.777421963	1.599780035	2.927692482	2.183477889	2.940002498	1.913144009	2.132105007	1.775322648	3.811246098	2.207238523	4.924279081	1.03802135
FBgn0001987	CG3903	Gliotactin	5.929254623	5.339568539	6.678593716	14.4773737	24.16471936	29.8012761	81.61627011	76.35728803	34.06936762	55.34563677	0.705510471	1.696492473	33.14913866	29.84343467	10.96728131	28.28146685	37.2242965	15.5528537	80.96441335	172.7978416	97.62382524		1.076580925	0.698968333	0.956115579	0.80725027	1.680631928	2.210392149	1.001605989	2.296465169	2.700489743	3.295026207	4.91609655	3.601348986	5.322622917	4.389053711	4.042917723	4.103398556	5.588763269	4.799107665	6.205621861	6.009959278	0.928007848	2.353584403	1.071521462	2.397467188	3.712833805
FBgn0001989	CG13240	lethal (2) 35Di	77.01613304	74.91512852	64.10601771	16.12963773	21.63263583	21.03841138	26.49807272	45.91569288	33.25726255	45.85058829	8.228156733	13.59355396	88.53259891	137.5518622	25.23236147	28.76002604	117.9951083	200.997566	22.49096492	32.94703167	35.24262314		43.9429992	19.90738878	18.95329113	20.18794797	56.70387174	48.87529424	49.14966303	22.4628349	47.11433474	30.36573171	28.47176971	33.55911644	24.23096495	27.97276999	39.34862694	34.83096788	22.7286813	27.94775878	24.68354765	37.67495479	33.53596405	33.82337263	32.82151531	31.43502285	77.17118563
FBgn0001990	CG4148	weckle	0.322541429	0.329114202	0.331010501	0.431322295	0.428588851	0.331754964	0.336181413	0.264316789	0.048576944	0.095153275	1.6354275	0.74669746	0.631081856	0.236781066	0.328718529	0.059159326	0.478785531	0.694109288	0.218288541	0.220258966	0.336027597		0.656022069	0.475820804	1.476853092	1.178518953	0.590387403	0.654095636	1.577940744	1.464046469	1.306740074	1.258583027	0.852807804	0.719244975	1.162328732	1.675514425	0.920542448	1.155186757	0.778058834	0.967209419	0.977346891	0.859714823	0.404634593	1.566050992	1.714448471	2.019184793	0.360019212
FBgn0001991	CG4894	Ca[2+]-channel protein alpha[[1]] subunit D	0.363157052	0.237501242	0.550105535	0.037444627	0.012275368	0.033764082	0.118656625	0.017761306	1.481958988	3.246962485	0.212507805	0.008308039	0.168189812	0.16404776	0.151134663	0.740736788	0.110065426	0.076125338	12.13255394	12.96360742	10.83064254		0.023678792	0.000479289	0.01074264	0.003107128	0	0.000976935	0.017421526	0.044852984	0.03734391	0.10768928	0.002841385	0	0.00204099	0.004354334	0.001594873	0.002001403	0.004004005	0.004833823	0.014002197	0.001909599	0.041700037	0.011781174	0.019775389	0.003908727	0.004976699
FBgn0001992	CG4163	Cyp303a1	0	0	0	0	0.180247932	0	0.034846387	0	0.038344765	0.030513569	0.172907816	0.042732029	0	0	0	0.404716775	0.092352495	0.062388965	0	0	0		0	0	0.023441213	0	0	0	0	0.024749352	0.084033571	0	0.051150887	0	0.212287634	0.116129085	0	0.096078514	0.176196727	0.061880134	0.093793063	0.045835703	3.510463544	0.017138247	0.038748125	0	0.031854581
FBgn0001994	CG7664	cropped	437.8782246	452.1329713	624.8610058	185.803506	137.8931495	47.11328866	59.37954548	87.7581144	28.6038809	35.76114253	50.97693098	18.93513815	183.3560421	34.71442141	86.80195709	106.3941773	47.27803294	82.29548293	131.2366989	94.20578039	103.0182137		49.67591116	18.76855326	65.54016104	48.50049153	38.90276736	52.46716195	39.26227481	42.91493833	65.9333004	63.85021641	22.09332217	26.44195782	24.89911955	21.15648907	24.87242827	29.71027638	25.73452609	33.16283457	26.01334356	25.30196102	18.14287587	23.87795541	20.60556164	21.52711263	7.872968129
FBgn0001995	CG5818	mitochondrial ribosomal protein L4	10.28032356	10.32755788	7.793928335	23.84298261	27.97100846	27.80705465	23.91533487	28.1648713	18.13969381	18.64521217	23.77047646	14.66757941	76.90412394	64.10856225	26.48463646	28.82758622	55.3559995	72.38815315	16.2125266	34.29984029	28.55097448		12.68895915	7.315081914	19.0249373	21.60341162	24.34032372	26.83860764	29.74259941	21.66033286	28.0030686	22.43068141	24.90548786	27.73561835	32.2175231	54.15051118	29.1760391	42.2979264	27.55635292	32.62520198	23.68996333	34.81208062	47.09255343	44.98242089	45.649304	60.11213673	68.41685502
FBgn0002021	CG10655	lethal (2) 37Bb	3.069846718	2.687989942	2.608526269	5.59615417	4.777805404	6.607112401	3.738048839	4.150367894	2.877925483	2.915769015	7.368951177	3.732223471	13.20773025	7.024627557	1.104990015	0	15.30321863	18.36468278	3.511077175	5.327085728	5.354524469		6.411388738	2.663285797	6.943757043	7.018320305	8.375708662	9.302608088	9.13912041	7.982342266	7.884812652	7.382880173	13.22316542	17.33628217	15.55127331	26.22447186	11.68212716	11.8290038	10.3998325	13.98364678	9.211779354	11.02113009	14.44030173	14.10292407	9.194609133	16.63539238	12.75447515
FBgn0002022	CG10449	Catecholamines up	25.20285152	28.14542588	23.81980555	54.89609176	73.26358681	72.55254634	44.14708147	88.15533543	119.8119053	65.57806869	21.08135931	32.76632282	45.87245476	35.52938391	12.46983044	4.250677205	47.28573826	41.09036143	48.70718289	68.24920763	69.15392841		11.99897296	17.72447782	11.7580288	9.013701995	4.860085278	6.574898858	12.87337579	12.00598316	9.335169174	10.10920349	15.68209713	15.89032927	18.28315085	22.03807936	14.91204962	10.67322476	13.13184502	13.70332374	10.75299872	13.78572076	22.06780048	21.53277697	13.19537391	22.14184732	9.163481086
FBgn0002023	CG10699	Lim3	0.913983154	0.638633992	0.205898466	0.284681984	0.477831704	0.369647619	0.85159766	1.037066458	2.573035599	1.175440511	0.205930589	0.31566668	0.09093009	0.104115208	0.441230758	3.310876658	1.048151096	0.305801476	1.043824307	0.585136996	0.246258311		0.744423804	0.255990922	0.026504554	0.04625881	0.041192458	0.048784918	0.007274029	0.008954766	0.038006092	0.030497065	1.162876661	1.70186157	0.025110807	0.084035229	0.008656818	0.019554161	0.010142233	0.04058071	0.043834046	0.055971643	2.42745521	1.108416091	0.147207651	0.05304049	0.037458092
FBgn0002031	CG10691	lethal (2) 37Cc	211.6162848	212.57088	222.8784857	145.8814422	184.2089895	182.4085539	129.8985353	221.3619505	68.6780148	90.64204903	48.67820396	21.31398458	461.6879565	472.5120747	158.6674622	158.6276972	545.2459845	889.273591	115.3095663	144.1631121	146.0165223		124.1269686	56.7980894	116.3768938	114.0854828	115.4442508	121.1685361	132.8662278	227.8055205	141.6515004	189.4431557	142.1166506	174.4092986	174.615462	189.2226147	140.5287119	175.501192	157.5449205	193.4331633	156.2028894	182.9637629	96.71222695	162.4905539	98.87489716	158.366276	99.7212739
FBgn0002036	CG10561	-	0.96374693	0.82457852	0.697850518	1.337954531	1.720731841	1.732328346	2.96784951	3.189467658	1.973837999	2.713059677	0.35196384	3.392356972	2.602483593	3.019059571	2.326272573	1.704537073	5.082398235	5.002215334	4.684346178	3.966403094	5.0078515		0.277661687	1.565634191	0.756638522	1.040992213	0.656371496	0.67506862	1.5714453	1.87840712	0.965239963	2.282982558	1.54693437	1.914905127	0.783521054	1.033350874	0.935088184	0.020954289	0.964186126	1.713963657	1.159164393	1.679421934	1.31610057	2.437028597	0.997193291	1.800638082	3.48756462
FBgn0002044	CG10084	second mitotic wave missing	18.93693426	19.25445037	19.54440085	9.36056422	10.26000409	7.388311484	8.19277	11.46534584	4.545903896	4.189953169	2.564126902	1.86259982	11.18711654	7.558478412	21.36657276	19.3860875	12.7845498	8.168444135	8.396579453	10.60103889	14.42870974		1.714509882	1.085763985	1.555891054	2.558487515	1.66566102	1.939059845	1.578218831	1.51037249	2.63286478	2.131264959	1.560316174	2.353667491	1.496183887	1.787429932	1.470934346	1.644600785	0.890098957	1.572623559	1.408134475	1.890070925	1.63136777	1.513566496	1.168451341	1.47147197	1.608570071
FBgn0002069	CG3821	Aspartyl-tRNA synthetase	387.6441265	395.5679001	357.0920264	168.9264447	184.483613	216.8372441	245.9537907	360.4452827	263.2830875	214.6322479	16.20633125	36.25944151	340.5033681	387.8466995	279.8456781	315.5747994	532.4606826	713.6684479	181.9190343	228.5955365	278.1986907		104.9770686	48.2344155	113.881191	103.6455902	113.3796611	133.4193324	107.6979909	191.0872957	134.4274943	158.777096	98.13748121	113.5119592	113.9233991	71.79416929	100.9912807	130.8659259	103.8913652	116.7942434	151.8017931	136.3922123	89.61933023	146.7112466	83.52846377	115.6652393	89.24187006
FBgn0002121	CG2671	lethal (2) giant larvae	35.81112654	36.07971111	33.90952371	46.9755171	48.66719822	63.62026248	46.89979092	59.26875265	26.31789375	18.02175962	8.870203156	0.684995372	61.05567328	23.46593017	12.6226425	12.87867135	13.58728647	13.62637311	21.65489651	39.44209063	31.63142816		4.352121079	1.550353432	5.812631711	5.660334286	3.689509022	5.055704435	4.462952067	4.661863423	6.06955143	4.53239207	4.138167924	3.309473591	7.190705225	4.472025697	5.067944719	4.42098477	6.788834776	4.951263588	5.156114596	3.655108569	1.569816662	3.741076232	2.810050122	5.245940656	2.397140689
FBgn0002174	CG5504	lethal (2) tumorous imaginal discs	10.08842419	10.21546769	8.41328584	5.021608006	6.739398084	11.30097654	5.239144273	7.93401932	6.801835489	5.845301353	2.019210218	2.736801241	24.87471429	25.12515147	12.05854247	14.14473564	22.74001291	25.27775675	6.012370019	5.309767158	7.331208433		6.116445968	2.758079708	6.083445409	5.847300208	6.395221438	6.165656291	10.2011708	5.332302929	10.18952863	5.558029489	6.48538301	9.021822154	5.796715879	10.53544712	4.060821926	6.028311229	4.03572078	8.849114269	3.335547777	7.704493657	8.010838291	13.0544098	7.260480159	10.35885973	7.555287047
FBgn0002183	CG1828	dre4	11.03047481	9.890855677	8.633978761	6.195917362	11.1791832	9.185482992	3.159149874	4.566776885	3.833688236	1.137560195	5.216016746	1.995079196	25.54392254	26.51474948	1.429032609	3.17191572	31.18994643	38.84412402	2.164819913	4.907331757	7.958880585		2.567593725	1.446800932	6.401818602	4.08801006	3.237073418	2.920103631	5.473098162	3.826581073	6.434191211	3.246397885	2.434389232	2.783714092	2.701987941	3.808659832	1.977659275	2.351453183	1.789298897	2.075246513	2.459346324	2.204032769	1.981702274	2.506112828	2.211980187	3.285224097	0.809074787
FBgn0002283	CG4195	lethal (3) 73Ah	9.741097505	10.51960198	10.77968289	21.86680152	13.96014186	21.81014674	13.6291468	9.857119475	12.77009357	11.60363453	5.055270176	4.520111289	16.57704369	31.43992798	3.918810227	10.18718298	9.756241543	9.712328881	15.4512852	20.56886136	30.57410975		5.078435457	4.625729349	8.424364477	6.915912668	6.816485273	8.874002819	8.622525799	6.609888306	9.744672794	6.539879954	5.085779187	5.087143634	6.448007753	7.339826757	4.753565034	6.738510314	5.367166412	8.3649013	6.377945508	7.45330394	4.498428627	6.879824014	4.582399354	7.643434234	3.725303304
FBgn0002284	CG4097	Proteasome beta6 subunit	124.0857224	117.6898123	122.5143596	87.71636383	110.4085431	134.5079414	116.3106616	153.4059477	86.88796843	107.6201458	70.85850228	42.53638538	375.3831995	299.0294505	88.70138392	33.05644868	379.4697357	639.4489847	177.141795	170.8462464	218.9989841		141.3021502	49.06580862	173.358649	125.8506693	128.5848996	128.4837267	217.381265	162.2550884	190.4419249	146.939732	218.7412406	194.7710673	219.6291155	220.413544	176.5979943	132.9310113	202.1229787	190.4551046	168.576538	178.7060732	131.6079925	224.9419904	133.9805709	197.4468195	153.6584521
FBgn0002306	CG2507	stranded at second	0	0	0	0.793124008	0.520015284	0.05297522	0.167553042	0	0.092187207	0.048906471	0.013792887	0.893090276	0.058641489	0	0.071138246	0.081083882	0.088812316	0.016665941	0	0	0.190576571		0.087048858	0.080757392	0.005609729	0.013598261	0	0	0.01282966	0.009871301	0.058095897	0.040982541	2.284976548	1.727890123	0.046894769	0.192683661	0.290102893	0.103466701	0.038332484	0.05923427	0.144649858	0.054844831	1.721839176	0.888628614	0.021636614	0.022452201	0.012705228
FBgn0002354	CG7620	lethal (3) 87Df	2.290756831	2.707844413	2.580262638	3.154470487	4.284216831	8.479045075	12.22375605	8.407648847	12.94811219	11.67919861	10.83972093	26.3466426	11.27515899	5.287642686	6.693462245	4.395114945	9.749170153	12.91136976	9.265649955	12.73587243	13.35118818		5.96242743	7.86054178	8.695944909	11.10345131	2.869703304	2.994037921	8.103183861	21.90682475	10.43959248	15.84537836	21.0641126	17.14725797	23.21703674	24.52565716	18.36246283	13.75949846	19.23590495	21.99463177	15.58997937	23.96319683	26.5309743	19.93079001	15.77832622	19.58757698	32.7029627
FBgn0002413	CG2048	discs overgrown	16.53293117	17.78628357	16.49064517	21.02095605	14.35128424	15.85378719	10.52264121	16.17303517	7.464953097	8.029138008	6.348975609	1.629000624	23.65987945	25.72796153	6.809160181	20.97469798	13.42384894	14.21562012	14.39230156	19.75158609	21.6473177		8.19994196	2.134118844	6.551891718	5.358785507	6.107755605	7.170733998	5.945580554	5.291678425	7.290838723	6.269774115	4.675939339	3.593556645	5.143547418	2.678404185	4.645231174	4.89678794	4.423440072	4.292857456	5.641299719	4.106778631	3.129291389	4.657450701	3.564376536	4.090908489	4.042040235
FBgn0002431	CG9484	hyperplastic discs	8.024234455	7.831763636	5.297469778	7.831266468	9.974242743	10.74751459	3.907224307	4.995012801	3.881158863	2.505942889	5.694323391	5.049905717	12.93931843	7.744206575	4.411766858	2.636929595	3.94617749	5.605848403	3.553234652	6.678306217	5.33294102		1.938695971	1.035544055	2.834202361	2.389163261	1.90341337	2.545861122	2.044584912	2.000609919	2.714924329	1.819134959	2.372824975	2.371227652	5.164027322	3.759495125	1.722929168	2.31382647	3.478103574	3.127057615	2.409989657	1.981493646	1.56345872	2.628645847	1.75158353	3.602146687	0.984081161
FBgn0002440	CG12755	lethal (3) malignant blood neoplasm	0	0	0	0.045031881	0.118101413	0	0	0	0.031405152	0.124956206	0.088949562	0.560561006	0.029965842	0	0	0	0.030255438	0.221424002	0.257992771	1.619778808	1.363386682		0	0	0.054265247	0	0	0	0.012410665	0.009548921	0.032422259	0	0.171039221	0.204744556	0.075605439	0.053766615	0	0	0.098881622	0.226811619	0.084438003	0.336006706	0.514905319	0.132247305	0.014949998	0.036198249	0
FBgn0002441	CG5954	lethal (3) malignant brain tumor	3.272426753	5.716415429	3.225246489	4.739632628	3.709024678	4.687349542	4.651110959	6.768698145	3.73191583	3.224291645	0.304458608	0.814537296	10.0722056	14.32851058	10.36732801	15.1929702	26.14292177	24.37484253	3.795705698	8.641979945	18.51577673		0.129623737	0.35497782	0.23979176	0.178668156	0.258987269	0.137632095	0.310167852	0.139037829	0.279494239	0.153464363	0.763426986	1.039577065	0.309445464	1.016566606	0.182960397	0.169176452	0.20683318	0.326878329	0.372247807	0.295929975	0.520579675	0.537442893	0.3898758	0.641134371	0.20833433
FBgn0002466	CG10522	sticky	3.588715918	3.799347218	4.195373596	0.548734099	0.333129586	0.317647697	0.064402194	0.102828214	0.014173562	0	3.553806095	0.207764982	8.547156657	2.616964551	0.09843601	0.037399356	0.723698053	3.858896717	0.103498275	0.261081306	0.131853105		0.750298708	0.033899552	1.044745143	0.744056744	0.694290673	0.929361161	1.040265089	0.488622576	1.489853819	0.610285362	0.060290384	0.120832301	0.108267661	0.307977084	0.157924979	0.145095866	0.099119553	0.084333062	0.099035938	0.165453086	0.034195895	0.121202762	0.034253649	0.224623595	0
FBgn0002521	CG17743	pleiohomeotic	117.1501081	116.9387624	109.0500473	171.1825984	161.4214112	138.662637	91.52584939	108.054913	76.74584943	83.44666528	15.07412395	2.827700643	234.8591628	160.8954132	60.8232004	63.85355675	48.51372767	65.4346515	129.1644991	191.0380865	198.6760752		2.292407828	1.015027274	3.831764556	3.499931172	1.466182259	2.133585033	3.173824928	3.119496096	4.225722441	3.098668122	2.149079705	2.261240847	3.074538055	3.613588753	1.907431975	3.557334994	2.643563855	2.358157717	2.549120952	2.301890765	1.62269939	2.801464432	1.930686913	3.824794402	1.298622378
FBgn0002522	CG1264	labial	1.502275556	1.749492923	0.564044371	0.935839538	2.331631953	14.62678627	163.4605964	174.0094523	26.23664214	12.15304152	2.757584286	0.15794487	4.608286911	3.707811812	3.323981764	0	35.46205046	5.097123245	3.693499267	8.175002482	8.09528797		0.018673287	0	0.139591055	0.411301387	7.944444626	10.18878766	0	0.020328406	0.011503793	0	0.021006934	0.029718712	0.093889901	0.038154036	8.214548448	8.878064516	0.078939777	0.031766602	0.083458836	0.009412032	0.059574252	0.035192157	0.755881653	0.163755367	27.32221344
FBgn0002524	CG4162	lace	77.69396563	82.05692508	74.90353804	169.6785772	141.6734554	185.154649	184.0444835	221.5768361	90.06762666	125.7396909	46.48257026	6.929024118	218.8389545	159.87833	46.37989587	87.57059211	196.743756	87.44501224	130.7115975	376.4202422	306.5731768		10.07098561	4.931843791	19.1492581	12.87764988	21.33810305	26.83480735	16.22205126	15.64970326	18.02913996	18.83182166	19.71509583	19.47496459	25.73671065	22.65179643	23.57958462	35.39641231	23.95755752	21.71964918	21.90075823	27.1001002	6.218696354	14.50034103	15.79217333	20.89231041	30.82073704
FBgn0002525	CG6944	Lamin	150.6342982	143.8323231	195.9346348	158.5621041	160.5675653	115.70793	34.17287346	66.77544305	35.592278	28.04486458	17.69632384	7.617981127	422.1352772	211.7206765	57.90034638	107.299935	218.8363552	223.7452006	102.1728421	128.2245623	162.9768652		6.381709317	2.447853754	12.17875467	10.28952168	8.009578781	9.148752335	9.705770193	7.796872918	14.87271513	8.104659896	4.740202878	7.533966908	6.265473926	9.249440387	5.930207233	7.118060037	4.231527702	5.902227545	3.553732208	6.729776693	5.245075943	5.842630459	6.350680102	6.84116941	1.517024092
FBgn0002526	CG10236	Laminin A	67.97068046	69.25047621	70.39447601	189.4986928	213.5386964	188.011231	10.87947152	21.32410355	1.919514437	2.110347699	15.09977779	1.02786066	111.0975056	52.53840404	18.18410509	0.599798576	25.02560743	124.4466374	10.00533534	144.4096732	551.2884177		21.21887016	8.749271827	26.68573695	27.33800688	14.75482695	19.11620495	14.75001278	16.97586863	24.49393478	25.31811686	20.24224367	30.88010292	26.23947238	32.16061983	13.41914965	23.76909505	19.01655685	21.90474946	18.88196378	24.42036256	12.03673867	28.64129091	26.89242538	35.6008494	2.576836706
FBgn0002528	CG3322	Laminin B2	9.952853009	10.04869928	13.86890028	7.589275265	4.889331081	4.754321378	0.799393427	0.824673297	0.350670475	0.458781451	5.741742831	4.577993094	7.916955442	8.181819173	2.063916878	0.078415574	1.042128131	5.086682529	1.025352332	7.838933759	38.79621907		12.9316728	2.996576799	15.18813046	9.31237529	10.17313165	13.31644267	8.448578543	5.708080296	14.13533765	7.490509804	6.386182006	6.650360453	4.776318728	7.933978567	4.123001305	4.487072554	3.574801461	3.851643646	4.732610453	4.487833952	4.445783894	9.711255605	9.797845452	11.05974299	0.460412585
FBgn0002531	CG11650	Larval cuticle protein 1	0	0	0	0	0	0	0	0	0	0	0	0.018157311	0	0	0	0	0	0	0.056807597	0	0		0	0	0.014940645	0	0	0	0	0	0	0	0	0	0	0	0	0	0	0.019720164	0	0	0	1.42003485	0	0	0
FBgn0002533	CG8697	Larval cuticle protein 2	0	0	0	0	0	0	0	0	0	0.035821626	0	0.101475821	0	0	0	0	0	0	0	0	0		0	0	0	0	0	0	0	0	0.019955466	0	0	0	0	0	0	0	0	0	0	0	0	0.048837867	0	0.033419306	0.022693538
FBgn0002534	CG2043	Larval cuticle protein 3	0	0	0	0.053319261	0	0	0	0.404659265	0	0	0.08304583	0.164190002	0	0.081250692	0.516499535	0	0.071646911	0.020167189	0	0.273981794	0		0	0	0	0	0	0	0	0	0	0.069399136	0	0	0.023529126	0	0.193054711	0	0.023079671	0	0	0	0.1672105	0.024693966	0	0.101387131	0.022949137
FBgn0002535	CG2044	Larval cuticle protein 4	0	0	0	0	0	0	0	0	0	0	0	0	0	0	0	0	0	0.001688165	0.001894119	0	0		0	0	0	0.144668378	0	0	0	0.03360583	0	0	0	0	0.022173392	0.031537102	0	0	0.021749834	0.021005936	0.084904411	0	0	0	0	0	0
FBgn0002542	CG2684	lodestar	0.331591917	0.31608408	0.272552958	0.271325286	0.203518459	0.304729169	0.052365854	0.059318123	0.032704996	0.030982877	6.123574271	0.331499149	0.771236812	0.440683415	0.021632156	0.419160262	0.131282064	0.412187737	0.051175422	0.120487189	0.149708551		1.288224731	0.302659792	1.968704343	1.778808046	0.811403398	1.257550788	1.643683905	1.308496155	1.771470396	0.942233771	0.4054358	0.51255544	1.156649313	1.938863642	0.71660849	0.303807591	0.364678356	0.469607285	0.276808765	0.742072259	0.102747074	0.64163852	0.921384448	1.364668875	0.273976395
FBgn0002543	CG5481	leak	28.04953256	28.99113968	31.03461923	44.99545609	28.88868075	24.56033927	1.86899057	2.709514025	0.35626602	0.618557226	9.682635583	0.250914594	38.96928128	32.20880014	2.867919191	1.004164155	1.973534797	11.01361022	1.21946629	1.938928795	3.464901755		28.02008966	9.753914341	25.81473446	30.81940992	24.75489265	28.64385957	25.51220714	19.36854297	29.56128799	22.88712902	5.42596929	7.021397968	6.087954681	6.898253002	4.037773467	4.754858214	4.008090708	5.298339273	4.062803363	4.824643751	6.627037138	9.136122312	16.4123442	11.40964052	0.809502878
FBgn0002552	CG11770	lines	0.004048198	0.00808179	0.009119619	0.002521817	0.0138889	0.00606384	0.001278604	0.005103729	0.003517421	0.003918676	0.04242163	0.118818456	0.010739892	0.014602933	0.001628576	0	0.019654178	0.026135172	0.00963185	0.007775035	0.002181446		0.089242966	0.101609494	0.218542753	0.094101825	0.291463017	0.299159924	0.268321979	0.23073855	0.1992977	0.409651376	0.066930585	0.142031018	0.112179139	0.250724285	0.09392055	0.153218908	0.031438938	0.106272772	0.069034264	0.191172554	0.113886384	0.210236983	0.057039364	0.172635896	0.015630563
FBgn0002561	CG3839	lethal of scute	0	0	0.049104017	0	0	0	0.020653688	0	0	0.018085598	0.518486589	0.186381892	0.021685605	0	0.052613803	0.299847944	0.065685534	0	0	0	0		0	0	0.095852085	0.034852528	0	0	0	0	0.091631126	0.078779111	0.083663231	0.078906121	0.053418638	0.151954112	0	0.039286899	0	0	0	0	0	0.056063195	0.063377071	0	0
FBgn0002562	CG2559	Larval serum protein 1 alpha	0	0	0	0	0	0	0	0	0	0	0	0	0	0	1.55258727	0	0.098894011	0.011134684	0	0	0		0	0	0	0	0	0	0	0.00904245	0	0	0	0.035251817	0	0.084858095	0	0	0	0	0	0.083732909	0	0	0	0	0
FBgn0002563	CG4178	Larval serum protein 1 beta	0	0	0.043695394	0.405986695	0	0	0	0.018340361	0	0.048280611	0.158504363	0	0.019297016	0	3.324119872	0.693734124	0.301994347	0.05484222	0	0	0.188137748		0	0	0.024174595	0.10255072	0	0	0.022115281	0.042539434	0.086662644	0.121419627	0.140669848	0.679940559	0.101044275	0.830351932	0.210555091	0.033028142	0.044050719	0.202084363	0.118222466	0.362401171	0.518609303	0.117829556	0.186481861	0.177385316	0
FBgn0002564	CG6821	Larval serum protein 1 gamma	0	0	0.031356353	0.062430227	0.150086405	0.037529181	0.105510607	0.171096502	0.159641998	0.080842444	0.804840601	0	0	0	0.369573571	1.914739086	0.880841075	2.007128106	0.013247032	0.053466437	0.090006646		0	0	0	0	0	0	0	0	0	0	1.978011543	1.502797209	1.566996539	0.698557538	0.507155949	0	2.087653571	1.506648883	3.100852676	1.116001312	7.832534947	1.190474269	0.319102664	0.806232412	0.102651739
FBgn0002565	CG6806	Larval serum protein 2	0	0	0	0	0	0	0	0	0.034924909	0	0	0	0.033324287	0	4.204287188	8.939065967	0.218701205	0.056824677	0	0	0.108299235		0	0	0	0.016564027	0	0	0.025004474	0	0	0	0	0.075001912	0	0.018054444	0	0	0.012451402	0.012025534	0.024303151	0	0.631466389	0	0	0	0.111428819
FBgn0002566	CG18028	light	7.654163919	8.034927699	8.540543994	16.33257907	18.75753693	19.10337551	9.227476609	12.87788421	7.793370617	7.379452194	3.368733708	1.663441308	14.58638761	16.86519443	21.12101152	18.48794889	11.95695026	14.17889166	15.06510062	12.97527664	20.44865629		1.445298753	0.850611705	2.208363984	1.671233735	1.751289581	2.365749272	1.724493473	1.765803656	2.100147585	1.921149511	1.963673039	2.064074229	2.717605772	2.345891148	1.789992451	2.232426079	2.189742936	1.96518766	2.320650035	2.211847506	1.366594503	2.313296287	1.822972096	2.866089649	1.26385832
FBgn0002567	CG8024	lightoid	4.230875743	4.295127982	2.889762802	2.298032443	3.207560604	5.14548998	11.21213995	5.685858218	10.93927475	13.04463008	2.958202746	1.308382692	4.446528674	7.41389944	4.954100955	7.058399619	5.357561289	3.358428411	8.918485508	9.42257356	11.71472908		2.571360449	1.186843051	3.332224214	2.085098921	4.159945948	5.300415047	3.191691499	3.094046746	4.526692493	4.729573374	6.799328662	5.869827191	8.613659465	4.211088847	8.741638789	10.03958651	10.70825831	8.690363425	12.51584114	8.502948277	2.411340684	3.862156566	3.027981911	3.086996097	5.532652482
FBgn0002569	CG8694	Maltase A2	7.58576582	11.46044639	8.313523558	19.61736677	71.74703633	80.98298771	205.9202608	666.1947507	415.8845456	575.5653666	18.76835751	5.139812681	37.73452326	26.15722759	374.6201898	342.3855035	487.1548608	15.53555559	1786.534717	1762.890849	1400.986375		0.200084045	0.242997316	0.175359858	8.514121479	0.017425717	0	2.250623794	12.13249732	8.751673108	48.19713736	1.69567075	0.679329358	13.38018745	7.563170569	5.121092986	0.063418902	16.95906677	15.01751022	16.06917147	33.60315598	18.8947865	15.15875796	11.85050006	17.69086696	0.280351622
FBgn0002570	CG8696	Maltase A1	8.620479654	8.510368155	8.109396863	27.97178422	144.1185216	152.440924	399.1652033	2342.468685	271.2773172	259.4575593	9.054909323	20.79763648	15.55046624	8.632886018	85.0610171	81.70648996	3669.74076	65.78285063	78.48140747	93.88157393	103.5239159		0.982210821	0.519622138	1.346501078	413.7310343	0.719336265	0.506548201	2.49518326	52.21195396	3.438051098	8.670453111	26.21768991	13.59508344	182.2146627	178.3398937	49.09099449	0.589626574	42.0569046	14.97748586	15.90193512	4.43313418	976.7693029	547.7740716	381.8405968	665.9568497	3.331135207
FBgn0002571	CG8695	Maltase A3	0.633522747	0.726564066	0.774318178	0.372819925	0.204801954	0.424003663	8.461468552	45.10576662	18.70622916	59.40353723	6.379457089	0.370965637	0.757673739	0.667927913	12.93299414	18.13435797	30.25457766	2.972714803	231.7706125	41.49908289	34.10222013		0	0	0.046961089	0.106721247	0.019832961	0.023488507	1.369372514	4.896198403	7.701972832	49.53214556	0.239104649	0.02416169	0.425287643	0.279177437	2.243219848	0.02405993	4.685069884	9.654001666	11.55590341	22.58900327	0	0.068668008	2.154129212	1.174722259	1.547539386
FBgn0002573	CG32120	senseless	16.3990441	15.47003842	11.16412665	4.04139622	5.564494762	11.01344691	1.792924275	2.89676466	0.375794982	0.149522967	0.126347572	11.95926711	1.613574725	0.923773791	0	0.495799531	0.452546834	0.025476598	0	0	0		0.863847149	3.967832546	0	0	0	0	0	0	0	0	0	0.088129542	0	0.067886476	0	0	0.011704623	0.011304296	0.011422778	0	0	0.125232964	0.056628227	0	0.011638424
FBgn0002576	CG1689	lozenge	0.043870562	0.010947854	0.024707461	0.036894256	0.032253177	0.019714257	0.036372802	0.088149383	0.028588874	0.009100054	0.16489771	0.054336574	0.032734363	0.037480937	1.641354855	1.146636517	0.50953183	0.013954684	0.287047563	0.105323147	0.265955158		0.123891992	0.068962611	0.127744449	0.255468553	0	0	0.021911725	0.084295774	0.114486631	0.087492394	0.157958421	0.184030251	0.040045692	0.272126858	0.192970794	0.058903453	0.056738841	0.063228731	0.093707447	0.131136971	0.197629176	0.364244448	0.902711061	0.070301042	1.293272738
FBgn0002577	CG9369	miniature	0.396628827	0.395913285	0.134026431	0.518866174	0.641514183	0.445585958	0.526147871	0.300027742	0.28948506	0.411362836	0.090947988	5.739043304	0.078919387	0.135544379	0.143606179	1.473150148	0.298807793	0.039250628	0.28310889	0.228531543	0.12823844		0.095664266	0.363068677	0.123298717	0.100872735	0.052072443	0.16034269	0.008459663	0.091125589	0.058934557	0.033779002	0.457383569	0.926191014	0.309216254	0.574179029	0.06040705	0.202145808	0.202206384	0.219701734	0.222004462	0.156709643	0.061040426	0.117189367	0.519719899	0.222069082	0.66183155
FBgn0002578	CG8342	Kazal-type protease inhibitor m1	0.962776272	1.12563727	1.144366391	2.72376986	4.588466004	4.56548987	7.880253634	7.001211371	14.50869606	25.58914526	8.736515931	1.152249598	3.998072855	4.811087847	2.208375107	2.809810313	16.83877506	13.73281072	22.06438478	31.03667543	27.25900643		7.253109966	1.008898733	17.1282294	31.54249405	7.140167231	6.701155094	23.02953183	26.70043487	17.56622648	15.42710475	78.17956386	78.41483156	189.3690137	83.72164838	92.39518352	50.64602062	104.3377257	115.0494238	64.68080898	83.68575804	186.5890076	166.3909017	94.32723244	105.7560648	19.85606044
FBgn0002579	CG7622	Ribosomal protein L36	1621.148906	1649.094754	1740.261954	736.0250151	563.4066438	390.9125196	302.4794792	543.5769798	378.2141842	853.0258348	418.178672	755.9689024	767.3203159	588.4963295	225.480956	319.5903368	1722.453807	3189.453299	407.6614414	281.5092447	376.2184745		1909.507474	1175.600327	2404.602561	2709.757896	3105.382174	2342.784059	2551.373936	2647.255774	1872.280399	2579.809331	2645.730455	2260.019325	1747.336073	2542.251019	2412.767494	2344.738721	1790.175174	2085.778273	2256.728809	2163.767027	1915.710545	2065.393138	2616.291567	2209.599015	1704.006204
FBgn0002590	CG8922	Ribosomal protein S5a	4171.404602	4108.142934	4994.439642	1646.279558	1216.776784	1166.508325	965.40959	1167.525486	681.1466974	1136.190685	1120.394114	1344.147376	2869.131839	2629.913258	741.9571142	758.8347717	3317.598338	6688.075584	707.5920489	852.075609	1097.980435		4323.632504	2997.891396	6188.988503	7481.43325	6929.974108	5952.831657	6237.848658	7544.870769	6314.894904	7621.725549	6426.394433	6864.023415	3878.112957	6799.502641	5845.65238	7742.089371	4889.749002	5293.527562	6648.96541	6423.366892	5053.858157	4684.606178	6254.901037	5795.492018	3920.509466
FBgn0002592	CG6104	Enhancer of split m2, Bearded family member	0.949690281	0.236994246	2.406852275	2.484752138	1.803689378	2.347209725	1.293556355	1.571473975	6.003127742	3.201150796	0.485388556	5.358114228	2.952578459	2.298883214	4.871228711	1.959621642	1.103011702	2.819457683	5.874938423	12.9959336	8.060189519		2.467703219	0.301419084	3.136676841	0.957078823	1.778624887	2.062570731	2.438053752	1.57480361	3.381231645	1.562411203	9.891843913	9.163869991	11.82703706	3.955451275	4.40602204	3.506263404	8.423549233	7.932780952	6.348379079	7.076874448	2.606177448	2.213090242	2.610579026	2.897108137	0.625957501
FBgn0002593	CG4087	Ribosomal protein LP1	1945.548201	1940.974818	2705.856255	1162.507411	1761.306998	1496.481238	740.402172	1069.119513	974.5152031	1491.381332	395.9383119	1592.100177	1843.982844	2239.760738	705.0722901	739.6478464	2014.776137	5553.774969	687.8164048	635.3654987	775.6386699		3331.78329	1948.017535	1657.493573	4227.536535	4421.450672	3693.382831	3675.171484	4163.23652	3279.337198	3984.066791	4582.859446	5020.76321	1452.016606	4623.69654	1898.12574	4733.521102	1362.356647	3367.725699	2282.357045	4126.80412	2424.767675	3504.543	2921.022686	3094.66594	2098.217839
FBgn0002607	CG2746	Ribosomal protein L19	350.0293953	351.8361577	413.6726417	204.9135596	208.1085482	171.8392854	105.7796548	264.1405359	112.9399682	213.3839433	467.82623	1812.967838	371.4394138	528.9809543	143.5691982	142.0607574	875.3400918	1370.043776	88.84849839	128.1975907	168.425344		3014.278704	2351.808627	5179.910041	5381.105484	4926.300419	3800.578898	5753.325712	6222.059547	4188.59283	5598.033658	5882.402705	5914.213992	4617.83484	6686.842062	5284.802592	5608.343691	4955.076923	5759.952036	5479.206482	5172.152024	3615.102543	4502.603516	4844.031323	5149.688521	2775.90549
FBgn0002609	CG8346	Enhancer of split m3, helix-loop-helix	32.61453962	33.18156825	23.74876092	52.50288289	65.99317543	43.3427102	2.62815139	4.677579744	0.193908235	0.330655992	13.80729485	12.76453799	35.14348377	18.84859391	0.692589209	0.204663961	1.457113547	11.80867588	0.783833887	1.20422322	1.151047175		84.20054867	17.23574113	113.0991512	46.75233531	148.8974471	178.0656249	67.35472573	30.5075176	66.60668512	33.92324403	42.12085479	46.16678209	66.89691967	97.26676262	37.36216642	82.23265196	47.87429321	57.92354939	34.39716223	52.17153981	64.57390233	67.73231499	126.0752936	112.7052978	6.076616449
FBgn0002622	CG6779	Ribosomal protein S3	5041.786993	4875.533922	6799.489642	2678.95518	2338.91319	1993.364024	1616.762015	2552.133528	1422.531746	1900.793128	2021.69882	2382.204511	3929.669652	5756.810136	1021.310876	969.190867	5944.309318	11461.86967	1349.983093	998.3592131	1371.613212		6789.847189	4439.236491	9888.021958	9765.681217	10642.32282	8597.166222	9286.125116	9601.820496	8261.355659	9005.049733	8533.728724	7529.799047	7620.254622	8048.045936	8351.215828	7976.674506	7225.226501	8078.716983	8375.848117	7556.708455	6667.173815	6465.491413	8925.536239	7035.468475	6136.134569
FBgn0002626	CG7939	Ribosomal protein L32	2150.871664	2140.352676	2544.412254	384.5390071	392.7749269	337.5388648	190.6127086	537.1145392	132.6465909	348.1655049	160.0730852	283.7190629	605.0928168	662.1162379	163.8707303	192.9406374	1325.264409	2815.743988	240.4611385	163.1456366	244.4111257		517.1486348	365.5461108	604.4990209	779.5277448	714.7315017	550.5291045	618.1243739	680.791714	466.1412899	721.0204459	597.492485	654.609403	433.9396926	696.1802945	703.9024653	701.4225899	467.6986948	568.2764456	613.3754671	597.0173916	445.4428864	503.5042565	657.6628956	453.2101145	433.0638063
FBgn0002629	CG6099	Enhancer of split m4, Bearded family member	0.043427255	0.065023364	0.09783118	0	0	0	0	0	0	0	0	0	0.216023904	0.346287165	0	0	0.049075109	0.089021451	0	0	0		0.444388574	0	1.374620893	0	3.241349737	2.922060017	2.515047517	1.451331728	9.479227509	0.235370058	0.208302043	0	0.119700017	0.567495745	0	0	0	0	0.076390803	0	0	0.293127143	1.230794818	1.146195579	0
FBgn0002631	CG6096	Enhancer of split m5, helix-loop-helix	2.475624926	3.53022679	0.531141783	0.132187335	0	0	0	0	0	0	0	0	0.469131911	0.537157352	0	2.270348684	0.059208211	0.516644176	0	0	0		1.107948384	0.327049959	0.999600312	0.302885064	1.728840531	1.66656551	0.359247947	0.050256338	0.824758054	0	0.103867617	0	0.066319057	0.565951539	0	0	0.097578336	0.282722753	0.126971562	0.232686348	0	0.1044034	0	0.428653755	0
FBgn0002632	CG8354	Enhancer of split m6, Bearded family member	0.582801541	0.533270955	1.659374862	0.12101835	0	0.036374364	0.107377117	0.022961307	0.067518381	0.094025791	0.544728054	0.067311402	0.620080897	0.110648472	1.367677895	1.803857324	0.032523297	0.260907963	0	0.093278181	0.130855551		0.501353952	0.036243003	2.990888532	2.383122061	4.366391131	5.282001293	3.673480449	1.520419968	13.70024356	1.669119417	0.644582152	2.08976304	0.411563118	3.658525781	0.572857532	3.329538809	0.605552098	1.559575293	0.689465632	1.155204835	6.306571219	2.132694245	2.380402643	2.512355869	2.283065749
FBgn0002633	CG8361	Enhancer of split m7, helix-loop-helix	1.829682649	1.814711623	2.390138023	0.152944024	0.126064311	0.039403056	0.016616831	0.011054741	0.003047511	0	0.630708552	4.026688726	1.186399708	0.898961685	0	0.04824826	0.051379026	0.345439508	0.011126777	0.033681646	0.037800312		19.65367299	1.720509253	15.51925291	5.829457955	21.16124393	25.018848	14.5785757	7.808975095	39.56736073	17.01251743	5.970589869	5.763079717	6.671345934	20.1209604	3.735302525	6.702577078	9.494511166	11.82195692	8.439083402	9.404604027	0	5.157442881	3.886847336	6.459489069	0
FBgn0002638	CG10480	Regulator of chromosome condensation 1 ortholog (H. sapiens)	4.249239995	5.443353449	4.666602398	15.18086337	17.85884781	19.07903525	11.50852436	14.49789872	12.38700687	6.507804684	6.097439167	3.137615774	30.63155417	72.14312324	23.37679336	13.05460642	19.18079257	21.35076017	10.64939818	17.95455158	19.06242747		2.062407103	1.062391585	3.42219852	2.262956562	1.903747669	2.547616065	3.800497971	2.910706233	4.135021325	2.551002368	6.034245451	7.036394129	7.615497551	7.469118403	4.73092367	4.129682289	5.986461964	7.651522158	4.674696628	5.178975635	2.285197487	4.538555423	3.388856743	4.873547469	2.175988187
FBgn0002641	CG1692	maroon-like	4.113947883	3.224756676	3.098721909	3.075330677	4.094559836	7.077224685	9.769194335	22.76704713	5.381561815	8.303193099	7.331847434	8.370928371	6.892598189	4.298217172	20.92644784	10.34633222	58.51313486	9.462567558	16.58604475	24.23716431	25.82729051		4.728929864	1.865501949	7.294304742	6.434061743	3.55388327	4.366266353	6.897768593	14.01883516	8.340456498	9.982786592	9.886653567	9.441389625	11.71511748	10.68832082	8.562223102	6.943772417	10.05827613	13.2608711	12.96281336	13.04548782	10.60951405	14.12545725	5.340799402	12.76111463	4.729062715
FBgn0002643	CG8118	mastermind	21.79970873	21.8142431	18.35528755	7.68417666	5.157176373	4.631374561	2.019584033	2.117408116	3.122526614	3.469778835	1.944657697	0.747111607	9.985083517	7.56049827	5.014500144	0.89073711	2.493294265	6.064580243	10.55332033	8.912681738	11.60178794		1.352820346	0.486962209	2.251711406	1.335516161	0.757123868	0.798375928	1.282640852	0.867948211	1.845824218	1.403493234	1.065145603	1.05061764	0.876549616	0.579424268	0.283766918	0.306981467	0.609233739	0.63268436	0.599358396	0.674842215	0.441978579	1.145987786	0.659630593	0.654689876	0.0390831
FBgn0002645	CG1483	Microtubule-associated protein 205	47.46324959	51.99661142	28.74122358	39.58207667	46.00758278	24.35869906	14.84488637	13.93878883	14.12962792	6.801198887	12.79615351	0.309454825	45.57594591	7.831452986	8.297245898	9.639130596	13.54595326	20.27949103	11.38726869	36.81897077	29.49484126		0.953156276	0.517405702	1.840506895	1.445649334	1.048973267	1.340629416	1.39765376	1.582400845	2.047184929	1.425786225	1.475189834	1.098644736	3.015541203	1.425236761	1.743596335	1.730287351	2.521420869	1.824912498	2.207485314	1.572304091	1.111310198	1.708158705	1.432559176	2.310935428	1.159485744
FBgn0002652	CG4711	squash	6.42683681	8.074356836	5.74132371	3.437560976	3.258581416	2.83825458	3.359810354	2.147881368	0.462139521	1.241177267	6.344095845	1.34995822	9.315269403	2.840061719	9.62873806	9.603041433	7.09570985	8.709803613	0.052728723	2.766643829	3.403508474		0.780411143	1.098887861	1.434426448	0.636058635	1.462780015	1.942382101	1.656296331	0.941929409	1.327362768	0.850650273	1.297825876	0.972024781	2.571272731	1.490574866	1.471226282	2.133033094	2.629736144	1.685498814	2.216447327	1.29978594	0.930961876	1.790518301	3.253026208	1.802846251	0.273372035
FBgn0002673	CG4965	twine	23.58386646	20.27816654	30.50960227	9.731315204	3.433388397	1.416558827	2.544409337	1.379941899	2.312922486	1.307760366	1.303154306	0.384760127	12.07998538	3.457904276	6.05898239	4.9787957	3.518287075	6.470144752	3.777900568	4.708944305	3.208606917		1.473839952	0.455772672	1.041254978	0.955047263	0.689338852	0.905542175	0.833486178	0.906231085	1.507675477	1.281755758	1.149703471	0.762571112	1.251423042	1.23151839	1.018740498	0.682462293	1.666604396	1.105053988	1.535765795	0.848339435	0.388935807	0.682407026	0.383777866	0.990247162	0.172091609
FBgn0002707	CG3697	meiotic 9	0.363810489	0.315786221	0.418697306	0.274918124	0.244211427	0.373176164	0.116156787	0.183219047	0.049478039	0.111557063	1.216612193	0.580117516	0.62947256	1.427981668	0.439079148	0.413428066	1.501500804	1.261219789	0.188176489	0.318990171	0.383568201		2.597042073	0.468535798	2.159702171	1.862667549	1.642274744	1.665456315	1.861231499	2.440024635	2.30945505	1.913768746	1.541250265	2.384087403	1.995199444	2.84929762	2.024917681	1.694043258	1.217212616	1.85173211	1.451880726	2.083026772	3.559146902	2.272728245	1.722437985	2.353197375	0.7040472
FBgn0002709	CG8923	meiotic 218	0.593038036	0.764625541	1.308139588	1.172946132	1.441206843	0.310911332	0.597044902	0.642526659	0.231876991	0.112762517	0.511409132	0.049259086	1.241458244	0.028147984	0	0.203948977	0.099283637	0.129252015	0.352752853	0.284749637	0.319569447		0.078620423	0.006281752	0.082131794	0.058176095	0.064868293	0.074690588	0.021955148	0.037163642	0.085397835	0.054060564	0.048102107	0.019756601	0.047555616	0.116253003	0.052257623	0.008743731	0.065597631	0.042236021	0.032720339	0.041713284	0.005280555	0.037432438	0.029973683	0.055498464	0.05073182
FBgn0002715	CG5303	meiotic from via Salaria 332	9.031818698	8.400829895	6.762905651	5.54323672	5.055529487	5.303927659	2.139492294	2.547469526	2.247272169	1.298653074	9.395199515	2.606528325	11.64037099	22.03839052	8.980450896	13.05970136	4.626402149	4.541519348	4.761843606	5.026588588	3.56726157		6.455442066	4.379742429	10.5019664	7.865763269	2.061463321	2.589390686	9.488955468	9.942787035	11.22373685	10.97495245	14.66783968	9.588970243	22.94397922	9.916946495	8.152557429	7.552981384	24.86408295	12.88538416	23.70640328	11.44849624	3.874929057	6.254272465	8.435328088	8.806154005	1.859284385
FBgn0002716	CG7753	meiotic W68	0.093892222	0.093722835	0.10575832	0.052640974	0	0.042192653	0.978628389	0.665852496	0.244744796	0.116856168	0.521572325	0.190548051	0.116764027	0.21391222	0.05665878	0	0.57767303	0.165921981	0.290416273	0.270496406	0.758933247		0.071559056	0.072422311	0.19368354	0.033535605	0.077902754	0.073809228	0.139216472	0.175278914	0.264506371	0.037901198	0.161003934	0.075924607	0.308401097	0.255871764	0.13555756	0.151209683	0.277300824	0.292163408	0.159913876	0.378718501	0.479426151	0.431558516	0.304911654	0.516795213	0.68933118
FBgn0002719	CG10120	Malic enzyme	7.33042186	6.623989177	8.343754552	12.86302937	17.49772641	21.22090974	37.93400879	84.22165104	44.65213058	29.89874843	2.219231462	9.21405444	25.52504078	17.97523831	78.81600297	115.4162713	46.68621242	39.42737456	54.46557497	60.21829235	124.6578676		14.86624452	5.836998021	18.55719911	10.39885542	12.58572396	14.25540008	17.36448264	24.7768684	25.51544131	17.81428934	89.32658457	72.88991725	26.21424481	24.39122509	21.72674236	24.73865649	18.05513281	27.12137838	23.88363156	28.58083555	29.73375524	22.16119913	11.93149269	13.00495471	11.21406488
FBgn0002723	CG1705	Methoprene-tolerant	1.142309587	1.487281035	0.839135643	2.580321525	2.896749858	2.923711353	3.458906574	3.874334243	3.832053336	3.440909311	0.921169385	1.311568233	2.816438505	4.695805057	15.82440938	29.78800715	6.547894575	3.278967851	2.906960096	4.29248831	2.248112154		2.060801702	1.964913364	2.080148545	3.334478937	1.690884052	1.566234182	2.125473507	2.302500671	2.899964047	2.818756034	3.066723214	2.57779614	2.929344892	2.847773468	1.872031208	1.627256257	1.895213533	2.546312277	1.745165604	2.416392559	2.366881553	2.150420792	2.209123108	1.868765944	2.910328397
FBgn0002732	CG8337	Enhancer of split malpha, Bearded family member	82.46507029	82.24101268	46.26706002	17.52354097	18.73618979	16.91238409	0.5194946	1.914548181	0.105860907	0.247908671	16.79712469	6.453231764	32.95499358	36.82813959	0.322091416	0.111732813	2.701157086	27.0443456	0.12423507	0.300855606	0.290749765		663.0382707	302.4786372	1136.931495	633.8757116	1950.058607	1780.107927	643.3435042	343.396054	354.4045603	250.239631	225.7304526	243.1020557	306.2683698	438.5576058	325.4159494	538.5030891	162.9615943	231.8602608	168.1076244	157.9294564	386.2460516	289.1013531	1063.964138	444.0053931	59.33024147
FBgn0002733	CG14548	Enhancer of split mbeta, helix-loop-helix	89.9808292	88.86560423	52.9102495	38.4735121	26.46763851	26.35262926	2.604431235	4.061893901	0.334641169	1.126641205	7.282813572	16.90300809	53.29927991	56.33121343	0.337689406	1.720732985	6.9148577	53.2937824	1.182648914	2.276009314	5.108649442		273.6955376	107.8662931	488.537788	344.2130808	938.4562766	855.1934902	351.67028	265.5033071	304.3938231	261.9059061	302.6230817	375.7789054	306.7913465	408.1057453	297.8731537	762.248399	227.9202436	318.345242	344.5548599	311.3694508	309.6919262	366.9856353	678.5098645	532.9612552	44.27620687
FBgn0002734	CG8328	Enhancer of split mdelta, helix-loop-helix	0.046521551	0.046437623	0	0.295601165	0.079805031	0.094074931	0.022040411	0.02199436	0.169772	0.019299895	0.050950625	0.025183634	0.104137256	0.185480478	0	0.063996048	0.029206572	0.062480152	0.17710146	0.044675025	0.037603489		0.080389147	0.040679462	0.372999919	0.301390074	5.601000385	6.965026398	0.454967875	0.262543474	1.733347934	0.397395119	0.361742303	0.469113638	0.346456514	2.09424417	0.101523201	0.169868331	0.198239106	0.464971478	0.276379362	0.405191232	0.051293843	0.484811048	0	1.202600169	0
FBgn0002735	CG8333	Enhancer of split mgamma, helix-loop-helix	8.313540714	6.558525601	8.457992371	3.608526293	3.318896917	1.144867303	0.06352722	0.095091731	0	0.055628213	0.169965916	0.140016583	4.502332319	2.940363705	0.242746622	3.781352582	0.488257283	7.791130031	0.159518964	0.128767115	0.10838478		1.251458712	1.718897038	14.9084187	2.97432468	109.2645046	96.48810604	9.928450304	4.889980274	27.94761923	12.05726828	5.899589441	1.802021792	4.045098475	5.93596812	5.192950717	5.430518997	0.629814065	2.311436956	2.335663484	1.351675251	10.49479909	9.905831216	39.53623071	16.09310179	0.845440169
FBgn0002736	CG9401	mago nashi	33.95142756	38.61257893	39.80951199	50.7079284	44.94296031	46.52092718	35.33446454	23.22202423	11.09873516	15.8168336	28.93880124	16.19857432	121.7512669	81.70955855	9.236309983	45.93867127	105.2120198	179.3430125	17.28170923	28.06067631	29.46751176		28.54622989	15.67706867	24.33809455	27.79299686	29.55111141	32.10674684	32.82326378	34.20817803	32.35475148	33.98954702	28.57319117	35.06176344	27.49825979	45.77978925	31.67266373	36.04412883	23.93267775	28.9114746	21.09936128	28.81390457	27.25110852	38.06241544	23.44693286	43.64425179	22.50539152
FBgn0002772	CG5596	Myosin alkali light chain 1	0.857359282	1.283718833	1.931424665	5.928401678	2.101071856	2.504283103	1.624756775	2.432043056	2.011357233	3.378992507	1.429237736	0.266715963	2.772143109	1.220812164	1818.552254	1808.612835	1.830071968	0.060603422	7.955645782	8.23329127	6.930057126		0	0.081508354	0.02965754	0.20489032	0.010020157	0.035601117	0.056975438	0.006262516	0.028351535	0.195000003	0.094916042	0.061035747	0.033056461	0.293850227	1.724221004	0.012155738	0.105381294	0.117434995	0.031644227	0.185570486	0.190869912	0.078059168	0.088242587	0.094960312	0
FBgn0002773	CG2184	Myosin light chain 2	1.567471263	1.134366503	1.721429047	1.391445629	0.460955377	0.28175186	0.315612379	0.926332189	0.347298063	0.910391916	1.8200187	2.80061114	1.637413317	0.691906285	712.2495198	735.010787	1.052954883	0.565072354	1.212078997	2.257883201	2.724030765		0.632112934	0.292451859	0.544692386	0.490903537	0.015729135	0	0.504681112	0.412884403	0.650882776	0.905549192	2.329730611	1.571297544	0.214047734	0.507398336	7.139024108	0.324384845	0.34356923	0.534596184	0.217321586	0.664526201	0.67990222	1.272985162	0.330905897	0.419242196	0.120201768
FBgn0002774	CG11680	maleless	7.515289955	7.612051517	9.585449362	23.46325191	21.69438764	31.53681035	13.22098225	14.89151364	20.33880244	14.69486606	3.6295089	0.973475627	24.7668663	38.65015011	12.27134745	9.349985096	16.02784767	15.13215377	18.66994999	13.26653378	16.79456032		1.782027252	0.824743537	2.380171259	2.009075479	1.709412472	2.125873612	2.144515757	1.534377925	2.601971476	1.903373499	1.155752714	1.497117835	1.339230744	1.554923316	0.963744356	1.296504394	0.877999848	1.27734937	0.802350317	1.096389224	0.922594123	1.756913838	0.975494088	1.933398347	1.048529476
FBgn0002775	CG8631	male-specific lethal 3	11.38877	11.79721358	3.872628695	7.389104684	4.423421152	10.52530437	15.98328769	15.84830083	8.513896947	6.240218007	2.253155609	2.667649961	14.8578233	15.05400478	22.5625303	26.30812725	13.81424988	10.90585436	8.078040332	8.666841797	12.85306291		0.413371605	0.54386582	1.342610368	1.511042848	2.232083948	3.325686462	1.491434348	1.338782917	1.400630604	1.109305853	0.651044333	1.271910599	0.831378389	1.77369787	0.59165179	1.441250873	0.786372414	0.632897128	0.611107038	0.562557634	1.951821854	1.807397734	1.391480584	1.641939713	2.794657394
FBgn0002778	CG3297	minidiscs	2.742085219	2.918041157	2.414101531	2.079263089	1.324658318	1.16140251	0.58236037	0.21234093	1.548662912	1.297755804	5.54434217	2.1729818	7.219893072	3.823730576	0.038039018	0.238464293	1.294094053	2.51975663	1.421081176	3.874202264	4.203582739		3.631316596	2.011326216	3.604820479	1.947200374	3.151370894	3.865040542	4.129771124	4.562979837	7.58919879	7.241640613	6.03916941	5.155349649	4.42431165	3.569503968	1.716579734	5.668769086	3.290383445	5.053006071	3.078337577	3.314477946	2.289643378	5.51376739	2.46543219	4.207006598	0.324771661
FBgn0002780	CG2050	modulo	858.2166411	878.2515429	792.3080839	758.6478318	550.2860927	833.1322324	356.0297817	266.2197375	190.1904514	254.122792	84.51063922	20.23101491	1949.75799	3606.815099	181.8362973	184.7921438	778.3713557	1371.354936	167.6904849	204.1052987	233.1541658		67.39845416	22.6272059	61.12131071	56.66568048	52.46139853	67.73782393	61.6730072	52.26867387	66.10912289	51.52361593	54.84019422	58.61190162	79.54525041	91.63777517	37.91331775	58.99306752	57.92320766	70.2097722	43.89111215	42.21529739	33.24161079	52.72359382	43.34304443	69.70352133	19.42466416
FBgn0002781	CG32491	modifier of mdg4	106.1639066	116.5958495	107.0012254	113.9839519	108.9617165	99.66557703	42.51593608	51.62067859	41.71542447	53.69112829	1.862444137	0.725546702	180.7174551	163.3673452	49.31664416	42.29415594	94.59748987	164.8349297	121.8583638	89.58483643	124.2582844		1.550464909	0.683821144	2.545524446	1.913476015	1.176909159	1.285158088	2.241608942	1.72051271	2.130084335	1.712033177	1.127297641	1.413268706	1.329616558	1.902957132	1.208538948	1.558465216	0.903758438	1.197781191	0.98302358	1.196598784	1.353200085	1.474139418	1.398732538	1.809050527	0.797743892
FBgn0002783	CG18740	moira	3.450195049	3.293414598	4.735679956	3.36839872	2.291671089	3.956549934	2.259844676	2.272950058	1.336734972	2.135285615	3.305461112	1.482893738	7.643453055	7.559815601	0.022754126	0.907736036	5.099113164	10.21901316	3.60658842	3.331355704	3.779359453		2.639071498	1.261262109	3.090970872	4.17658872	3.598121435	3.629409332	4.293360726	2.739028571	5.27745088	3.690440671	1.739702442	2.233390272	1.542071587	2.524947376	1.375472252	1.775867889	0.959219132	1.425248448	1.306969428	1.916107441	1.724003475	2.857881945	1.700141269	3.192742821	1.243600642
FBgn0002787	CG3416	Regulatory particle non-ATPase 8	7.344293398	7.230618602	8.763524635	15.48017622	19.82262925	20.96236342	14.41048845	49.21355874	15.19285958	13.50908402	11.3583874	12.48498337	32.86332982	21.04909767	7.082907157	10.61042338	74.85920295	79.19370781	27.41618588	19.77356156	23.42036216		10.08409897	9.463341585	23.25592351	15.84852142	14.81531661	12.12514772	29.53431483	20.2323076	26.42259797	21.27889355	29.50640948	23.64484454	21.50316394	25.27151087	26.84628428	17.7668619	19.37832311	22.49402832	21.82315395	21.59471522	17.58486287	29.93860931	14.34645142	26.56519328	22.98976006
FBgn0002789	CG4696	Muscle protein 20	1.557404934	1.813694498	2.923716236	3.686692638	0.636104323	0	0.86082297	0.613588845	0.676603351	1.076839717	4.756145204	0.725569439	1.678545369	0.887048839	1656.255003	1344.355879	1.499217079	0	2.840901034	4.486766068	10.49045345		0	0.140642644	0.047762472	0	0.080685628	0	0.950340676	0.151283583	0.199758983	0.0654252	0.555851275	0.344036075	0.199636205	0.425912336	13.29900029	1.615053595	0.26109698	0.220645971	0.191107368	0	0	0.244439359	0.394754792	0.143372246	0
FBgn0002791	CG3060	morula	23.59089164	24.76216385	21.36742301	18.90771275	14.30414536	25.62847008	15.78551299	13.45289146	9.319096407	8.828388656	6.35826738	2.524164425	22.44171132	13.6444124	4.402825546	21.91355791	19.2689644	22.60646575	16.20237316	8.641417169	14.94032946		1.719768141	1.03141606	4.662977129	3.52232705	2.926218775	3.169928828	3.503481723	3.61438785	3.148991271	2.631413315	2.890095121	3.345255407	3.751630398	5.043099656	4.182898801	3.802240514	2.636561285	3.02315429	2.616870483	3.06599981	3.739054348	4.453537894	3.704658708	5.996458668	3.5141259
FBgn0002838	CG14251	male sterile (3) K81	0	0	0	0.069648651	0	0	0	0	0	0	0	0	0	0	0	0	0.093589268	0.131717647	0	0	0		0	0	0	0	0	0	0.121540732	0	0.035279917	0.161768638	0.042949479	0	0.123403815	0.117011078	0	0	0.161395391	0.077937637	0.157509026	0.057729778	0.365405505	0	0	0	0
FBgn0002842	CG11308	spermatocyte arrest	0	0	0.175745443	0	0.458837016	0.280457044	0.07392046	0	0	0	0	0	0	0	0	0.214633804	0	0.154405043	0	0	0		0	0.086209822	0.021957747	0	0	0	0	0.046366203	0.026238516	0	0.063885103	0.045189437	0.030592787	0	0	0.314993812	0	0.02898204	0	0.085870025	0	0.064214643	0.290367751	0.307590456	0.089516038
FBgn0002855	CG8982	Accessory gland protein 26Aa	0.599613124	0.332517437	1.35078444	0	0	0	0	0.031498203	0.034733013	0.138197248	0.215503061	0.399441881	0.09942356	0.037946752	0	0	0.016730735	0	0.158517275	0.25591706	0.969337661		0.340017563	0.430149215	0.328678599	3.46578922	1.221528196	0.745257478	0.42095214	0.532098156	0.288021116	0.720360136	0	0.045095095	0.030528919	0.043421125	0	0	0	0	0.087673996	0.042845378	0	0.032040292	0.434642333	0	0.029776386
FBgn0002856	CG9024	Accessory gland protein 26Ab	0	0	0	0	0	0.03642995	0	0	0	0	0.054215318	0	0.120979576	0.092347969	0	0	0.020358124	0	0	0	0		0	0.043286024	0.022050007	0	0	0	0.030257514	0.093122038	0	0	0	0	0	0	0	0	0	0	0	0	0	0	0.036448473	0	0
FBgn0002862	CG17956	Male-specific RNA 87F	0	0	0	0.055560351	0.874281389	0	0	0	0	0	0	0	0.073943734	0.338663129	3.767461579	0	0.074658339	0	0	0.570995332	0.961226838		0.173264269	0.175354446	0	0	0.301798585	0.446781392	0	0	0.106740514	0	0	0	0.06222703	0	0.729382995	0	0.122076726	0.117901404	0	0	0	0	0	0	0
FBgn0002863	CG17924	Accessory gland protein 95EF	0	0	0	0	0	0	0	0	0	0	0	0	0	0	0	0	0	0	0	0	0		0	0	0	0	0	0	0	0	0	0	0	0	0	0	0	0	0	0	0	0	0	0	0	0	0
FBgn0002865	CG11719	Male-specific RNA 98Ca	0	0	0	0	0	0	0	0	0	0	0.117391167	0	0	0	0	0	0	0	0	0.131999326	0		0	0	0	0	0	0	0	0.016802915	0	0	0.046303381	0.294776279	0	0.567667844	0	0.619684566	0.021749834	0.168047489	0.063678308	0	0	0	0	0	0
FBgn0002868	CG9470	Metallothionein A	438.3713625	441.2259715	465.9705285	112.5435907	152.6406882	97.78879686	824.3609684	1067.340344	1583.606605	1561.529907	141.8980849	101.9697097	35.83221182	23.66999015	254.2738448	277.5234195	436.5454759	90.13850932	1074.295468	97.714753	86.52289424		1555.084696	3649.757397	80.41682509	66.31328506	1258.929039	1121.809459	39.72255874	58.15376219	134.8540361	278.1545703	403.3921485	441.9611218	582.802397	422.2806985	1084.998671	1479.583002	509.7771046	622.1516131	1272.85363	988.3319393	2203.707763	2327.062286	702.1731361	100.9173412	7283.47098
FBgn0002869	CG4312	Metallothionein B	0.798857119	0.71767434	0.899816667	0.82111662	0.606888426	1.238498308	13.88995009	22.05662766	132.2914612	152.9803603	1.371773638	0.678033793	0.834502881	0.819006975	162.0706673	157.5309099	41.65694668	2.01026543	61.60218521	201.7601927	161.1067069		0.270545536	0	13.11103665	0.126789097	777.0862359	996.0790749	5.646192896	15.02080121	13.66704124	54.26074828	245.3111564	358.5260839	399.2515181	79.87813701	2599.092086	1653.307585	190.713453	202.0481444	461.5357218	175.365419	16.39954476	21.10891058	34.69894622	16.74740252	1692.687418
FBgn0002872	CG1960	mutator 2	4.30218723	5.01016347	2.523904987	3.819055415	1.36181405	2.416609802	0.891728969	0.720367558	0.93452712	0.3346504	0.399611524	0.062374136	5.885202851	4.441332701	0	0	1.755614105	4.156102076	0.895664451	0.86071366	1.59383996		0.106189674	0.04365997	0.294258869	0.276817694	0.07514219	0.095837704	0.194851487	0.10476419	0.267808209	0.140608193	0.087106584	0.105626165	0.169235207	0.237312198	0.142488267	0.066614828	0.086508324	0.094840004	0.077579935	0.103701877	0.135512731	0.20763258	0.098978249	0.291009436	0.023248393
FBgn0002873	CG12047	mushroom body defect	5.93408222	6.346475129	5.132381273	1.386234222	0.571302684	0.761890797	0	0.10019653	0.11048654	1.538630532	0.398996543	0.010125909	11.28025044	26.19396527	7.801227885	5.101907156	1.410352885	3.086007982	0.352973048	0	1.541743046		0.036940687	0.002336645	0.109903699	0.062755894	0.038874957	0.05000925	0.04137811	0.02639106	0.088185455	0.016848161	0.005771841	0.013064767	0.009397508	0.022014635	0.024622035	0.026019486	0.004337881	0.005236893	0.013229454	0.008533929	0.007856906	0.00812226	0.01574035	0.017467963	0.011861703
FBgn0002878	CG11156	mutagen-sensitive 101	3.44879061	4.398837897	2.805579621	8.378826995	32.86778321	11.88175578	3.086304347	2.174015915	1.398415413	0.635894515	3.117135794	0.235824973	12.39016559	0.982161299	0.462478891	1.054273494	0.914185466	1.78773256	3.191099454	6.25581454	4.955851236		0.150556256	0.008465139	0.133677034	0.156793419	0.152976172	0.18979949	0.142013904	0.113820075	0.237030599	0.08269541	0.094095356	0.09761958	0.174230571	0.273442486	0.112673791	0.088371312	0.088397794	0.085374373	0.092020475	0.084317732	0	0.069359202	0.049895773	0.181218042	0.029299279
FBgn0002887	CG10890	mutagen-sensitive 201	0	0	0	0	0	0	0	0	0	0	0	0	0	0	0	0	0	0	0	0	0		0	0	0	0	0	0	0	0	0	0	0	0	0	0	0	0	0	0	0	0	0	0	0	0	0
FBgn0002891	CG1925	mutagen-sensitive 205	0.071870084	0.215221278	0.323812095	0.214902356	0.105676264	0.193778957	0.136198917	0.373764449	0.112404384	0.089447905	0.20288692	0.16833048	0.5005133	0.450284317	4.163484817	0	2.88771629	1.270054788	0.376200016	0.276069716	0.348556641		0.160056	0.028926221	0.259337551	0.17144919	0.084633255	0.053064307	0.266901606	0.485390286	0.338069072	0.314873127	0.265800776	0.448811105	0.160132172	0.642386381	0.558275458	0.368407756	0.088605458	0.225606645	0.1611521	0.213210341	0.145895445	0.189605837	0.092556504	0.188720788	0.04004742
FBgn0002899	CG7972	mutagen-sensitive 301	0.268178733	0.401542384	0.327243753	0.65989254	0.810555683	0.833543738	0.11646657	0.243012201	0.12815915	0.064899582	1.258104821	0.235089675	1.156154472	0.598255819	0	0	0.286219787	0.786695611	0.627441258	0.429223716	0.14451304		0.048415105	0.061248952	0.368164324	0.068068106	0.210828381	0.349562611	0.291134133	0.224002238	0.208784953	0.256430221	0.354026783	0.398107653	0.539029623	0.952141123	0.173239302	0.217397632	0.289950369	0.255324532	0.241355426	0.317239199	0.169907043	0.173364266	0.959275267	0.586914148	0.01695944
FBgn0002901	CG7347	mutagen-sensitive 304	0.428346815	0.509799832	0.129898806	0.745093207	0.718654663	0.955034625	0.444900159	0.295980395	0.309199326	0.430589577	1.46627793	0.516380761	1.548900195	1.135412183	0.676034264	1.427781393	0.922599992	0.733663714	0.635016758	0.949257573	1.065334869		0.231347177	0.190237156	1.11816086	1.084190855	0.289634473	0.343018952	0.726266301	1.015281532	0.864044751	0.857729948	0.650647999	0.368191205	0.737399143	1.66921538	0.706071748	0.595790852	0.509375544	0.698574189	0.586589678	0.597613901	0.719625658	0.970106304	0.751646207	1.491763778	0.344416348
FBgn0002905	CG6019	mutagen-sensitive 308	1.3236424	2.477352134	1.863655378	2.164470978	2.027350036	1.784428446	0.548711718	3.20716789	0.862570353	1.441453867	0.546679572	0.222526044	6.255092144	4.429192203	0.199686305	18.66351801	12.7141842	7.672180635	0.866066702	2.22443308	3.477186558		0.050737823	0.064187375	0.274656534	0.243723402	0.027617861	0.045791613	0.233312771	0.265818452	0.210987091	0.250816982	0.114157306	0.161499444	0.177666894	0.622017766	0.218928509	0.187622482	0.07596519	0.103576934	0.126467236	0.185409701	0.388490937	0.439860304	0.291860295	0.444945268	0.293255657
FBgn0002906	CG6920	Bloom syndrome helicase ortholog	2.092537908	3.002596592	1.473120507	5.670408934	4.230632821	5.05427672	1.858831903	0.556484428	2.045448034	1.627703795	3.300887096	0.555112104	13.0113627	18.9950096	5.997973537	15.11233639	2.923006274	4.733230009	6.970265926	10.29859145	9.514146224		0.338988181	0.085769393	0.38130449	0.324949539	0.107356923	0.079465375	0.316120891	0.318711715	0.355970021	0.293800619	0.242678777	0.408714299	0.337568391	0.771343224	0.123242954	0.089538449	0.195415157	0.220186727	0.15892467	0.116497271	0.61939863	0.464629698	0.321712084	0.60408953	0.183514936
FBgn0002909	CG8601	mutagen-sensitive 312	0	0	0	0	0	0	0	0	0	0	0	0	0	0	0	0	0	0	0	0	0		0	0	0	0	0	0	0	0	0	0	0	0	0	0	0	0	0	0	0	0	0	0	0	0	0
FBgn0002914	CG9045	Myb oncogene-like	2.513071354	2.417167049	3.139985246	4.718310277	3.483082767	5.246416444	2.404878961	2.608366178	2.051978762	1.667422959	3.947003574	0.913419715	5.087321632	6.175729676	1.185079488	0.835640944	1.613249601	3.006927926	2.146224441	1.869925741	2.152394213		1.20532727	0.415335929	2.651322169	2.076560189	1.449645725	1.734600098	1.815041395	1.42463328	1.653056065	1.501761501	1.011589183	1.254500548	1.076034643	1.644781702	0.787680169	0.670089739	0.80070906	0.888540144	0.643296926	0.891043735	1.281803778	1.683140567	1.611686324	2.025198654	0.470470253
FBgn0002917	CG1517	narrow abdomen	0.089565848	0.059602844	0	0.033476919	0	0	0.014144471	0.042344753	0.186773939	0.28487202	0.101647049	0.011723045	0.059404674	0.01700463	0.036032035	1.273156692	0.067476118	0.050648516	0.909241261	1.318832516	1.3031335		0.037421351	0	0.01102428	0.012526593	0	0	0.009454853	0.007274682	0.019760274	0.016988734	0.002004666	0.002836021	0	0.00546149	0	0	0.001883282	0.003637738	0.003675866	0.005389073	0.006822118	0.010075034	0.06605852	0.005515403	0.024344194
FBgn0002921	CG5670	Na pump alpha subunit	210.5480813	215.3017859	214.9762671	119.5230898	80.1647591	76.8176347	125.4278994	167.3103302	147.7363241	141.0329895	8.04622482	5.678275448	112.2563908	50.52227774	50.07896748	68.62946456	71.73790686	90.72002799	173.4833416	170.8704269	261.8528007		5.24411853	3.38131536	7.63595428	5.946579342	4.43829387	4.837098204	4.744899699	3.597924584	8.387876549	5.621455504	4.698328494	5.486764233	4.361972364	4.856634919	3.426121944	3.956868599	3.499509338	3.83440355	3.957523347	4.093534243	7.145965369	5.381444008	3.100146282	3.838013521	2.194712641
FBgn0002922	CG10250	nautilus	0	0	0	0	0	0	0	0	0	0	0	0.016717576	0	0	0	0	0.023193641	0	0	0	0		0.053364486	0	0.006877984	0	0	0	0	0	0	0	0	0	0	0	0	0	0	0.009078254	0.018346808	0	0	0	0	0	0.009346585
FBgn0002924	CG7831	non-claret disjunctional	18.10347099	21.77384636	25.57280542	3.383256259	1.745505849	1.2002777	0.070301976	0.350775441	0.386799468	0.923408883	2.937940649	0.384117474	18.89650214	16.05837539	1.790892908	0.204127254	12.96784028	47.8510638	1.129795851	1.139994176	0.959546371		1.943894015	0.499402765	4.872087895	4.036391189	2.200868672	1.989596459	5.395015913	2.563848384	5.352117551	2.133082568	0.717727905	1.047107121	1.18146803	3.055265379	0.881259659	1.374464367	0.90604871	1.027686306	0.822540709	1.205901485	0.057246415	1.397770963	0.815546294	2.15979784	0.115234504
FBgn0002926	CG10129	nudel	0.048076221	0.095978978	0	0	0	0	0	0	0.062659104	0.009972432	0.075255869	0.006199519	0.514171763	0.219061622	0.058022699	0.033067343	0.030182605	0.003398323	0.022877486	0.046167988	0.077720267		0.079158402	0.010014166	0.007651861	0.009274245	0	0	0.003500019	0	0.024383009	0.006987698	0.018552296	0.015747668	0.02132202	0.247663969	0	0	0.003485787	0.02019939	0.023812953	0.10972165	0	0.003729599	0.004216154	0.035729827	0
FBgn0002930	CG1857	necrotic	0.531001634	0.774679219	0.322059021	0.259540099	0	0	0	0	0.149061123	0.152509109	0.031840212	11.85058555	0.853377586	3.606037085	0	0	0.389782639	0.179010494	0.058311167	4.863902003	21.92272547		0.150711054	1.449027022	0.116548093	0.047086389	0.021876208	0.02590836	0.390939777	0.19141433	0.6808741	0.851455904	11.69865906	17.8027981	0	0.076984771	0.148036401	0	0	0.017092431	0.46633263	0.303855929	8.366275761	4.998997072	0	0.025914909	0
FBgn0002931	CG11450	net	0.601123009	0.600038548	1.489604434	0.449362044	0.589252447	0.972462953	4.157973516	5.286076587	2.569751026	0.847896882	0.119505235	2.513692108	0.657847864	0.06847615	0.145097839	5.292273744	0.362293867	0.356924972	1.544667769	1.847242687	1.360489968		0.125702402	0.413461152	0.016201394	0.108000694	0	0	0.037053195	0.096931249	0.10325298	0.31809574	0.141411739	0.122256783	0.17305742	0.096315139	0.088193982	0.011067444	0.273078759	0.349275704	0.266503084	0.570228216	0.080206838	0.078967326	0.071415377	0.021614648	0.49169722
FBgn0002932	CG11988	neuralized	15.30947342	17.2009708	12.99336778	14.02605209	12.86078069	5.551731895	11.72309038	8.550916485	10.24577275	7.621531844	17.28458965	0.271839862	32.60506136	8.963137362	12.8048843	14.20328396	4.801229571	4.837037756	12.72359121	27.96763396	34.82179292		2.46940391	0.44784501	1.926335733	2.593735365	1.114805221	1.436057668	1.484313698	0.88826072	2.954816002	1.574684292	1.139696969	1.078710637	1.795455828	2.044257284	1.190375629	1.43222336	2.37862906	1.821368233	2.254561387	1.740799313	0.479306332	1.518213502	0.962071191	1.723704852	0.467288621
FBgn0002933	CG10781	new glue 1	0	0	0	0	0	0	0	0	0	0	0	0	0	0	0	0	0	0	0	0	0		0	0	0.040136915	0	0	0	0	0	0	0	0	0	0	0	0	0	0	0	0	0	0	0	0	0.080321354	0
FBgn0002936	CG3966	neither inactivation nor afterpotential A	0	0.037160282	0.041932246	0	0	0	0	0	0.019407833	0.015444149	0	0.380761515	0	0.02120358	0	0	0.084137984	0.005262929	0	0	0		0	0.047311475	0.385609305	0.788683497	0.48856028	0.289305057	0.29764223	0.279900682	0.31679016	0.693274264	0.105179378	0.892789696	0.235048138	0.620857286	0	0.839639073	0.263495115	0.254482938	0.482156649	0.612624952	0.119312659	0.176203212	0	0.096459398	0
FBgn0002937	CG9347	neither inactivation nor afterpotential B	0	0	0.045986302	0.015259721	0	0	0	0	0	0	0	0.218561821	0	0	0	0.056161996	0.061515024	0	0	0	0		0.038759736	0	0.029973736	0.090822271	0	0	0.013710211	0	0.011939087	0.082116255	0.101741816	0.082248646	0.055681493	0.098994379	0.016316516	0	0.054617859	0.039562346	0.079954011	0.156290802	0	0.014609519	0.016515443	0.079977283	0
FBgn0002938	CG5125	neither inactivation nor afterpotential C	0	0	0	0.108276315	0	0	0.274489626	0.136958056	0.15102341	0.120179723	0.029265697	0	0	0	0	0.398500988	0.872967476	0	0	0	0		0.018469995	0	0.002380541	0.004327911	0	0	0	0	0.002844638	0.006521745	0.003463039	0	0.003316705	0	0.034988547	0.029271369	0	0.009426229	0.003175009	0	0	0	0	0.0047639	0.152042588
FBgn0002939	CG31783	neither inactivation nor afterpotential D	1.522212498	0.972458456	1.508838924	1.479284377	0.71623339	1.559614783	32.77020192	87.48289168	93.86429946	223.9818115	0.40414734	0.008323335	0.696630599	0.485522427	3.968228132	0	2.354736874	0.043039733	100.4829407	30.52224005	120.4815785		0	0	0	0	0	0	0	0	0	0.009381525	0	0	0	0.027143516	0	0	0.00935988	0.009039749	0	0	0	0	0	0	0
FBgn0002940	CG4550	neither inactivation nor afterpotential E	0.079418544	0.099094085	0.067091594	0.007421043	0	0	0.018812973	0	0.051754221	0.057658155	0	0.111820382	0	0.011308576	0	0.027312465	0.019943818	0.044910326	0.009448	0.076266277	0		0.509919889	0	0.933252389	0.573528137	1.709782526	1.683053759	0.39681489	0.124901318	0.785348178	0.054015733	0.191215275	0.243462688	0.128194695	0.546991985	0.171726992	0	0.179637011	0.156143687	0.298029367	0.128509304	0	0.019220163	0.108637903	0.157826179	0
FBgn0002941	CG6534	slouch	0	0	0.044078156	0.029253076	0	0	0.018539756	0	0.020401042	0	0.018592573	0	0	0	0	0	0.019654178	0.005532263	0	0	0		0.322685976	0.007422243	0.030247272	0.103107488	0	0	0.031129489	0.019959515	0.108432367	0.09322384	0.005500194	0.280122415	0.015803334	0.149846679	0.080268914	0	0.010334305	0.039923386	0.025213643	0.081322873	0.074871272	0.027642831	0	0.075662947	0.082206852
FBgn0002945	CG11614	naked cuticle	4.64509581	4.675035749	3.805194862	1.721843166	0.508020359	0.207013069	1.254942733	1.68791048	1.060715755	0.684823305	0.250722333	0.155792498	2.749864117	3.017410364	6.39375498	11.03708955	0.867637281	0.526435699	1.077802758	1.105964499	0.744722557		0.378632326	0.411796978	0.741480065	0.818357189	0.460185246	0.457571116	0.463760974	0.559843744	1.058368123	0.977768491	0.955740654	0.971350232	0.312560196	0.407025592	0.211728596	0.226887978	0.191120815	0.246112021	0.167089641	0.407325445	0.681510429	0.353594969	0.166150402	0.215724985	0.231611102
FBgn0002948	CG1763	no distributive disjunction	5.951170475	8.168097043	12.40106669	6.839912569	2.224079393	1.838579046	0.317190685	0.175848863	0.465379763	0.185167355	5.103402571	0.731308883	8.621994889	3.431969411	0.269340248	0	0.89668526	4.027870233	0.460186347	1.142991531	1.56336258		6.022139055	0.633446991	4.64832833	1.426969932	2.725528348	2.215902059	6.414442178	0.552464768	5.575384766	1.158776242	0.761206799	0.376910315	0.30376718	1.330703256	0.170906526	0.947243542	0.357557507	0.437415677	0.523421405	0.324001481	2.353017139	1.428248915	2.63810019	2.879655678	0.438493465
FBgn0002962	CG5637	nanos	0.007893478	0	0	0	0.007737603	0	0	0	0	0.006549365	0.065973136	0.04347852	0.00392652	0	0	0.260602525	0	0.003347757	0.00375618	0	0		0.034697148	0	0.008944016	0	0	0	0	0	0.010687695	0	0	0	0	0.035447327	0	0	0	0.011805211	0	0	0	0	0	0	0
FBgn0002968			132.7717529	130.1887551	135.4750573	61.57342301	49.69133287	35.3991688	14.44235926	12.4996664	9.414863645	13.9352224	4.308874385	1.342989416	54.38536445	42.41943039	26.45979495	45.95903416	12.18127052	34.93124533	50.4619711	34.06060045	39.64641447		4.292011198	1.77399622	5.228885935	4.972760149	3.854810217	4.363854368	4.207620948	4.350750089	7.465506976	6.128923014	2.400994531	2.692286377	2.168273517	1.680272042	1.753150083	1.602191615	1.901234676	1.652529976	2.449728752	2.851205869	2.691530672	3.181186972	3.235434559	2.510693843	0.969026043
FBgn0002973	CG3779	numb	43.58114861	48.15672599	37.29901489	33.07647209	46.31167509	47.93425915	47.51593901	60.82288846	71.98043229	79.97852762	3.776559742	2.105975506	40.28118054	41.84046282	42.83607033	71.60106709	31.9485381	18.59111894	98.53035741	78.03720221	80.60619809		2.192459398	0.947094955	3.150710176	2.14446035	1.812985634	2.222003966	1.880711716	1.758905817	2.560170229	2.133650183	2.618282421	2.160055069	3.270363155	2.18913347	2.955369577	2.715937261	3.006053494	2.916234809	3.437933703	3.276738921	1.203966579	2.312172923	1.721927068	2.025529732	2.13541937
FBgn0002985	CG3851	odd skipped	10.86609698	5.525572367	3.463968149	18.62117237	10.95297893	18.33403249	142.395803	330.7226087	189.3979478	115.7594893	2.491357153	0.283334711	6.833008265	3.503200123	91.79926712	52.73977689	27.64766014	5.999738819	278.5362941	52.76465796	73.24769075		0.904438002	0.334454336	1.237437721	2.885494532	0	0	0.442966907	0.634311837	10.38292019	9.703526943	10.3442563	7.510827964	0.637155876	1.794678023	0.556462208	0.238893214	0.674003283	0.804811802	9.0533544	9.117408516	7.768574115	12.91507068	16.24521361	6.047295562	0.219335325
FBgn0002989	CG3736	okra	0.439027081	1.02254845	1.153859735	0.492283867	0.609673092	0.295930537	0.034666147	0.242156011	0.114439291	0.273201663	0.555942487	0.150690537	0.691565144	0.750168026	0.618166828	0	0.734998478	1.603378478	0.034819139	0.28106753	0.118288906		0.028295416	0.042955137	0.299046514	0.225427313	0.123215197	0.087555492	0.310270939	0.146316141	0.366062847	0.219804121	0.169768336	0.210151292	0.172756765	0.289071843	0.142936765	0.014947587	0.179424792	0.259932038	0.321024521	0.14261943	0.397197562	0.159978802	0.3375853	0.350310504	0
FBgn0003002	CG1133	odd paired	0	0	0	0	0	0	0	0	0	0	0.035027474	0	0	0	0	0	0.047244084	0	0	0	0		0	0	0	0	0	0	0	0	0.017023428	0.009757168	0	0	0	0	0	0	0.009734656	0	0.009500248	0	0	0	0.023548657	0	0
FBgn0003008	CG3029	orange	13.79767183	13.31586315	10.1645315	11.12084511	10.03172783	13.60540768	10.78122504	9.305656271	12.74995941	14.2695366	26.05826222	27.12879357	24.65653232	25.88535623	5.129845789	0.359817533	17.24245274	20.421299	23.30682669	25.24410832	32.4538099		35.95022274	31.40876127	28.05707412	22.33962034	16.51979204	18.54033805	28.31335828	27.51460943	24.93106946	24.40615279	24.09450048	24.02402711	23.64703023	28.10363503	16.26257231	19.67339398	17.2128184	24.69962512	17.99334133	24.27713149	19.13673193	36.45919495	23.10442029	33.55522504	13.7758633
FBgn0003009	CG3134	orientation disruptor	0	0	0	0	0	0	0	0	0.052930454	0	0.116595594	0.048025266	0	0	0	0	0	0	0.048313638	0	0		0	0	0	0	0	0	0	0	0	0	0	0	0	0	0	0	0	0.041727153	0.010541126	0	0	0	0	0	0
FBgn0003011	CG7411	ora transientless	0	0	0.008590666	0	0	0	0	0	0	0	0.023839715	0	0.007587721	0	0	0.020983159	0	0.001078217	0.003629275	0	0		0	0	0.009695892	0	0	0	0.039914763	0.010236972	0.023172306	0.0398444	0	0.019954319	0.01350887	0.172922376	0	0	0.013250823	0.038392836	0	0	0	0.014177644	0	0.038806529	0
FBgn0003015	CG10901	oskar	0	0	0	3.19468132	0	0.053345676	0	0	0	0	0.036042586	0.026722439	0.118103138	0.202842637	0	20.24942363	0.178866763	0.016782486	0	0.227998835	0.191909274		0	0	0.014658943	0.006662625	0.055717878	0.065987615	0	0	0.004379194	0.005019968	0	0.007542092	0	0	0.047878493	0.015020655	0.005008385	0.024185431	0.014663353	0	0	0.037510858	0	0.036669054	0
FBgn0003016	CG3479	outspread	30.92806255	31.3521463	34.41558084	68.58101871	69.19574054	29.74080164	2.935605223	3.611331398	1.448075944	1.06369265	1.508890197	0.553306832	30.98219177	8.305825138	17.27732658	9.699448843	3.11206404	7.302388217	2.796049202	3.795915157	5.526600623		0.772301972	0.616799068	1.623794074	2.651555664	1.084954214	1.416539452	0.884868853	1.081101853	0.929842269	1.139409318	0.71394211	0.913828345	0.642771452	1.461364724	0.52018012	0.784037046	0.409288249	0.661481712	0.415594697	0.597443211	0.760598521	1.144149674	1.825657899	2.231007404	0.201134255
FBgn0003022			2.989783709	3.123198799	2.858571791	2.189496545	1.576126604	4.210244354	1.136464625	0.402684172	0.398729019	0.973522206	46.27931633	2.009374722	13.92984553	19.56339617	3.8600839	2.199875616	14.11684769	7.890707085	1.249010946	4.774061213	3.96218175		7.081235323	1.064612531	14.16635829	7.911655607	3.932699892	5.080977039	16.29932446	7.680954447	17.0546052	8.135295878	10.27523656	21.26027737	9.269749299	23.19705907	15.18559768	16.77936789	4.519223482	10.99893055	7.091925782	24.26025693	3.601558233	6.808127918	3.323402536	6.64399815	1.024555337
FBgn0003023	CG12743	ovarian tumor	0	0	0	0.192272487	0	0.462329188	1.827851371	2.188838751	6.436343146	1.600575398	0.003288918	0.022758829	0	0	0.310421438	13.79900239	0.387544652	0.072724107	1.223945505	0.493997476	0.415803428		0.020756823	0.002625903	0.006688207	0	0	0	0	0	0.003196842	0.009161529	0.005837714	0.00275289	0.001863678	0	0.008737909	0	0.001828078	0.001765553	0.019624643	0.002615553	0.009933218	0.001955942	0.00442222	0.002676867	0
FBgn0003028	CG6824	ovo	0.109098418	0	0.040962091	0.47573848	0	0.08170985	0.258436569	0.085965532	0.13271166	0.135781461	0.044448969	0.453728805	0.054269758	0.124278051	0.92168833	4.152161751	0.164382693	0.051411644	0.259577132	0.139690803	0.058789688		0.018295025	0.091035661	0.007859964	0.018576618	0	0	0.004314248	0.002489577	0.028176906	0.020456552	0.158934139	0.179553011	0.017521521	0.01713303	0.005134384	0.011275474	0.010741765	0.018673866	0.028304384	0.012295165	0.054476301	0.048270984	0.025984908	0.018875082	0
FBgn0003034	CG17673	Sex Peptide	0	0	0	0	0	0	0.034786099	0.034713417	0	0	0	0.114399199	0	0	0	0	0.018438543	0	0	0	0		0	0	0	0.342273705	0	0	0	0	0	0	0	0	0.131151139	0	0	0	0	0	0	0.184062205	1.398044741	0.963507606	2.022808524	0.753507946	1.407101135
FBgn0003041	CG8114	pebble	13.45156189	12.24946163	11.0757091	26.75599064	19.31623039	55.07458964	2.608796211	2.752108037	0.861211346	0.620056086	3.568958601	1.451617501	54.54799771	69.67115055	8.92425671	1.623180577	10.07472427	47.03039012	1.085556857	3.021671309	6.612777402		0.471654479	0.726947989	1.071947368	0.421826842	0.865445937	1.07509612	0.669887293	0.487982862	0.992581069	0.619125512	0.901882088	0.75637263	2.18787794	1.960512382	0.882109047	1.534903968	1.277250282	1.051041648	1.001404129	0.907371823	0.238920724	0.552334511	0.50933107	0.442033786	0.034052347
FBgn0003042	CG32443	Polycomb	3.418252066	4.084890897	5.043286129	5.254502789	6.205967999	4.651482687	2.212498483	3.846711323	2.710711734	1.817556408	5.387707826	2.538667856	6.969123507	5.758521813	0.7553647	1.258340896	4.364548535	3.328272584	3.069930245	4.06854416	3.969354331		0.661528889	0.669509257	3.811229946	3.239713761	0.979435699	1.586418736	2.854775579	3.591817597	4.696886106	3.293555591	2.220201957	2.05301741	2.791622848	2.754013979	1.670885495	2.166683672	2.633426048	3.409898228	1.842222243	2.083969933	3.2290745	3.453454122	2.677822819	4.879897418	1.355611687
FBgn0003044	CG5109	Polycomblike	18.10849167	18.87211465	17.52168851	11.82231839	13.43046994	6.775251756	6.047027093	5.977820116	2.807204409	2.250433078	3.731360742	1.135679874	21.01173046	8.996375956	9.242623251	22.16699199	6.059938109	9.292828547	4.745089481	8.579956165	7.15736821		3.753638811	1.259642199	4.794662194	4.39778532	3.935846716	5.252228507	2.662485084	2.532458554	3.940296816	2.964728178	1.340905235	1.980836526	2.348534459	3.204072442	1.609260952	2.984832189	1.659896971	2.406367073	1.711621011	2.379903775	1.361414748	2.785002473	2.887369858	3.40895166	0.934250356
FBgn0003046	CG3440	Pupal cuticle protein	0	0	0	0	0	0.045245739	0	0.095204533	0	0	0	0.035382832	0	0	0	0	0.075853936	0.042702767	0.095824915	0	0		0	0	0.087343717	0	3.68876564	3.553182387	0.119855008	0.09221794	0.104371793	0	0.042353786	0.239673239	0.081128167	0.288470445	0.285278786	0.477327654	0.079578448	0.307426683	0	0.39850361	0	0	0.144378417	0.116527234	0.237385111
FBgn0003048	CG3443	pecanex	7.843564123	7.409980986	6.468360326	5.653953326	5.835155005	5.412913517	6.503048773	9.932849117	2.847763211	4.416109019	0.307110624	0.186773499	12.95918843	9.094446261	4.226034421	30.63525665	11.29059543	14.61322524	6.998302268	12.1053837	12.67994611		0.2433938	0.085876509	0.275713059	0.236501003	0.111822462	0.143949145	0.202992253	0.179885966	0.303327571	0.262557433	0.250365701	0.264165335	0.202896052	0.192765556	0.141000579	0.16278602	0.150248536	0.14055125	0.147398285	0.226225568	0.058416386	0.338348432	0.250235072	0.321375716	0.253430364
FBgn0003053	CG12212	pebbled	980.4821987	989.8083496	901.9925634	129.8583198	104.7459358	84.6846723	121.8349979	182.0123652	85.07562202	129.3226813	5.624619881	0.73108806	403.7047639	165.5595696	373.7806701	323.4088534	378.2135918	553.57114	109.0695723	132.9382494	99.37206915		13.85724971	8.359114247	15.686393	26.81880563	22.63197193	21.75175848	11.97853533	14.9876497	21.45479373	26.34908338	15.91542154	14.19737225	11.5935738	23.62590146	9.72591633	17.87272454	9.032363461	12.80510058	15.07960136	17.02111359	13.04349069	23.00609084	33.94105738	30.3241572	15.35323586
FBgn0003057	CG10598	-	0	0	0	0	0	0	0	0	0	0	0	0	0	0	0	0.134298608	0	0	0	0	0		0	0	0	0.052207275	0	0	0	0	0.034314666	0.039335671	0	0.059098634	0	0	0	0	0	0.03790264	0.038299903	0	0	0	0.047467779	0.057466577	0
FBgn0003060	CG9757	-	0	0	0	0	0	0	0	0	0	0	0	0	0	0	0	0	0	0	0	0	0		0	0	0	0	0	0	0	0	0	0	0	0	0.051855858	0	0	0	0	0	0.099280955	0	0	0	0	0	0
FBgn0003062	CG9888	Fibrillarin	67.85921575	73.98048533	47.51602582	40.36980813	22.60083566	21.53871649	8.92467619	12.61974013	3.715926474	5.099348183	34.97996895	15.94198172	80.93429957	60.97909685	10.44580107	2.201145989	109.8076389	236.7300546	7.302769966	7.82268497	10.58214379		89.36251761	27.55513146	75.96585162	75.11732465	92.41357376	87.60826726	132.4167475	69.85122686	107.7571671	83.65895638	61.07415887	68.17622868	47.96459464	90.03883212	40.36102729	51.8827241	34.88031502	52.88345103	68.6090595	56.22509986	36.39207181	59.88342609	46.74537283	77.19973249	21.11983983
FBgn0003065	CG2150	-	0	0	0.33902667	0.168749789	0	0	0	0	0.156914394	0.124867584	0	0.482167073	0	0	0	0	0	0.042551339	0	0.289041077	0		0.279842633	0	0.252476367	0.13114611	0.030465063	0	0.049493391	0.05712125	0.215498461	0.098812287	0.078703813	0.22268609	0.075378103	0.178683154	0.058902063	0	0.073938223	0.071409355	0.072157808	0.211576659	0	0.052739862	0.029810091	0.180447027	0
FBgn0003067	CG17725	Phosphoenolpyruvate carboxykinase	23.10887489	23.17650827	49.46814695	45.52020114	17.87510603	20.22764768	148.4498336	171.5437647	200.751619	145.0761541	16.08012427	4.073229994	46.36233941	75.29213313	180.1605914	291.9773033	228.2212952	59.78062344	229.624811	238.323505	325.5982272		16.12213573	8.887592166	24.31466523	4.77229524	58.57809575	65.53627879	23.32646043	14.6503675	25.95722962	17.78275259	31.51697405	31.32121859	33.33054954	10.67036579	87.88256551	26.14446886	13.03291319	16.06263316	20.92986188	36.23244109	24.00982788	36.41327434	18.17949458	6.674560783	211.152887
FBgn0003068	CG2647	period	1.256246515	1.472063681	1.415010927	1.776107818	0.696030754	1.030869136	1.733753489	1.962536675	2.021711711	1.382221483	0.345314339	1.203296397	1.901886125	1.151051469	5.998684535	8.565463321	5.925393136	4.594394591	2.235236385	4.825535192	3.090430881		0.889892084	0.431933509	0.594543718	0.442574251	0.913421954	0.77738368	0.536402838	0.363288091	0.646120518	0.39758503	1.72979888	1.112784837	1.040332136	0.723595043	0.714824614	0.585229359	0.793335371	0.645710017	1.130129019	0.73230815	1.013951383	0.992577368	1.350349267	1.086738601	0.585274651
FBgn0003071	CG4001	Phosphofructokinase	5.956791203	5.353718499	6.246878618	6.449064267	6.499142354	8.994534175	2.616692848	4.423977219	4.568955608	5.264382433	2.843585617	4.164776611	8.174172578	9.684431424	12.03707327	9.575703359	12.69497909	10.36039868	7.624071408	23.49509911	21.91604944		2.794090086	2.503461554	2.954546356	2.05566266	3.305625154	3.584360928	3.595551976	7.925983476	4.172186945	4.353026641	5.039754117	4.343220855	3.404292613	2.798228944	3.25672669	3.065805845	4.081910038	4.426141787	5.519222618	4.487459882	1.795603058	2.425294244	1.015599729	1.609237309	0.787559129
FBgn0003074	CG8251	Phosphoglucose isomerase	38.56801127	36.98160852	29.09733245	54.65997001	70.50573812	85.58410908	72.54061128	101.26256	75.86229046	49.26169907	12.22992482	49.00588898	62.37894639	188.3897384	62.79087337	65.79614821	155.0376841	61.29656437	31.40312354	84.63654969	83.17131987		8.207330159	22.14456486	11.85564781	7.382588862	7.445757108	8.361326437	10.17678977	9.938735689	9.552857161	6.896615994	41.83029097	29.0862434	19.54209758	12.60007764	13.04122333	13.06033821	13.91940246	16.00686465	13.02913883	13.74977366	28.28039382	16.16928783	16.82633741	12.99630026	6.610062455
FBgn0003076	CG5165	phosphoglucose mutase	12.93577252	13.04487086	14.42115321	6.63261187	4.259288925	4.560961453	4.352843398	7.385940841	6.432570378	7.664498213	9.185598736	32.05834278	8.447674266	8.841370721	11.96923925	20.07610292	25.59627173	15.5725929	9.454369205	16.49939988	26.05961458		14.36034564	19.29612501	29.48848039	20.21030583	18.95247623	18.57185156	32.19675333	34.47718383	26.90781831	21.85831793	44.10727371	48.80341459	30.94469501	38.03129856	23.92043785	18.83692781	22.95976409	33.3444105	31.36965746	37.46020421	31.71771336	25.49833519	24.47565387	21.1521905	17.42812019
FBgn0003079	CG2845	pole hole	16.45400154	15.82342788	17.51637795	12.37498453	7.474451368	20.15312605	11.17020282	11.00456362	8.839510867	10.07265179	0.718093679	1.263291773	16.71906278	26.68643441	11.50320575	35.74591546	38.85066423	25.82866286	9.643996141	17.53515864	23.03138134		0.983919013	0.818508006	2.002128515	1.554486549	1.658649109	1.802911162	1.444871777	1.691897434	2.013609725	1.671306946	1.157194589	1.411697318	1.003891443	1.861889908	1.540683878	2.449237008	0.884930557	1.181819927	1.107075799	1.750789589	2.183061259	1.604266937	0.97506421	1.380402417	1.099254219
FBgn0003082	CG11205	photorepair	0.047720335	0.055573285	0.008958538	0.062427302	0.054574318	0.060758685	0.003768059	0	0.033170809	0.049493055	0.598584902	0.036983215	0.063301157	0.104190004	0.038395455	0	0.047934683	0.168658325	0.037846891	0.045826228	0.064287449		0.47221923	0.071687379	0.419953857	0.265562318	0.195350925	0.219180665	0.634732291	0.282741078	0.480007357	0.266784579	0.371863536	0.288090847	0.423988171	0.771886356	0.526788356	0.31182339	0.316075722	0.281165278	0.397757101	0.285619288	0	0.106794779	0.070424072	0.12179782	0
FBgn0003086	CG10790	Pre-intermoult gene 1	0	0	0	0	0.035255274	0	0	0	0	0	0.074801425	1.552844786	0.107343742	0.040969629	0.3472511	6.431738404	0.09031761	0.122028586	0	0.138151837	0		0.708123532	0.238888665	0.395494036	0.221237786	0	0	0.250479596	0.289083195	0.21812192	0.333384063	0	0.062610292	0	0.241144569	0	0	0	0.120464478	0.08115139	0.118973541	0.52713716	0.26690956	0.050288328	0.182643774	0
FBgn0003087	CG5052	pimples	0.631380379	0.945361997	0.308175495	1.486738781	1.774215302	1.342967131	0.059825535	0.069650626	0.197495032	0.157160391	14.02467971	1.188733461	3.632776983	3.440311036	0.025400217	0.028951349	0.110987868	0.642669767	1.462179381	0.525477107	0.442300199		0.12790713	0.129450141	0.681402935	0.299713493	0.148529146	0.131929165	0.904873935	0.545373357	0.68291575	0.526912638	0.191855996	0.271420532	0.244998568	1.001823117	0.376911527	0.450462354	0.22529867	0.435185809	0.190557059	0.300859793	0	0.241057064	0.109001925	0.61582508	0
FBgn0003089	CG9614	pipe	0.14371583	0.143456558	0.09712718	0.150406178	0.507160182	0.258328195	0.12255827	0.081534799	0.059938854	0.11924368	0.048472477	0.089530054	0.200171422	0.18008323	0.069379664	2.570081719	0.194887846	0.243809231	0.041033053	0.110409189	0.371730799		0.096605257	0.014258221	0.037353459	0.015091105	0	0	0.012814314	0.010954992	0.016118446	0.017055633	0.17509274	0.16442513	0.183596037	0.150097029	0.108446644	0.099940699	0.194269201	0.17255996	0.128700625	0.144049078	0.012841842	0.089515168	0.018866512	0.118355982	0.049350117
FBgn0003090	CG11084	prickle	0.756726564	0.688711851	0.849227971	0.099826156	0.023180727	0.062509682	0.017134796	0.022360224	0.030458129	0.078483752	1.014412111	0.461814708	0.211739041	0.106167322	0.003357667	0.003827093	0.007685093	0.033037993	0.484539441	0.502271517	0.769077565		2.087902287	0.575466803	1.524660059	1.07999316	1.480394084	1.644646737	1.047150552	0.954710743	2.348267649	1.716679129	1.006320188	1.222552226	0.218258985	0.129089139	0.220367006	0.715184708	0.307356616	0.43195959	0.393045189	0.64295292	0.218838317	0.346998206	0.069223552	0.068285614	0.012646274
FBgn0003091	CG6622	Protein C kinase 53E	0.443616214	0.221407952	0.416400352	0.165809897	0.688521979	1.096420919	46.37774803	34.08143961	6.514134315	8.711145545	0.192843513	0.110966968	0.478122244	0.421116391	14.54492084	16.68011278	5.050233445	0.25086016	25.50774931	17.32433658	24.74175273		0.077201735	0.011490156	0.071407986	0.127694127	0.597218535	0.744768535	0.022488967	0.040786331	0.047560602	0.064140922	0.020435253	0.0385466	0.011416849	0.018557858	0.351756867	0.019192128	0.007999116	0.007725527	0.045277696	0.004577947	0.33612742	0.082162658	0.168347553	0.058565787	5.639297424
FBgn0003093	CG1954	Protein C kinase 98E	35.17367895	37.55031632	31.43509528	18.60351674	12.14755704	13.79220435	14.38007231	19.42229585	19.04513937	27.55038421	3.167611358	3.429387536	24.72512822	17.90667749	174.638134	163.278288	27.52187101	29.78750329	58.67888497	36.90753944	49.6169914		5.660171091	4.162269349	10.81244685	9.323592409	7.168832173	8.570908334	8.796604874	7.800657633	10.0714458	9.563530065	6.864294697	5.641315073	5.363193289	5.960946103	6.57027166	3.868034035	5.875912817	5.437291212	7.841874072	5.341669208	7.092530587	7.612369606	5.57276776	7.06968077	6.901533876
FBgn0003114	CG9183	plutonium	0	0	0	0.117645094	0	0.330031034	0	0.099205712	0.054696983	0.174104617	0.079282616	1.68505979	0.260951001	0.059757926	0	4.041164531	0.158083727	0.059329927	0.049926084	0	0		0	0.063299992	0.161225857	0.996589566	1.470746559	1.548293119	0	0.102133848	0.19265761	0.044169548	0.469079561	0.398166833	0.314480689	1.022364071	1.737746582	1.057306417	0.220338177	0.38304373	0.301045477	0.189151483	0	0.094299845	0.053300993	0.387171134	0.65727598
FBgn0003116	CG3461	prune	0.432808567	0.336021587	0.216669736	0.323540672	0.832810125	1.181362402	2.453014513	2.804083637	1.571099814	1.895298913	3.911411258	1.918777684	1.148243544	0.429117205	0.851240656	1.675886686	1.235824636	1.216944191	1.739181488	2.093541712	1.78807253		0.510413828	0.516571217	0.801388968	0.956806151	0.464735427	0.622184457	1.017617962	0.959767188	0.971916476	0.770060196	1.757404572	1.821584902	2.349735197	2.844269274	1.132933358	0.784394846	1.405795235	1.989208295	1.180509957	0.935518446	5.418120402	4.162572461	2.688921188	4.093093804	1.999242529
FBgn0003117	CG3978	pannier	0.229263842	0.330561452	0.459090136	0.466543534	0.212251136	0	0.03620594	0.024086861	0.132802699	0.169088397	0.044038382	0.004353417	0.887014117	0.40625346	1.076040697	0.035042254	0.089558638	0.064823109	0.49699828	4.452204145	14.82516422		0.625348	0.028128529	0.232842052	0.397265291	0	0.014333601	0.068817773	0.121026867	0.389530016	0.23062383	0.208444228	0.272771459	0.334390644	1.249342852	0.198900004	0.058729222	0.376958765	0.340425213	0.315327157	0.525331124	0.168473139	0.172853546	0.071055863	0.666680942	0.058414562
FBgn0003118	CG17077	pointed	16.78312059	17.30211639	16.11503108	14.85982745	8.900099517	23.6765746	10.36276191	12.03210929	4.73337229	5.022226856	5.863082504	0.173584393	10.19620571	5.719811676	30.54909187	35.19855242	11.78022682	16.53088492	4.975130188	6.605314714	21.57190878		5.409537859	0.565538817	2.508050327	2.442711629	3.153118242	3.409780347	2.172594908	1.692069627	3.954544625	3.72404147	4.65927299	4.927446577	4.995314116	4.231223669	2.814908607	2.019236077	4.357298626	3.1570001	4.814193176	3.971570343	6.298080576	3.787708616	2.589115235	2.301214657	1.21393287
FBgn0003124	CG12306	polo	57.8874137	56.29254736	45.15064519	16.39909993	8.781854869	12.54200866	0.816225917	0.271506837	0.718536278	0.381192517	18.05092076	0.606031053	185.2848861	337.2970199	1.108948031	17.8538149	11.16222993	51.9760865	1.421035512	2.647131266	2.785151511		6.909010708	0.916775789	11.41794587	4.461044723	6.371540537	7.735955782	9.824382134	4.504480095	13.05750027	3.865360043	0.938450971	1.238040613	1.400577456	1.944978254	0.853147077	1.103055252	0.919488162	1.295492797	0.923739658	1.524516732	0.470232243	1.568294957	0.843922335	2.399782164	0.096806937
FBgn0003129	CG9610	Pox meso	0	0	0	0.197321799	0.402499736	0.052718947	0.416856222	0.63784405	0.336384555	0.389359046	0.045301039	3.664690329	0.204252318	0.100229776	0	0	0.220956695	0.033170636	0.307043689	0.225320203	0.284481958		0.047650208	0.012056259	0.012282976	0	0	0	0.008427488	0.064842144	0.051371605	0.075713686	0.098276148	0.26542514	0.068453374	0.206891881	0.150443245	0.201376968	0.109111878	0.097273832	0.114675603	0.084061177	0.091212398	0.12572393	0.030455482	0.049160992	0.475707818
FBgn0003130	CG8246	Pox neuro	3.606738055	4.080262126	6.229254904	1.797448177	0	0	1.367004992	0.682074398	17.17345808	26.13517449	0.928990488	0	1.076478322	1.232570695	0	12.56915014	0.724587735	0.305935691	170.9432331	312.6458248	318.743364		0	0	0.035147102	0.039936708	0	0	0.036172231	0.143795394	0.031499398	0.048144622	0.025564738	0.072333364	0.012242237	0.095766392	0.064572835	0	0.036025154	0.023195337	0.046876902	0.077315372	0.010874982	0.167027959	0.297751527	0.105503729	0
FBgn0003132	CG9156	Protein phosphatase 1 at 13C	0	0	0	0	0	0	0	0	0	0.18999636	0	0.080901759	0	0	0	0	0	0.107908972	0	0	0		0	0	0.022189859	0	0	0	0	0	0.013257939	0	0.016140105	0	0	0	0	0	0	0	0.02959538	0.021694435	0	0.016223361	0.036679647	0.044405992	0.030154099
FBgn0003134	CG6593	Protein phosphatase 1alpha at 96A	104.3270135	101.9201319	117.5118596	78.04028703	66.65727834	35.14572009	34.8817463	29.55469672	23.46473708	16.82830828	27.59620351	44.83547756	77.80986553	28.64253115	68.40448828	46.4367788	46.25798932	54.75375394	60.35393472	47.75847941	60.41058963		16.86981543	14.73173491	20.66287893	21.34424949	14.05760253	15.16418024	16.34225268	19.72362253	23.97291653	21.27952435	28.02306484	50.50759639	10.9658783	13.43774064	8.896188113	19.03621662	6.648948494	9.793465575	7.591195084	10.70682025	34.38470711	25.65436768	14.8887201	14.77330713	10.91254577
FBgn0003137	CG33103	Papilin	84.8785689	70.66785826	58.30650603	7.824541785	50.92885116	12.14391579	4.327827462	0.539848122	45.24200844	30.47552977	0.087245499	0.021561647	228.7175845	79.99549627	137.8104139	23.56159429	12.2345935	0.699521118	74.07889004	2771.325841	8547.948884		0	0.025541132	0.005913962	0.011826981	0	0	0.002434581	0.000624399	0.00424015	0.009721158	2.674736722	1.392366812	0.009887602	0.053908499	0.047324103	0	0.004041137	0.00780584	0.007098889	0.015033	2.509102019	1.709627359	0.013686019	0.022486358	0.000803656
FBgn0003138	CG9181	Protein tyrosine phosphatase 61F	28.88067339	28.69572039	34.02971893	20.66910391	13.02994001	18.28610713	23.50340285	19.71041716	17.10323838	18.41383253	9.064333916	1.03218382	29.17960027	25.11015847	35.85969949	41.37661846	29.15244257	36.13484407	20.36134823	27.54263467	23.93599896		7.789462663	2.041838839	9.613395713	6.162444501	8.788006245	10.31543339	6.422727935	5.888810221	9.626909987	7.393560723	5.42339247	4.638980688	6.394701912	3.802096705	9.136239736	9.03392792	6.659458558	5.361433023	9.837918179	5.514702266	2.677442351	4.013718787	5.038379569	5.098978273	8.252674923
FBgn0003139	CG12217	Protein phosphatase V	17.50991456	17.41907709	16.14596734	13.6772294	12.85855976	15.4569095	17.47707119	16.66884895	10.56736146	7.251837764	15.0097766	4.153048272	21.11093598	12.57624346	7.378478783	10.20636272	11.33568107	13.99239788	11.3262034	12.48293623	13.33769456		3.546065604	1.559815436	4.031008612	3.094656721	2.597260323	3.172910965	3.532498447	3.850142748	3.477566202	3.26522989	2.993094261	3.430030515	4.045666555	5.088469505	2.95389451	3.501636084	3.156168937	3.278435472	2.343513278	3.341016492	4.213458891	5.823425315	3.134063922	5.991918606	2.440426576
FBgn0003140	CG10930	Protein phosphatase Y at 55A	0	0	0	0	0	0	0	0	0	0	0.131665773	0	0	0	0	0	0	0	0	0	0		0	0	0	0	0	0	0	0	0	0	0.051933809	0.073471261	0	0.070743942	0.087451533	0	0	0	0.047614336	0.069805904	0	0	0	0	0.097026454
FBgn0003141	CG16784	purple	2.65721806	2.414301404	2.694479901	1.595040554	2.478080487	2.459631707	1.849113754	2.979342932	1.11928756	1.360782737	17.12482528	41.59098141	4.126925108	3.125065648	0.775750661	0.820397459	1.679037432	2.392588484	4.575390945	2.761742468	4.070711985		28.14823764	32.56293165	30.45917031	26.31237014	25.85858806	27.13144005	25.45076417	32.01556304	29.55834245	34.91982374	20.00997164	16.64959268	18.16431157	23.02852628	14.9860567	15.94332818	14.52961257	16.26047776	14.15386736	15.89484315	36.59336886	34.86475298	21.87123967	23.48879957	5.483698456
FBgn0003145	CG6716	paired	0	0	0	0	0	0	0	0	0	0	0.010865891	0	0	0	0	0	0	0	0.004750112	0	0		0.034288087	0	0	0	0	0	0	0.023329521	0.005280847	0	0	0	0	0.017514711	0.086604634	0	0	0.011666034	0.011788307	0	0	0	0	0.026531411	0
FBgn0003149	CG5939	Paramyosin	0.083092089	0.124413279	0.093593266	0.108700305	0.081451244	0.112018085	0.196831768	0.196420511	0.281570322	0.32747945	0.246337126	0.03705689	0.185999436	0.165643236	101.9376594	112.93163	0.542524574	0.246685297	0.929192109	0.319176049	0.537308394		0.073227134	0.025653639	0.040656082	0.042236722	0.026981716	0.020334935	0.029887065	0.00766516	0.02429109	0.003977917	0.031684042	0.0747062	0.010115067	0.025895894	0.355685835	0.020829639	0.019843696	0.013415495	0.023239037	0.014195847	0.02875322	0.016985322	0.103206384	0.017434351	0.130227663
FBgn0003159	CG2841	proximal to raf	0.818599821	0.663912452	0.749169242	3.748096579	4.639075472	5.862718685	46.83001488	33.91226765	40.99580077	18.19002324	0.241426954	0.346736447	2.036015526	1.165621741	28.46558968	43.49497764	16.57401631	0.896886816	18.69781487	20.04575654	22.91054329		0.071871679	0.241856194	0.020379301	0.165042354	0.026602651	0.040772425	0.027964934	0.132033497	0.040956214	0.203022817	0.34228049	0.470882664	0.136805553	0.15419376	0.243556821	0.157565414	0.146851929	0.144274565	0.102544903	0.182941311	0.697058449	0.423962298	0.427210008	0.409681083	0.784235445
FBgn0003162	CG9441	Punch	0.018451863	0.01473486	0.012470285	0.063449921	0.094054938	0.001658355	0.006993518	0.019191992	0.02501079	0.019902807	0.712304232	2.363927916	0.018357336	0	0.053446474	0.111684233	0.018534744	0.008347463	0.093073073	0.715866777	3.096289263		0.493123626	0.243733049	0.050254515	0.026871932	0	0	0.064903881	0.043695624	0.176623157	0.230812477	6.549496124	5.779615028	0.152390938	0.117159381	0.10138023	0.024232731	0.137359955	0.124858267	0.303589165	0.13872707	2.568397784	2.645415415	0.136821644	0.153810698	0.072308688
FBgn0003165	CG9755	pumilio	53.81662454	58.04594178	59.80430457	65.79891772	72.82869377	54.76240052	29.80875572	36.54274056	105.4841323	101.112775	2.722621779	0.544203095	65.00371608	110.0189688	104.7929935	111.0966491	27.39198583	23.71301028	331.7496478	241.2683674	417.1339985		1.884627785	0.748468358	1.942090432	2.02697473	1.645212722	1.878485089	1.347877963	1.308383008	2.148099207	1.783414867	1.00699036	0.981025337	1.071951921	1.177371261	0.942972731	1.026751043	0.789645551	0.86649696	0.788375859	0.715043437	1.679580298	1.838718898	1.26613264	1.1342224	0.881260666
FBgn0003169	CG7904	punt	9.308136411	8.362209587	9.30499244	28.26761373	31.59297793	27.78966004	24.8332213	20.43566268	38.69967118	19.18715813	3.373790719	1.367578861	26.71061537	17.62789172	10.88283518	3.201118286	6.457306711	6.003851046	28.6247214	49.16273718	51.25582347		0.931761232	0.362357079	1.834736244	1.63344224	1.228504727	1.641811565	1.477030865	1.347768597	1.737996568	1.410454054	1.20349545	1.313562464	1.849802131	2.648592045	1.231196022	1.40373977	1.692894701	1.825791731	1.293229369	1.261076684	0.644072206	1.466602855	1.044019571	2.879459687	1.033564564
FBgn0003174	CG11101	pawn	0.084223497	0.037365135	0.126490215	0.034977906	0	0	0	0	0	0.003882322	0.01439425	0.061660924	0.023275563	0.015990351	0	0.090113068	0.037600804	0.058211358	0.017812658	0.017973447	0.03025692		0.189258637	0.034477517	0.06244598	0.024834492	0.009889746	0.007808395	0.040167082	0.014422359	0.10260267	0.04811553	0.533696285	0.224901151	0.108754129	0.123744354	0.070110813	0.151968754	0.101342862	0.1107552	0.187394303	0.114472079	0.101438498	0.09701742	0.025805668	0.06248295	0
FBgn0003175	CG4444	plexus	2.712751921	2.898552179	2.775852397	2.670523332	1.563674139	3.021841015	4.036659387	4.479820026	4.631146634	3.994413687	0.44655772	0.837963953	4.799019884	3.188125001	4.58820072	8.094153311	2.883251963	2.519809281	4.027202191	5.283538165	4.385448709		0.626632803	0.160914439	0.514322889	0.466068002	0.358400984	0.467870993	0.731128855	0.375874924	0.78840707	0.402898105	0.54595215	0.39858602	0.472497573	0.501634433	0.292663496	0.342559022	0.414049522	0.477319912	0.323692174	0.353559249	0.531124267	0.432434156	0.46892263	0.506586326	0.256634804
FBgn0003178	CG7070	Pyruvate kinase	7.605476181	7.419318689	6.313620443	5.151844021	6.151838466	7.666837294	11.23613161	10.57432678	10.7810299	7.147768019	18.91646924	64.17097667	8.674580948	11.46785347	5.557858836	4.108609003	16.95972279	16.1325525	11.55396428	8.355703656	7.55487948		40.3246491	46.9178778	39.28718266	36.89446615	40.87025519	43.91010583	42.27763627	84.19820873	46.2271304	60.335687	80.39713974	75.89860969	51.46715173	49.62624486	51.52888739	51.35346821	44.88467062	66.8902959	71.56496612	68.87794005	60.67502946	75.50871464	43.21900072	58.16345991	43.98468687
FBgn0003187	CG6433	quail	0	0	0	0.293281431	0.053045869	0.085111605	0.025637699	0.089544461	0	0.089799576	0.078399468	3.255077171	0.107674522	0.12328763	0.032655108	0	0.061152248	0.045901732	0	0	0.087481754		0.354599582	0.680197676	0.014880126	0.030917281	0	0	0.023335821	0.004488718	0.020321232	0.026206519	0.269035535	0.437479508	0.053310448	0.206407541	0.0555439	0	0.031956287	0.044892079	0.065208737	0.04156544	0.010523679	0.264206679	0.042165808	0.076571668	0.002888686
FBgn0003189	CG18572	rudimentary	1.36447625	1.398606093	1.440574575	0.966713845	1.099969947	0.785209741	0.198757676	0.138647111	0.095553705	0.049002692	1.091303072	0.116047103	1.393955944	1.127465933	0.083567554	0.179295804	0.678142701	1.953751506	0.370196675	0.179924221	0.2238742		2.030538711	0.836593298	2.850515522	2.517229775	1.690768669	1.634472436	2.297909228	1.411444862	2.127841711	1.41216417	1.260480913	1.648563636	1.088959918	2.119994109	1.019391228	1.072670359	0.889326534	1.253354192	1.698088212	1.255130272	0.46835068	1.429880675	1.3124275	1.443795109	0.204253314
FBgn0003204	CG1799	raspberry	14.80533212	13.97977797	16.15360112	25.70661032	24.93092323	28.80621213	10.83612887	14.19601372	9.946413744	14.19661784	7.803804285	4.070930192	59.18068534	118.166514	2.33738035	4.821914557	11.90148676	24.21844412	43.67290521	36.85837854	43.28887692		6.348855755	2.877779233	8.421365255	7.311746435	6.173454376	8.168202888	6.639257014	5.838088303	7.39809057	6.229279968	6.420460842	7.961586405	6.260740081	10.53649963	5.48461893	7.938759187	4.913393325	6.806637632	4.913505631	5.906493122	6.188563646	7.054386255	6.000439816	8.598814945	4.930556557
FBgn0003205	CG9375	Ras oncogene at 85D	23.55642258	24.47623908	23.41745105	40.93694881	45.17584633	46.41100118	17.15743154	17.22066635	23.3158517	17.52807902	76.92369783	10.36949508	60.67439379	44.0946502	32.42639341	33.67323509	23.20961861	32.21785675	25.01200636	62.6315615	89.10513451		32.15374876	10.89582314	38.18392334	33.4557838	31.82197538	41.04199822	45.26108056	60.22566555	49.07743202	51.54854156	34.24228624	32.23702004	50.83426113	36.44507598	31.30004416	42.80166669	51.25556136	50.27290811	43.34050374	46.89770994	15.70903761	27.85480587	20.22643326	31.00696626	22.13704173
FBgn0003206	CG1167	Ras oncogene at 64B	11.27775174	11.77027189	11.66132716	12.79944677	12.20084287	15.80406003	2.239449864	3.242846757	2.330349724	2.95215087	23.22584241	18.78682014	12.74067989	21.31883886	17.9206371	27.38789705	2.445026717	6.5517729	5.684456348	8.338450135	16.40435133		13.52209967	9.081087184	21.89865128	17.22069859	14.99445283	19.7025078	14.42035775	17.64835059	17.82204195	16.64913835	9.104573683	11.60029574	9.405884451	11.96568282	6.750394591	11.55143973	7.827228119	8.619902611	7.189411993	9.830739666	5.805481469	13.5283605	10.47394117	16.85508901	5.000815323
FBgn0003209	CG12437	raw	7.541971458	7.570143129	5.760845491	5.109157812	4.090376635	6.138856205	2.768095233	3.383633868	2.177581825	1.510602225	4.0821693	1.821548586	4.930048956	3.575751605	1.242604156	1.81934958	3.272917779	5.040017284	1.979677537	3.826288144	4.763286602		6.254421367	3.462945314	9.225622761	9.876260126	6.239169109	6.489536527	7.098450518	6.334037555	9.747498017	7.917718897	6.974552654	6.948401239	7.092138322	8.145086064	3.229142234	5.087948375	4.926651915	4.753075713	4.905409837	4.681724301	2.9110148	6.378317535	5.711159401	7.856323956	2.318829226
FBgn0003210	CG11427	ruby	19.46548513	18.82787621	12.40747205	18.21717722	23.07481155	25.9705716	10.58041612	11.87809829	12.03596168	8.857939935	3.520277939	1.128639794	22.85610669	29.99486655	35.87644026	12.24690947	10.9132574	12.7247794	17.80759113	24.05438377	33.05360047		0.846646739	0.601625304	1.146938538	0.844201108	0.766123785	1.090038541	0.904807213	0.988692094	0.983977221	1.104632767	1.078547489	1.321962622	0.780659701	0.923228792	0.733040128	1.135588957	0.560560989	0.792674382	0.631702713	0.690050049	0.701135622	1.038845388	0.818733431	0.950927361	0.477462874
FBgn0003218	CG11111	retinal degeneration B	1.217802965	1.284413862	2.303435669	3.529766837	2.815459038	1.404259202	4.256409717	4.23665324	5.007157855	3.145689602	0.584422519	0.360674	1.543029972	1.020802548	11.56391283	34.67422471	2.677352334	0.604196763	10.34356545	5.825265312	5.423229329		0.125029595	0.086994801	0.161146782	0.147299217	0.156530463	0.160305868	0.105650633	0.120042934	0.16849273	0.224418411	0.269588461	0.29387251	0.102280829	0.192486279	0.08845295	0.06421454	0.072186536	0.101622235	0.136717465	0.133041316	0.494177538	0.276215395	0.460235517	0.131681117	0.361932778
FBgn0003227	CG31293	recombination-defective	0.572800158	0.363851596	0.410575857	1.187253117	1.786555578	1.170004848	1.726927062	2.781929005	0.298618681	0	2.198955467	0.02470203	3.237873617	0.919428842	0	0	0.326916501	1.111608051	0.520364561	0.500058795	0.42090531		0.137990667	0.00997538	0.188014874	0.194004812	0.008584201	0.010166413	0.174323128	0.177046837	0.212524989	0.118330763	0.162627874	0.010457783	0.06371831	0.322226584	0.041492376	0	0.034722865	0.073777567	0.027109397	0.059616372	0.389925091	0.423527516	0.226790498	0.538956089	0.165727103
FBgn0003231	CG10360	refractory to sigma P	11.97405234	11.81549528	16.19884873	8.265739113	11.03456386	5.425658924	25.22676636	48.91515842	11.55503302	26.01752362	8.954407636	25.19763177	6.824990326	7.416797181	11.9524798	14.36131974	52.15508157	33.30758753	43.61310827	40.05408486	40.99314644		14.19833466	23.76581829	34.05254795	33.23680529	24.89935887	26.61950494	31.07728424	60.42295652	35.42577335	56.74651199	53.20296339	45.55667868	44.71468072	29.6292097	54.48019386	49.32368615	47.32288506	56.15410079	70.77747862	61.67496082	54.06596559	70.02867021	33.9511241	49.54054914	60.18693151
FBgn0003248	CG16740	Rhodopsin 2	0	0	0	0	0	0	0	0	0	0.004800635	0.151246837	0.205583323	0.01151244	0	0.237418441	0.015918308	0	0	0.044052026	0.088899341	0.056120708		0.119317518	0	0.030756933	0.027958621	0	0	0.021102677	0	0	0.084261906	0.022371487	0.189894951	0.021426157	0.152371568	0	0	0	0	0.082043163	0.030070236	0	0	0	0	0
FBgn0003249	CG10888	Rhodopsin 3	0	0	0	0	0	0	0	0	0	0	0	0	0	0	0	0	0	0	0	0	0		0	0	0	0	0	0	0	0	0	0	0	0	0	0	0	0	0	0	0	0	0	0	0	0	0
FBgn0003250	CG9668	Rhodopsin 4	0	0.004015424	0.004531067	0.006014211	0.005914866	0.00361537	0.007623266	0.009509173	0.010485749	0.026701542	0.191300901	0.472776529	0.010005183	0.004582385	0	0.011067373	0.003030562	0.007393043	0.061255282	0.015452054	0.039018521		0.06036635	0	0.233412971	0.254612055	0.052574253	0.031132284	0.064058904	0.147863161	0.353296068	0.532883162	0.158457788	0.064049075	0.281843701	0.58587941	0.711540416	0.892910553	0.361524478	0.205387916	0.249048742	0.395549543	0	0.432318302	0	0.217981079	0.190312823
FBgn0003254	CG7230	ribbon	0.105373767	0	0	0.531703246	0.258232295	0.260436833	0.274574818	0.14945516	0.137336621	0.174861124	0.156942832	0.117407725	0.209667893	0.420123069	0.381523554	14.35048809	0.172001506	0.208557029	0.501430188	0.303573868	0.766564978		0.120464802	0.013546448	0.072456236	0.072136827	0.040800351	0.044869071	0.011836437	0.012749944	0.072151605	0.028357372	0.042663573	0.085209273	0.048071506	0.194859794	0.022538462	0.014141734	0.042437915	0.086526918	0.08513293	0.053972218	0.0298919	0.025225673	0.008554967	0.034523396	0
FBgn0003255	CG8930	rickets	0	0	0.006368607	0	0.077593541	0.010163112	0.013393529	0.101578137	0.020633428	0.246291578	0.241784743	0.04514755	0.011250166	0.006440736	0.498138318	1.68778919	0.150505284	0.084728526	0.088787414	0.18460737	0.521000698		0.076296883	0	0.0109263	0	0	0	0.005997325	0.006921626	0.010445147	0.014966883	0.222527125	0.058464951	0.060892576	0.03464288	0.153454407	0.049261993	0.02090529	0.023074603	0.023316452	0.034183529	1.108883603	0.584750333	1.061991483	0.04810418	0.602824572
FBgn0003256	CG12559	rolled	187.8460131	187.0441473	181.2847856	596.7066309	818.0437161	303.8867017	418.0585746	511.2573135	250.870103	285.2610197	10.3513895	3.620381713	185.7300925	78.59228473	523.9506754	521.5953301	60.85827562	39.83433151	355.1247785	216.0226668	226.4424568		3.340691635	1.407344988	2.736234992	2.539214959	2.619974718	3.437168063	1.99886092	1.917912317	2.660452306	2.251601204	4.526858704	3.41811558	5.875604943	3.715724625	5.368723295	4.785109066	5.599425809	4.337262087	5.704585484	3.76698286	2.721934173	3.002846044	3.956421108	3.100806433	3.698900062
FBgn0003257	CG3593	rudimentary-like	3.508314181	3.822058872	3.845466508	3.771745284	4.631602799	5.238189704	2.439572297	3.32622422	2.989323817	1.760632938	5.897903419	12.97446261	11.40928807	12.82731757	1.365854325	1.504916842	6.09134072	13.83673099	3.769752155	7.209069836	22.35082024		9.185810411	6.568266702	9.677346815	7.037509955	7.443575684	7.291367139	11.79612714	7.913043994	13.69225854	7.840820367	16.93841925	23.30613611	11.67573178	20.42130239	12.15554857	13.01756672	12.59234303	13.76509005	14.63709982	12.84319088	12.74170252	16.61934173	10.15952471	16.00797883	3.763332104
FBgn0003261	CG10279	Rm62	3682.611147	3684.464321	4086.656622	1241.909479	953.1328855	907.215054	698.3649213	1587.556175	364.7760594	426.486844	15.97949432	5.086976186	2046.974423	1395.331636	674.5128736	676.4765511	748.6496532	1091.74617	814.2849825	868.3456496	841.7696151		29.71491567	8.44183716	26.53359376	22.30149289	25.06362467	32.24962487	18.97689388	19.30727049	24.13786801	19.69733162	12.40308588	13.85089601	14.88522237	13.42236072	12.29462433	16.7611553	14.05762219	14.16565675	15.34999643	14.00793608	9.698004643	13.58614713	14.58630637	15.34257513	7.161903394
FBgn0003267	CG6348	rough	0.022199181	0.077556964	0.025004713	0.004148681	0	0	0.015775885	0.015742923	0.005786565	0.009209535	0	0.062990177	0.005521364	0.012643955	0	0.610753443	0.066896684	0.048644411	0.021127345	0	0		0.067024038	0.08479073	0.095023733	0.298397878	0	0	0.189663563	0.200653082	0.165162277	0.082831534	0.125666994	0.444455776	0.072214084	0.085591437	0.056429631	0	0.023611548	0.068411926	0.103693442	0.101347832	0.534574721	0.239998926	0.057117607	0.138298166	0.258258068
FBgn0003268	CG1569	rough deal	3.219161905	4.177360652	3.263399576	0.96257781	0.578525222	1.181394275	0.33044595	0.152194856	0.335650006	0.534199627	2.133409043	0.325933688	6.058384916	15.2183265	1.359810722	1.328504558	1.091347298	4.088317603	0.81699523	1.545693747	1.821439793		0.330486032	0.235369788	0.990735677	0.745717323	0.922111939	0.921633522	0.597491537	0.369772732	0.99913806	0.401947529	0.27080831	0.383115133	0.162652645	0.368893559	0.010305426	0.193983864	0.129361329	0.149924226	0.088372436	0.222103019	0.109341542	0.170704972	0.187759216	0.265194477	0.064314845
FBgn0003270	CG10393	absent MD neurons and olfactory sensilla	0	0	0	0	0	0.296595319	0.187617715	0	0	0.21905231	0.089450577	0.044213209	0.065663876	0.075185322	0	3.813338381	0.198895389	0.093308535	0.251260975	1.014116125	0		0	0	0.036380601	0.496059594	0	0	0.024961138	0	0.043473173	0.074751409	0.079385822	0	0.050687529	2.090685799	0	0	0.024859645	0.168065692	0.024261031	0.106705039	0	0.106393759	0	0.400423525	0.098876179
FBgn0003274	CG4918	Ribosomal protein LP2	216.2993981	216.8216306	179.7987419	35.00595343	50.13077302	54.20613992	51.62793547	65.00296862	32.86727041	79.75244563	368.6284305	718.05901	213.2822382	109.3268004	59.86841332	67.80649597	282.8962857	480.5285719	20.57031398	42.1887815	53.79636305		7215.807393	1649.929528	4192.861457	4824.078307	9779.479628	7861.495359	12493.22323	3854.203638	8699.920519	4005.870054	4738.599935	5806.395527	2811.628823	4486.374424	3341.954523	4348.965513	2636.494902	4239.793992	2472.666452	4458.980818	3108.112252	3961.661206	5592.107958	3144.191912	3580.192459
FBgn0003275	CG1163	RNA polymerase II 18kD subunit	35.10165116	38.73351637	34.77241298	13.61406008	11.5018957	10.60494581	8.080128024	14.15755905	6.720188887	9.817859684	31.95998032	58.6612028	48.37100753	117.3211899	8.45680832	8.366037876	89.36013038	150.0028159	8.650549421	9.522147613	14.5336899		118.4634386	75.86591794	121.4486664	150.3967108	158.953298	124.2068786	125.6564925	126.0958452	115.5905062	133.5669971	85.28932907	101.8939101	70.4407678	145.2450289	96.94996514	121.1851977	43.80094885	66.73197645	55.52870081	79.13279905	131.0061814	131.1187049	104.0327001	105.2142923	70.91898484
FBgn0003277	CG1554	RNA polymerase II 215kD subunit	1.841694695	1.656672595	2.665424514	5.142749341	3.762845554	5.980913642	3.627110139	3.37654218	2.015163258	2.145542346	9.468871001	4.680228825	6.918911529	3.531130267	0.503989391	1.605516091	3.05459693	4.77738759	3.011304299	2.364980979	3.288870305		6.072324298	2.389946968	8.115263783	7.537845338	5.031427579	6.480742895	5.715003841	6.859755878	10.1538513	7.508725048	4.56768565	7.682752458	3.461660488	5.815886823	5.132767089	9.177928877	3.13662593	4.107448363	3.785984268	6.97154325	3.297991474	4.61849499	3.757897416	3.809875081	1.51512859
FBgn0003278	CG4033	RNA polymerase I 135kD subunit	8.022361821	8.057320422	7.083956334	12.01254332	10.14545572	16.42293619	6.897632829	9.411751221	5.550594932	3.574680644	8.432256558	6.737673843	32.81186316	41.03894707	0.179298263	0.068121814	31.1516712	39.39385103	5.254967894	7.894160369	8.245716746		3.193948833	1.395314722	5.86390815	5.341169573	4.392642632	4.396460006	6.022747971	4.302532423	4.975752435	2.815397367	3.213975911	4.254284533	5.586912709	12.6764202	2.060342314	4.333475812	2.38797095	4.026246433	1.943374275	2.478503545	4.134567418	5.40446672	6.099730105	8.984795579	4.249890109
FBgn0003279	CG5502	Ribosomal protein L4	277.5761595	276.9759787	309.4278294	83.89535468	85.14419747	70.32677952	35.03278527	71.69802448	34.99027322	43.30652021	396.735092	731.3217654	116.2119868	198.2362751	28.32767623	37.46392476	235.6261379	557.0651892	39.16322422	29.52198477	37.69390889		1464.701701	1155.607988	1806.484247	2654.870456	1963.835077	1573.295749	1813.306091	2273.879899	1934.094674	2288.529664	1558.623396	2278.695577	862.5177099	2282.140161	1289.171971	1781.646242	861.7005325	1792.586406	1759.306063	2083.625459	1372.30172	1857.63212	1542.228129	2079.514298	961.6425938
FBgn0003285	CG4125	roughest	35.74840627	33.77568334	24.97801898	1.186113382	1.236793109	1.030869136	0.416618376	1.138787728	0.657768176	2.45854149	3.172072129	0.310129482	10.04195874	7.578273996	33.86949576	26.35007006	0.777707849	2.059369811	4.275539365	2.716986119	2.534153322		21.79767474	8.479149355	20.24021856	18.86697112	10.50587914	13.45393349	6.886779178	6.556110092	10.88743632	7.955679284	1.835524586	1.254601999	2.989194876	0.721072205	0.509353005	1.007202184	1.750215288	0.623746732	1.462259617	0.415818152	2.924395704	3.952568862	4.780674265	2.326426097	1.586192493
FBgn0003292	CG6097	rotated abdomen	0	0	0	0	0	0	0	0	0.002541051	0.002022089	0.047423874	0.156269657	0.002424594	0	0	0.020114986	0.004896051	0	0.032471737	0.018722771	0		0.049883128	0	0.006429282	0.128575406	0	0	0	0	0.007682702	0	0.084175717	0.026463156	0.008957643	0.101923279	0	0	0.008786533	0.050916073	0.008574955	0	0	0.03760441	0	0.038598531	0
FBgn0003295	CG1214	roughoid	0.418121029	0.208683357	0.235481579	0	0	0	0	0.197678377	0	0.433653433	1.090819444	0.070942774	0.103994759	0	0.252312991	1.437940757	0.577498804	0.147776818	1.392765575	0.803050084	1.01390491		0.090583099	0	0.128424734	0	0	0	0.128165311	0	0.125559615	0.175916646	0.271742642	0.336382325	0.309058608	0.023135394	0.019066185	0	0.382932556	0.2927863	0.42042558	0.205457645	0.260092306	0.495074185	0.36667407	0.163546427	0.333170928
FBgn0003300	CG1849	runt	0	0	0	0	0	0.022436564	0	0.472102476	0.078087987	0.020713329	0.020917116	0.041355253	0.024836395	0	0.301291395	0	0.037614628	0	0	0.095893628	0.161429566		0.016501359	0	0.004253618	0	0	0	0	0.013472976	0	0	0.006187858	0.017508045	0.005926384	0.025287196	0	0	0.005813177	0	0.017019592	0	0.021058019	0.006219777	0	0.017024546	0
FBgn0003301	CG9533	rutabaga	7.219908325	6.646630783	5.373679715	3.976347598	3.801253897	3.519579957	1.921798646	5.475934637	3.551160922	3.725535281	0.455017155	2.066602091	2.766566904	4.388318856	5.172757587	11.75679726	5.362373928	1.395791357	3.508496628	0.48998848	0.783615116		0.528892734	0.746870149	0.49415177	0.537779	0.274378432	0.328889767	0.310001536	0.263981872	0.404637897	0.380245433	0.293556918	0.601675363	0.216693048	0.218471891	0.252385328	0.181557981	0.122420201	0.144218434	0.135226946	0.144358283	0.183963894	0.240375058	0.577637792	0.167441303	0.546437521
FBgn0003302	CG4336	roughex	11.53241425	9.439519461	7.793928335	9.224377052	8.139369667	9.120950835	7.32133946	10.14122302	8.417092769	15.21416506	1.319061271	1.108364935	13.65326838	8.670420305	9.464479696	33.63218393	17.83969132	23.57506069	24.58534014	15.06155349	13.05035214		0.80274683	1.008015973	2.414149713	1.713805303	1.670139484	1.824642808	2.576583654	2.055280544	2.06057126	2.509052838	1.014557951	1.340669448	1.057109785	1.625018576	1.364231136	1.193667677	1.382555695	1.770242869	1.369707462	1.528542871	1.081328143	2.465429675	1.000809329	2.423247441	0.843588164
FBgn0003308	CG7642	rosy	0.11006298	0.114858257	0.10143224	0.087885956	0.176546507	0.188844824	0.410043753	0.839661217	0.818958845	0.504342572	0.869346509	3.490548162	0.16922594	0.156721024	1.738916269	2.649587643	0.836718178	0.099724528	2.592533868	3.737737594	3.235061443		0.338213132	0.998355088	0.19373887	0.598781548	0	0	0.42536452	0.741495504	0.538258868	0.975286845	0.866649924	0.897115626	0.377899268	0.719844915	0.403398947	0.248149255	0.225056078	0.485860421	0.322995263	0.369356022	2.229968457	1.274810314	0.720559566	0.746336233	0.362002253
FBgn0003310	CG4385	Star	113.9889324	119.3181175	99.44895894	30.44958504	12.90892213	24.34198025	11.36666368	9.52804808	4.7251734	12.65178443	11.53511887	1.309058813	58.87723352	44.70012941	19.04646106	39.6047904	38.61327431	77.49913887	15.62836949	22.32297641	26.8914076		7.625797451	1.940665577	10.48866036	4.384103615	7.862598691	8.385771115	5.418364265	3.520385657	11.93940667	7.076073328	8.034323472	5.515534654	9.307036079	5.74109191	8.244797648	8.390696731	10.71457141	6.806972619	11.13868266	6.860532268	3.953451823	6.425519797	4.760655749	5.014437951	1.281272164
FBgn0003312	CG14728	shadow	0.032746362	0.06537457	0.036884846	0.024479136	0.064199418	0	0	0	0	0	0.058221075	0.086331714	0.081446512	0.018651297	0	0	0	0	0	0.062893197	0.052937936		0	0	0.04735839	0.064574481	0	0	0.064986246	0.062501537	0.042443352	0.129743375	0.03444679	0.07309831	0.016495603	0.187692896	0	0	0.032361005	0.01562709	0.01579088	0	0	0.069248955	0.058712261	0.023693214	0.176978879
FBgn0003313	CG4922	spalt-adjacent	0	0	0	0	0	0	0	0	0	0	0	0	0	0	0	0	0	0	0	0	0		0	0	0	0	0	0	0	0	0	0	0	0	0	0	0	0	0	0	0	0	0	0	0	0	0
FBgn0003317	CG1891	saxophone	10.00036808	9.413938107	9.340078144	10.50847743	7.901615892	8.044237103	7.081487074	6.898436594	3.859107211	4.56214321	5.824641369	1.434449061	15.24236133	4.702660593	7.044028593	8.665266138	5.103077483	6.882719249	8.806249419	15.78927782	17.54742767		2.166145596	1.280637025	4.038548481	3.698755505	2.269450642	3.334798901	3.4024523	2.971027091	4.597966416	3.532766955	1.672823946	2.087806717	2.607324025	2.453996877	2.523450015	2.917417006	2.765293448	2.896921633	2.584416356	2.670089632	1.82006009	2.481759818	1.750025863	3.280324508	2.790973495
FBgn0003319	CG4316	Stubble	0.136620465	0.210759808	0.216840148	0.264606781	0.471772719	0.435336308	0.241252844	0.199645326	0.213673596	0.27050989	0.327874959	0.722519666	0.57148422	0.806443435	2.106041842	3.963784484	0.45692728	0.251086524	0.316194877	0.417447384	0.341331172		0.754419592	0.621723876	1.039023405	0.666699892	0.638266461	0.611397511	1.212286771	1.425521418	1.573560861	1.537422931	2.287451953	2.184068387	1.532781208	1.023970817	1.252191134	1.366410424	1.830019955	2.053444243	1.830417062	1.59707336	0.728934656	1.324303788	1.120505939	1.378771951	1.057069576
FBgn0003321	CG1664	small bristles	0.961407738	1.007656967	0.899847001	0.742644702	0.744962565	0.442317367	0.538989398	0.766211623	0.356815207	0.361812918	15.79860825	5.405536563	0.47254792	0.267274896	0.66579873	0.229868868	0.630596186	0.350793791	0.607813714	0.553948626	0.514371716		4.220675322	2.361938847	6.579076686	9.075470763	5.373256964	6.530091441	4.013400972	7.257045807	6.2480625	6.855463893	3.956786207	5.123545256	4.42267232	5.618190577	4.703186078	5.364278759	3.795916252	4.4094406	5.121444401	5.881573093	4.182199694	4.922365643	4.749947211	4.89240304	4.522379367
FBgn0003326	CG17579	scabrous	0.150493917	0.150222417	0.282522225	0.018749977	0.147522067	0.112713233	0.023766389	0.166017124	0.967638764	2.330861572	0.247767096	0.038270359	0.274492075	0.114288798	2.784986655	4.00243841	0.062987458	0.042551339	5.466522565	5.78082153	5.433459683		0.183245289	0.061818624	0.1070679	0.125952205	0.117034105	0.132305201	0.108030129	0.103068466	0.225778765	0.340773426	0.03206714	0.07776976	0.035099555	0.156005994	0.020570658	0.122616853	0.01721454	0.041564401	0.029400031	0.01847249	0.023384637	0.087488357	0.187393049	0.050414723	0.124099542
FBgn0003328	CG8095	scab	65.37018814	68.22936018	64.32445186	154.4764341	216.8727338	171.9033666	199.9517781	112.5499373	142.7669706	116.368101	32.60375	5.26997614	156.629525	51.40744384	38.3556442	24.28032546	66.59695887	58.26244068	78.38398007	208.8448316	134.2906151		20.35627456	8.291435222	20.35065938	21.68333205	14.2226085	18.25322603	19.11430223	22.25723972	28.84900861	23.15851217	33.12936702	25.14950595	48.86008482	33.90695997	33.04257515	33.44918515	52.59204905	39.98447883	41.49013415	36.32199281	9.03107819	21.58337398	19.48977831	31.74214375	21.50679638
FBgn0003330	CG5595	Sex combs extra	27.77175277	27.72165089	17.91956134	10.0708704	11.44822381	8.63674001	8.016405581	8.390943785	5.7529611	6.180336639	7.631491671	4.136028125	17.15406499	8.79937071	2.663637903	11.38512574	23.73973416	52.97710875	12.51527375	17.6618816	16.35283253		7.499129236	5.772368141	13.88549849	18.26503005	12.83231141	13.53614336	17.29803646	20.46704019	15.47010622	19.28146834	9.743348302	10.00181141	9.179899326	14.62114881	10.6266656	17.91069871	8.446411103	11.39178347	12.81844614	13.33591555	10.21016916	15.08852554	8.866008307	17.6259533	8.065654352
FBgn0003334	CG9495	Sex comb on midleg	6.55454231	5.278158679	6.017998396	6.217351083	7.828912781	5.643356283	2.531236098	2.52594738	2.268487262	2.010846185	1.984607553	0.844066756	7.753919382	4.172468207	15.3558898	9.925803649	2.130112396	2.779891964	1.72988534	5.606759155	7.924819382		0.582564582	0.431665837	1.187951163	1.189562904	0.937723055	1.244686841	0.559323371	1.013588411	1.24330609	0.793426813	0.628062058	0.68433017	0.803275597	0.935251547	0.630616263	1.0166765	0.615685891	0.65479861	0.472104533	0.550564198	0.331889773	0.662670836	0.749121348	0.783492326	0.521101966
FBgn0003339	CG1030	Sex combs reduced	0	0	0	0	0	0	0	0	0.019663982	0.026601573	0.031754019	0.003139045	0	0	0.004552241	0.295754566	0	0	0.014359046	0.079687635	0.06707401		0.02004041	0.010141084	0	0	0	0	0	0	0	0	0	0	0	0	0	0.005293362	0	0	0.00688993	0.005050556	0	0.003776867	0	0	0
FBgn0003345	CG8544	scalloped	53.57449951	51.78709633	48.89801957	39.1579333	30.31692951	31.88379951	43.1254039	36.77723646	43.62846421	43.04636924	1.446124321	2.542807732	58.63628783	34.40903749	100.3948356	129.9643377	68.63951419	64.2278027	44.21129982	45.66464475	46.04262344		1.528903081	0.987780112	2.651050145	2.58746025	1.628834051	1.745654593	1.949755949	1.909559812	2.318344968	2.457760349	2.415945147	2.095195581	2.69188633	2.176533045	1.843428798	1.538553224	2.741512047	2.081633236	2.542079177	1.781332222	1.872419016	2.288984298	2.757931353	2.44440036	1.685795983
FBgn0003346	CG9999	Ran GTPase activating protein	6.351253254	5.635373528	4.329561888	2.67133931	2.825910054	3.555796442	0.981665799	1.93083482	0.485315986	0.878292037	17.83357378	6.860752333	17.0515715	20.01155818	0.308060192	3.222126864	14.96910928	26.41243592	1.478997301	2.133985206	3.786584194		7.008107247	1.578114559	11.31776377	10.08278834	7.263164731	8.059751753	16.80713781	12.91254855	16.9997129	10.75195879	11.10319799	11.71114194	8.872171409	28.33422744	7.596693367	9.551585153	6.986843957	9.334960306	6.842696341	10.27912968	13.88449726	16.76051923	8.495568157	21.79936747	3.535036116
FBgn0003353	CG3182	seizure	0.317147062	0.258258479	0.253819967	0.458561374	0.237253778	0.41630084	0.003954054	0.01578317	0.034808149	0.09002253	1.21675344	0.130538853	0.390251324	0.342259552	0	0	0.062875976	0.29497241	0.202546734	0.384705999	0.431748692		0.163701803	0.173207379	0.655987705	0.467279918	0.285142303	0.399098583	0.35795878	0.441478782	0.4171502	0.394111505	0.569221875	0.355272215	1.042234519	0.828603939	0.720452318	0.448116196	0.927957132	0.769634162	0.849331155	0.630090137	0	0.095359684	0.107800089	0.07676913	0.036491309
FBgn0003356	CG31034	Jonah 99Cii	8.507191416	5.500398917	11.54235218	5.419981833	2.179562923	6.255661455	683.753814	1080.275854	2138.507998	1843.611287	3.712302732	2.190041287	5.193578784	20.48294778	120.406748	116.3618346	2183.083606	38.80013328	314.4271393	69.44096641	39.69549351		2.645194633	5.593237227	7.013436991	463.8062824	0.987322516	0.77953505	34.01815122	7.507667189	0.029099792	0.166788721	0.779368617	4.410321255	0.983937839	2.219816884	0.99422856	0.099812424	2.961989245	6.621353763	0.097438153	0.190468083	6293.388685	1635.929568	899.3548218	545.0327521	660.3287299
FBgn0003357	CG31362	Jonah 99Ciii	0.486926171	0.51268048	0.634865738	0.210668695	0.181443447	0.584496724	63.12529599	122.894767	38.19745207	28.58797466	8.139681929	1.158206471	0.454569466	1.569048234	5.365472932	4.991581099	76.29832924	1.333380069	31.26947518	0.678979635	0.738643338		4.767354963	14.91769811	16.30172552	963.9821975	0.932078066	0.602113991	58.16094333	13.08069796	0.209782731	0.27483274	0.912099147	5.419493005	1.188038157	3.130989967	1.515408635	0.154190519	3.530307238	6.587406374	0.033449498	0.098078547	8036.396285	2135.566672	968.9587454	666.2569922	677.9047087
FBgn0003358	CG31039	Jonah 99Ci	1.276582754	1.245962397	0.878727214	2.067636118	0.841201195	3.231630034	117.184089	247.1161396	188.9048966	102.4368255	13.48652371	4.415910002	1.277098734	0.896758347	42.62588489	36.89750216	367.3125415	4.00450482	43.03608385	20.45912342	9.470228801		0.897841303	10.22256486	5.832287597	198.3913867	0	0.092607389	3.112353971	1.417261969	0.47015254	0.158513646	0.538691589	1.143138295	2.966589606	1.972094641	0.755920634	0.996033354	1.866145324	2.016152997	0.185207692	0.271527267	684.5974876	272.2242094	432.7995353	223.471806	9.498108952
FBgn0003360	CG16944	stress-sensitive B	1272.886185	1276.912617	1501.91773	1011.920606	1163.449121	1358.710376	1177.295774	1962.851411	1491.692725	1331.612576	97.15164226	109.2179009	3420.844182	3977.764285	1656.784432	1696.986032	4321.356465	5105.83973	1134.589052	1239.020536	1296.218253		180.8398542	139.0075559	300.9092136	243.9600395	252.8051582	250.3473299	348.3311597	361.5407156	353.8328475	316.5909439	398.0126702	421.1007561	504.0142288	464.0468353	420.2838723	385.4826682	471.2449331	539.1707164	438.4494827	434.8151496	214.9708018	343.6330514	260.1461874	342.3834764	393.8084431
FBgn0003366	CG18085	sevenless	0	0	0	0.041443449	0	0	0.131328315	0.078632352	0.086707758	0.206997994	0.064825624	0.393239084	0.22062376	0.094730559	0.066909911	0.457586373	0.027844488	0.015675346	0.369342145	0.106478881	0.268873542		0.046491326	0.01882087	0.004793699	0	0	0	0.003289011	0.007591817	0	0	0.648538111	1.01121555	0.010018282	0.014248951	0.015657	0.019647936	0.006551274	0.006327205	0.019180564	0	0.059329371	0.042056999	0.007923943	0.004796537	0
FBgn0003371	CG2621	shaggy	27.03042645	27.60813771	40.14846837	11.16278563	9.705537687	6.107413372	12.97019471	22.71436439	10.81989161	11.21382223	1.19640408	0.813339167	15.59905469	9.996714722	110.1180871	114.9447752	25.56490372	22.14487995	21.87373491	11.63828832	16.26849464		3.012672609	1.494195306	3.025756087	3.126372492	3.252387782	3.554980947	2.297197691	1.890362157	3.419873228	2.681616222	2.783220545	2.912007067	1.869077271	1.989679568	2.132990843	1.585326516	1.394331863	1.873567677	2.101663308	1.774037088	2.483506573	2.226497041	2.273544532	1.337788555	2.048193511
FBgn0003372	CG3047	Salivary gland secretion 1	0	0	0	0	0	0	0	0.033136838	0	0.05815468	0.078379625	0	0	0.07984172	0	0	0.01760112	0	0	0	0.226614585		0.041222074	0	0.010625971	0	0	0	0	0.005609477	0.031743889	0.007277746	0.023186849	0	0.007402355	0.042113326	0.008676538	0	0	0	0.021258337	0	0	0.031075272	0.01756464	0	0.007219888
FBgn0003373	CG11720	Salivary gland secretion 3	0	0	0.16245628	0	0	0.129625006	0	0	0	0	0	0.022982902	0	0	0	0	0.018109563	0.010194968	0	0	0.1165804		0	0.18562295	0.113468144	0.137526191	0	0	0.077851767	0.059900121	0.112991085	0.155429056	0.247597941	0.194599556	0.289832202	1.124255085	0.247070276	0.155023981	0.465211308	0.524183267	0.075668188	0.221869577	0.514925488	0.221222338	0.125041248	0.378451063	0
FBgn0003374	CG12181	Salivary gland secretion 4	0	0	0	0	0	0.142587507	0.037581991	0	0	0.098727081	0.134059697	0.182221582	0	0.180725838	2.680648675	0.109122233	0.039841039	0.213074837	0	0	0.12823844		0.211517419	0.080275899	0.149940047	0.198252042	0	0.027271072	0.112227871	0.086349526	0.309478179	0.093358362	0	0.08415799	0.056974099	0.108045294	0	0	0	0	0.109080115	0.106612654	0.06748138	0.09965779	0	0.081833899	0
FBgn0003375	CG7596	Salivary gland secretion 5	0	0	0	0	0	0	0	0	0	0	0.162304978	30.60520344	0	0	0	0	0.080662085	0	0.028659084	0	0		0	0.194378749	0	0.120011063	0	0	0	0	0	0	24.63132351	22.07603451	0	0	0	0	0	0	0.264124806	0.064537534	0	0	0	0	0
FBgn0003377	CG18087	Salivary gland secretion 7	0.151137053	0.191094898	0.124841017	0.109214607	0.38025809	0.285251182	0.052509501	0.209599152	0.136573639	0.940509048	27.81634294	0.715262284	0.125302327	0.321376194	3.380586737	3.576007085	0.523764941	0.102559638	1.33770967	0	0.032577192		13.95290138	6.033613255	11.37862785	21.16232467	2.430371779	3.009163144	6.012290624	4.764019002	15.1598132	9.674369297	25.20973847	27.85865416	13.211128	40.56074185	11.21341146	5.09261023	6.345327654	9.062981718	4.709814291	15.85572618	14.56841015	21.41928435	22.37595597	7.98284158	13.8629947
FBgn0003378	CG6132	Salivary gland secretion 8	0.512551745	0.102325414	0.577328025	0.459782034	0	0.046065408	0.048566099	0	0.213767435	0.085054731	1.725225063	0.071061341	0.101985198	0	0.123718689	0.282030893	0.257427003	0.26085821	0.097560874	0	0.165718757		2.041526061	0.918290692	1.286393716	3.826982315	1.284115148	0.818891799	0.641897573	1.296445525	3.493596213	2.24268109	2.721968083	2.166071936	3.421619972	4.403071446	2.673727078	0.718983089	2.397328468	3.087111958	2.183627919	4.34468838	1.013160557	1.282504155	0.966544463	1.755211754	0.556212933
FBgn0003380	CG12348	Shaker	0.149769692	0.122317771	0.168697583	0.045801194	0.667327923	0.336512463	0.161263756	0.405535572	0.525263005	2.112533586	0.262454041	0.118684157	0.182866626	0.116323777	19.07792193	17.60589383	0.59151225	0.163611742	2.274135512	2.013550829	3.697809115		0.17797323	0.020508737	0.07403886	0.058631795	0.164208366	0.182660831	0.014959183	0.007193614	0.032024002	0.013688412	0.068720653	0.091610939	0.037971226	0.081009422	0.025220799	0.094017714	0.021726773	0.031775263	0.077544583	0.02486875	0.765681642	0.249069001	0.387429269	0.031814653	0.277147058
FBgn0003382	CG13209	shavenoid	0	0	0.007486728	0.017390346	0	0	0.009447	0	0.010395425	0.019302162	0.005773587	0	0.006612666	0.007571521	0.729988705	0.219440795	0.023368002	0.004698308	0.003162898	0	0.021490232		0.013664222	0	0.00821865	0.012807266	0	0	0.001611117	0.001239613	0.001402988	0.003216553	0.003415972	0	0.00490744	0.025592696	0.001917389	0.021655148	0.001604566	0.006198743	0.007829641	0	0.043593598	0.003433592	0.001940766	0.01174788	0
FBgn0003386	CG2822	Shaker cognate w	0.089440009	0.089278654	0.604460617	0.468018382	5.216591682	0.281343632	0.211868968	0.29599681	0.792673978	1.521305594	0.056714284	0.039835613	0.177963633	0.611306576	9.607036479	9.227670402	0.022460438	0.037933017	13.151288	11.16569638	7.6632265		0.037677037	0.014299333	0.01578225	0.059592562	0	0	0.013327236	0.012817677	0.033366056	0.011640774	0.040619561	0.062461832	0.023680172	0.151560847	0.063442949	0	0.016591308	0.033650074	0.043717841	0.061719546	0.060101397	0.053255334	0.044148795	0.058307422	0.003299494
FBgn0003388	CG13478	shade	0.254127452	0.507337982	0	0.569909467	0.560495516	0.970683663	21.97252472	19.52369894	10.99622248	6.905476492	0.028096344	0.534662127	1.264127903	0.434228997	0	5.768122834	19.62379918	0.215559479	11.30683789	12.20203347	4.724473077		0.022164999	0.151418612	0.057135565	0.22852406	0.34747088	0.337214153	0.023520811	0.129696643	0.064860696	0.039132247	0.112207559	0.047034405	0.386081967	0.113221116	0.303247829	0.450799527	0.538779019	0.663636642	0.152407346	0.178751755	0	0.025063636	0.01888892	0.097187964	1.292744138
FBgn0003390	CG3135	shifted	1.035726706	1.013486604	0.580437462	0.511077745	0.417612659	0.460842376	0.055595864	0.115783728	0.127674515	0.080432858	9.904654558	17.37522705	0.79438843	0.659661259	0.036946048	0.112296984	0.345938812	1.596948996	0.03884607	0.039196722	0.041240422		4.923088451	1.851287786	11.59602891	8.339670618	3.1272058	2.422481912	4.36151244	3.761448556	2.448578848	2.615483953	7.994177201	9.176939451	11.50078379	13.58895788	4.125888609	6.704593738	7.144162933	5.824120079	5.636713406	6.601942774	6.801284768	10.60606514	5.446368153	11.69608992	0.949277123
FBgn0003391	CG3722	shotgun	0.055149881	0.052152998	0.049041885	0.050990806	0.011381225	0.037826502	0.011001363	0.020584456	0.004539689	0.026491981	1.715983924	0.155497545	0.114066339	0.057863541	0	0.003992914	0.060500012	0.134184707	0.030387266	0.00557483	0.023461995		0.19553836	0.228342971	0.461396598	1.029160259	0.078599188	0.054300361	0.739548642	0.495332182	0.713509273	0.669200462	0.524556407	0.614422757	0.442968181	0.514781743	0.094978761	0.00794591	0.143069233	0.168881674	0.129281628	0.159210068	0.086377164	0.277804834	0.237137239	0.310366221	0.136991174
FBgn0003392	CG18102	shibire	3.819190285	3.646847789	3.150548085	4.238599256	5.365169898	3.482140058	5.097757006	5.318931594	4.010931088	3.933847068	1.215589886	0.515869315	5.441777477	4.692805932	4.77604472	5.120753908	4.226570174	4.019678555	7.049388329	7.321934928	8.898328681		0.847946991	0.384595669	1.087514652	1.233356628	1.527605078	1.980555052	0.821799514	0.813192517	1.342221189	1.461266365	1.113741409	1.182703773	1.009411361	0.966762676	1.59720794	1.173786437	0.951280292	1.136261426	1.176349871	1.252145087	0.974648723	0.894241053	0.965817498	0.930950139	1.991505926
FBgn0003396	CG7734	schnurri	50.26142707	48.06646045	46.49052782	75.64225835	71.4018372	24.43092475	73.85475279	60.63894021	44.42338799	28.26218624	0.670131804	0.340291951	37.25459291	18.45293492	42.85033176	57.3883096	21.2313678	19.76384552	63.72676262	54.97901323	54.1685877		0.633526622	0.216650775	0.674105693	0.687337833	0.718032014	0.775782826	0.442557998	0.377119359	0.779684844	0.561287696	0.808702962	0.595443326	0.857645662	0.681210599	0.54495472	0.521110879	0.751072933	0.571350943	0.696188721	0.57229906	0.430998198	0.481945719	0.722933232	0.536470061	0.419519082
FBgn0003401	CG4735	shutdown	15.7182535	16.99738825	12.9834658	9.040960917	4.622358083	7.612735246	0.661937945	0.123854045	1.183638207	0.326043137	18.14256017	0.907327379	57.90304047	78.18623682	5.480279698	0.240248538	10.8767676	26.81364756	0.041553705	1.006291155	6.634888026		9.895680067	2.125146204	10.27804802	7.578410526	9.627321179	11.10306051	9.715549728	5.583458264	10.51239046	6.101995493	5.032192106	8.425111059	7.922788234	12.92060319	3.454516969	9.052637799	4.6764721	6.651610005	4.298329824	5.766373217	1.386028352	3.366034913	2.838443733	5.303923225	0
FBgn0003410	CG9949	seven in absentia	13.68165844	14.526847	11.58259904	17.62135887	12.08741893	14.95924473	10.73440436	15.98556432	13.81104433	13.12340362	3.275281849	1.573921649	20.98088915	35.19097602	19.14159295	32.966342	16.47860551	18.18401334	20.94153166	18.57815971	19.01852433		2.569491083	1.728816175	4.925053467	3.451063772	2.137806473	2.716915998	3.970673384	3.770022625	4.969934671	4.774655674	3.617295502	3.81522154	3.809856212	3.768920007	3.214788013	2.722347362	3.691567492	3.662986492	2.990714087	3.545298287	3.068362782	4.507068807	3.645438383	5.198248497	3.353903336
FBgn0003411	CG1641	sisterless A	0.5700374	0.398306314	0.513662973	0.127837315	0	0.051231911	0	0	3.447269079	4.682408619	0	0.099652428	0	0.032467536	0	0.705740165	0.085889681	0	10.19927188	26.49472025	23.31459246		0	0	0.027332821	0	0	0	0.225040262	0.375155708	0.195968913	1.160658382	0.079523644	0	0.038081646	0.379143316	0.178546879	0.056014525	0.149416826	0.072153203	0.182273629	0	0	0.079933853	0	0.218792021	0.03714294
FBgn0003415	CG9936	skuld	37.44176123	43.70882665	41.1014389	30.36108353	17.88463781	17.18179455	25.40542579	21.30196965	15.46677319	20.33777861	0.70330632	0.269710546	47.35163211	20.24129387	48.25167615	38.41102607	37.84898705	28.7763174	33.5955883	46.01101727	58.22025189		0.587357892	0.348533646	0.888705831	0.988069658	0.817300262	1.014316781	0.630730268	0.522782095	0.992422964	0.83701417	0.721743772	0.744986571	0.755835318	0.92451782	0.502568942	0.33959299	0.683433491	0.619699793	0.630799337	0.633566812	0.39919032	0.592055872	0.510326575	0.665196829	0.396079657
FBgn0003416	CG4200	small wing	0.512987104	0.657376436	0.632476903	2.184265073	2.310424001	2.124546862	1.004989826	1.871405885	0.943254919	0.681590994	7.602685863	1.02689821	2.100058807	1.997888421	1.673294256	1.678364828	0.602333774	0.71836141	1.7714422	2.636213255	3.081849155		1.073574524	0.941655532	2.616109869	1.958823568	0.816564372	1.232830777	1.883550208	2.434857282	2.522070646	2.269417219	1.642528794	1.72379153	2.277428352	2.354434009	1.410046436	1.678722513	1.961617846	2.196480972	1.230322965	1.652224405	0.968154379	2.557433668	1.463833203	3.049627716	1.063010167
FBgn0003423	CG1417	sluggish A	1.415901394	1.206056128	1.21208067	1.206621045	0.953052923	1.14528277	0.447205629	0.473047521	0.275577415	0.172303935	0.053302341	0.623701918	1.211437163	1.247313781	5.399924516	4.311007797	0.407714903	0.250878759	0.736654034	0.253810981	0.579868214		0.111560761	0.476813157	0.041145265	0.040216998	0.006726495	0.005310867	0.018820152	0.021020023	0.053924803	0.043028235	0.356556621	0.36602615	0.033902433	0.253370279	0.019507809	0.015413527	0.021766795	0.033869289	0.030683835	0.033738466	0.275972918	0.124856317	0.038028647	0.08145388	0.021643687
FBgn0003429	CG10693	slowpoke	0.088340409	0.093692352	0.199009736	0.028891527	0.083889801	0.039697816	2.12141574	1.999518129	2.884170874	3.067049377	0.074894972	0.068435947	0.186761679	0.220132136	4.198049623	6.106529288	0.694645995	0.129572191	6.337160372	3.043420345	4.409306886		0.033429158	0.019670018	0.036272239	0.081610593	0.050441901	0.079384961	0.018149482	0.019253999	0.036399118	0.025803695	0.015742416	0.025570347	0.006142565	0.019458653	0.054653764	0.00410688	0.003286488	0.005290137	0.018442265	0.010188094	0.114587377	0.05186631	0.118921629	0.016442456	0.211324245
FBgn0003430	CG16738	sloppy paired 1	0.086654996	0	0.048803227	0	0	0	0	0	0	0	0	0.034994543	0.043105535	0.024677979	0	4.172156847	0.152327403	0.030626538	0	0	0.070043456		0.11170673	1.243597374	0.086385212	0.235577272	0	0	0.039513242	0.091205946	0	1.321360187	0.293222985	1.481519252	0.080237871	3.937206078	3.362265505	0.029505593	0.236115479	0.665115942	0.844909529	0.816413088	0	0.210525373	0.452181055	0.172872708	0
FBgn0003435	CG9218	smooth	2.306482851	2.532554002	2.597976112	2.224195588	5.245371563	2.072943372	1.507977381	1.98462644	8.393043933	12.91768731	0.278119565	0.19207149	3.396107093	1.865454066	17.25875709	55.0806333	2.351595674	1.695578362	46.62434148	30.21170435	23.86350106		0.066509979	0.071954552	0.073898842	0.077386079	0.034621756	0.042974429	0.041373505	0.0572167	0.086892883	0.103116459	0.060201524	0.068539702	0.048048039	0.076929604	0.025102026	0.021808024	0.029355395	0.042917209	0.059925352	0.05086325	0.151703556	0.104599422	0.055050806	0.030760118	0.067215882
FBgn0003444	CG11561	smoothened	0.494573524	0.688372495	0.619847038	0.877415809	0.942300983	0.572836678	0.587432579	0.915533976	0.512041866	0.540399441	3.158926023	3.486017674	1.108822243	0.539581944	0.235395493	0.24914079	0.341109265	0.390955488	1.183364956	1.217459517	1.159881699		1.525747056	0.813253882	1.106477387	0.877103089	0.788423357	1.38487722	1.180126202	1.600079936	1.228195873	1.206778683	2.219907598	2.05051443	1.541607433	1.600301142	0.873510386	0.934965394	1.175327761	1.564262688	1.258931124	1.11766176	2.440320914	1.717609362	1.074861187	1.983393667	0.990527874
FBgn0003447	CG32858	singed	0.110168318	0.207720296	0.248182777	0.022876378	0	0.005500744	0.081190975	0.190978864	0.638157761	1.086747761	0.137268572	0.040709077	0.036534646	0.034860226	0.014773446	1.0608494	0.064553515	0.008652638	6.966639917	5.383817317	6.649017025		0.03248705	0	0.020935778	0.020299744	0.011789007	0.002792384	0.011491418	0.025051314	0.038359872	0.036325341	0.024364691	0.057448273	0.023335136	0.030423658	0.013675931	0.011441265	0.015259591	0.016579885	0.027922769	0.013645569	0.60805031	0.120410995	0.163804866	0.019551627	0.138456234
FBgn0003448	CG3956	snail	1.147693944	1.196314739	1.830427587	0.060739424	0.029868055	0.146051102	0.009623724	0.004801808	0	0	43.98029392	0	0.783102807	0.740463408	0	0.055886461	0.153033068	1.730210668	0.033831687	0.019506901	0.032838371		6.264169709	1.08119557	11.96659264	7.031918358	10.31910008	11.92056446	13.80998419	12.62117347	26.50499992	23.30184626	1.438538626	0.901633005	3.749577442	6.151559127	3.332023328	7.413557393	3.335817519	5.154759037	4.457519528	2.031489183	0	2.416032873	0.993171985	2.329606633	0
FBgn0003449	CG4528	sans fille	9.765334627	10.3485201	10.00329835	3.874944503	3.630323779	3.494064549	3.375308755	4.332274672	2.452633292	4.820719997	28.35604857	36.91414071	11.03512312	13.92955513	0.5929903	1.047636606	18.82564047	35.18746967	6.961610735	3.916234695	3.99135186		54.55110681	36.39238564	107.1583578	82.0285738	96.34374394	77.61938504	139.0976573	95.75503505	108.7679408	90.48967298	74.3927405	54.86019381	79.60036681	72.72034063	84.29821991	38.40625751	65.84421495	62.59073002	100.1153938	68.39330205	79.06785205	92.26870557	75.45975653	79.20798361	60.31655373
FBgn0003450	CG7996	snake	0	0	0	0.129160144	0.169368846	0.058232302	0	0	0	0.017919928	0.018192803	0.06294577	0.021486958	0	0	0	0.075931141	0.012213209	0	0	0		0.057408676	0.029050613	0.051794588	0.067260342	0	0	0.091380466	0.054684989	0.070733933	0.040541946	0.204513398	0	0.123708301	0.11729979	0.084584775	0	0.020224202	0.029298727	0.078948832	0.043404165	0.018315355	0.335400981	0.220155457	0.399794796	0.060329456
FBgn0003459	CG3836	stonewall	9.204299676	8.889715294	6.612808598	2.119956317	2.365368468	1.363816905	1.24928177	1.505414694	0.726257946	0.949462077	1.286333296	0.272808979	4.405330135	1.416886334	3.002317537	6.296595916	1.286893584	2.532128927	1.799329031	1.911127399	2.895512731		0.690913283	0.244008462	0.964704852	0.735275912	0.63933823	0.864817149	0.735721554	0.771740141	0.798077551	0.937725544	0.286074275	0.30544305	0.421317964	0.297781042	0.278731955	0.269939018	0.329601766	0.396686384	0.487446239	0.438935085	0.128581402	0.442175847	0.374129159	0.367547391	0.108405518
FBgn0003460	CG11121	sine oculis	0	0	0	0	0	0.039731415	0.041888261	0	0.046093603	0	0.066511576	0.304094006	0.043981117	0.050358502	4.481709503	0	0	0.099995647	0	0	0.285864857		0.026235247	0	0.01352552	0.012294948	0	0	0.018560022	0.021420469	0.016162385	0.055581911	0.02951393	0.097425164	0.047111315	0.067006183	0.132529642	0	0.027726834	0.008926169	0.063138082	0.026447082	0.602636554	0.158219585	0.011178784	0.054134108	0
FBgn0003462	CG11793	Superoxide dismutase	101.9181812	103.2934614	82.73016427	71.78253257	79.91401759	110.5659964	136.1951857	139.4183177	215.1605446	399.2240709	98.07149509	236.5168644	158.6807785	238.5261713	102.696136	118.0304593	263.7224338	250.7494357	188.5045003	227.9268405	259.8536652		202.9930709	129.1302253	166.0308351	209.6217048	174.9613421	181.5167601	228.7837893	212.1466595	209.2491762	249.5849358	493.2384616	553.0140988	231.9619543	315.5022622	282.3194585	236.3208334	229.6560338	307.5238215	273.4173871	314.9836313	561.1889052	511.6578601	378.6591353	445.6967107	349.66717
FBgn0003463	CG9224	short gastrulation	25.54873311	28.14736009	35.2791833	7.780926725	8.440827803	2.678880665	8.786728108	14.53938784	9.718196487	11.9730891	0.495262049	1.310620133	10.07299956	6.95250486	68.97792744	121.8373455	13.85353319	5.110145438	29.13317779	19.26424941	18.96842392		1.914033095	0.677548782	1.293445083	1.573859371	1.535064741	1.836114967	0.614924034	0.812445852	1.256229398	1.100571781	1.720282912	2.254375533	1.013780631	1.089830455	0.96097684	1.788019859	0.56912104	0.545174819	0.869347932	0.96031851	2.546212536	1.252604409	1.657318941	0.597850671	1.324026656
FBgn0003464	CG1391	small optic lobes	5.744932998	5.734568801	6.534418483	12.76436692	10.78447977	13.98798895	6.715463676	6.870077831	7.497321852	9.003723406	1.317080869	0.685160956	9.133596723	11.206521	7.318695204	10.7179225	13.66307058	7.214019072	15.53606739	17.95698855	17.14809756		1.074864226	0.717337751	2.672739559	1.709751307	1.883094772	2.079145359	2.094980372	1.856954181	2.46540858	2.014280411	2.480305289	2.218068638	3.207984563	2.165969596	2.779150684	2.68931437	2.919510351	3.024240014	3.720038935	3.090453581	1.425349884	2.361574699	1.466919258	2.3191385	1.144829009
FBgn0003475	CG10076	spire	5.957838494	6.210673148	7.454367857	6.674393754	7.587390032	6.600529001	20.82961563	17.82891373	16.83783284	9.523781514	0.291406218	0.329342933	10.82022696	6.26039504	13.62401845	17.18606215	6.89223636	3.01678487	6.746098236	21.20548762	53.70679737		0.739406567	0.348311931	1.036169043	1.232341291	1.045563145	1.403289208	0.684772694	0.71274163	1.343357934	1.557010456	2.108265365	1.417832561	1.139469435	1.15506473	1.204311579	1.026937265	1.141383331	1.15448936	1.161967753	1.111289163	1.135733444	1.243512845	0.64157592	0.882131979	1.754664495
FBgn0003479	CG7948	spindle A	2.621731858	1.799188943	1.522674802	0.459338229	1.405446714	0.681109965	0.543415273	0.406709903	0.896956604	0.322896002	1.592629194	0.641419969	1.97660308	1.983230572	0	0.788924253	1.049288368	1.783706136	0.506826855	0.629417634	0.860905745		0.403293212	0.376761552	0.70371862	0.683308705	0.202636193	0.207987376	0.691323686	0.717660502	0.869579388	0.59151858	0.18613077	0.444354186	0.389956054	0.538785865	0.182832004	0.688306477	0.196717925	0.26387457	0.26664028	0.390913065	0.455274379	0.666511302	0.396559385	0.59211372	0.119536592
FBgn0003480	CG3325	spindle B	0.950626746	0.895277616	0.879891091	1.072123221	1.063529506	0.843228465	1.370710514	0.963354803	0.491282036	0.425240523	42.99199617	7.61050896	1.003324577	0.298972952	0.598592176	1.103018755	0.490941475	0.614114287	0.418928367	0.579489638	0.427627989		14.73062228	2.825368133	18.89397701	8.295206702	27.70174207	37.49444189	14.83328843	10.96028042	33.68321102	17.53366728	22.05084511	14.62094168	36.75570465	15.59524668	29.58017789	37.81041691	47.9598587	33.40582764	59.60898075	31.40563057	5.571274575	8.350901236	8.630445412	11.36760994	11.4019884
FBgn0003482	CG31069	spindle D	1.176825912	0.954446065	1.159859006	0.989686804	0.720991729	0.56188621	0.034846387	0.139094317	0.115034296	0.152567846	0.957662773	0.573001459	3.219692143	3.058166208	0	0	0.221645988	2.017243208	0.245001223	0.988851101	0.832327485		0.477153552	0.281697328	1.188977715	1.006264637	0	0	1.153331345	0.952318337	0.734883422	0.702011118	0.506963233	0.421885756	0.285612344	1.056184953	0.703028336	0.084021787	0.308172204	0.351746863	0.109364177	0.160335437	0	0.509578311	0.881027931	1.066611101	0
FBgn0003483	CG3158	spindle E	3.67515453	3.668524335	1.971247854	3.139789888	1.71551434	2.516595994	0.331651383	0	0.182473646	0.363017101	2.546875375	0.952353087	5.049213555	2.890681834	0.211214586	1.203719479	2.19741813	13.11283123	0.666230131	0.336121994	0.565835592		0.087357012	0.035364338	0.252205528	0.253823012	0.479310024	0.567654882	0.253381527	0.252014885	0.419771213	0.277611434	0.281719463	0.278059009	0.470607767	0.633644734	0.823744279	0.701449425	0.29543563	0.297219801	0.354395309	0.466730574	0.490510441	0.395124644	0.148890565	0.405570277	0
FBgn0003486	CG10594	spook	0.023766633	0.015815838	0	0	0	0.010680089	0.018766441	0.014981785	0.004130097	0.009859807	0.047199802	0.081653933	0.059112197	0.013536726	0	0	0.007957796	0.002239962	0.011309558	0.030431056	0.025614174		0.074471153	0	0.076786855	0.052350505	0.032429203	0.019203224	0.052684323	0.040535976	0.057348013	0.039443588	0.013962999	0	0.040118936	0.019020319	0.031349795	0.039340791	0.013117527	0	0.01280166	0.037536234	0.023758877	0.014035025	0.031732004	0.076832315	0.013043337
FBgn0003495	CG6134	spatzle	1.770030137	1.902747429	2.927243945	0.130546287	0.229215832	0.202176315	0.420693927	0.181919806	0.101844424	0.262781036	19.88127579	1.849529058	0.930542024	0.340546822	1.857592365	1.38438654	0.208124831	0.206714394	0.329589454	0.534377239	1.914006571		4.62201045	1.263772728	3.579565896	0.703673523	5.568841615	6.516255464	3.970757453	2.318467164	15.78822407	7.108795727	4.653816433	3.952988832	1.586603889	0.740901375	2.407947371	1.087282496	2.743759596	1.308450477	4.988405689	2.690055568	1.300238601	2.814393502	1.17948127	0.903654269	0.166378006
FBgn0003499	CG7847	stripe	0.289317661	0.108298393	0.570292839	0.135172392	0.159527484	0	0.051401019	0.017097874	0.848420818	0.675146844	0.301589124	0.019111288	0.071958879	0	0.08729363	0.248744758	0.018163576	0.030676125	4.474415182	8.960150218	10.75738565		0.024402199	0.014406336	0.008386998	0.007623936	0.00354206	0.002097461	0.005754413	0.008855035	0.026307968	0.030157413	0.007625501	0.006472722	0.018988521	0.039472173	0.001712081	0.010742435	0.010029277	0.009686251	0.026566816	0.006149809	0.098611856	0.004598901	0.041590906	0.010489954	0.004273952
FBgn0003502	CG8049	Btk family kinase at 29A	38.47187259	40.68261355	43.74020291	11.68341315	9.310188659	5.672700558	7.176776206	6.707064916	12.09663288	9.22711313	1.308584897	0.543651172	27.74921897	4.040092833	67.32539731	107.3339269	3.290835962	5.574828138	14.98899835	11.77617213	43.34132328		0.828565317	0.133841941	0.795890296	0.575494672	0.618190486	0.832349306	1.144645185	0.694133081	1.032524238	0.632781138	0.444297149	0.352217908	0.410014112	0.2964057	0.1931452	0.357863251	0.340380969	0.335166967	0.233828317	0.179566337	0.204928873	0.209561114	0.227699975	0.153146438	0.157883036
FBgn0003507	CG3992	serpent	2.910394999	3.23852171	4.56799847	9.576337098	4.139076125	4.266604525	4.000929309	3.879785382	5.248296951	4.671268952	1.346316235	0.108835416	3.275221097	1.385920319	0.287911957	0.787593858	2.120712303	1.632306683	15.98353118	24.00844395	75.89639629		0.436750984	0.200918063	0.862283204	0.6070623	0.393342439	0.325065593	0.6460444	0.451149257	0.386778234	0.5397579	0.316388561	0.444965025	0.538304767	0.742811395	0.363535722	0.474553085	0.396890722	0.509962372	0.308843157	0.265167139	0.164672993	0.477030891	0.188213446	0.611892263	0.114742889
FBgn0003510	CG17957	Serendipity alpha	2.269480452	1.925578249	2.556297351	3.647522177	1.946581278	2.651593874	1.93537204	1.126608181	3.312823678	1.553499651	0.661704912	0.763150215	4.120583762	3.231561611	0	1.092681185	2.308170354	1.620250323	0.431980766	1.089700315	2.201312264		0.087002357	0.396233604	1.278335014	0.468889378	0.814549866	0.987119571	0.984791576	0.473569336	1.514152966	0.967695326	0.522001358	0.553860274	0.593683095	0.444417074	0.128187503	0.620468579	0.444419278	0.814036133	0.343983054	0.592007766	0.083270293	0.524694008	0.759966237	0.49368456	0.137143161
FBgn0003511	CG7938	Serendipity beta	0.17016364	0.141547212	0.106482732	0.077735605	0.083401683	0.095583734	0.040309024	0.140786811	0.061605306	0.100008108	1.448640265	1.963959953	0.150481696	0.107688727	0.102684376	0.091031411	0.367969946	0.437693259	0.224927336	0.063548152	0.122261074		0.718345043	0.859194599	1.919040214	2.662571029	0.170623899	0.235751528	2.79504698	3.376887358	1.931087408	2.029178056	0.661187766	0.900744696	0.633248604	2.234986652	2.254243834	0.620966148	0.368090209	0.777657613	0.583743356	0.757060988	2.541780622	1.575344318	1.780860111	2.593922402	1.555535584
FBgn0003512	CG17958	Serendipity delta	8.48785689	9.941771631	9.836868626	4.034388019	3.84751193	3.527598431	4.323449602	5.56698873	1.816034681	5.943408298	4.673879457	3.877807275	10.10396242	6.846427524	5.684480427	6.749178583	13.70071151	21.73778203	8.194775019	5.37115175	6.979729212		8.164490273	5.197682719	10.26497707	15.20616244	9.358489098	7.334613018	17.4396014	13.18887537	14.44034833	14.00520355	8.236715475	9.668551798	5.069933173	12.88821013	6.541329379	12.38261572	4.639073522	8.297711648	7.135128319	8.575560538	8.200777322	12.19048128	8.798180412	12.2546175	5.959784054
FBgn0003513	CG6993	spineless	0	0	0	0.007270531	0	0	0.009215705	0	0	0.00806982	0.020761457	0.02052375	0	0.011079217	0.04695271	0.521791084	0.007327245	0.001374983	0.013884566	0	0		0.021838082	0.005525381	0.008443929	0.005117125	0	0.002815597	0.005793474	0.004457571	0.006726742	0.005783261	0.00204727	0.011585171	0.005882282	0.019521458	0.016087893	0.080754648	0.001923306	0.011145145	0.018769931	0.013759008	0	0.004115661	0.016284032	0.002816309	0.011474569
FBgn0003514	CG3595	spaghetti squash	207.9896961	214.7558598	157.6878652	120.7602165	108.8981434	118.9016835	109.3851338	85.99395937	86.29170102	84.38691113	293.4696112	108.9589154	198.0128925	156.5398951	84.27219873	76.92197662	112.5107717	147.6510236	105.7008582	168.9551314	213.4560401		369.9541701	92.75481089	282.4844176	161.4249861	305.2163212	357.6046099	211.5157374	148.4729597	390.8926576	185.4909445	218.8222824	186.0679016	283.2312392	129.280459	233.652084	239.6619758	312.8756888	216.8180955	325.8975737	269.4265427	93.16455693	188.287135	140.4089815	175.8442986	215.8950953
FBgn0003515	CG4314	scarlet	0	0	0	0.088173875	0	0.021201867	0.111764119	0.111530602	4.747205565	2.524976642	0.168120466	0.664782319	0.140817805	0.161236782	5.12480083	2.855739154	1.469179837	0.113391395	0.246966214	0.181233093	0.228819007		0.113682	0.019175568	0.087912731	0.017758733	0	0	0.107231842	0.03093957	0.221775894	0.521833709	0.255778236	0.361851943	0.081656689	0.30970638	0.159520711	0	0.16019375	0.154714731	0.338728694	0.592099593	0.362684943	0.314230427	0	0.215025011	0
FBgn0003517	CG14792	stubarista	408.985075	416.4989654	419.0118509	74.89527672	110.9175719	110.3977414	61.15571127	135.2302679	47.34552829	130.7875752	52.477057	110.837571	197.7304128	215.4597824	41.07867774	54.93683236	685.9868168	1532.536852	56.71619081	26.08902995	31.99804155		1085.740726	183.3984707	424.463463	544.2265997	1731.021946	1203.361936	1442.178023	401.6712324	1018.133783	425.2380995	439.8708814	441.3615661	223.9361985	377.9211195	224.8095762	244.9841197	105.0264943	234.9820793	212.8961216	344.2331365	352.3228085	357.6448471	588.2223454	341.6781781	302.9104988
FBgn0003520	CG5753	staufen	49.48677775	46.72736551	44.3841388	27.61032911	23.95221916	21.31337558	23.83518188	33.95132107	13.83813776	22.02391748	2.334274378	2.526431415	38.69058813	23.90838542	46.19070989	54.3468402	29.71175666	41.26365826	48.51719981	59.27969714	68.8570476		2.025048973	1.396281929	3.957771816	3.660123635	3.024514245	3.407922281	2.215942158	3.155329162	3.264771123	3.614943291	1.87845337	2.029223551	1.807583687	2.601163149	1.894391083	2.743241387	1.35169373	1.748675074	1.604145769	1.623569713	3.710126586	3.291975146	3.052841193	3.036138994	3.528128234
FBgn0003525	CG1395	string	36.92491942	35.15528071	33.08102016	4.281617044	2.837125743	1.12263351	3.435258356	4.522762051	0.635317432	3.791743584	17.87513866	3.034240103	33.43196323	10.75857152	27.79753777	40.14961821	6.793855279	16.45298083	7.219784791	7.840835749	21.47372475		6.964065472	1.984803189	7.201249035	14.23004049	6.181333395	7.788518078	6.719944087	3.739832285	12.6652936	6.453717941	1.971102441	4.954254746	2.165712685	8.204999264	1.527593742	3.890329861	1.926948324	2.514676232	2.073189333	4.061550879	6.554670775	3.41945079	7.867519916	4.101705197	6.019200767
FBgn0003527	CG8592	stand still	0	0.229608247	0.777280658	3.696946597	0.789183087	0	0.217955177	0.108749893	0.359754952	0.286281779	0.043665806	0.86331714	0.114422417	0.262027977	0	0.316424904	0.462112864	0.487783644	0	0	0.743713448		0	0	0.497263099	0.322872403	0.690025952	0.746147604	0.194958738	0.412510142	0.636650274	0.875767779	0.413361481	0.804081413	0.593841707	2.956163116	0.406035542	0.691509257	0.679581099	0.7501003	0.876393814	0.590338258	0	0.363557016	0.352273566	1.279433543	0.193067868
FBgn0003545	CG12298	subito	5.9563908	6.110801929	3.820493526	2.226313006	0.892034016	1.338321335	0.078387388	0.234670821	0	0	9.504392412	0.939557236	18.18914952	6.21971671	0	2.389840721	2.326778808	9.847524534	0.275566678	0.317776154	0.133737945		1.858186451	0.362923333	2.537816324	1.909703667	1.689310932	2.252865658	3.563167517	1.809952428	2.239286085	1.024475345	0.513433682	0.605299659	0.550278259	2.148146325	0.288190959	0.447757416	0.470860391	0.809687181	0.358651457	0.476513324	0	0.589808156	0.305595203	1.143534277	0.159872252
FBgn0003557	CG4244	Suppressor of deltex	24.23077676	24.61139746	22.02597978	39.77536763	56.67211646	71.44491038	96.0003408	140.5509758	83.55023485	71.71860381	2.881287722	1.031211736	69.6414182	73.84792647	267.1282707	257.4975007	91.27355891	52.14464156	85.50046028	192.6837568	338.1127437		1.228835168	0.579944727	1.628121477	1.721684905	2.905666748	4.180043387	1.544983218	1.961576767	1.96122133	2.07957758	2.939104362	2.300230652	4.367568783	2.888078582	3.937356536	2.996877792	5.049003676	4.36940389	3.662186456	3.719481268	2.084114156	2.17430079	1.896369305	2.847614929	5.903653883
FBgn0003559	CG17170	suppressor of forked	1.424524653	1.414268485	1.274971566	1.154105878	1.343557588	0.906581276	0.605580442	0.709888282	0.469675544	0.670839004	1.647178504	1.265554431	2.210107968	2.850739826	0.659818042	0.709695446	2.484778943	2.770450022	1.091924167	0.857762106	0.995846003		1.118511356	0.79240318	2.591514487	1.591045918	1.372382551	1.228332973	2.006143847	1.285696554	1.917224181	1.298674627	1.102858084	1.221651893	1.441422758	1.882084944	1.146669977	1.219982496	0.769526233	0.978256818	0.968151748	1.001523252	1.658274366	1.584701385	1.80545539	1.863329508	0.744431296
FBgn0003567	CG8573	suppressor of Hairy wing	40.68921086	37.55870152	42.13542288	74.16118304	122.9809342	169.9685341	30.78139397	41.88692713	17.33499636	14.88370112	4.75825756	1.671529899	64.96509682	120.2374125	33.79433381	48.14877917	41.97068629	62.25502187	19.15411625	53.35936656	65.0710931		1.257761627	0.585075559	1.466029314	1.182541859	1.085203899	1.224791352	1.224163761	1.069456216	1.532858908	1.246832088	1.546774553	1.442247053	2.04816711	2.023206172	1.897557313	1.337126455	1.813642767	2.006778254	1.896205291	1.606553693	1.041805309	1.663703827	1.125119323	2.490501345	0.615723326
FBgn0003575	CG6222	suppressor of sable	18.14071375	18.93862843	24.74495835	74.08711324	50.81874857	47.34114909	46.36291243	32.57507082	48.15425847	33.62463689	4.409836855	1.8571441	46.60963513	26.06793033	78.53662368	52.88576936	33.51881294	20.89320812	76.02861489	39.95567822	52.19555967		3.07204897	1.386494421	7.435240737	3.540864749	4.649599829	6.337298862	5.632981707	3.095776055	5.621398628	3.541525846	2.777230308	2.977563676	3.05945334	2.061210739	3.607054728	3.851021406	2.995161439	2.310785766	4.321758289	2.594661553	2.51114949	3.548906584	3.106206646	3.846170988	1.308788733
FBgn0003598	CG8599	Suppressor of variegation 3-7	4.699013041	4.1834508	4.911405813	2.468375966	2.17861765	1.959422582	1.143204798	1.340959401	1.037278493	0.913246013	1.211676753	0.428571974	4.780231889	2.025391313	0.051091808	5.88171558	1.977347526	5.40425352	1.450421207	2.764414804	3.353387244		0.377091414	0.24407239	0.782155488	0.974020438	0.336053992	0.384426375	0.6266036	0.632479744	0.632097875	0.631692072	0.213752979	0.153525344	0.229917014	0.519632008	0.365476963	0.56982081	0.129754177	0.23273021	0.195974576	0.291732451	0.58753711	0.423100229	0.489506995	0.737380474	0.5498723
FBgn0003607	CG8409	Suppressor of variegation 205	18.26782848	17.96567965	16.1719796	6.350251073	5.373275765	4.626165873	2.483090259	2.721811966	1.748233142	2.879664868	95.80706057	29.23871476	20.81639191	20.08830479	1.733497252	4.064610989	9.36633162	17.09167204	5.657641177	7.983187561	9.259509814		106.0078791	32.16639859	111.1825786	90.2046791	82.24801479	86.33364597	115.1931939	72.50195514	134.6967743	93.43461253	46.56868277	46.42936075	59.82976393	66.95979808	42.45557541	49.98084577	42.83405625	52.2091096	41.0830358	48.35246678	39.37238234	59.27081864	51.04923501	67.58080428	31.01041215
FBgn0003612	CG8068	Suppressor of variegation 2-10	9.830440151	9.562844903	9.996287709	9.670584422	10.90777368	9.377039925	5.45513176	6.713221262	3.760644864	3.087007885	1.190287227	0.611448188	18.90362632	15.30682439	9.831954054	3.725076126	8.251688007	15.90172063	7.255076438	10.31434945	12.91220134		1.183303831	0.56273319	1.95543824	1.313022512	1.243324159	1.549919985	1.486119452	1.137898278	2.069367049	1.353210505	0.923717787	1.02869408	1.248429666	1.367473045	0.964123017	1.359093952	0.9045412	1.090922333	1.02186694	0.979939566	0.755029788	1.221031377	0.813231139	1.396724613	0.545538448
FBgn0003638	CG3019	suppressor of white-apricot	22.57408747	20.73069349	32.20753364	22.72497158	15.93238318	12.84930856	16.3988084	29.88308224	15.22069623	16.48252112	0.446266104	0.244483339	18.41592288	16.45758696	38.8687268	10.76517917	57.67131675	65.6567163	40.10374633	21.96712181	34.54707201		0.457846291	0.351037523	0.882473621	0.562423429	0.557340154	0.495497652	0.489533022	0.423852422	0.617538292	0.511940068	0.416213707	0.553860274	0.398626173	0.487234666	0.468702668	0.340811091	0.250491792	0.349315173	0.574779137	0.398605451	0.573209459	0.747819699	0.461115564	0.46878413	0.272160072
FBgn0003651	CG11502	seven up	0	0	0.017247974	0.028617139	0.300207272	0.075692538	0.014509374	0.282341639	0.023949049	0.406568674	0.12163311	0.302423021	0.022851455	0	2.310099999	1.095356495	0.126897627	0.030307178	0.211314423	0.08822975	0.074264007		0.034892897	0.032371009	0.008994475	0.005450763	0.012662049	0.005998351	0.00205707	0.009496413	0.005373996	0.008213776	0.189725481	0.595430448	0.006265808	0.011882436	0.017136828	0.012288554	0.002048706	0	0.019993737	0.00879366	0.159559273	0.046032035	0.126376224	0.011999734	0.024445428
FBgn0003654	CG18000	short wing	1.37017231	1.079763504	1.787019083	1.913740173	1.767256701	2.333250109	2.835732034	3.613970523	1.353436643	2.752391338	0.288348215	0.063935728	1.040301009	0.780407028	2.611021437	8.928182713	3.875446521	1.702559699	3.637520286	1.800551549	0.816062802		0.042518839	0.019364295	0.036716816	0.050811628	0.033327451	0.023024317	0.030079785	0.049180494	0.041255536	0.050294822	0.043846479	0.028195472	0.042757223	0.042352176	0.051012062	0.033692068	0.035200038	0.035442753	0.042392359	0.040719048	0.052903429	0.080933417	0.09873868	0.095410571	0.140003816
FBgn0003655	CG3429	swallow	0	0	0	0	0	0.036256804	0.095562572	0.057217743	0.063093906	0.033472109	0.076539273	0.02522098	0.02006743	0	4.674026207	3.773637683	0.101306824	0.062734912	0.09598432	0	0.065216317		0.28177926	0.162959149	0.051882369	0.075459255	0	0	0.099671812	0.635420962	0.185991257	0.255847137	0.166044426	0.042709937	0.231313527	0.185060278	0.169456257	0.085060118	0.297799626	0.42457327	0.332147062	0.365212898	0.642123861	0.166900936	0.222978893	0.145356637	0.084604382
FBgn0003656	CG2212	swiss cheese	8.158522055	9.78750708	9.105287706	15.07914781	12.10617593	15.3039523	13.93615781	23.85075029	14.39876369	7.172949005	1.806634274	0.501804341	11.83999584	14.06840684	9.485099478	13.17934837	10.0559977	6.952078315	12.64419893	10.92544683	22.26418353		0.977487955	0.456345245	1.610987539	1.188084432	0.705766496	0.852112764	1.014972886	0.744889762	1.048971675	0.855082487	0.867893453	0.81966002	0.751948095	0.914866602	0.504405649	0.536365208	0.579847905	0.553578726	0.557212728	0.527655442	0.442629359	0.708355195	0.661034676	0.904378758	0.59424101
FBgn0003660	CG12210	Synaptobrevin	275.2123295	282.9316308	225.2041159	380.8277056	418.6175565	467.1065899	607.8215093	504.8921385	515.7119946	705.6759088	58.79960105	40.74013252	488.3236707	237.6188796	361.9513961	332.119579	617.4016912	542.5460789	673.9859913	1046.286655	1267.64605		116.213828	50.54536411	91.07168643	82.81000341	102.5146758	125.6946491	105.3320604	104.0765368	101.9236795	104.5203347	105.0475533	81.18525964	116.268606	74.42255576	109.8554196	105.6201933	115.6817601	110.2521395	117.4466053	106.958268	68.31182842	106.2110849	88.31101426	113.4430535	127.8749223
FBgn0003676	CG5374	Tcp1-like	29.30484692	29.0122791	22.140836	15.96024831	15.78383262	22.18696613	9.98715679	13.08835781	6.232626415	8.770253999	53.56163659	16.97263878	45.28068597	52.90649847	4.533526783	12.7531993	60.36976132	91.37401564	9.145644329	14.31379774	19.54868494		109.8323082	31.9574531	124.0111287	76.40492089	139.3214286	140.3164831	135.4136149	77.33319603	131.5439326	86.39516163	103.2807651	106.7353742	110.9285704	130.9364258	110.2064213	98.25267685	96.19272322	108.6503541	125.3304544	99.56765177	61.92862677	112.1997233	83.73776307	130.5679338	95.13928971
FBgn0003683	CG4216	terminus	0	0	0	0.230726984	0.151277174	0.138698757	0	0	0	0	0.035134774	0	0	0	0	0	0	0.043634464	0	0	0		0	0	0	0.02597925	0	0	0	0	0	0.019574115	0	0.02940851	0.039818522	0.08495052	0.046672567	0.029284653	0	0	0.057176098	0	0	0	0	0	0
FBgn0003687	CG9874	TATA binding protein	93.27315264	112.6569077	71.44148815	137.3586194	170.0621413	186.9384888	90.58911741	95.25056542	82.17830981	75.06874504	5.022614191	6.928919413	245.4436294	283.1586614	210.5066693	216.8414662	227.437606	220.0783316	166.8869871	240.0502022	218.6394946		10.40843885	6.104932561	18.0036945	9.921960402	7.210728709	8.661783615	12.88596558	11.78166222	15.32001561	10.08595739	7.983550179	9.12964452	6.839098551	12.3553756	10.65524206	8.68505813	7.208466673	10.84530231	10.16602375	9.061688473	6.603570081	13.21851668	8.340850543	12.99596003	7.188413078
FBgn0003701	CG5785	three rows	26.11648274	29.79356236	13.65793156	7.321144691	5.94303182	7.963747282	0.883796267	0.44097484	0	0.386952294	1.071508164	0.059507864	24.5907606	21.25018097	64.16513449	0	6.792678242	21.88915701	0	3.582838838	0		0.170960545	0.163410546	0.474967538	0.293770958	0.024815489	0.058778798	0.362836084	0.310189572	0.35107097	0.26158634	0.04273909	0.151158507	0.075044027	0.213469475	0.023989504	0.010034792	0.033459331	0.019388964	0.052245821	0.038297991	0	0.078759178	0.008093993	0.117587314	0
FBgn0003710	CG1232	temperature-induced paralytic E	0.032933135	0.042735838	0.077899971	0.001230938	0	0.004439781	0.009361595	0.003114012	0.015452168	0.036889062	0.288537266	3.419325622	0.021296874	0.007503071	0.003974666	0.013591059	0.023983771	0.0027935	0.184923905	0.177105369	0.324763241		0.055518275	0.039331615	0.085866948	0.031221858	0.07736315	0.091622473	0.054986658	0.033241545	0.092346409	0.105858759	0.041637687	0.053014714	0.083744312	0.068062348	0.04674257	0	0.148642646	0.071779352	0.167968107	0.061563211	0.361329944	0.146483635	0.066237421	0.108829192	0.038895252
FBgn0003714	CG7925	technical knockout	4.202847976	4.100635736	3.915341512	2.503980488	4.205037965	2.669667055	1.444723925	4.302706107	2.495850208	4.542511637	6.397359575	5.793339538	13.88794635	26.40390365	1.735285884	3.086379767	31.98433716	53.53750559	3.157834084	5.431949166	6.079151378		16.58244128	13.49895447	24.01164733	24.71590392	32.88689424	26.08341015	32.33725963	33.24947288	26.22773668	28.49979927	35.40354628	25.54965536	27.14933085	45.35391329	44.34222407	19.13866782	22.57960094	30.17211216	27.72456935	28.50862012	23.76067496	36.41501838	29.99869055	46.08056329	35.93818632
FBgn0003715			0.082990534	0.082840814	0.303806349	0.062038544	0	0.027970294	0	0.019618045	0.032449176	0.017214695	0.059050378	0	0.185772108	0.059085996	0	0	0	0.005866281	0	0	0.033540731		0.05124285	0.009429276	0.028819779	0.010915714	0.087228268	0.146550226	0.032955956	0.051981285	0.093270485	0.065795722	0.071621776	0.04942635	0.132171479	0.07376698	0.080402782	0.024609093	0.11980014	0.112532745	0.086485349	0.051656609	0.053503343	0.071991224	0.037714088	0.069689032	0.004895448
FBgn0003716	CG14026	thickveins	8.540961313	8.017553649	6.779119314	16.40832151	30.84303375	38.3807951	7.023599899	14.34214338	7.890225142	3.203654303	4.218171157	0.892093232	12.53668201	9.275626437	4.139222244	9.770650006	3.778459329	5.258373804	5.169861579	8.71192108	7.0109921		0.843272806	0.384050541	1.576795043	1.620292746	0.737247737	0.843026733	1.287214526	1.313470242	1.774303846	1.802588294	1.179742196	1.366165147	2.867826405	2.422154475	0.813743685	0.753880362	1.999524202	1.92892857	1.1016912	1.765554466	0.856767342	2.036689608	1.028198821	2.603335741	0.3203867
FBgn0003719	CG6868	tolloid	0	0	0	0	0	0	0	0	0	0.004511551	0.046124203	0.311573393	0.002704796	0.002064666	0	0	0	0	0.005174914	0.006962168	0		0	0	0	0.01136834	0	0	0	0.006602039	0	0.068523981	0	0.193034412	0.008712155	0.024782507	0.122541558	0.064073808	0.017091469	0.024760348	0.01667991	0.01222695	0	0	0	0.025027148	0
FBgn0003720	CG1378	tailless	0	0	0.031253848	0.010371023	0	0.012468832	0	0	0	0	0.159792518	0.184290145	0.013802508	0.01580391	0	0.038169595	0.013935898	0.00784536	0	0	0		0.042019714	0	0.097484241	0	0.018297902	0	0.029726681	0.022872079	0.10354601	0	0.015757007	0.08916636	0	0.064392319	0.07075542	0	0	0	0.115571638	0.0211795	0.804344626	0	0.071618052	0.086703959	0
FBgn0003721	CG4898	Tropomyosin 1	438.8383515	446.644592	377.1668119	592.0762945	606.8677313	679.1803933	348.9070711	365.6124262	268.5395785	209.2287049	19.0086074	3.188775506	532.4151276	694.3468552	599.1494698	651.9349789	405.0742881	426.2478294	298.7423267	431.5010513	411.3552979		11.66104225	3.755211329	16.25573223	10.35987456	11.98292881	14.77964698	10.33640665	8.639674598	14.64339694	9.796702032	13.34242094	10.1700949	22.19765705	14.35364194	15.25613827	10.76133621	19.99677718	16.61042603	15.12490908	13.26767134	8.735864593	11.96645812	15.88909098	14.72146623	14.53755301
FBgn0003731	CG10079	Epidermal growth factor receptor	2.125587383	2.845077482	2.557461288	5.47106601	4.640773852	3.060924464	0	0.15987534	0.100739577	0.020041354	1.210335942	0.348972827	4.205365734	6.961339164	0	0.332273163	0.558046653	3.025480133	0.022988163	0.092782679	0.156192523		0.539299379	0.380274135	1.075674551	1.267835906	0.585183229	0.54713865	0.910031451	0.478823791	0.983099719	0.911548976	0.54370655	0.525298378	0.45405262	0.849019473	0.197252528	0.140112327	0.364401215	0.517378648	0.188451658	0.258458426	0.321545737	0.326573743	0.244862828	0.492549272	0.027872326
FBgn0003732	CG10223	Topoisomerase 2	125.7681042	123.161283	159.9244037	207.3261804	96.40732799	174.0503813	38.68780922	33.08364189	30.88789324	31.05835632	12.98312242	1.814874673	356.0394934	164.1121332	25.75364369	22.13863284	53.88612437	110.9614618	87.47428506	64.33762074	72.26920528		8.769960696	1.797826755	11.41883992	8.021201255	5.369550478	6.916353307	8.618619699	4.843334176	12.59007353	5.334407072	2.64652688	3.234670262	3.825033221	5.706006056	2.741941103	3.546533449	2.928845815	3.315998695	3.015128566	3.109596851	1.572554207	4.358228968	2.945847453	7.545519139	1.308984781
FBgn0003733	CG1389	torso	0	0	0	8.81248898	7.765561579	10.08648179	0.178723245	0.089174912	0.196666041	0.54775247	0.010981486	0.013569692	0.375305529	0.214862941	0.455284775	25.68737369	0.805231666	0.373317082	0.448780018	1.086794448	0		0.077968921	0.013151583	0.024564646	0.016239795	0	0	0.024515024	0.021219937	0.021348103	0.015294881	1.279958436	1.222499252	1.49967142	1.98694146	1.404062265	2.256217376	1.80368363	1.403026702	1.700682764	1.650568036	0	0.035919212	0.033222395	0.053627321	0.057658487
FBgn0003741	CG16724	transformer	5.49231733	6.134371002	7.624364732	3.062640452	2.226298384	1.454178113	1.561249755	2.189604347	1.346532964	2.7219299	4.131704267	3.771480903	4.312272338	6.036679163	1.25406352	7.922907716	7.932533417	12.62484391	3.729630374	2.565884058	3.45557518		7.675528797	7.47548795	16.60085089	15.76801264	14.23947679	12.71581952	12.75683367	11.88992274	9.716212063	13.32836769	7.905338188	7.892777077	6.627238942	9.264761882	8.896683215	11.71987304	4.241161408	5.884794714	5.783804652	6.836562249	9.057055503	12.00834556	10.7972189	12.44783938	11.80440504
FBgn0003742	CG10128	transformer 2	2.069829421	2.159302635	1.8756492	6.6486303	5.858037966	4.552721834	7.837574655	5.503534177	3.204747774	1.833589125	3.08612637	1.133077542	3.80105228	1.311869441	3.193003785	5.823053674	2.903742612	4.384847623	6.124440186	6.904552184	6.415448924		0.75798735	0.617040432	1.758503665	1.362982789	0.785717531	1.142990113	1.334759242	1.562893799	1.680050766	1.594232874	1.031908593	1.346209958	1.260531761	1.750762269	0.967664833	1.249139765	0.957815674	1.309094448	0.849774263	1.12539774	1.088208945	2.086884948	1.211163137	2.507563751	1.313155482
FBgn0003744	CG8637	tricornered	7.713287285	8.055225391	8.250037314	11.58039789	14.37537479	12.02956187	15.72273222	20.82280163	11.06668871	10.2317042	8.796400818	3.210792218	12.81649035	8.343475024	11.53857462	12.30468801	6.559700048	7.142873478	20.69631563	19.23364744	17.55138179		3.581634045	1.424044744	4.175240022	4.121330246	2.228083012	2.416110955	3.161610221	4.107974555	4.747888486	4.127125157	3.71745322	3.477803175	5.788469995	3.552893302	3.796285965	4.003746199	5.170942892	4.401104521	4.969466989	4.408421731	2.162902126	3.7848436	2.425451571	4.97366287	2.526040776
FBgn0003747	CG15779	Gustatory receptor 5a	0.031738781	0.027155591	0.02042853	0	0	0	0	0	0	0.003762036	0.034639586	0.1883364	0.002255442	0	0	0	0.004554478	0.006409977	0	0	0.007329868		0.05465383	0.055313147	0.084529959	0.256130994	0	0	0.154658543	0.059498107	0.134679306	0.038596477	0.040989368	0.057988056	0.058885981	0.111670975	0.230073831	0	0.038507424	0.185951878	0	0.11019026	0	0.082401609	0	0.056386668	0
FBgn0003748	CG9364	Trehalase	16.31316542	16.57550893	17.52820144	13.50053658	17.2394703	24.31265469	90.00054794	134.6332054	127.4378527	69.62266753	5.308030499	3.251855958	18.58371669	37.30856428	40.95547119	36.72469568	52.74909789	18.3416089	29.51438809	24.94209297	26.77697704		11.49617335	8.751261705	14.65123443	9.280804831	7.899125776	9.70936336	12.59549482	17.52552477	16.10089072	15.49121468	13.57914992	11.55287658	15.04051011	4.779029806	8.702730282	13.76982164	12.83386128	14.43505973	17.14210817	11.72910756	29.52385253	11.63452097	7.470417299	7.722749125	1.308955804
FBgn0003751	CG5619	trunk	0.120974265	0.135850523	0.093680806	0.203473824	0.048175298	0.197064419	0.103881095	0.050044713	0.090659786	0.109784701	2.106652373	1.38835491	0.481418102	0.465096158	0.574885238	0.020801851	0.252528873	0.34632378	0.212277026	0.21782358	0.317797382		2.492883864	0.513935649	3.451001077	2.423080513	3.698914625	5.142545001	4.115021941	3.995378847	3.526551678	3.260133266	3.773856756	4.996045739	3.11699567	3.82017289	3.69239804	5.706622581	4.163342318	3.738223071	2.539431238	3.257608873	0.824772427	2.958096319	2.75388462	3.71499921	3.104846536
FBgn0003861	CG7875	transient receptor potential	0	0	0.016785659	0	0	0.004464465	0.009413643	0.002348494	0.00258968	0	0.012469916	0.123271425	0.002470994	0.002829295	0.011990294	0	0.004989748	0	0	0	0		0.039349701	0.039824397	0.015214984	0.036881873	0	0	0	0	0.003030203	0.017367948	0.022133665	0.036531494	0.003533064	0.09547612	0.041412178	0	0.003465575	0.006694088	0.013528499	0.014875286	0	0	0	0.015223992	0
FBgn0003862	CG8651	trithorax	10.78841309	11.23463448	8.11218264	13.90623476	8.00298342	10.90150309	5.829533539	7.912703465	3.830630196	5.068397121	0.931411907	0.724699555	14.35920757	15.32863664	15.37817777	13.83801868	10.48540598	11.13795554	9.87901875	9.408182783	9.804447705		0.917683411	0.481791088	1.574731894	1.643207886	0.782023089	0.941281375	1.233051009	1.369493855	1.556660341	1.626918348	1.30288735	1.843883483	1.055576591	1.013047232	0.679803856	0.750067904	0.893975287	0.943190929	0.749315443	1.058717785	0.5944914	0.736954792	0.916731691	0.795557539	0.709885217
FBgn0003863	CG18444	alphaTrypsin	25.81629328	26.29410299	14.87760538	19.91575759	60.10291597	106.029129	2532.299795	3870.096568	4364.421119	6922.385287	96.92438113	56.42088703	16.23918153	24.7918778	480.313361	523.1007253	4426.782756	81.22723325	1355.625159	132.0296703	148.255429		5.776147185	9.918740721	33.51334394	960.5668749	22.10148239	21.1940624	26.92946917	16.41611583	0.204172262	10.36494928	28.08701143	22.55499363	180.2753235	143.3660542	935.3132576	75.5836546	54.80748183	40.40042395	14.09627945	7.254619202	10782.68342	3645.37629	4023.020033	2063.524223	1001.984521
FBgn0003865	CG1502	twisted gastrulation	0	0	0	0	0	0	0	0	0	0	0	0.028761016	0	0	0	0	0	0	0	0	0		0	0	0	0	0	0	0	0	0	0	0	0	0	0	0	0.048499611	0	0	0.031563957	0.13882482	0	0	0	0	0
FBgn0003866	CG1374	teashirt	1.710399373	0.853656856	0.963279808	0	0	0.864683683	4.05166047	4.750754132	7.802242164	5.144418659	0.196330029	8.081365425	1.38258019	0.487094828	43.09149979	31.46953268	11.97288453	2.055326145	10.88602413	9.033807751	9.677641488		0.67116104	0.069667447	0.328271108	0.306469503	0.224818261	0.18637922	0.194793938	0.337223	0.365764462	0.419284003	0.800210873	0.264757384	0.852925858	0.615346718	0.376714294	0.890929242	1.000322286	0.726045414	0.988067901	0.390334791	0.549034899	0.324330087	0.307978813	0.159794003	0.006028271
FBgn0003867	CG6705	torso-like	0.618262208	0.35265533	0.397941814	3.730406366	1.341974927	2.897375168	1.171650827	0.459329672	1.197186615	0.696192005	0.159201058	6.224311532	0.527224208	1.458876888	1.279155975	4.009475602	0.931558945	0.062432246	0.462322808	2.205254082	0.142783695		1.78341414	5.630868165	0.148922563	0.176573958	0	0	0.097734944	0.355483756	0.39459749	0.257210638	3.080081732	3.891030723	0.225529797	0.500401014	0.264350715	0	0.946828896	0.273478888	0.431789473	0.265873938	1.009722937	0.331372912	0.053514723	0.272106548	0.079189389
FBgn0003870	CG1856	tramtrack	43.12136502	45.58233447	44.66452421	24.71625893	16.90793362	14.01628199	12.42202016	10.51588653	9.389986451	8.891891764	3.47893713	2.902875279	32.44562812	14.69683586	18.91955664	27.89409218	11.32810648	13.69267552	11.2005517	17.8073239	27.547685		3.438478164	1.858094535	5.572357369	4.442569432	3.975000636	5.472638296	3.80594506	3.097061138	7.230809549	5.157814981	4.684184317	5.08224755	5.510235525	4.316666898	3.597571582	5.540807744	4.538484294	3.776961977	4.284233617	3.623108452	2.285269861	3.311073725	3.971888253	3.960509153	1.218539348
FBgn0003882	CG10520	tube	0.926049454	1.030181199	1.13105447	1.474173313	1.315161889	1.308590634	1.162905112	1.614115727	0.715443007	0.88176293	5.327409065	3.119968604	2.328238619	0.664076884	0.478026571	0.951583168	1.008660415	1.196398789	0.921156752	1.114294669	1.650369306		2.733194048	1.098887861	4.811179708	3.210999452	3.676565861	4.605237713	3.085793465	3.76517016	4.013443329	4.14459618	3.460869003	4.389629152	4.296239974	4.236244849	3.215321449	4.104126266	3.231525293	2.980872726	3.057168727	3.651667215	4.742157048	4.868798533	3.605499699	5.089253294	2.629617654
FBgn0003884	CG1913	alpha-Tubulin at 84B	3579.611483	3591.17148	3153.630668	805.1549244	831.1550993	1123.072048	499.7797276	638.2364105	613.8682056	668.6076625	1066.756697	345.5054324	3225.600504	3032.519026	525.8581125	633.4649593	2131.547989	3679.539884	678.2177685	1822.668512	2547.461739		1997.60153	1327.43866	4208.517575	2775.85137	2522.592168	2391.913035	4653.840847	4012.750845	4386.138618	3913.992405	2902.347214	2457.358539	4170.776979	3418.967518	2524.134348	2253.815755	3723.369066	3849.114401	3782.566317	2984.681493	1056.919031	2765.614946	1885.883766	2849.954891	682.8602228
FBgn0003885	CG2512	alpha-Tubulin at 84D	15.80433375	17.81739874	14.66021131	12.6656605	15.81119857	26.67444458	12.28844657	13.97692214	14.83073044	16.96995603	22.53009836	5.922892695	66.15376544	97.00602874	14.9226691	9.527578112	75.76964869	93.92581265	27.91480531	37.67474728	39.15064803		29.82213723	13.38175278	46.84621552	31.63884984	34.06225224	34.3712066	38.52343252	24.90960335	57.79348244	30.8051427	48.53186828	49.10110006	32.82672549	66.23608257	34.99193703	36.49121025	32.37379687	39.05864174	30.84368519	40.81749315	27.14990629	47.91276373	26.11635406	50.65616291	22.79753593
FBgn0003886	CG9476	alpha-Tubulin at 85E	0	0.108068167	0	0	0	0	0	0	0	0	0.065540296	0	0	0	0	0.148929578	0	0.015305456	0	0	0		0	0	0	0.024230805	0	0	0.018288986	0	0	0	0.019388622	0	0.018569336	0.026411072	0	0	0	0.017591638	0	0	0	0	0	0	0
FBgn0003887	CG9277	beta-Tubulin at 56D	1137.239399	1121.305893	1277.842352	203.4885757	193.1916517	178.5117566	103.8869383	120.4103929	82.77452488	102.657461	240.7558751	92.47163019	738.7551238	424.07826	163.2584039	208.8846288	692.4654403	1194.049593	119.1681887	316.675081	317.0714819		472.0259664	240.992027	733.2624973	610.6046753	439.8565124	485.5651711	656.3209538	626.4803492	704.9861758	646.0808885	396.4058613	393.8846615	442.6701377	413.2147217	336.978273	354.626557	415.5923079	415.8048101	517.2586112	472.6021179	231.7198885	397.3670908	314.0645339	388.7727801	125.6488449
FBgn0003888	CG3401	beta-Tubulin at 60D	138.8219466	132.9510593	173.1295606	208.7789598	106.1134207	250.7320997	74.86011891	40.04519595	13.7906689	16.12234116	503.0064985	36.49057653	428.018186	205.7645238	42.26544535	31.43793369	49.04546946	139.5797719	9.183412136	148.303337	367.3467519		99.58812287	29.09590032	224.8791424	121.9385713	237.7076866	302.9780398	246.4948744	160.9787844	222.8010289	147.7753621	142.8374616	106.9488591	207.1631869	163.5186878	210.5677495	229.9246697	254.8580463	179.352541	178.61144	109.9169697	63.54411885	129.4749586	124.4675012	221.5879762	24.93883924
FBgn0003889	CG9359	beta-Tubulin at 85D	0	0	0.112015842	0.037170428	0	0	0	0	0.025922589	0.020628388	0	0.124714391	0.024734547	0	0	0.068401166	0.024973586	0.014059142	0.189292099	0.095500391	0.080383791		0	0.089534589	0.057011425	0	0	0	0.031292943	0.036115771	0.21800344	0.015618889	0.149285016	0.211194955	0.127090512	0.180760187	0	0	0.218159929	0.060199522	0.182491446	0.11147711	0	0.033345573	0	0.068454212	0.108463033
FBgn0003890	CG4869	beta-Tubulin at 97EF	85.62311775	96.12126278	98.12145567	104.2656591	136.6028454	190.1531563	231.8698944	232.7934547	172.2121711	155.9859006	4.925179419	2.377114547	178.8874049	112.2376152	310.6120471	156.3638643	803.1126352	852.6997224	143.1372059	98.19283167	97.8961754		18.74152374	8.188457117	31.25469344	25.28882015	26.89209195	24.63504694	38.7006091	37.92536764	39.53038923	44.36227943	45.9470342	45.49271187	41.22283125	46.12727422	45.69196535	39.73506555	45.75752968	62.85554461	66.89318379	71.98867608	28.43763474	40.27427797	26.94695037	39.29634875	32.9771759
FBgn0003891	CG9450	tudor	4.912585981	5.562093657	5.405349655	5.355499734	3.834625033	2.728819988	4.385471913	5.849415454	4.636038296	5.793293804	2.711175592	5.643205847	7.240621131	6.04949719	12.81860872	9.323342783	11.52561118	12.81616234	8.171115288	9.5662373	7.610807111		1.52844214	2.953135568	2.988201883	4.716368962	1.914609485	2.083237354	1.923854256	3.641168136	3.760310249	4.345572883	5.400280592	6.950085781	2.34543952	4.147069396	2.970602258	2.799784117	1.080390186	1.884267037	1.49796267	3.151602588	8.644278466	6.213739145	7.049743247	5.964582475	5.760781645
FBgn0003892	CG2411	patched	0.001163565	0	0.001310616	0.004349043	0.000570294	0.0020915	0.013230229	0.068763469	0.058233875	0.041513546	0.158522261	0.327241649	0.009839635	0.013254599	0.04634172	0.185672496	0.01490209	0.001809454	0.311175145	0.073747139	0.07900305		0.147125937	0.126565675	0.022755129	0.082739335	0	0	0.036429282	0.036037471	0.163148103	0.093510164	0.220683501	0.249762465	0.10039519	0.105214839	0	0	0.082928363	0.085097761	0.111280767	0.07415695	3.013436817	0.221821857	0.200608181	0.037947668	0
FBgn0003896	CG10619	tailup	0.799663502	1.026283966	0.643374973	0.725873924	1.735717234	0.051335341	0.216488453	0.378063221	2.858671922	5.73449759	0.456752063	0.87579796	1.363828973	0.1951985	0.27574448	11.62893462	0.143438465	0.048450112	26.58251496	9.873300836	30.10237735		0.099400923	0.138325066	0.028825825	0	0	0	0.008790099	0.020289635	0.045927411	0.008774603	3.499137421	2.709132235	0.026774523	0.06346878	0.015691639	0	0.013131537	0.012682406	0.038445997	0.018788162	1.974092929	0.791484179	0.111180633	0.076914375	0
FBgn0003900	CG2956	twist	0	0	0	0	0	0	0.243713516	0	0	0	0.038923818	0.006413027	0	0	0	0	0.129181551	0	0	0	0		0.020471143	0	0	0.009593645	0	0	0	0	0	0	0	0	0.007352113	0	0	0	0.007211672	0	0	0	0	0	0	0	0
FBgn0003916	CR31656	small nuclear RNA U1 at 21D	0	0	0	0	0	0	0	0	0	0	0	0	0	0	0	0	0	0	0	0	0		0	0	0	0	0	0	0.17564118	0	0	0	0	0.26342135	0	0	0	0	0	0	0	0	0	0	0	0	0
FBgn0003920	CR32913	small nuclear RNA U2 at 14B	0	0	0	0	0	0	0	0	0	0	0	0	0	0	0	0	0	0.006696137	0	0	0		0	0	0	0	0	0	0	0	0	0	0	0	0	0.216653324	0.178546879	0	0	0	0	0	0	0	0	0	0
FBgn0003922	CR32882	small nuclear RNA U2 at 38ABa	0	0	0	0	0	0.013197979	0	0	0	0	0	0	0	0	0	0	0	0	0	0	0		0	0	0	0	0	0	0	0	0	0	0	0	0	0	0	0	0	0	0	0	0	0	0	0	0
FBgn0003923	CR32878	small nuclear RNA U2 at 38ABb	0	0	0	0	0	0	0	0	0	0	0	0	0	0	0	0	0	0	0	0	0		0	0	0	0	0	0	0	0	0	0	0	0	0	0	0	0	0	0	0	0	0	0	0	0	0
FBgn0003926	CR31927	small nuclear RNA U3 at 22A	0	0	0	0	0	0	0	0	0	0	0	0	0	0	0	0	0	0	0	0	0		0	0	0	0	0	0	0	0	0	0	0	0	0	0	0	0	0	0	0	0	0	0	0	0	0
FBgn0003930	CR31625	small nuclear RNA U4 at 39B	0	0	0	0	0	0	0.05007812	0	0.055105678	0.131554142	0	0.178398752	0	0	0.510281815	0.145405715	0.079632463	0	0.100598261	0	0		0	0	0	0.266877749	0.495962709	0.293688467	0.201434641	0	0.175412733	0.402159097	0.64063803	0	0.818089624	1.454455879	0	0	0.401231198	0.581262164	0.391569642	0	0	0	0.970599894	0	0.797923848
FBgn0003931	CR32879	small nuclear RNA U4 at 38AB	0	0	0	0	0	0	0	0	0	0	0	0	0	0	0	0	0	0	0	0	0		0	0	0	0	0	0	0	0	0	0	0.215049855	0.912699325	0	0	0	0	0	0.19511852	0	0	0	0	0	0	0
FBgn0003933	CR32914	small nuclear RNA U5 at 14B	0	0	0	0	0	0.244893471	0	0	0	0	0.938417875	0	0	0	0.164428691	0	0	0	0	0	0		0	0	0	0	0	0	0	0	0	0	0.277609813	0	0	0	0	0.391083226	0	0	0	0	0	0	0	0	0.25932525
FBgn0003934	CR32999	small nuclear RNA U5 at 23DE	0	0	0	0	0	0	0	0	0	0	0.393992238	0	0	0	0	0	0	0.01621551	0	0	0		0	0	0	0	0.270697204	0	0.219886669	0	0	0.438998098	0.233107477	0	1.116286414	0.635075391	0	1.641952475	1.094963002	1.057512589	0	0.313327266	0	0	0	0	0
FBgn0003935	CR31853	small nuclear RNA U5 at 34AB	0	0	0	0	0	0	0	0	0	0	0	0	0	0	0	0	0	0	0	0	0		0	0.324474762	0	0.300500142	0	0	0	0.174512165	0	0.226412405	0	0	0	0	0	0	0	0.218164014	0	0	0.409139078	0	0.273220049	0	0.224612422
FBgn0003936	CR32877	small nuclear RNA U5 at 35EF	0	0	0	0	0	0	0	0	0	0	0	0	0	0	0	0	0	0	0	0	0		0	0	0	0.605770128	0	0	0	0	0	0	0	0	0	0.330138398	0	0	0	0	0	0	0	0	0	0	0
FBgn0003938	CR32908	small nuclear RNA U5 at 63A	0	0	0	0.003851519	0	0	0	0.004871763	0	0.008549875	0	0.207406679	0	0	0	0	0	0.001456778	0.009807018	0	0		0	0.335026787	0.341326936	0	0.288303526	0.68288538	0	0	0	0	0	0	0	0.338190554	0	0	0	0	0	0	0	0	0.282105254	1.024587024	0
FBgn0003941	CG2960	Ribosomal protein L40	3726.036552	3732.111635	3506.282685	3013.953848	3396.458162	3377.468228	1865.598406	2616.308319	2011.06391	2514.679013	617.322559	1322.282627	4438.464338	11205.52202	1109.223102	1372.243341	4582.71551	7936.092026	1784.426487	1522.361285	2335.873208		5814.032168	3190.333695	6780.034471	6068.461963	6908.243908	6703.047684	4555.840549	4859.012537	5128.694097	5034.194058	4807.878084	4575.45483	3968.290295	4493.216609	4865.772529	5092.033961	3587.525168	4817.420085	4964.757172	4701.36928	3523.326584	3565.038205	5308.202733	3682.516348	3268.405794
FBgn0003942	CG5271	Ribosomal protein S27A	124.0540751	126.316826	126.5902762	117.4389778	103.7364462	126.4475591	96.31208996	119.3189806	84.57193369	108.1329796	2429.820676	3130.65912	267.8924165	532.1303496	56.01139853	63.36664552	203.9244825	288.0521467	69.49020979	72.59508312	82.90765707		6746.521357	3981.194615	8712.190435	7912.999185	9116.198398	8466.955667	9496.01787	9029.494052	8215.016815	8297.143025	8885.567955	8680.867259	8018.784247	9574.367098	7823.596093	9766.074823	8307.462474	8955.296698	7799.451139	8389.720728	6453.654762	6281.608298	8032.044079	7154.002362	5386.408857
FBgn0003943	CG11624	Ubiquitin-63E	430.8029448	416.5667612	409.5601091	316.1755812	191.32229	193.8893033	452.9168176	400.5555914	271.8370252	644.0065167	8.801535659	8.006144011	365.593032	368.3724405	420.6938028	415.0481189	776.5526888	356.2969897	537.3790112	906.7941172	874.3891297		17.15535002	19.66071272	23.83557962	40.63368361	16.37422239	16.67394553	22.44923973	26.42067151	30.19582946	39.17627876	19.49493596	21.3441281	19.79815042	26.64603183	23.89722296	15.59616618	21.51737442	22.61132089	27.88116777	28.88756947	12.98282249	27.37470118	16.72833124	30.18216756	29.4502987
FBgn0003944	CG10388	Ultrabithorax	0	0.263122494	0	0	0	0	1.373726807	0.623116622	1.786484996	0.109356083	0.022036113	0.017427049	0.131123826	0.150137148	33.72217976	30.82194753	0.066195515	0	0	0	0		0.010430476	0.003518768	0.004481173	0.003258775	0.013626164	0.007172308	0	0.000946249	0.003212879	0	0.002607555	0	0.003746056	0.014207988	0	0	0.004899331	0.00118294	0.003586017	0	0.002218455	0.001310503	0.037036703	0.012554713	0.008525337
FBgn0003950	CG1501	uncoordinated	0.016675554	0.01664547	0.05634903	0	0	0.022480643	0	0	0	0	0.092704056	0	0.041475316	0.009497871	0	0	0.029313299	0.087226065	0.02380562	0.032027341	0.026957786		0	0	0.03299085	0.017136739	0	0	0.01293451	0.01492796	0.050686167	0.006455854	0.020568307	0	0.026265563	0.14009016	0.015393355	0.057951264	0.012881918	0.006220662	0.069144482	0.027646523	0	0.006891468	0.02337154	0.018863075	0
FBgn0003961	CG7171	Urate oxidase	0.061239949	0.550165214	0.344897262	0.366233308	0.090045937	0.137597973	1.247581095	0.260576042	55.45599229	5.614716872	0.695262055	1.435247642	0.091389333	0.034880348	32.74207067	22.74560834	1.722420676	0.155837372	1.078237707	1.293802914	0.49500408		1.80678112	0	0	0.151202528	0	0	0.045650006	0.105371054	0.178887629	0.387341032	0.362960532	0.273858012	0.092699537	0.593307358	0.13582013	0	0.045464391	0.109773494	0.443696187	0.162622313	0	0.097288746	0	0.0998607	0
FBgn0003963	CG2762	u-shaped	0.740510976	0.819085867	0.608665189	0.950028286	0.480655486	0.96232278	0.692178567	0.520414778	1.502471048	4.508482363	0.161996643	0.243373501	2.110595816	1.413505317	4.347803203	14.17868583	0.889589056	0.478168291	11.48563622	13.83798636	25.6894162		0.322858008	0.105513929	0.330296609	0.294729408	0.171346165	0.249757699	0.277178524	0.194958643	0.389509863	0.380003309	0.25979344	0.256915776	0.263309717	0.26455792	0.263329732	0.348218153	0.267758112	0.299793071	0.286747869	0.311903874	0.075106269	0.136904962	0.13183708	0.183895895	0.093067499
FBgn0003964	CG4380	ultraspiracle	3.812286886	3.733946211	3.729603156	2.243291635	1.377252823	1.670244216	1.712863884	1.717746865	1.300094266	1.32910647	4.524846587	2.828944956	1.433412818	1.668446151	0.964844027	2.207679228	0.564823108	0.629198729	1.930507987	1.730223817	2.131478455		3.503649916	2.485108686	3.25738341	1.916763554	3.242908643	3.901113345	2.369748909	2.218299366	3.093169083	2.567447381	1.847067271	2.09200653	3.00627687	1.445239525	2.863435526	2.416197355	2.613167149	2.583643177	3.094563249	2.682205484	2.123325017	2.696483264	2.279948761	2.283786954	2.372440905
FBgn0003965	CG2155	vermilion	0	0	0	0	0	0	0	0	0	0	0.039550179	0.019548676	0	0	0	0.111031561	0	0.002282137	0	0	0.104385798		0	0	0	0	0	0	0	0	0	0	0.046800122	0	0	0	0	0	0	0	0	0	0	0.070562298	0	0.03219009	0
FBgn0003969	CG9209	vacuolar peduncle	1.988523809	1.702866486	2.581702723	2.957345254	4.196029618	2.248082804	1.249520099	1.608117249	1.369508587	1.506632872	3.115302408	0.473389673	2.264675007	0.643794015	14.56377962	15.27536346	2.136752049	3.139690697	3.780044767	3.175959113	4.246732171		0.824748282	0.350124854	1.814934987	1.623869108	1.431758579	1.567196881	1.372513096	1.209687675	1.606113894	1.504953036	1.22256252	1.095297092	1.471082178	1.662540349	1.787216393	1.634564135	1.448831347	1.143151557	1.908729002	1.213632017	2.087326791	1.64405549	1.787778768	1.676096785	1.221536151
FBgn0003975	CG3830	vestigial	0.774439497	1.391476253	0.523387888	0.926276214	0.45548784	0.626422304	0.073380895	0	0.565235427	0.19277003	0.13223926	0.169942751	0.308188847	0.176438546	0.74773047	13.63629658	0.622334478	0.372246569	3.464123135	0.594960464	1.0015703		0.333832257	0.010558108	0.086053217	0.21511591	0.399769071	0.462692899	0.073802597	0.05678464	0.289208541	0.176813992	1.31443232	1.317174242	1.236409472	1.790512325	0.720225996	0.60621407	0.742375377	0.738280887	0.746018923	0.999066826	0.026626012	0.212337736	0.08890327	0.258312486	0.02192604
FBgn0003977	CG3496	virilizer	0.034057641	0.033996199	0.021456625	0.008198779	0.005941415	0.005966197	0.002734816	0.004366563	0.003009376	0.003592151	0.308137213	0.412118345	0.016367293	0.028275285	0.000696675	0.0190578	0.073349889	0.06332695	0.007141902	0.007760706	0.009331823		0.772159286	0.528218704	1.024700021	1.065495939	0.734756343	0.833312018	1.072290178	1.120800165	1.312561581	1.388490472	0.729243688	0.849609018	0.272181794	1.037196877	0.186604218	0.566538475	0.211571078	0.491376613	0.929144224	0.814430819	0.264593367	0.997102879	0.38994426	0.582728248	0.450802455
FBgn0003978	CG10728	valois	1.024197551	1.267137828	0.97490334	1.924848885	0.90498921	1.322399769	1.086645836	0.511497839	0.293294444	0.371037533	7.886401358	2.759512913	4.212141204	4.592859686	0.783439556	0.77390734	3.897840331	7.170320085	0.803136233	0.886576028	1.026081878		12.13505191	2.431351735	15.57697884	10.73890221	11.48067384	12.10365262	19.74089951	15.3230129	16.77327867	12.70238672	15.52263039	15.4896536	11.17215245	25.55001495	10.91702066	10.18532183	11.41445093	14.94324483	12.53733722	16.17617187	3.498108166	13.23443395	8.792849458	15.09367042	3.30139483
FBgn0003979	CG9048	Vitelline membrane 26Aa	0	0.056445998	0	0	0	0	0	0	0	0.070378399	0.148955218	0	14.62716417	36.42721311	0	0.077788667	0.383413597	0.023982967	0.645812685	0	0.548494861		0.176264516	0	0.075727296	0.550700117	0	0	0.145480574	0.063962612	0.289570226	0.020746303	0.110162624	0.187017755	0.126609108	0.270113235	0	0	0.020698435	0.019990498	0.040400042	0	0	0.221461757	0.05007063	0.272779662	0
FBgn0003980	CG9046	Vitelline membrane 26Ab	0	0.025168465	0.018933661	0.009424189	0.032954726	0	0	0	0	0	0.330323092	0.163270537	1.304408759	3.379639386	0	0	0.037990812	0.00237637	0.007998852	0	0.027174004		1.172652569	0.79119926	0.235105993	0.427431403	0	0	0.368705966	0.212765231	0.682285366	0.506077007	0.097718654	0	0.093589453	0	0	0	0.045900849	0.044330928	0.089591134	0.197020185	0.083137061	0.589336309	0.55518314	0.067212909	0.136923732
FBgn0003983	CG9271	Vitelline membrane 34Ca	0	0	0	0	0	0	0	0	0	0	0.650583821	0.160783749	2.195597702	5.11432161	0	0.020865045	0.308525987	0.002144296	0.007217692	0	0		0	0	0.264600083	0.320701833	1.117479003	0.617609571	0	0.046561019	0.316185136	0	0.128307056	0	0	0	0	0.180752751	0.060268972	0.116415251	0.058817709	0.086230823	0.109161056	0.064484453	0	0	0
FBgn0003984	CG10491	vein	16.94292103	16.53046312	11.81987123	0.326850847	0.750054241	1.91570401	1.553614817	0.465110617	1.453150557	1.043002127	0.974680284	0.4177113	2.22935834	1.774383269	6.464281576	10.45057936	1.660727405	3.515622876	1.326400698	2.204380238	1.590387869		1.057817983	0.778193974	0.607223637	1.949626292	1.621907959	1.861255872	0.770359418	0.875780184	0.698223481	1.16762664	1.613355141	0.584754565	1.171655975	0.5358037	0.793316467	1.300764752	1.236957986	0.804499152	1.674760584	1.886291019	0.618241704	0.502585953	0.446946365	0.256789849	0.087187182
FBgn0003996	CG2759	white	118.5468057	117.4299351	126.8833234	14.39237079	5.821857863	5.161033432	21.52256874	23.95077805	0.184545288	0.016317265	77.52919619	53.7662132	73.95675442	58.04435726	19.22512749	21.42598361	42.39285939	99.34877988	0.056149493	0.151083566	0.127168796		157.5710342	60.53344323	140.988269	67.32161417	98.61929577	113.72524	121.1482055	29.12668871	137.4715256	51.55493244	8.452227344	12.74726376	7.087849196	13.24680321	14.06512148	5.231070699	4.439814269	5.301051624	9.7014209	9.179476431	219.2863689	247.4491072	252.0837134	150.7253766	235.980465
FBgn0003997	CG5123	Wrinkled	80.26855078	90.13920929	73.00229872	152.9487704	313.8034725	105.6525592	59.86943214	78.07790624	29.12291048	22.83760296	0.955642097	0.965237489	27.24862025	11.58406431	5.236502204	50.73312259	18.93149434	10.31265011	19.2272845	26.0414005	43.83870003		7.13254036	5.520093586	7.756518601	15.31210547	3.808196679	4.631823189	5.927062677	15.24400707	8.985983948	15.33319777	12.60619412	15.96305389	17.86539932	12.46382746	4.75772382	6.150540895	12.30014903	13.2132716	6.076358915	10.60015752	3.480218283	4.566383817	2.22909025	2.847431432	0.31230927
FBgn0004003	CG7225	windbeutel	2.067554884	1.303468353	1.470854168	2.603073668	0.373344307	0.244501013	0.154664347	0.154341194	0.794228241	0.180577737	0	4.672544986	1.299134522	0.433857861	4.202628692	4.191412956	0.929113461	0.230759185	0	0.208998932	0.175916835		2.91448738	5.552275508	0.994339258	3.615491187	0.522588075	0.221039215	0.606424286	0.419931378	3.274124821	1.422584889	1.735791884	5.047707636	1.508514209	12.08515045	2.598139004	1.449066268	2.92919892	3.645635503	1.797716835	3.974968637	0.273477173	2.714048793	0.584403305	4.819873064	0.180162806
FBgn0004009	CG4889	wingless	0	0	0	0	0	0	0.014813137	0.06898354	0.016300292	0.004323755	0.070775431	0.157421456	0.002592207	0	0	0.129033289	0.005234518	0.000736707	0	0	0.025272924		0.390839522	0.296665818	0.0071963	0	1.422343518	1.022221121	0.009874924	0	0.017198506	0	0.355934419	0.710885453	0	0.042781047	0.047008572	0	0.019669545	0.009498399	0.038391813	0.014071262	0.089065243	0.505087684	0	0.028802241	0.107570639
FBgn0004028	CG7178	wings up A	0.092268432	0.092101974	0.085033075	0.216327924	0.053445587	0.049001685	0.035765844	0.091210628	0.244885079	0.577656029	1.000045798	0.24058748	0.037552806	0.028665379	36.03944112	27.73919734	0.115853599	0.023716726	0.630660328	0.144991847	0.230522505		0.083780048	0.021197683	0.068388293	0.029447159	0	0	0.046921975	0.007600496	0.021505505	0.012326121	0.083777996	0.037037981	0.037611502	0.082025127	0.440856491	0.036881992	0.024595362	0.028504969	0.026403423	0.077418483	0.298470886	0.023684105	0.220140777	0.010804544	0.114944405
FBgn0004034	CG3757	yellow	0	0	0	0	0	0	0	0	0	0	0.075975932	0.012517675	0	0	0	0.953149302	0	0.003265164	0	0	0		0.079915806	0	0.020600203	0	0	0	0.02826806	0	0.061540777	0.042327344	0.029967693	0	0.028701378	0	0	0	0.014076561	0.067975539	0.068688002	0	0	0.015061138	0	0	0
FBgn0004045	CG2985	Yolk protein 1	0.075649348	0.113269309	0.255629735	0.353442071	0.27808304	0.084986983	0.089600557	0.357653391	0	0.439373639	0.295870604	6.954596937	7.544995838	5.536742227	42.95684892	53.74950782	1.567276166	0.19785235	1.151948711	0.072646688	0.672623192		0.155606764	0.157483929	0.1069636	0.048615947	0	0.026749969	0.036694463	0.16939907	0.0958625	0	1.45877768	0.412749376	0	0.052990367	0.021835032	0	0	0.070590649	0.178326302	0.156863204	0.496439454	1.700910925	4.309741728	0.133783656	3.034270605
FBgn0004047	CG11129	Yolk protein 3	0.248910759	0.124230855	0.700920241	0.604727983	1.219977207	0	0.176888842	0.294198757	0.129764983	0.258157322	0.173314248	1.233575249	6.80997935	10.4911084	41.45628229	35.61032876	6.625763406	0.43986355	0.829124374	0.478062074	0.201195207		0.218762139	0.249076329	0.352444704	0.615127222	0.214339828	0.112820553	0.077381205	0.16372968	0.32007817	0.308979185	239.1079981	118.4911337	0.117851057	0.307301423	2.049032281	0.520043511	0.038533285	0.074430705	0.244435179	0.082698197	345.2644717	140.6715558	0.27964228	0.423184029	0
FBgn0004049	CG9764	yurt	7.270959845	7.014902267	6.305166971	9.449262378	12.40581266	13.23355161	7.970480209	12.8296809	9.024433636	5.540629818	1.803474093	0.802271389	12.92382748	30.82590096	12.81406342	9.499892191	7.08206598	5.999738819	6.760653826	16.59406576	15.93466039		1.181603821	0.727276982	1.784006834	1.584401906	1.749439796	2.407671449	1.4568908	1.10126116	2.014446682	1.321492172	1.443209321	1.320211331	1.919179632	1.313084662	1.433366096	1.345224386	1.636160706	1.880487236	1.449190316	1.531471675	1.840241421	1.741511772	1.311100248	1.671863884	1.393767633
FBgn0004050	CG7803	zeste	14.07313059	12.17204904	10.53777291	1.539176125	2.390649635	3.16204419	1.723673314	4.120611811	2.042621853	1.360074431	0.835755256	0.906789863	5.94646242	16.89654639	8.685366644	8.249702507	8.604294477	8.619502308	3.38646062	2.841125381	5.041347257		1.03990495	1.285724837	4.009850066	2.602514793	2.656332131	2.819734061	2.44214309	1.905274926	3.975929575	2.861809875	2.110580135	2.758364162	3.072521042	1.489534383	2.071482273	2.146427025	2.462427066	2.837797999	2.303616163	2.658579374	1.265497977	2.335634345	0.991267948	1.587192669	0.754829027
FBgn0004052	CG17962	Z600	0	0	0.002662068	0.000883359	0	0	0	0	0	0	0.113935945	0	0	0.001346109	0	0	0.003561	0.001336468	0	0	0		1.258365217	1.00064292	0.50972996	0.421230884	0	0	0.508700284	0.587100528	0.498358029	0.380852654	2.291966227	0.762933358	3.098988509	0.64278602	0.45405299	1.424475326	1.89986958	2.38535621	2.224945382	1.902788759	0	1.626203944	0.153196231	1.205529545	0
FBgn0004053	CG1046	zerknullt	0	0	0	0	0	0	0	0	0	0	0.081472744	0.020134981	0	0	0	0	0	0	0	0	0		0	0	0	0	0	0	0	0	0.039595929	0.02269485	0	0	0	0.065662886	0	0	0	0	0	0	1.107291158	0.048452406	0	0	0
FBgn0004054	CG1048	zerknullt-related	0	0	0	0	0	0	0	0	0	0	0	0	0	0	0	0	0	0	0	0	0		0	0	0	0	0	0	0	0	0	0	0	0	0	0	0	0	0	0	0	0	0	0	0	0	0
FBgn0004055	CG3533	unzipped	6.109680269	5.705196237	3.255915573	10.06751837	4.701066966	3.660702474	3.890550519	2.049918644	3.664655516	2.943473023	4.963187874	11.53407395	2.875793137	1.085124373	1.506456976	0	0.676403398	1.718191458	6.408662028	3.280571475	1.911665913		0.954178578	2.430873147	0.398628488	0.215874446	0.27222842	0.33937334	0.558645403	0.232823906	1.145250243	0.534424755	5.910004464	2.722978512	1.122600762	1.663897525	1.82832004	1.234084846	0.811378645	0.481371185	0.769216808	0.912130484	4.68170821	2.703605123	0.546771274	0.322486179	0.126781234
FBgn0004057	CG12529	Zwischenferment	0.006236944	0.010376153	0.017562922	0.014375579	0.024964606	0.010743744	0.022161472	0.030961236	0.024928277	0.019837146	0.555509266	1.287449302	0.025337053	0.029603058	0.080291238	0.035748644	0.24903211	0.109040738	0.015334169	0.045918643	0.018484905		0.447975782	0.581509063	0.230952859	0.611565585	0.254446307	0.361614023	0.248023327	0.482381509	0.40796781	0.522681782	12.27034046	7.801203431	1.273116512	1.124255085	2.082605642	1.121523051	1.639904168	1.451278577	2.765571811	1.600209783	2.572556138	1.967508408	1.319572458	1.175542682	2.053637657
FBgn0004066	CG3422	Proteasome alpha4 subunit	11.15307537	11.16779949	10.04614871	13.84990557	14.10660422	15.34941462	19.33320237	40.42577676	16.39692498	22.98272237	93.51006401	91.93963532	45.78160207	24.71387744	19.96961598	8.307471347	45.08005779	65.38148447	29.27728991	31.10873681	33.12575857		89.54988093	36.11868427	99.21841971	86.82687972	63.43168718	69.47108137	140.1981666	109.8335565	125.0141446	105.514352	130.8100277	116.0247638	103.6090649	168.161364	118.8738961	101.9781158	117.904385	126.9699697	100.1365981	117.1240805	88.74031435	179.1738416	111.0720953	186.3526559	143.7708908
FBgn0004087	CG14887	Dihydrofolate reductase	3.512634318	3.702770875	3.103853872	2.161779316	1.669688747	2.068358195	1.972618765	2.81316147	3.780892352	3.95718427	10.68435022	11.22734441	4.466209432	3.009652593	0.493374065	2.145266022	7.250735075	12.10222022	2.399203916	2.44267036	4.405765893		16.26029382	9.806700959	22.05230712	18.53745459	19.1323577	16.36086512	23.38217846	18.94786807	16.41602992	16.05276867	26.82882774	20.66751957	24.98006996	33.18980597	19.58515202	19.70396497	17.83941923	21.70029622	14.46637607	14.71897603	27.4836758	29.84405635	35.88668521	28.55316112	24.10858298
FBgn0004101	CG3411	blistered	0.087117488	0.152180566	0.063782807	0.153040453	0.166524447	0.127231873	0.11350201	0.183283138	0.102188426	0.077704215	0.747880436	0.406168321	0.260013581	0.153820077	0.105141203	0.059920348	0.225335159	0.21121938	0.15338576	0.267710836	0.429545468		0.67012048	0.176922911	0.777327828	0.703191836	0.602652361	0.728757197	0.520450897	0.562996848	0.560912809	0.504101751	0.398784758	0.5873495	0.366237797	0.565546565	0.502869778	0.646441683	0.318185671	0.346954935	0.375633668	0.484620311	0.464764426	0.593026251	0.527622617	0.69136713	0.739935196
FBgn0004102	CG12154	ocelliless	0.416752384	0.138666846	0.469421543	0	0.680871076	0.436980534	0.065814616	0.394062623	0.072422028	0.576311927	0.047777734	0.028982478	0	0.474738085	4.862083726	6.115131364	0.104656084	0.058917239	2.710308131	0.266807148	0		0.047971004	0.005201754	0.01678198	0.001605803	0.007460518	0.021205479	0.003636096	0.00373021	0.030608289	0.012098955	0.001284906	0.014542153	0.006153056	0.019253211	0.004327316	0.007240454	0.003621312	0.003497454	0.023560742	0.017270837	0	0.007749205	0.032120543	0.00883785	0.002400554
FBgn0004103	CG5650	Protein phosphatase 1 at 87B	95.5728183	99.83893379	109.0460849	113.6460449	139.5351357	147.0547127	132.9313394	175.9223506	119.3983268	85.90674506	65.10779853	36.38476145	177.7630405	196.9030777	73.56864558	85.4026199	125.6847397	159.8842866	118.7064813	124.750742	128.4799503		73.04311914	24.41072387	97.86872032	66.05424169	92.6051079	101.9148308	71.35257518	55.44282368	96.39642314	58.52683583	70.52776222	70.24346126	85.045114	68.12689822	80.65294002	76.89942431	84.90511117	73.23507492	84.52545288	70.27917768	63.28209645	77.10572553	65.42869841	83.31059874	80.35904469
FBgn0004106	CG5363	cdc2	9.419301758	9.297644863	8.660990159	1.783181835	0.599564668	0.989481555	0.23182138	0.264385162	0.209542261	0.159497322	73.36485035	3.630958694	26.09636806	27.45175993	0.10545509	0.144238159	1.417486256	5.744036547	0.274423853	0.369201326	0.423765074		18.58987887	1.675753208	18.15909772	16.93021135	11.60195206	14.24497639	20.7386457	10.58992073	20.44741807	9.939127914	1.636922927	3.753145592	2.730052781	8.688559166	1.267319806	5.44697247	2.412764132	2.919203882	1.94065823	2.921009361	0.096045588	2.893575918	1.090355057	4.930706686	0.184547544
FBgn0004107	CG10498	cdc2c	1.681520501	1.182570343	1.721846392	1.614101989	2.266433117	3.280122551	0.488853541	0.560103568	0.378544495	0.396360409	1.668523162	0.329883898	6.710635212	7.705462964	0	0.05257127	4.232280745	9.865396744	1.382105055	1.10098492	1.482738922		0.745895208	0.210926078	1.046187288	0.976706416	0.219722703	0.2149654	1.381281611	1.289659942	1.716417372	1.433070973	0.937830565	0.61682607	1.142449377	2.812757805	0.914283156	0.82283405	0.811487936	1.037513294	0.920167561	1.050473551	0.349950585	0.950937214	0.710431011	1.697524299	0.27665086
FBgn0004108	CG9704	Neurotactin	6.968314714	7.314749578	9.013656103	0.655335515	0.066103638	0.222226556	0.19169204	0.106273068	0.070312276	0.242460044	0.256686415	0.070485416	2.616503718	3.277570285	1.085159686	0.494749108	0.620933566	4.20744396	0.256717383	2.331312242	8.430590682		2.617474486	1.461152468	2.791663276	2.836430198	1.926891405	2.258842447	2.785541653	2.410624061	2.453419608	2.664109566	0.95621726	0.740044654	0.732649061	0.340962608	0.309406712	0.701270069	0.377821734	0.423589404	0.425450622	0.359123026	0.976236436	2.094741038	2.067620022	1.66360925	0.089323673
FBgn0004110	CG7895	tinman	0.150360618	0	0.084681595	0.028100053	0	0.03378402	0	0	0	0	0.031054743	0.076747959	0.037397584	0.085640676	0	0	0.037759001	0.010628412	0	0.144392531	0		0.048997717	0.173560808	0.202085262	0	0	0	0.121321345	0.040005496	0.090556032	0.034602137	0.036747388	0	0.070389179	0.275313971	0.14438448	0	0.051783449	0.050012328	0.06738202	0.024696674	0	0.018468471	0.020877826	0.10110245	0
FBgn0004117	CG4843	Tropomyosin 2	1.664285665	1.07494795	0.330814951	1.353891041	0	0.351946095	0.27828879	0.370276452	0.306227399	0.36552933	0.330894047	0.112242081	0.633084586	0.278801394	330.2389998	285.2357003	0.073754173	0.013840228	1.071481705	1.88026721	1.740907084		0.061421149	0.025900877	0.039581911	0.028784552	0	0	0.039831136	0.019502365	0.069371271	0.021687775	0.03454855	0.065168223	0.029412147	0.115040055	1.305737678	0.027039067	0.021637735	0.048761234	0.035194506	0.144473213	0	0.011575588	0.026171424	0.058087838	0.014343571
FBgn0004118	CG6798	nicotinic Acetylcholine Receptor beta2	0	0	0	0.026481603	0	0.031838195	0	0	0	0	0.00872873	0.004314396	0	0	0.085508409	0	0	0.010016259	0	0	0		0	0	0.007100154	0.012908344	0	0	0.004871496	0.014992758	0.008484364	0.004862908	0.015493191	0.197265303	0	0.091453864	0	0	0.009703376	0.02811449	0.014204581	0	0.922690614	0.228405611	0	0.014208716	0.009648496
FBgn0004132	CG30498	boca	25.28297797	24.96423432	32.11507182	13.76589188	12.55278675	15.81264192	12.39309157	18.83539729	8.102488713	13.57651189	20.9102528	38.1755514	31.87737722	16.98747139	6.406570092	8.055064136	43.22084861	97.53540593	28.95802982	18.60373474	31.31796029		50.30101468	63.95809519	76.2106115	84.43882531	62.72760881	47.74888491	96.72943159	117.3598042	78.75881569	121.6215736	74.88336598	72.28943213	42.80616028	61.47638503	74.67487609	60.6932156	43.66637477	51.93548415	52.63958394	62.06651085	118.7460512	95.1488796	68.7544027	74.7276188	62.05679138
FBgn0004133	CG1363	blown fuse	3.149632909	2.902108418	1.455459881	2.958178984	0.633320232	0.326621715	1.377410358	2.672701932	0	0.067007914	0.095107264	0.850438609	1.566748817	2.437907298	46.68726605	63.76849968	6.226157421	2.979889309	0.192151292	0.310217254	0.52222695		0.35468454	0.165675362	0.429010135	0.258919923	0.962347945	0.710569149	0.267809033	0.168928477	0.45802132	0.414251828	0.918235323	1.031268439	0.842689186	1.665430558	0.646052866	0.371134345	0.766519958	1.007183528	0.881728642	1.076083246	0.409104809	0.984674729	0.793434318	1.18575416	0.611659189
FBgn0004143	CG14426	nullo	0	0	0	0	0	0	0	0	0	0	0.122305647	0	0	0	0	0.29437742	0	0	0.074059503	0	0		0	0	0.024871572	0	0	0	0	0	0	0.034069165	0.072362748	0	0.034652493	0	0	0	0.033990558	0.032827997	0.165860364	0	0	0	0.411124955	0.099545185	0.574571349
FBgn0004167	CG12008	karst	207.1683547	204.5241123	193.773108	230.3527444	459.9604867	234.9589213	390.3016963	485.9026503	207.7995853	63.62117893	10.36407047	0.523875911	298.0244827	131.0883651	401.2317482	354.1524369	201.3196078	190.0622481	281.0508602	226.7093072	178.3409638		1.570137221	0.713508559	2.903241687	1.923144058	2.585290361	2.832357152	2.830854468	2.660074225	5.084951902	4.193868534	3.846265931	3.241850469	3.763319224	2.999037253	2.747741615	3.234598556	3.85060321	3.76219416	5.152356771	4.282937474	2.273782966	4.071319769	2.054305079	3.385846172	1.792222435
FBgn0004168	CG16720	5-hydroxytryptamine (serotonin) receptor 1A	0.617502816	0.056035346	0.252924659	0.06294635	0	0	0.345744373	0.159240914	5.501966612	13.83354451	0.637578194	0.025414447	0.139622593	0.127894608	3.65853837	5.328369361	0.253749475	2.817337673	35.58184432	17.68197316	13.61261221		0.243377783	0.008210459	0.071101277	0.022811427	0	0	0.03443533	0.03974246	0.104954062	0.355204478	0.006084296	0.060252582	0.034963185	0.116031906	0.163925885	0.00857126	0.022863543	0.060724273	0.128299716	0.057246683	0.124233504	0.030578402	0.055308143	0	0
FBgn0004169	CG7107	upheld	0.620684233	0.542118922	2.0099881	0.724976242	0.570400678	0.069729722	0.36757523	0.366807225	1.092089759	4.184319596	0.133888762	0.044866376	0.27015823	0.30933193	93.73081667	126.1528822	0.759856745	0.340021761	13.7710651	11.92096286	12.54251655		0.046546108	0.010870989	0.013844271	0.030203277	0	0	0.020263914	0.011693481	0.030880785	0.00632131	0.017454363	0.022793406	0.010287268	0.021947294	0.168812526	0.024588859	0.01261345	0.008527427	0.02338847	0.016242211	0.121083149	0.033739227	0.175447539	0.031398925	0.087794778
FBgn0004170	CG3827	scute	23.84828731	21.06727801	28.75031374	0.68348209	0.037344006	0.6505395	0.541464051	0.252155272	0.476659165	0.094827627	61.59101465	0.124184388	22.85438851	16.79460555	0.275868243	0.104812199	0.459209103	1.701900778	0	0.146336775	0.123173367		4.134003514	1.002983531	2.437829133	5.732489503	1.183688468	1.080602004	3.044772841	1.633715412	3.506180934	1.779651886	0.276065391	0.480679849	0.752522983	1.186018751	0.524465936	0.269243667	0.718198264	0.539493209	0.934538951	0.34252466	0.361339797	0.512288169	0.265430048	1.022449499	0.099185597
FBgn0004171	CG18396	Male-specific RNA 98Cb	0	0	0	0	0	0	0	0	0	0	0	0	0	0	0	0.569564827	0	0.011706808	0	0	0		0	0	0	0	0	0	0	0	0	0.053948172	0.028646416	0.445789977	0	0.546307818	0	0	0	0	0.157582905	0	0	0	0	0.039407193	0
FBgn0004172	CG17946	Male-specific RNA 84Da	0	0	0	0	0	0	0	0	0	0	0	0	0	0	0	0	0	0	0	0	0		0	0	0	0	0	0	0	0	0	0	0	0	0	0	0	0	0	0	0	0	0	0	0	0	0
FBgn0004173	CG17934	Male-specific RNA 84Db	0	0	0	0	0	0	0	0	0	0	0.371316426	0.489420076	0	0	1.821922722	0	0	0	0	0	0		0	0	0	0	0	0	0	0	0	0	0	0	0	0	0	0	0	0	0	0	0	0	0	0	0
FBgn0004174	CG17945	Male-specific RNA 84Dc	0	0	0	0	0	0	0	0	0	0	0	0.070472435	0	0	0.079389621	0.603259052	0.022025271	0	0	0.084225868	0		0	0.113835069	0.17396359	0	0	0.058007529	0.039786124	0	0.034646438	0	0	0.179010089	0	0	0.142048346	0	0	0.038269102	0.116010619	0	0	0.084791711	0	0	0
FBgn0004175	CG17935	Male-specific RNA 84Dd	0	0	0	0	0	0	0	0	0	0	0	0	0	0	0	0	0	0	0	0	0		0	0	0	0	0	0	0	0	0	0	0	0	0	0	0	0	0	0	0	0	0	0	0	0	0
FBgn0004177	CG7109	microtubule star	244.532871	247.8090389	257.3291953	110.9271093	96.99120872	102.9606299	118.6118323	174.1467494	119.0440389	109.6915621	130.1936315	82.58871094	147.0612378	94.69323419	203.4096477	202.2771627	313.9557812	228.7823951	250.4648691	121.9457019	198.7294731		290.5533593	197.8300874	509.5620928	426.842654	429.9646006	368.9142468	324.2100712	288.0178253	528.4459186	380.6060095	254.1391652	277.4946779	201.6518617	223.6101036	375.6272189	264.1984459	156.4274803	229.6308472	360.23616	251.8347038	341.0842962	324.2663171	315.0307449	225.6631751	371.4768726
FBgn0004179	CG6395	Cysteine string protein	37.16304909	35.26410329	33.07434237	68.88848529	94.12477424	88.24239805	88.18853566	141.5815274	115.8697083	106.5896697	15.94867677	7.221102235	100.3217761	111.1729062	67.94993427	65.09752124	46.62955209	31.00405574	175.6583905	218.659686	166.7773099		4.587524313	2.247101408	5.988447768	4.866417804	4.615336617	5.734076818	5.055989911	5.458499339	6.522471902	5.960737736	7.11839787	6.246086811	11.84964282	7.393689225	7.353743188	7.813524862	11.15358151	9.341972592	8.200659255	8.098685958	5.414521689	8.023952457	6.124193088	8.667406285	6.055840106
FBgn0004181	CG2668	Protein ejaculatory bulb	0	0	0	0	0	0	0.030909093	0	0	0	0.151191456	0	0.064906798	0	0.918618397	0	0.131068138	0	0	0.041767658	0.035156324		0	0	0	0.041922576	0	0	0	0.016230718	0.009184922	0.052644408	0.04472659	0	0.139219023	0.106621042	0.112972906	0.173273784	0.262614708	0.243487336	0.143522963	0.090177675	0	0.033717978	0.025411165	0.107673554	0.03133553
FBgn0004183	CR32862	small nuclear RNA U1 at 82Eb	0	0	0	0	0	0	0	0	0	0	0	0.155555009	0.08992944	0	0	1.367804776	0.045399267	0.051115986	0	0	0		0	0	0.383992803	0	0	0	0.702564722	0.135140518	0.611805386	1.051989344	0.372403408	1.31710675	0	1.521857493	0	0.26231192	0.349854033	0.675776337	0	0	0	0	0	0	0
FBgn0004185	CR31341	small nuclear RNA U1 at 95Ca	0	0	0	0	0	0	0	0	0	0	0	0	0	0.004679071	0	0	0	0	0	0	0		0	0	0	0	0	0	0	0	0	0.175331557	0	0	0	0	0	0	0	0	0	0	0	0	0	0	0
FBgn0004186	CR32866	small nuclear RNA U1 at 95Cb	0	0	0	0	0	0	0	0	0	0	0	0	0	0	0	0	0	0	0	0	0		0	0	0	0	0	0	0	0	0	0	0.186201704	0	0	0	0	0	0	0	0	0	0	0	0	0	0
FBgn0004187	CR31185	small nuclear RNA U1 at 95Cc	0	0	0	0	0	0	0	0	0	0	0	0	0	0	0	0	0	0.002390096	0	0	0		0	0	0	0	0	0	0	0	0	0	0	0	0	0	0	0	0	0	0	0	0	0	0	0	0
FBgn0004188	CR31379	small nuclear RNA U6 at 96Aa	0	0	0	0	0	0	0	0	0	0	0	0	0.001486686	0	0	0	0	0	0.00142219	0	0.009663037		0	0	0	0.356668393	0	0	0	0	0	0	0	0	0	0	0	0	0	0	0	0.383606279	0	0	0	0	0
FBgn0004189	CR32867	small nuclear RNA U6 at 96Ab	0	0	0	0	0	0	0	0	0	0	0	0.715262284	0	0.00194325	0	0	0	0.000482333	0.008117655	0.006552744	0.011031042		0	0	0	0	0	0	0	0	0	0	0.570786532	0	0	0	0	0	0	0	0	0	0	0	0	0.392598766	0
FBgn0004190	CR31539	small nuclear RNA U6 at 96Ac	0	0	0	0	0	0	0	0	0	0	0.482364328	0	0	0	0	0.107613631	0	0	0	0.15024808	0.126465559		2.283202043	0	0	0	0	0	0.269207043	0.207131261	0	0	0.285393266	0.403748611	0	0	0	0	0	0	0	0	0	0	0	0	0.266596052
FBgn0004191	CR31850	small nuclear RNA U2 at 34ABa	0	0	0	0	0	0	0	0	0	0.020075632	0	0	0	0	0	0	0.048608793	0.006841207	0	0	0		0.848272981	2.575518424	0.437325136	3.975366467	0.923472232	0.437473446	1.650295258	0.923460205	0.653229709	2.396197951	0	0	0	3.03314653	0.178546879	0.672174294	0	0.144306405	0	0	0	0.159867706	0	0.437584042	0.148571758
FBgn0004192	CR31854	small nuclear RNA U2 at 34ABb	0	0	0	0	0	0	0	0	0	0	0	0.265739807	0	0	0	0	0	0.002141999	0	0	0		0	0	0	0	0	0	0	0	0	0	0	0	0	0.433306647	0	0	0	0	0	0	0	0	0	0	0
FBgn0004197	CG6127	Serrate	0.06379449	0.031839701	0.035928418	0.464965597	0.171970481	0	0	0	0.049887102	0.079397201	0.158036872	0.032164472	0.19040303	0.272515004	0.461957494	5.923602623	0.03204052	0	0.091071481	1.654083996	6.909743543		0.10267281	0.051955703	0.189045448	0.061864493	0.006387128	0	0.098576714	0.143708505	0.289152978	0.150193964	2.211078158	1.2138638	0.021071112	0.059938672	0.111141573	0.038742034	0	0.019961693	0.181538231	0.14046678	1.038838901	0.138214155	0.187494306	0.022698884	0.061655139
[truncated: 14,899 more rows]
[truncated: 25 more columns]
