# Supplementary material for: NetR and AttR, Two New Bioinformatic Tools to Integrate Diverse Datasets into Cytoscape Network and Attribute Files
Source: Genes (Basel). 2019 Jun 1;10(6):423. doi: 10.3390/genes10060423 (PMC6628208; doi:10.3390/genes10060423)
Supplement: Supplementary file 1 [file genes-10-00423-s001.zip › Supplementary Materials/Esg_DamID data-top10.csv]

GENE SYMBOL	Fly Base ID	NAME	GO_BIOLOGICAL_PROCESS	Chromosome	Mean ratio	Max avg ratio	EBR loc	Max avg ratio	EBR loc	Max avg ratio	EBR loc
l(1)G0222	FBgn0028343	lethal (1) G0222	neurogenesis ; GO:0022008 | inferred from mutant phenotype <newline> cell morphogenesis ; GO:0000902 | inferred from mutant phenotype	chrX	5.976666667	6.247	17465200.5	5.742	17465200.5	5.941	17465200.5
ppk23	FBgn0030844	pickpocket 23	inter-male aggressive behavior ; GO:0002121 | inferred from mutant phenotype <newline> male courtship behavior ; GO:0008049 | inferred from mutant phenotype <newline> sodium ion transport ; GO:0006814 | inferred from sequence or structural similarity with MGD:Scnn1a; MGI:MGI:101782 <newline> response to pheromone ; GO:0019236 | inferred from mutant phenotype	chrX	5.976666667	6.247	17465200.5	5.742	17465200.5	5.941	17465200.5
be	FBgn0052594	ben	long-term memory ; GO:0007616 | inferred from mutant phenotype <newline> neuromuscular synaptic transmission ; GO:0007274 | inferred from mutant phenotype	chrX	5.563666667	5.202	14919224.5	5.505	14919197	5.984	14919197
hiw	FBgn0030600	highwire	regulation of synaptic growth at neuromuscular junction ; GO:0008582 | inferred from mutant phenotype <newline> BMP signaling pathway ; GO:0030509 | inferred from physical interaction with Med <newline> negative regulation of BMP signaling pathway ; GO:0030514 | inferred from genetic interaction with Med AND inferred from genetic interaction with wit <newline> negative regulation of synaptic grow…	chrX	5.563666667	5.202	14919224.5	5.505	14919197	5.984	14919197
CG1304	FBgn0031141	-	proteolysis ; GO:0006508 | non-traceable author statement <newline> proteolysis ; GO:0006508 | inferred from electronic annotation with InterPro:IPR001254, InterPro:IPR001314, InterPro:IPR018114	chrX	5.449	5.543	20834725	5.357	20835605	5.447	20834755
Ser6	FBgn0011834	Serine protease 6	proteolysis ; GO:0006508 | non-traceable author statement <newline> proteolysis ; GO:0006508 | inferred from electronic annotation with InterPro:IPR001254, InterPro:IPR001314, InterPro:IPR018114	chrX	5.449	5.543	20834725	5.357	20835605	5.447	20834755
CG3655	FBgn0040397	-	-	chrX	4.986	5.057	992729	4.852	992759	5.049	992726.5
CG6018	FBgn0034736	-	-	chr2R	4.894666667	4.172	18433503	5.066	18433560.5	5.446	18433530.5
px	FBgn0003175	plexus	imaginal disc-derived wing vein morphogenesis ; GO:0008586 | traceable author statement <newline> inter-male aggressive behavior ; GO:0002121 | inferred from mutant phenotype <newline> imaginal disc-derived wing vein morphogenesis ; GO:0008586 | inferred from mutant phenotype	chr2R	4.894666667	4.172	18433503	5.066	18433560.5	5.446	18433530.5
CG32676	FBgn0052676	-	lateral inhibition ; GO:0046331 | inferred from mutant phenotype <newline> cellular process ; GO:0009987 | inferred from mutant phenotype	chrX	4.862	4.643	10619736.5	4.891	10619766.5	5.052	10619796.5
