# Supplementary material for: NetR and AttR, Two New Bioinformatic Tools to Integrate Diverse Datasets into Cytoscape Network and Attribute Files
Source: Genes (Basel). 2019 Jun 1;10(6):423. doi: 10.3390/genes10060423 (PMC6628208; doi:10.3390/genes10060423)
Supplement: Supplementary file 1 [file genes-10-00423-s001.zip › Supplementary Materials/Esg_DamID data-original.xlsx]

## Sheet: Sheet1
Table S2 - Putative targets of Esg in Drosophila midguts identified by in vivo DamID
Loza-Coll, MA; Southall, TD; Sandall, SL; Brand, A and Jones DL (2014)
					Array #1		Array #2		Array #3
GENE SYMBOL	Fly Base ID	NAME	GO_BIOLOGICAL_PROCESS	Chromosome	Max avg ratio	EBR loc	Max avg ratio	EBR loc	Max avg ratio	EBR loc
14-3-3epsilon	FBgn0020238	14-3-3epsilon	Ras protein signal transduction ; GO:0007265 | non-traceable author statement <newline> imaginal disc development ; GO:0007444 | traceable author statement <newline> mitotic cell cycle checkpoint ; GO:0007093 | traceable author statement <newline> response to radiation ; GO:0009314 | traceable author statement <newline> DNA damage checkpoint ; GO:0000077 | inferred from mutant phenotype <newline>…	chr3R	2.723	1.40726e+07	2.6	14072663	3.422	14072613
5PtaseI	FBgn0259178	5PtaseI	inositol phosphate dephosphorylation ; GO:0046855 | inferred from mutant phenotype <newline> dephosphorylation ; GO:0016311 | non-traceable author statement <newline> phosphatidylinositol dephosphorylation ; GO:0046856 | inferred from electronic annotation with InterPro:IPR000300	chr3R	3.13	2.08642e+07	3.116	20864089	---	---
Aac11	FBgn0027885	Aac11	negative regulation of apoptotic process ; GO:0043066 | inferred from sequence or structural similarity <newline> negative regulation of apoptotic process ; GO:0043066 | inferred from genetic interaction with Rbf inferred from genetic interaction with E2f <newline> neurogenesis ; GO:0022008 | inferred from mutant phenotype <newline> negative regulation of apoptotic process ; GO:0043066 | inferred…	chr2L	3.149	17471882	2.346	17473147	---	---
Aats-ala	FBgn0027094	Alanyl-tRNA synthetase	alanyl-tRNA aminoacylation ; GO:0006419 | inferred from sequence or structural similarity with SGD_LOCUS:ALA1; SGD:S0005862	chr2L	4.138	8376584	3.72	8376584	3.597	8376584
Aats-his	FBgn0027087	Histidyl-tRNA synthetase	histidyl-tRNA aminoacylation ; GO:0006427 | non-traceable author statement <newline> histidyl-tRNA aminoacylation ; GO:0006427 | inferred from electronic annotation with InterPro:IPR004516, InterPro:IPR015807	chrX	3.763	1.84051e+07	3.148	18404707	---	---
Aats-ser	FBgn0021750	Seryl-tRNA synthetase	seryl-tRNA aminoacylation ; GO:0006434 | inferred from sequence or structural similarity with UniProtKB:P38705 <newline> mitochondrial seryl-tRNA aminoacylation ; GO:0070158 | inferred from mutant phenotype	chr3R	3.43	1.11683e+07	2.772	1.11683e+07	---	---
aay	FBgn0023129	astray	L-serine biosynthetic process ; GO:0006564 | non-traceable author statement <newline> axon guidance ; GO:0007411 | inferred from mutant phenotype <newline> peripheral nervous system development ; GO:0007422 | traceable author statement <newline> behavioral response to ethanol ; GO:0048149 | inferred from mutant phenotype <newline> male courtship behavior, veined wing generated song production ; G…	chr3L	3.183	9414737	2.727	9414737	4.129	9.41532e+06
Abp1	FBgn0036372	Actin binding protein 1	cell migration ; GO:0016477 | NOT inferred from direct assay <newline> chaeta development ; GO:0022416 | inferred from mutant phenotype	chr3L	3.092	1.34768e+07	3.338	13478937	3.667	13478827
ACC	FBgn0033246	Acetyl-CoA carboxylase	cell morphogenesis ; GO:0000902 | inferred from mutant phenotype <newline> fatty acid biosynthetic process ; GO:0006633 | inferred from electronic annotation with InterPro:IPR013537	chr2R	3.19	3.8739e+06	2.984	3873880	3.476	3873960
AcCoAS	FBgn0012034	Acetyl Coenzyme A synthase	metabolic process ; GO:0008152 | non-traceable author statement <newline> behavioral response to ethanol ; GO:0048149 | inferred from mutant phenotype <newline> acetyl-CoA biosynthetic process from acetate ; GO:0019427 | inferred from electronic annotation with InterPro:IPR011904	chr3L	2.833	21267269	2.745	2.12673e+07	5.067	21267269
Acp32CD	FBgn0023415	Accessory gland protein 32CD	negative regulation of female receptivity, post-mating ; GO:0045434 | non-traceable author statement <newline> multicellular organism reproduction ; GO:0032504 | inferred from expression pattern	chr2L	---	---	3.163	11012410	3.775	1.10135e+07
Acp63F	FBgn0015585	Accessory gland protein 63F	multicellular organism reproduction ; GO:0032504 | inferred from expression pattern	chr3L	2.675	3.81514e+06	---	---	4.353	3818305
Acsl	FBgn0263120	Acyl-CoA synthetase long-chain	positive regulation of sequestering of triglyceride ; GO:0010890 | inferred from mutant phenotype <newline> axon guidance ; GO:0007411 | inferred from mutant phenotype <newline> nervous system development ; GO:0007399 | inferred from mutant phenotype <newline> synaptic transmission ; GO:0007268 | inferred from mutant phenotype <newline> segmentation ; GO:0035282 | inferred from mutant phenotype <…	chr2R	3.205	4559502	2.366	4.5647e+06	---	---
Actn3	FBgn0015008	alpha actinin 3	actin filament bundle assembly ; GO:0051017 | inferred from sequence or structural similarity with EMBL:AF093775	chr3R	2.7	1.28073e+07	2.63	12807255	---	---
Ada1-1	FBgn0051865	transcriptional Adaptor 1-1	transcription from RNA polymerase II promoter ; GO:0006366 | inferred from sequence or structural similarity with SGD_LOCUS:Ada1; SGD:S000006175 <newline> histone acetylation ; GO:0016573 | inferred from sequence or structural similarity with SGD_LOCUS:Ada1; SGD:S000006175	chr2L	3.081	11997014	2.932	1.1997e+07	---	---
Ada1-2	FBgn0051866	transcriptional Adaptor 1-2	transcription from RNA polymerase II promoter ; GO:0006366 | inferred from sequence or structural similarity with SGD_LOCUS:Ada1; SGD:S000006175 <newline> histone acetylation ; GO:0016573 | inferred from sequence or structural similarity with SGD_LOCUS:Ada1; SGD:S000006175	chr2L	3.081	11997014	2.932	1.1997e+07	---	---
Adar	FBgn0026086	Adenosine deaminase acting on RNA	response to hypoxia ; GO:0001666 | traceable author statement <newline> adenosine to inosine editing ; GO:0006382 | inferred from mutant phenotype <newline> adult behavior ; GO:0030534 | inferred from mutant phenotype <newline> adult locomotory behavior ; GO:0008344 | inferred from mutant phenotype <newline> regulation of membrane potential ; GO:0042391 | inferred from mutant phenotype <newline> …	chrX	3.556	1.66675e+06	5.14	1.66681e+06	5.137	1666779
adat	FBgn0028658	adat	tRNA modification ; GO:0006400 | inferred from direct assay	chr2L	---	---	2.455	13807337	4.028	13807282
ade2	FBgn0000052	adenosine 2	'de novo' IMP biosynthetic process ; GO:0006189 | inferred from sequence or structural similarity with SGD_LOCUS:ADE6; SGD:S0003293 <newline> 'de novo' IMP biosynthetic process ; GO:0006189 | non-traceable author statement	chr2L	3.354	6.04701e+06	3.299	6.04701e+06	---	---
ade3	FBgn0000053	adenosine 3	'de novo' IMP biosynthetic process ; GO:0006189 | inferred from sequence or structural similarity with SGD_LOCUS:ADE5,7; SGD:S0003203 <newline> 'de novo' IMP biosynthetic process ; GO:0006189 | non-traceable author statement <newline> purine nucleobase biosynthetic process ; GO:0009113 | inferred from electronic annotation with InterPro:IPR000115, InterPro:IPR020559, InterPro:IPR020560, InterPro:…	chr2L	2.848	7.01376e+06	2.501	7013802	3.49	7022787
ade5	FBgn0020513	ade5	inter-male aggressive behavior ; GO:0002121 | inferred from mutant phenotype <newline> 'de novo' IMP biosynthetic process ; GO:0006189 | inferred from mutant phenotype <newline> imaginal disc-derived wing morphogenesis ; GO:0007476 | inferred from mutant phenotype	chrX	3.202	1.26542e+07	2.69	1.26542e+07	---	---
AdenoK	FBgn0036337	Adenosine Kinase	purine ribonucleoside salvage ; GO:0006166 | inferred from electronic annotation with InterPro:IPR001805 <newline> AMP biosynthetic process ; GO:0006167 | inferred from sequence or structural similarity with MGD:Adk; MGI:MGI:87930	chr3L	---	---	2.662	1.30114e+07	4.286	13010115
AdSS	FBgn0027493	Adenylosuccinate Synthetase	purine nucleotide biosynthetic process ; GO:0006164 | non-traceable author statement <newline> neurogenesis ; GO:0022008 | inferred from mutant phenotype <newline> purine nucleotide biosynthetic process ; GO:0006164 | inferred from electronic annotation with InterPro:IPR001114, InterPro:IPR018220	chr3R	2.685	1.66614e+07	2.599	16661405	3.431	1.66502e+07
Ahcy89E	FBgn0015011	Adenosylhomocysteinase 89E	one-carbon metabolic process ; GO:0006730 | inferred from electronic annotation with InterPro:IPR000043, InterPro:IPR020082	chr3R	2.7	1.28073e+07	2.63	12807255	---	---
Alg10	FBgn0052076	Alpha 3 glucosyltransferase	protein N-linked glycosylation ; GO:0006487 | non-traceable author statement	chr3L	4.456	1.11638e+07	3.982	1.11638e+07	3.392	11163216
Alh	FBgn0261238	Alhambra	instar larval development ; GO:0002168 | inferred from mutant phenotype <newline> molting cycle, chitin-based cuticle ; GO:0007591 | inferred from mutant phenotype <newline> regulation of transcription, DNA-dependent ; GO:0006355 | inferred from sequence or structural similarity with UniProtKB:O54826 <newline> haltere development ; GO:0007482 | inferred from genetic interaction with Ubx <newline>…	chr3R	3.348	2948223	2.979	2948253	3.695	2.93093e+06
alien	FBgn0013746	alien	signal transduction ; GO:0007165 | inferred from sequence or structural similarity with UniProtKB:Q15647 <newline> protein stabilization ; GO:0050821 | inferred from mutant phenotype <newline> negative regulation of transcription, DNA-dependent ; GO:0045892 | inferred from direct assay <newline> neurogenesis ; GO:0022008 | inferred from mutant phenotype <newline> mitotic G2 DNA damage checkpoint …	chr2L	3.474	8.99418e+06	2.641	8994023	3.829	8.99063e+06
alpha-Est8	FBgn0015576	alpha-Esterase-8	-	chr3R	---	---	2.715	3.33549e+06	3.499	3.34381e+06
alpha-Man-I	FBgn0259170	alpha Mannosidase I	protein N-linked glycosylation ; GO:0006487 | inferred from sequence or structural similarity with UniProtKB:O60476 <newline> protein N-linked glycosylation ; GO:0006487 | non-traceable author statement <newline> determination of adult lifespan ; GO:0008340 | inferred from mutant phenotype <newline> response to anesthetic ; GO:0072347 | inferred from mutant phenotype <newline> encapsulation of fo…	chrX	4.316	10179159	---	---	5.056	1.01791e+07
alpha-Man-II	FBgn0011740	alpha Mannosidase II	protein glycosylation ; GO:0006486 | inferred from sequence or structural similarity with UniProtKB:Q24451 <newline> protein N-linked glycosylation ; GO:0006487 | non-traceable author statement <newline> protein deglycosylation ; GO:0006517 | inferred from direct assay <newline> mannose metabolic process ; GO:0006013 | inferred from electronic annotation with InterPro:IPR011682 <newline> encapsul…	chr3R	3.148	5245936	---	---	4.89	5.24591e+06
alphaSnap	FBgn0250791	alpha Soluble NSF attachment protein	neurotransmitter secretion ; GO:0007269 | non-traceable author statement <newline> synaptic vesicle priming ; GO:0016082 | non-traceable author statement <newline> ER to Golgi vesicle-mediated transport ; GO:0006888 | non-traceable author statement <newline> synaptic transmission ; GO:0007268 | inferred from mutant phenotype <newline> imaginal disc-derived wing expansion ; GO:0048526 | inferred f…	chr3L	3.423	20309851	2.893	2.03066e+07	4.583	20309796
Alr	FBgn0031068	Augmenter of liver regeneration	tissue regeneration ; GO:0042246 | inferred from mutant phenotype inferred from expression pattern <newline> oxidation-reduction process ; GO:0055114 | inferred from electronic annotation with InterPro:IPR006863, InterPro:IPR017905 <newline> regulation of cell cycle ; GO:0051726 | inferred from direct assay	chrX	3.504	1.96474e+07	3.285	19647353	---	---
AMPdeam	FBgn0052626	AMP deaminase	IMP biosynthetic process ; GO:0006188 | inferred from electronic annotation with InterPro:IPR006329	chrX	---	---	2.582	1.37335e+07	4.479	1.37369e+07
Amph	FBgn0027356	Amphiphysin	endocytosis ; GO:0006897 | non-traceable author statement <newline> synaptic vesicle endocytosis ; GO:0048488 | NOT inferred from mutant phenotype <newline> protein localization ; GO:0008104 | inferred from mutant phenotype <newline> rhabdomere development ; GO:0042052 | inferred from mutant phenotype <newline> rhabdomere membrane biogenesis ; GO:0045313 | inferred from mutant phenotype <newline>…	chr2R	2.947	8.48819e+06	3.288	8478480	4.751	8.48819e+06
Amun	FBgn0030328	Amun	compound eye development ; GO:0048749 | inferred from genetic interaction with Dl <newline> wing disc development ; GO:0035220 | inferred from genetic interaction with Dl <newline> chaeta development ; GO:0022416 | inferred from mutant phenotype	chrX	3.37	11600746	2.783	11600721	4.508	11600746
Anp	FBgn0000094	Andropin	positive regulation of biosynthetic process of antibacterial peptides active against Gram-positive bacteria ; GO:0006965 | inferred from direct assay <newline> defense response to Gram-positive bacterium ; GO:0050830 | inferred from direct assay <newline> male-specific antibacterial humoral response ; GO:0006962 | inferred from direct assay <newline> male-specific antibacterial humoral response ;…	chr3R	3.769	26040827	2.849	26040937	3.76	2.60406e+07
Ant2	FBgn0025111	Adenine nucleotide translocase 2	ADP transport ; GO:0015866 | inferred from sequence or structural similarity with UniProtKB:P12235 <newline> ATP transport ; GO:0015867 | inferred from sequence or structural similarity with UniProtKB:P12235 <newline> transmembrane transport ; GO:0055085 | inferred from electronic annotation with InterPro:IPR002067, InterPro:IPR002113	chrX	3.75	1.0669e+07	3.601	1.06687e+07	3.828	1.06686e+07
AnxB11	FBgn0030749	Annexin B11	cell adhesion ; GO:0007155 | inferred from mutant phenotype <newline> regulation of cell shape ; GO:0008360 | inferred from mutant phenotype	chrX	3.727	1.63092e+07	2.999	1.63092e+07	4.115	16319572
AnxB9	FBgn0000083	Annexin B9	wing disc dorsal/ventral pattern formation ; GO:0048190 | inferred from genetic interaction with Bx, ap <newline> regulation of multivesicular body size involved in endosome transport ; GO:0010797 | inferred from mutant phenotype <newline> basolateral protein localization ; GO:0061467 | inferred from direct assay <newline> endosome transport via multivesicular body sorting pathway ; GO:0032509 | …	chr3R	2.85	1.68978e+07	---	---	3.835	16890375
aop	FBgn0000097	anterior open	negative regulation of Ras protein signal transduction ; GO:0046580 | non-traceable author statement <newline> MAPK cascade ; GO:0000165 | traceable author statement <newline> R7 cell development ; GO:0045467 | traceable author statement <newline> cell fate determination ; GO:0001709 | inferred from mutant phenotype <newline> dorsal closure ; GO:0007391 | non-traceable author statement <newline> …	chr2L	3.241	2.17605e+06	2.692	2.17765e+06	4.159	2.17913e+06
Apf	FBgn0051713	diadenosine tetraphosphate hydrolase	biological_process ; GO:0008150 | no biological data available	chr2L	3.38	9.94357e+06	3.51	9943544	---	---
Aplip1	FBgn0040281	APP-like protein interacting protein 1	anterograde synaptic vesicle transport ; GO:0048490 | inferred from mutant phenotype <newline> axon transport of mitochondrion ; GO:0019896 | inferred from mutant phenotype <newline> retrograde synaptic vesicle transport ; GO:0048491 | inferred from mutant phenotype <newline> regulation of JNK cascade ; GO:0046328 | non-traceable author statement <newline> regulation of JNK cascade ; GO:0046328 |…	chr3L	2.537	1.20294e+06	2.395	1.20301e+06	---	---
Appl	FBgn0000108	beta amyloid protein precursor-like	peripheral nervous system development ; GO:0007422 | inferred from mutant phenotype <newline> neuron projection morphogenesis ; GO:0048812 | inferred from mutant phenotype <newline> response to axon injury ; GO:0048678 | inferred from mutant phenotype <newline> nervous system development ; GO:0007399 | non-traceable author statement <newline> synapse organization ; GO:0050808 | inferred from muta…	chrX	2.575	474272	2.622	474902	4.283	472514
Aps	FBgn0036111	Aps	inositol phosphate metabolic process ; GO:0043647 | inferred from direct assay <newline> nucleotide metabolic process ; GO:0009117 | inferred from direct assay	chr3L	3.448	1.08916e+07	2.989	1.08909e+07	4.679	1.08907e+07
aralar1	FBgn0028646	aralar1	transport ; GO:0006810 | non-traceable author statement <newline> mitochondrial transport ; GO:0006839 | inferred from sequence or structural similarity with UniProtKB:O75746 AND inferred from sequence or structural similarity with UniProt:Q9UJS0 <newline> transmembrane transport ; GO:0055085 | inferred from electronic annotation with InterPro:IPR002067 <newline> wound healing ; GO:0042060 | infe…	chr3R	3.416	2.62852e+07	3.567	2.62852e+07	4.028	26285113
arg	FBgn0023535	arginase	arginine catabolic process to ornithine ; GO:0019547 | inferred from sequence or structural similarity with UniProtKB:P78540	chrX	3.291	403893	---	---	3.648	408490
Argk	FBgn0000116	Arginine kinase	phosphorylation ; GO:0016310 | inferred from sequence or structural similarity with UniProtKB:P91798	chr3L	3.618	9046239	3.521	9.04627e+06	3.775	9.04629e+06
arr	FBgn0000119	arrow	Wnt receptor signaling pathway ; GO:0016055 | inferred from mutant phenotype <newline> protein targeting to lysosome ; GO:0006622 | inferred from mutant phenotype <newline> compound eye morphogenesis ; GO:0001745 | inferred from mutant phenotype <newline> regulation of compound eye pigmentation ; GO:0048076 | inferred from mutant phenotype <newline> nervous system development ; GO:0007399 | infer…	chr2R	4.032	9.3657e+06	4.03	9.3657e+06	4.753	9365677
Art3	FBgn0038306	Arginine methyltransferase 3	protein methylation ; GO:0006479 | inferred from electronic annotation with InterPro:IPR010456	chr3R	4.036	11055864	3.253	1.10554e+07	4.356	1.10553e+07
Art8	FBgn0032329	Arginine methyltransferase 8	histone H3-R2 methylation ; GO:0034970 | inferred from direct assay	chr2L	---	---	3.163	11012410	3.775	1.10135e+07
aru	FBgn0029095	arouser	epidermal growth factor receptor signaling pathway ; GO:0007173 | non-traceable author statement <newline> epidermal growth factor receptor signaling pathway ; GO:0007173 | inferred from sequence or structural similarity with NCBI_NP:031971 <newline> regulation of synapse structure and activity ; GO:0050803 | inferred from direct assay <newline> response to ethanol ; GO:0045471 | inferred from di…	chr2L	3.009	857152	3.095	856630	---	---
Asap1	FBgn0050372	ArfGAP with SH3 domain, ankyrin repeat and PH domain 1	small GTPase mediated signal transduction ; GO:0007264 | inferred from sequence or structural similarity with EMBL:AF075461 <newline> regulation of ARF GTPase activity ; GO:0032312 | inferred from electronic annotation with InterPro:IPR001164 <newline> regulation of ARF GTPase activity ; GO:0032312 | inferred from sequence model	chr2R	2.72	4.00821e+06	---	---	3.42	4.00189e+06
Asator	FBgn0039908	Asator	protein phosphorylation ; GO:0006468 | non-traceable author statement <newline> protein phosphorylation ; GO:0006468 | inferred from electronic annotation with InterPro:IPR000719	chr4	2.638	502872	---	---	4.725	502929
ASPP	FBgn0034606	Ankyrin-repeat, SH3-domain, and Proline-rich-region containing Protein	positive regulation of protein tyrosine kinase activity ; GO:0061098 | inferred from genetic interaction with Csk	chr2R	---	---	3.418	1.71328e+07	4.023	17105008
Ate1	FBgn0025720	Ate1	protein arginylation ; GO:0016598 | non-traceable author statement <newline> ubiquitin-dependent protein catabolic process ; GO:0006511 | non-traceable author statement <newline> protein arginylation ; GO:0016598 | inferred from electronic annotation with InterPro:IPR007471, InterPro:IPR007472, InterPro:IPR017137	chr2R	2.802	16139173	2.456	1.61393e+07	3.298	16139233
Atet	FBgn0020762	ABC transporter expressed in trachea	neurogenesis ; GO:0022008 | inferred from mutant phenotype	chr2L	2.878	4.33617e+06	2.539	4.33617e+06	---	---
Atf3	FBgn0028550	Activating transcription factor 3	nervous system development ; GO:0007399 | inferred from mutant phenotype <newline> regulation of transcription, DNA-dependent ; GO:0006355 | inferred from electronic annotation with InterPro:IPR004827, InterPro:IPR011616 <newline> lipid homeostasis ; GO:0055088 | inferred from mutant phenotype <newline> immune response ; GO:0006955 | inferred from mutant phenotype	chrX	3.224	1157505	2.661	1157505	---	---
Atg1	FBgn0260945	Autophagy-specific gene 1	regulation of autophagy ; GO:0010506 | inferred from mutant phenotype <newline> protein phosphorylation ; GO:0006468 | non-traceable author statement <newline> autophagy ; GO:0006914 | inferred from mutant phenotype <newline> synapse organization ; GO:0050808 | inferred from mutant phenotype <newline> synaptic growth at neuromuscular junction ; GO:0051124 | inferred from mutant phenotype <newline…	chr3L	3.079	1.27926e+07	2.388	1.27919e+07	---	---
Atg13	FBgn0261108	Autophagy-specific gene 13	regulation of autophagy ; GO:0010506 | inferred from mutant phenotype <newline> autophagy ; GO:0006914 | inferred from mutant phenotype	chr3R	3.575	4180636	3.041	4179591	4.707	4178486
Atg17	FBgn0037363	-	autophagy ; GO:0006914 | inferred from mutant phenotype <newline> macroautophagy ; GO:0016236 | inferred from mutant phenotype	chr3R	3.212	1.49864e+06	---	---	3.982	1.49757e+06
Atg8a	FBgn0052672	Autophagy-specific gene 8a	determination of adult lifespan ; GO:0008340 | inferred from mutant phenotype <newline> regulation of protein ubiquitination ; GO:0031396 | inferred from mutant phenotype <newline> regulation of autophagy ; GO:0010506 | inferred from mutant phenotype <newline> macroautophagy ; GO:0016236 | inferred from expression pattern	chrX	3.019	10667200	2.721	1.06675e+07	3.874	10667590
Atg9	FBgn0034110	Autophagy-specific gene 9	autophagic vacuole assembly ; GO:0000045 | inferred from sequence or structural similarity with SGD_LOCUS:ATG9; SGD:S000002308 <newline> positive regulation of autophagy ; GO:0010508 | inferred from mutant phenotype	chr2R	3.241	12179289	---	---	3.483	12179289
ATP7	FBgn0030343	ATP7	copper ion transport ; GO:0006825 | inferred from mutant phenotype <newline> adult chitin-containing cuticle pigmentation ; GO:0048085 | inferred from mutant phenotype <newline> larval development ; GO:0002164 | inferred from mutant phenotype <newline> developmental pigmentation ; GO:0048066 | inferred from mutant phenotype <newline> cellular copper ion homeostasis ; GO:0006878 | inferred from mu…	chrX	4.466	1.17504e+07	4.207	1.17504e+07	4.616	1.17504e+07
Atpalpha	FBgn0002921	Na pump alpha subunit	embryonic development via the syncytial blastoderm ; GO:0001700 | inferred from mutant phenotype <newline> regulation of tube diameter, open tracheal system ; GO:0035158 | inferred from mutant phenotype <newline> regulation of tube length, open tracheal system ; GO:0035159 | inferred from mutant phenotype <newline> septate junction assembly ; GO:0019991 | inferred from mutant phenotype <newline> …	chr3R	2.99	16778195	---	---	4.123	1.68018e+07
ATPCL	FBgn0020236	ATP citrate lyase	acetyl-CoA biosynthetic process ; GO:0006085 | inferred from sequence or structural similarity with UniProtKB:P16638 <newline> citrate metabolic process ; GO:0006101 | inferred from sequence or structural similarity with UniProtKB:P16638 <newline> cellular carbohydrate metabolic process ; GO:0044262 | inferred from electronic annotation with InterPro:IPR002020, InterPro:IPR014608, InterPro:IPR016…	chr2R	3.259	1.18867e+07	2.615	11888883	4.824	1.18889e+07
ATPsyn-beta	FBgn0010217	ATP synthase-beta	proton transport ; GO:0015992 | non-traceable author statement <newline> proton transport ; GO:0015992 | inferred from sequence or structural similarity with UniProtKB:P06576 <newline> lateral inhibition ; GO:0046331 | inferred from mutant phenotype <newline> ATP synthesis coupled proton transport ; GO:0015986 | inferred from electronic annotation with InterPro:IPR005722 <newline> ATP hydrolysis …	chr4	---	---	2.734	1056419	4.452	1050364
att-ORFA	FBgn0067783	alternative testis transcripts open reading frame A	defense response to Gram-negative bacterium ; GO:0050829 | inferred from mutant phenotype <newline> positive regulation of innate immune response ; GO:0045089 | inferred from mutant phenotype <newline> transmembrane transport ; GO:0055085 | inferred from electronic annotation with InterPro:IPR002067	chr3R	3.183	16375286	3.02	16382271	5.198	1.63753e+07
att-ORFB	FBgn0067782	alternative testis transcripts open reading frame B	biological_process ; GO:0008150 | no biological data available	chr3R	3.183	16375286	3.02	16382271	5.198	1.63753e+07
aur	FBgn0000147	aurora	mitotic centrosome separation ; GO:0007100 | inferred from mutant phenotype <newline> protein phosphorylation ; GO:0006468 | non-traceable author statement <newline> asymmetric protein localization involved in cell fate determination ; GO:0045167 | inferred from mutant phenotype <newline> centrosome cycle ; GO:0007098 | inferred from mutant phenotype <newline> microtubule-based process ; GO:00070…	chr3R	3.127	7794199	2.751	7794224	---	---
Aut1	FBgn0036813	Aut1	autophagy ; GO:0006914 | inferred from mutant phenotype	chr3L	---	---	3.964	1.87449e+07	4.374	18744367
Axs	FBgn0000152	Abnormal X segregation	female meiosis chromosome segregation ; GO:0016321 | inferred from mutant phenotype <newline> meiotic spindle organization ; GO:0000212 | inferred from mutant phenotype <newline> female meiosis chromosome segregation ; GO:0016321 | non-traceable author statement <newline> distributive segregation ; GO:0032837 | inferred from mutant phenotype <newline> distributive segregation ; GO:0032837 | infer…	chrX	3.152	1.65692e+07	2.705	1.65692e+07	3.529	1.65692e+07
Axud1	FBgn0261647	-	negative regulation of cell proliferation ; GO:0008285 | inferred from mutant phenotype <newline> positive regulation of transcription from RNA polymerase II promoter ; GO:0045944 | inferred from sequence or structural similarity with MGD:Csrnp1; MGI:MGI:2387989	chr2L	2.602	2364821	3.419	2363766	3.945	2.36379e+06
B4	FBgn0023407	B4	imaginal disc development ; GO:0007444 | inferred from mutant phenotype <newline> circadian rhythm ; GO:0007623 | inferred from expression pattern	chr2L	2.739	13510507	2.8	1.35112e+07	4.845	1.35122e+07
B52	FBgn0004587	B52	mRNA splicing, via spliceosome ; GO:0000398 | inferred from direct assay <newline> mRNA splice site selection ; GO:0006376 | inferred from sequence or structural similarity with NCBI_NP:005617 <newline> regulation of mRNA splicing, via spliceosome ; GO:0048024 | inferred from mutant phenotype <newline> mRNA splicing, via spliceosome ; GO:0000398 | non-traceable author statement <newline> regulati…	chr3R	---	---	3.155	9492212	3.517	9492212
babo	FBgn0011300	baboon	protein phosphorylation ; GO:0006468 | inferred from sequence or structural similarity <newline> signal transduction ; GO:0007165 | inferred from sequence or structural similarity <newline> transforming growth factor beta receptor signaling pathway ; GO:0007179 | inferred from sequence or structural similarity <newline> protein phosphorylation ; GO:0006468 | non-traceable author statement <newlin…	chr2R	2.84	4838409	2.718	4.83761e+06	4.14	4.85059e+06
babos	FBgn0034724	babos	regulation of dendrite morphogenesis ; GO:0048814 | inferred from mutant phenotype	chr2R	3.05	1.8278e+07	3.007	1.82781e+07	---	---
Bacc	FBgn0031453	Bacchus	inter-male aggressive behavior ; GO:0002121 | inferred from mutant phenotype <newline> behavioral response to ethanol ; GO:0048149 | inferred from mutant phenotype	chr2L	3.809	2751685	3.186	2.75067e+06	3.444	2.7507e+06
Bace	FBgn0032049	beta-site APP-cleaving enzyme	proteolysis ; GO:0006508 | inferred from electronic annotation with InterPro:IPR001461, InterPro:IPR001969, InterPro:IPR009007	chr2L	2.923	8496629	2.657	8.4966e+06	4.672	8496599
bai	FBgn0045866	baiser	vesicle-mediated transport ; GO:0016192 | inferred from sequence or structural similarity with UniProtKB:P49755 <newline> maternal specification of dorsal/ventral axis, oocyte, germ-line encoded ; GO:0007311 | inferred from mutant phenotype <newline> regulation of post-mating oviposition ; GO:0048042 | inferred from mutant phenotype <newline> reproduction ; GO:0000003 | inferred from mutant pheno…	chr3R	3.13	2.08642e+07	3.116	20864089	---	---
Baldspot	FBgn0260960	Baldspot	spermatogenesis ; GO:0007283 | inferred from mutant phenotype <newline> fatty acid elongation ; GO:0030497 | inferred from sequence or structural similarity with bond <newline> long-chain fatty acid biosynthetic process ; GO:0042759 | inferred from sequence or structural similarity with HGNC_gene:ELOVL6; HGNC:15829	chr3L	3.381	16649495	---	---	3.439	1.66571e+07
Bap60	FBgn0025463	Brahma associated protein 60kD	positive regulation of transcription, DNA-dependent ; GO:0045893 | inferred from direct assay <newline> muscle organ development ; GO:0007517 | inferred from mutant phenotype <newline> dendrite morphogenesis ; GO:0048813 | inferred from mutant phenotype <newline> neuron development ; GO:0048666 | inferred from mutant phenotype <newline> positive regulation of heterochromatin assembly ; GO:0031453…	chrX	2.874	1.30549e+07	3.321	1.30549e+07	3.519	1.30549e+07
baz	FBgn0000163	bazooka	establishment or maintenance of polarity of embryonic epithelium ; GO:0016332 | non-traceable author statement <newline> ovarian follicle cell-cell adhesion ; GO:0007299 | inferred from mutant phenotype <newline> establishment of apical/basal cell polarity ; GO:0035089 | inferred from mutant phenotype <newline> morphogenesis of a polarized epithelium ; GO:0001738 | traceable author statement <new…	chrX	2.779	1.70732e+07	2.69	17073300	3.719	1.7074e+07
bbc	FBgn0033844	bb in a boxcar	phospholipid biosynthetic process ; GO:0008654 | inferred from electronic annotation with InterPro:IPR000462	chr2R	2.637	9382232	---	---	4.05	9369782
bbg	FBgn0087007	big bang	imaginal disc development ; GO:0007444 | inferred from mutant phenotype <newline> border follicle cell migration ; GO:0007298 | inferred from mutant phenotype	chr3L	2.89	1.44175e+07	2.399	1.45038e+07	---	---
BBS1	FBgn0035741	Bardet-Biedl syndrome 1 ortholog (H. sapiens)	cilium assembly ; GO:0042384 | inferred from sequence model inferred from expression pattern <newline> cilium assembly ; GO:0042384 | inferred from sequence or structural similarity with HGNC_gene:BBS1; HGNC:966	chr3L	3.659	7124152	3.253	7122802	3.686	7121872
BBS8	FBgn0031255	Bardet-Biedl syndrome 8 ortholog (H. sapiens)	cilium assembly ; GO:0042384 | inferred from sequence model inferred from expression pattern	chr2L	2.896	428648	2.84	426203	3.309	426233
bbx	FBgn0024251	bobby sox	regulation of transcription, DNA-dependent ; GO:0006355 | inferred from sequence or structural similarity with MGD:Sox18; MGI:MGI:103559	chrX	3.057	21241944	2.817	21241094	---	---
bcn92	FBgn0013432	bcn92	biological_process ; GO:0008150 | no biological data available	chrX	3.191	2039821	2.871	2040071	---	---
bdg	FBgn0034049	bedraggled	neurotransmitter transport ; GO:0006836 | inferred from sequence or structural similarity with DAT <newline> R3/R4 cell fate commitment ; GO:0007464 | inferred from genetic interaction with Vang inferred from genetic interaction with dsh inferred from genetic interaction with stan inferred from genetic interaction with dgo inferred from mutant phenotype	chr2R	3.46	1.18179e+07	3.042	1.18179e+07	---	---
be	FBgn0052594	ben	long-term memory ; GO:0007616 | inferred from mutant phenotype <newline> neuromuscular synaptic transmission ; GO:0007274 | inferred from mutant phenotype	chrX	5.202	1.49192e+07	5.505	14919197	5.984	14919197
beat-Ib	FBgn0028645	beaten path Ib	axon choice point recognition ; GO:0016198 | non-traceable author statement <newline> cell adhesion ; GO:0007155 | non-traceable author statement <newline> defasciculation of motor neuron axon ; GO:0007415 | non-traceable author statement <newline> heterophilic cell-cell adhesion ; GO:0007157 | inferred from sequence or structural similarity with beat-Ic	chr2L	2.609	15911399	2.508	15911399	---	---
bel	FBgn0263231	belle	spermatid development ; GO:0007286 | inferred from mutant phenotype <newline> instar larval development ; GO:0002168 | inferred from mutant phenotype <newline> spermatogenesis ; GO:0007283 | inferred from mutant phenotype <newline> RNA interference ; GO:0016246 | inferred from mutant phenotype <newline> oogenesis ; GO:0048477 | inferred from mutant phenotype <newline> regulation of gene expressio…	chr3R	3.157	4.48037e+06	3.396	4481490	---	---
Bem46	FBgn0025109	Bem46	biological_process ; GO:0008150 | no biological data available	chr2L	4.09	2988069	3.462	2988074	---	---
Best3	FBgn0036492	Bestrophin 3	anion transport ; GO:0006820 | inferred from sequence or structural similarity with Best1	chr3L	2.876	15298893	2.679	15298893	---	---
Best4	FBgn0036491	Bestrophin 4	anion transport ; GO:0006820 | inferred from sequence or structural similarity with Best1	chr3L	2.876	15298893	2.679	15298893	---	---
Bet3	FBgn0260859	BET3 ortholog (S. cerevisiae)	dsRNA transport ; GO:0033227 | inferred from mutant phenotype <newline> vesicle-mediated transport ; GO:0016192 | inferred from sequence or structural similarity <newline> neurogenesis ; GO:0022008 | inferred from mutant phenotype <newline> ER to Golgi vesicle-mediated transport ; GO:0006888 | inferred from sequence or structural similarity with SGD_LOCUS:BET3; SGD:S000001776 <newline> intra-Golg…	chr3L	2.814	9.4287e+06	2.361	9428622	---	---
beta4GalNAcTA	FBgn0027538	beta4GalNAcTA	sperm individualization ; GO:0007291 | inferred from mutant phenotype <newline> N-acetylglucosamine metabolic process ; GO:0006044 | inferred from direct assay <newline> adult locomotory behavior ; GO:0008344 | inferred from mutant phenotype <newline> neuromuscular junction development ; GO:0007528 | inferred from mutant phenotype <newline> glycolipid biosynthetic process ; GO:0009247 | inferred …	chr2R	---	---	3.248	10143217	3.802	10143217
beta4GalT7	FBgn0039258	beta-4-galactosyltransferase 7	proteoglycan biosynthetic process ; GO:0030166 | inferred from sequence or structural similarity with HGNC_gene:B4GALT7; HGNC:930; OMIM:604327 <newline> glycosaminoglycan biosynthetic process ; GO:0006024 | non-traceable author statement <newline> chondroitin sulfate biosynthetic process ; GO:0030206 | non-traceable author statement <newline> heparan sulfate proteoglycan biosynthetic process ; GO…	chr3R	3.215	2.08542e+07	2.357	20855094	---	---
betaggt-II	FBgn0028970	beta subunit of type II geranylgeranyl transferase	protein geranylgeranylation ; GO:0018344 | inferred from electronic annotation with InterPro:IPR026873	chr2L	3.439	2.88394e+06	3.112	2883984	4.527	2.88385e+06
bft	FBgn0263107	bereft	chaeta morphogenesis ; GO:0008407 | inferred from mutant phenotype <newline> compound eye morphogenesis ; GO:0001745 | inferred from mutant phenotype <newline> chaeta development ; GO:0022416 | inferred from mutant phenotype <newline> negative regulation of apoptotic process ; GO:0043066 | inferred from genetic interaction with W <newline> gene silencing by miRNA ; GO:0035195 | inferred from dire…	chr2L	---	---	2.603	1.19711e+07	3.686	1.19763e+07
BicD	FBgn0000183	Bicaudal D	germarium-derived oocyte fate determination ; GO:0007294 | inferred from mutant phenotype <newline> germarium-derived egg chamber formation ; GO:0007293 | inferred from mutant phenotype <newline> oocyte microtubule cytoskeleton polarization ; GO:0008103 | inferred from mutant phenotype <newline> oocyte microtubule cytoskeleton organization ; GO:0016325 | traceable author statement <newline> oocyt…	chr2L	3.149	17471882	2.346	17473147	---	---
bigmax	FBgn0039509	bigmax	autophagic cell death ; GO:0048102 | inferred from expression pattern <newline> salivary gland cell autophagic cell death ; GO:0035071 | inferred from expression pattern <newline> dendrite morphogenesis ; GO:0048813 | inferred from mutant phenotype <newline> muscle organ development ; GO:0007517 | inferred from mutant phenotype <newline> regulation of transcription, DNA-dependent ; GO:0006355 | i…	chr3R	3.008	2.31184e+07	2.802	23118401	---	---
bin3	FBgn0263144	bicoid-interacting protein 3	negative regulation of translation ; GO:0017148 | inferred from mutant phenotype <newline> olfactory behavior ; GO:0042048 | inferred from mutant phenotype <newline> methylation ; GO:0032259 | inferred from sequence or structural similarity with SGD_LOCUS:HMT1; SGD:S000000238	chr2R	---	---	2.551	2.12888e+06	4.62	2.13205e+06
Blimp-1	FBgn0035625	Blimp-1	regulation of tube architecture, open tracheal system ; GO:0035152 | inferred from mutant phenotype <newline> negative regulation of transcription from RNA polymerase II promoter ; GO:0000122 | inferred from direct assay <newline> cellular response to ecdysone ; GO:0071390 | inferred from expression pattern	chr3L	2.82	5634864	2.661	5634834	4.654	5.64312e+06
Blos3	FBgn0085284	Biogenesis of lysosome-related organelles complex 1, subunit 3	biological_process ; GO:0008150 | no biological data available	chr3L	3.331	18861292	2.941	1.88612e+07	---	---
bol	FBgn0011206	boule	male meiosis ; GO:0007140 | inferred from mutant phenotype <newline> spermatogenesis ; GO:0007283 | inferred from mutant phenotype <newline> meiotic G2/MI transition ; GO:0008315 | inferred from mutant phenotype <newline> spermatocyte division ; GO:0048137 | inferred from mutant phenotype <newline> positive regulation of meiosis ; GO:0045836 | non-traceable author statement <newline> meiotic G2/M…	chr3L	2.928	9.12176e+06	2.825	9.12181e+06	4.323	9.09178e+06
botv	FBgn0027535	brother of tout-velu	segment polarity determination ; GO:0007367 | non-traceable author statement <newline> heparan sulfate proteoglycan biosynthetic process, polysaccharide chain biosynthetic process ; GO:0015014 | non-traceable author statement <newline> heparan sulfate proteoglycan biosynthetic process ; GO:0015012 | inferred from direct assay <newline> Wnt receptor signaling pathway ; GO:0016055 | inferred from m…	chr2R	---	---	3.056	15024961	4.617	1.50211e+07
bowl	FBgn0004893	brother of odd with entrails limited	hindgut morphogenesis ; GO:0007442 | inferred from mutant phenotype <newline> imaginal disc-derived leg joint morphogenesis ; GO:0016348 | inferred from mutant phenotype <newline> imaginal disc-derived leg morphogenesis ; GO:0007480 | inferred from mutant phenotype <newline> wing disc development ; GO:0035220 | inferred from mutant phenotype <newline> lateral inhibition ; GO:0046331 | inferred fr…	chr2L	3.661	3789231	3.011	3789206	3.452	3788155
brat	FBgn0010300	brain tumor	rRNA metabolic process ; GO:0016072 | inferred from mutant phenotype <newline> rRNA transcription ; GO:0009303 | inferred from mutant phenotype <newline> segmentation ; GO:0035282 | inferred from mutant phenotype <newline> negative regulation of cell proliferation ; GO:0008285 | inferred from mutant phenotype <newline> brain development ; GO:0007420 | inferred from mutant phenotype <newline> asym…	chr2L	2.943	1.91596e+07	4.143	19159615	4.291	19159615
Brd8	FBgn0039654	Brd8	negative regulation of gene expression ; GO:0010629 | inferred from mutant phenotype	chr3R	3.099	25056600	3.105	25056600	---	---
brv3	FBgn0040333	brivido-3	calcium ion transport ; GO:0006816 | inferred from sequence or structural similarity <newline> response to cold ; GO:0009409 | inferred from mutant phenotype	chrX	3.228	2513841	3.622	2.51384e+06	---	---
BTBD9	FBgn0030228	BTB (POZ) domain containing 9 ortholog	regulation of synaptic transmission, dopaminergic ; GO:0032225 | inferred from mutant phenotype <newline> positive regulation of circadian sleep/wake cycle, sleep ; GO:0045938 | inferred from mutant phenotype <newline> adult locomotory behavior ; GO:0008344 | inferred from mutant phenotype	chrX	3.75	1.0669e+07	3.601	1.06687e+07	3.828	1.06686e+07
BthD	FBgn0030501	BthD selenoprotein	response to redox state ; GO:0051775 | non-traceable author statement <newline> larval salivary gland morphogenesis ; GO:0007436 | inferred from mutant phenotype <newline> cell redox homeostasis ; GO:0045454 | inferred from electronic annotation with InterPro:IPR011893	chrX	3	13511114	2.9	13511119	---	---
btsz	FBgn0266756	bitesize	larval salivary gland morphogenesis ; GO:0007436 | inferred from mutant phenotype <newline> morphogenesis of embryonic epithelium ; GO:0016331 | inferred from mutant phenotype <newline> gastrulation involving germ band extension ; GO:0010004 | inferred from mutant phenotype <newline> apical junction assembly ; GO:0043297 | inferred from mutant phenotype <newline> establishment of planar polarity …	chr3R	2.906	10636954	2.712	10637009	4.27	10630544
bun	FBgn0259176	bunched	decapentaplegic signaling pathway ; GO:0008101 | inferred from genetic interaction with dpp <newline> compound eye photoreceptor cell differentiation ; GO:0001751 | inferred from mutant phenotype <newline> segmentation ; GO:0035282 | inferred from mutant phenotype <newline> dorsal appendage formation ; GO:0046843 | inferred from mutant phenotype <newline> chorion-containing eggshell formation ; G…	chr2L	3.862	12474362	2.652	12474412	5.114	1.24744e+07
bves	FBgn0031150	bves	-	chrX	3.813	20931216	4.018	2.09358e+07	4.225	20948791
bwa	FBgn0045064	brain washing	brain development ; GO:0007420 | inferred from mutant phenotype <newline> ceramide catabolic process ; GO:0046514 | inferred from direct assay <newline> sphingolipid metabolic process ; GO:0006665 | inferred from sequence or structural similarity with UniProtKB:Q8R4X1 <newline> regulation of lipid metabolic process ; GO:0019216 | inferred from sequence or structural similarity with UniProtKB:Q8R4…	chr2L	2.717	2.00784e+07	3.029	2.00785e+07	5.556	2.00784e+07
Bx	FBgn0265598	Beadex	positive regulation of transcription, DNA-dependent ; GO:0045893 | inferred from mutant phenotype <newline> chaeta development ; GO:0022416 | inferred from mutant phenotype <newline> phagocytosis ; GO:0006909 | inferred from mutant phenotype <newline> imaginal disc-derived leg segmentation ; GO:0036011 | inferred from mutant phenotype <newline> imaginal disc-derived wing morphogenesis ; GO:000747…	chrX	3.683	1.84403e+07	2.871	1.84283e+07	3.909	1.84302e+07
C3G	FBgn0259228	C3G ortholog (H. sapiens)	Ras protein signal transduction ; GO:0007265 | inferred from mutant phenotype <newline> muscle attachment ; GO:0016203 | inferred from mutant phenotype <newline> somatic muscle development ; GO:0007525 | inferred from mutant phenotype <newline> sarcomere organization ; GO:0045214 | inferred from mutant phenotype <newline> regulation of Rap GTPase activity ; GO:0032317 | inferred from direct assay…	chrX	2.914	6.68353e+06	2.644	6671266	---	---
Caf1	FBgn0263979	Chromatin assembly factor 1 subunit	chromatin assembly ; GO:0031497 | inferred from sequence or structural similarity with HGNC_gene:RBBP7; HGNC:9890 inferred from sequence or structural similarity with HGNC_gene:RBBP4; HGNC:9887 <newline> regulation of mitotic cell cycle ; GO:0007346 | inferred from mutant phenotype <newline> muscle organ development ; GO:0007517 | inferred from mutant phenotype <newline> neuron development ; GO:0…	chr3R	4.036	11055864	3.253	1.10554e+07	4.356	1.10553e+07
CAH1	FBgn0027844	Carbonic anhydrase 1	one-carbon metabolic process ; GO:0006730 | inferred from direct assay	chr2L	---	---	2.455	13807337	4.028	13807282
CAH2	FBgn0027843	Carbonic anhydrase 2	one-carbon metabolic process ; GO:0006730 | inferred from direct assay	chr3L	2.961	1.21736e+07	3.462	1.21737e+07	---	---
Cam	FBgn0000253	Calmodulin	kinetochore organization ; GO:0051383 | inferred from mutant phenotype <newline> rhodopsin mediated signaling pathway ; GO:0016056 | inferred from mutant phenotype <newline> adaptation of rhodopsin mediated signaling ; GO:0016062 | traceable author statement <newline> deactivation of rhodopsin mediated signaling ; GO:0016059 | traceable author statement <newline> detection of calcium ion ; GO:000…	chr2R	3.774	8.15989e+06	4.908	8.15986e+06	5.461	8159827
CaMKII	FBgn0264607	Calcium/calmodulin-dependent protein kinase II	regulation of synaptic growth at neuromuscular junction ; GO:0008582 | inferred from mutant phenotype <newline> long-term memory ; GO:0007616 | inferred from mutant phenotype <newline> protein phosphorylation ; GO:0006468 | inferred from electronic annotation with InterPro:IPR000719, InterPro:IPR002290, InterPro:IPR008271, InterPro:IPR013543 <newline> regulation of ovulation ; GO:0060278 | inferr…	chr4	---	---	2.734	1056419	4.101	1075729
CAP	FBgn0033504	CAP	muscle attachment ; GO:0016203 | inferred from mutant phenotype <newline> sensory perception of sound ; GO:0007605 | inferred from mutant phenotype <newline> sensory perception of mechanical stimulus ; GO:0050954 | inferred from mutant phenotype <newline> cell adhesion ; GO:0007155 | inferred from electronic annotation with InterPro:IPR028516 <newline> cell migration ; GO:0016477 | inferred from …	chr2R	2.697	1.64871e+07	2.486	6188689	3.786	6.16465e+06
caps	FBgn0023095	capricious	axon guidance ; GO:0007411 | inferred from mutant phenotype <newline> cell adhesion ; GO:0007155 | non-traceable author statement <newline> open tracheal system development ; GO:0007424 | inferred from mutant phenotype <newline> cell migration ; GO:0016477 | traceable author statement <newline> branch fusion, open tracheal system ; GO:0035147 | inferred from mutant phenotype <newline> motor neuro…	chr3L	2.61	13225712	3.293	13271981	---	---
casp	FBgn0034068	caspar	negative regulation of peptidoglycan recognition protein signaling pathway ; GO:0061060 | inferred from mutant phenotype <newline> negative regulation of biosynthetic process of antibacterial peptides active against Gram-negative bacteria ; GO:0002814 | inferred from mutant phenotype <newline> negative regulation of proteolysis ; GO:0045861 | inferred from mutant phenotype	chr2R	2.974	11906928	2.66	1.19069e+07	---	---
Cat	FBgn0000261	Catalase	response to hydrogen peroxide ; GO:0042542 | inferred from mutant phenotype <newline> aging ; GO:0007568 | traceable author statement <newline> determination of adult lifespan ; GO:0008340 | traceable author statement <newline> calcium-dependent cell-cell adhesion ; GO:0016339 | non-traceable author statement <newline> response to oxidative stress ; GO:0006979 | non-traceable author statement <ne…	chr3L	3.768	1.88176e+07	3.403	1.88177e+07	3.733	1.88176e+07
cathD	FBgn0029093	cathD	autophagic cell death ; GO:0048102 | inferred from expression pattern <newline> salivary gland cell autophagic cell death ; GO:0035071 | inferred from expression pattern <newline> apoptotic process ; GO:0006915 | inferred from mutant phenotype <newline> nurse cell apoptotic process ; GO:0045476 | inferred from mutant phenotype <newline> proteolysis ; GO:0006508 | inferred from electronic annotati…	chr2R	2.937	3716383	2.81	3716383	---	---
cbc	FBgn0033842	crowded by cid	neurogenesis ; GO:0022008 | inferred from mutant phenotype <newline> tRNA splicing, via endonucleolytic cleavage and ligation ; GO:0006388 | inferred from sequence or structural similarity with UniProtKB:Q92989 <newline> mRNA 3'-end processing ; GO:0031124 | inferred from electronic annotation with InterPro:IPR028606	chr2R	3.826	9365707	---	---	4.05	9369782
cbt	FBgn0043364	cabut	autophagic cell death ; GO:0048102 | inferred from expression pattern <newline> salivary gland cell autophagic cell death ; GO:0035071 | inferred from expression pattern <newline> JNK cascade ; GO:0007254 | non-traceable author statement <newline> dorsal closure ; GO:0007391 | non-traceable author statement <newline> sensory organ development ; GO:0007423 | inferred from mutant phenotype <newline…	chr2L	3.623	484536	3.128	480011	---	---
Cby	FBgn0067317	Chibby	negative regulation of Wnt receptor signaling pathway ; GO:0030178 | inferred from genetic interaction with wg AND inferred from mutant phenotype <newline> segment polarity determination ; GO:0007367 | inferred from genetic interaction with arm <newline> cilium axoneme assembly ; GO:0035083 | inferred from mutant phenotype <newline> spermatid development ; GO:0007286 | inferred from mutant phenot…	chr3R	3.57	17696283	3.027	17695708	3.763	1.76898e+07
CCKLR-17D3	FBgn0030954	Cholecystokinin-like receptor at 17D3	G-protein coupled receptor signaling pathway ; GO:0007186 | inferred from sequence or structural similarity <newline> G-protein coupled receptor signaling pathway ; GO:0007186 | inferred from electronic annotation with InterPro:IPR000276, InterPro:IPR000314, InterPro:IPR009126 <newline> adult locomotory behavior ; GO:0008344 | inferred from mutant phenotype	chrX	2.979	18670913	2.701	1.86716e+07	---	---
Ccs	FBgn0010531	Copper chaperone for superoxide dismutase	intracellular copper ion transport ; GO:0015680 | non-traceable author statement <newline> intracellular copper ion transport ; GO:0015680 | inferred from sequence or structural similarity with EMBL:AF121906; protein_id:AAD23832.1 <newline> determination of adult lifespan ; GO:0008340 | inferred from mutant phenotype <newline> response to oxidative stress ; GO:0006979 | inferred from mutant pheno…	chr2R	3.244	6.01305e+06	3.028	6013019	3.418	6.01299e+06
Cct1	FBgn0041342	CTP:phosphocholine cytidylyltransferase 1	endocytosis ; GO:0006897 | inferred from mutant phenotype <newline> establishment of ommatidial planar polarity ; GO:0042067 | inferred from mutant phenotype <newline> eye development ; GO:0001654 | inferred from mutant phenotype <newline> imaginal disc-derived wing morphogenesis ; GO:0007476 | inferred from mutant phenotype <newline> determination of adult lifespan ; GO:0008340 | inferred from m…	chr3L	---	---	2.616	1548257	3.785	1547897
CDase	FBgn0039774	Ceramidase	hatching behavior ; GO:0035187 | inferred from mutant phenotype <newline> synaptic transmission ; GO:0007268 | inferred from mutant phenotype <newline> synaptic vesicle exocytosis ; GO:0016079 | inferred from mutant phenotype <newline> sphingolipid metabolic process ; GO:0006665 | inferred from direct assay <newline> ceramide catabolic process ; GO:0046514 | inferred from direct assay <newline> s…	chr3R	3.416	2.62852e+07	3.567	2.62852e+07	4.028	26285113
Cdc23	FBgn0032863	Cell division cycle 23 ortholog	endomitotic cell cycle ; GO:0007113 | inferred from mutant phenotype <newline> neurogenesis ; GO:0022008 | inferred from mutant phenotype <newline> positive regulation of mitotic metaphase/anaphase transition ; GO:0045842 | inferred from mutant phenotype <newline> phagocytosis ; GO:0006909 | inferred from mutant phenotype	chr2L	3.605	2.0464e+07	3.058	20463939	5.123	20464049
Cdep	FBgn0265082	Chondrocyte-derived ezrin-like domain containing protein ortholog (H. sapiens)	regulation of Rho protein signal transduction ; GO:0035023 | inferred from electronic annotation with InterPro:IPR000219 <newline> Rac protein signal transduction ; GO:0016601 | inferred from sequence or structural similarity with HGNC_gene:FARP2; HGNC:16460	chr3R	---	---	2.807	738078	3.117	738048
Cdk4	FBgn0016131	Cyclin-dependent kinase 4	protein phosphorylation ; GO:0006468 | inferred from sequence or structural similarity <newline> protein phosphorylation ; GO:0006468 | inferred from sequence or structural similarity inferred from sequence or structural similarity with HGNC_gene:CDK4; HGNC:1773 <newline> protein phosphorylation ; GO:0006468 | inferred from sequence or structural similarity with SGD_LOCUS:CDC28; SGD:S0000364 <new…	chr2R	3.605	12470182	3.3	12469662	4.932	12470182
Cec2	FBgn0000281	Cecropin 2	-	chr3R	3.769	26040827	2.849	26040937	3.76	2.60406e+07
CecA1	FBgn0000276	Cecropin A1	defense response to Gram-negative bacterium ; GO:0050829 | inferred from direct assay <newline> defense response to Gram-positive bacterium ; GO:0050830 | inferred from direct assay <newline> defense response to Gram-negative bacterium ; GO:0050829 | inferred from expression pattern <newline> defense response to bacterium ; GO:0042742 | non-traceable author statement <newline> defense response to…	chr3R	3.769	26040827	2.849	26040937	3.76	2.60406e+07
CecA2	FBgn0000277	Cecropin A2	defense response to bacterium ; GO:0042742 | non-traceable author statement <newline> defense response to fungus ; GO:0050832 | non-traceable author statement <newline> defense response to Gram-negative bacterium ; GO:0050829 | inferred from direct assay <newline> defense response to Gram-positive bacterium ; GO:0050830 | inferred from direct assay <newline> antibacterial humoral response ; GO:00…	chr3R	3.769	26040827	2.849	26040937	3.76	2.60406e+07
CecB	FBgn0000278	Cecropin B	defense response to bacterium ; GO:0042742 | inferred from sequence or structural similarity <newline> defense response to Gram-negative bacterium ; GO:0050829 | inferred from direct assay <newline> defense response to Gram-positive bacterium ; GO:0050830 | inferred from direct assay <newline> defense response to bacterium ; GO:0042742 | non-traceable author statement <newline> defense response t…	chr3R	3.769	26040827	2.849	26040937	3.76	2.60406e+07
CecC	FBgn0000279	Cecropin C	defense response to Gram-negative bacterium ; GO:0050829 | inferred from direct assay <newline> defense response to Gram-positive bacterium ; GO:0050830 | inferred from direct assay <newline> defense response to bacterium ; GO:0042742 | non-traceable author statement <newline> defense response to fungus ; GO:0050832 | non-traceable author statement <newline> defense response to bacterium ; GO:004…	chr3R	3.769	26040827	2.849	26040937	3.76	2.60406e+07
Cec-Psi1	FBgn0000280	Cecropin pseudogene 1	-	chr3R	3.769	26040827	2.849	26040937	3.76	2.60406e+07
ced-6	FBgn0029092	ced-6	apoptotic cell clearance ; GO:0043277 | inferred from mutant phenotype <newline> neuron remodeling ; GO:0016322 | inferred from mutant phenotype	chr2R	3.195	5319297	3.298	5.3182e+06	4.419	5319247
Cen	FBgn0032876	Centrocortin	embryonic cleavage ; GO:0040016 | inferred from mutant phenotype	chr2L	3.054	20674699	3.089	20674699	3.249	2.06747e+07
cenG1A	FBgn0028509			chr2L	3.697	13846392	2.95	1.38362e+07	4.517	13845792
cer	FBgn0034443	crammer	long-term memory ; GO:0007616 | inferred from mutant phenotype <newline> short-term memory ; GO:0007614 | inferred from direct assay	chr2R	2.62	15283132	2.527	15283052	3.755	1.52824e+07
cg	FBgn0000289	combgap	imaginal disc-derived wing morphogenesis ; GO:0007476 | inferred from mutant phenotype	chr2R	2.829	1.00733e+07	---	---	4.682	10063770
CG10068	FBgn0037473	-	phagocytosis ; GO:0006909 | inferred from electronic annotation with InterPro:IPR006816 <newline> regulation of establishment of planar polarity ; GO:0090175 | inferred from mutant phenotype <newline> mitotic cytokinesis ; GO:0000281 | inferred from mutant phenotype	chr3R	3.348	2948223	2.979	2948253	3.205	2948278
CG10082	FBgn0034644	-	protein phosphorylation ; GO:0006468 | inferred from sequence or structural similarity with UniProtKB:Q96PC2 <newline> phosphatidylinositol metabolic process ; GO:0046488 | inferred from sequence or structural similarity with UniProtKB:Q96PC2	chr2R	4.006	1.7534e+07	3.594	1.7534e+07	3.91	1.7534e+07
CG10086	FBgn0037517	-	biological_process ; GO:0008150 | no biological data available	chr3R	4.023	3619086	---	---	4.719	3619086
CG10098	FBgn0037472	-	biological_process ; GO:0008150 | no biological data available	chr3R	3.348	2948223	2.979	2948253	3.205	2948278
CG10232	FBgn0039108	-	proteolysis ; GO:0006508 | non-traceable author statement <newline> proteolysis ; GO:0006508 | inferred from electronic annotation with InterPro:IPR001254, InterPro:IPR001314, InterPro:IPR018114	chr3R	2.891	1.95501e+07	3.591	19548735	3.864	19548710
CG10252	FBgn0039104	-	-	chr3R	3.864	19526190	3.215	1.95262e+07	---	---
CG10264	FBgn0038394	-	-	chr3R	3.232	11875415	2.972	11875415	---	---
CG10321	FBgn0034643	-	-	chr2R	3.203	17520861	3.199	17522046	3.437	17522046
CG10347	FBgn0030342	-	-	chrX	4.466	1.17504e+07	4.207	1.17504e+07	4.616	1.17504e+07
CG10352	FBgn0030348	-	-	chrX	3.005	11767891	2.731	11767891	---	---
CG10353	FBgn0030349	-	-	chrX	3.005	11767891	2.731	11767891	---	---
CG10362	FBgn0030358	-	intracellular signal transduction ; GO:0035556 | inferred from electronic annotation with InterPro:IPR002219	chrX	3.731	11817946	3.227	1.18179e+07	3.969	11817881
CG10365	FBgn0039109	-	-	chr3R	2.891	1.95501e+07	3.591	19548735	3.864	19548710
CG10407	FBgn0038395	-	multicellular organism reproduction ; GO:0032504 | inferred from expression pattern	chr3R	3.232	11875415	2.972	11875415	---	---
CG10431	FBgn0032730	-	transcription, DNA-dependent ; GO:0006351 | inferred from electronic annotation with InterPro:IPR027775 <newline> dendrite morphogenesis ; GO:0048813 | inferred from mutant phenotype	chr2L	4.455	18981006	4.213	18981006	4.993	18981006
CG10433	FBgn0034638	-	defense response ; GO:0006952 | inferred from sequence or structural similarity <newline> multicellular organism reproduction ; GO:0032504 | inferred from expression pattern	chr2R	2.757	17497411	2.888	17497511	---	---
CG10472	FBgn0035670	-	proteolysis ; GO:0006508 | non-traceable author statement <newline> proteolysis ; GO:0006508 | inferred from electronic annotation with InterPro:IPR001254, InterPro:IPR001314, InterPro:IPR018114	chr3L	---	---	2.437	6.05636e+06	3.263	6.0579e+06
CG10477	FBgn0035661	-	proteolysis ; GO:0006508 | non-traceable author statement <newline> proteolysis ; GO:0006508 | inferred from electronic annotation with InterPro:IPR001254, InterPro:IPR001314, InterPro:IPR018114	chr3L	2.795	6.03081e+06	2.76	6030871	---	---
CG10483	FBgn0035649	-	-	chr3L	3.084	5917460	---	---	3.171	5917380
CG10512	FBgn0037057	-	oxidation-reduction process ; GO:0055114 | inferred from electronic annotation with InterPro:IPR003767	chr3L	2.7	2.11947e+07	---	---	3.701	21197414
CG10513	FBgn0039311	-	-	chr3R	---	---	2.379	21106095	4.898	21101275
CG10514	FBgn0039312	-	-	chr3R	3.553	21109420	2.903	2.11101e+07	4.898	21101275
CG10527	FBgn0034583	-	-	chr2R	3.231	1.69619e+07	---	---	4.298	16960762
CG10553	FBgn0039324	-	-	chr3R	3.231	2.11413e+07	2.623	21146350	---	---
CG10555	FBgn0030034	-	-	chrX	3.116	8.30262e+06	3.342	8302583	---	---
CG10559	FBgn0039323	-	-	chr3R	3.231	2.11413e+07	2.623	21146350	---	---
CG10560	FBgn0039325	-	biological_process ; GO:0008150 | no biological data available	chr3R	3.231	2.11413e+07	2.623	21146350	---	---
CG10600	FBgn0032717	-	-	chr2L	3.716	18831045	3.687	1.88311e+07	3.753	18831045
CG10638	FBgn0036290	-	cellular aldehyde metabolic process ; GO:0006081 | inferred from sequence or structural similarity with UniProtKB:P07943 <newline> oxidation-reduction process ; GO:0055114 | inferred from electronic annotation with InterPro:IPR018170, InterPro:IPR020471	chr3L	3.418	1.24942e+07	3.184	12494297	3.414	1.24943e+07
CG10646	FBgn0036292	-	-	chr3L	3.418	1.24942e+07	3.184	12494297	3.414	1.24943e+07
CG10650	FBgn0046302	-	-	chr2L	4.018	1.89934e+07	2.982	1.89957e+07	5.014	1.89968e+07
CG10654	FBgn0036294	-	-	chr3L	3.418	1.24942e+07	3.184	12494297	3.414	1.24943e+07
CG10657	FBgn0036289	-	lateral inhibition ; GO:0046331 | inferred from mutant phenotype <newline> transport ; GO:0006810 | inferred from electronic annotation with InterPro:IPR001071	chr3L	3.418	1.24942e+07	3.184	12494297	3.414	1.24943e+07
CG10660	FBgn0036288	-	-	chr3L	2.931	1.2484e+07	3.065	12483872	3.341	12483847
CG10680	FBgn0032836	-	biological_process ; GO:0008150 | no biological data available	chr2L	3.034	19967486	---	---	3.612	1.99678e+07
CG10681	FBgn0036291	-	biological_process ; GO:0008150 | no biological data available	chr3L	3.418	1.24942e+07	3.184	12494297	3.414	1.24943e+07
CG10688	FBgn0036300	-	GDP-mannose biosynthetic process ; GO:0009298 | non-traceable author statement <newline> cellular response to hypoxia ; GO:0071456 | inferred from mutant phenotype <newline> mannose biosynthetic process ; GO:0019307 | inferred from electronic annotation with InterPro:IPR005002	chr3L	3.155	12528096	2.714	1.25281e+07	---	---
CG10734	FBgn0034082	-	biological_process ; GO:0008150 | no biological data available	chr2R	3.187	1.20462e+07	---	---	4.458	12046194
CG10874	FBgn0031395	-	-	chr2L	3.244	2196566	---	---	3.189	2.19668e+06
CG10907	FBgn0036207	-	mRNA splicing, via spliceosome ; GO:0000398 | inferred by curator from GO:0071011|GO:0071013 <newline> protein folding ; GO:0006457 | inferred from electronic annotation with InterPro:IPR002130, InterPro:IPR020892	chr3L	3.303	1.17814e+07	2.553	1.17814e+07	---	---
CG10911	FBgn0034295	-	biological_process ; GO:0008150 | no biological data available	chr2R	3.038	13941707	2.539	13945252	3.795	1.39434e+07
CG10912	FBgn0034296	-	cold acclimation ; GO:0009631 | inferred from expression pattern	chr2R	3.038	13941707	2.539	13945252	3.795	1.39434e+07
CG10927	FBgn0034360	-	-	chr2R	3.442	1.44993e+07	3.044	1.44993e+07	3.523	1.44993e+07
CG10958	FBgn0030004	-	biological_process ; GO:0008150 | no biological data available	chrX	---	---	2.326	8031324	3.519	8.03283e+06
CG10960	FBgn0036316	-	transmembrane transport ; GO:0055085 | inferred from electronic annotation with InterPro:IPR003663, InterPro:IPR005828, InterPro:IPR005829 <newline> positive regulation of JAK-STAT cascade ; GO:0046427 | inferred from mutant phenotype	chr3L	3.065	12833838	2.832	12829168	4	1.28291e+07
CG10962	FBgn0030073	-	metabolic process ; GO:0008152 | inferred from electronic annotation with InterPro:IPR002198	chrX	4.425	8933820	3.92	8933820	4.605	8933820
CG10996	FBgn0030525	-	hexose metabolic process ; GO:0019318 | inferred from electronic annotation with InterPro:IPR015443	chrX	2.853	1.36934e+07	4.346	1.3694e+07	3.387	1.3696e+07
CG11034	FBgn0031741	-	proteolysis ; GO:0006508 | inferred from electronic annotation with InterPro:IPR001375, InterPro:IPR002469	chr2L	3.47	5.80523e+06	2.563	5.80575e+06	---	---
CG11043	FBgn0031831	-	mitochondrial electron transport, cytochrome c to oxygen ; GO:0006123 | inferred from sequence or structural similarity with UniProtKB:P10606	chr2L	4.382	6561480	4.084	6561480	4.449	6.56148e+06
CG11076	FBgn0039929	-	-	chr4	---	---	2.734	1056419	4.452	1050364
CG1109	FBgn0046222	-	neuron projection morphogenesis ; GO:0048812 | inferred from mutant phenotype	chr3R	2.627	1485196	2.673	1485196	---	---
CG11110	FBgn0034535	-	protein processing involved in protein targeting to mitochondrion ; GO:0006627 | inferred from sequence or structural similarity with SGD_LOCUS:IMP2; SGD:S0004638 <newline> proteolysis ; GO:0006508 | inferred from electronic annotation with InterPro:IPR000223	chr2R	2.69	1.6532e+07	2.66	1.65319e+07	---	---
CG11113	FBgn0033165	-	multicellular organism reproduction ; GO:0032504 | non-traceable author statement	chr2R	3.373	3.29509e+06	3.172	3.29514e+06	4.305	3.28491e+06
CG11138	FBgn0030400	-	-	chrX	---	---	2.678	1.24753e+07	4.51	12475245
CG11141	FBgn0033177	-	biological_process ; GO:0008150 | no biological data available	chr2R	3.758	3344688	2.852	3344553	---	---
CG11149	FBgn0031732	-	-	chr2L	2.923	5.71475e+06	---	---	3.491	5.71475e+06
CG11158	FBgn0030511	-	-	chrX	3.592	13572875	3.024	1.35738e+07	---	---
CG1116	FBgn0037297	-	-	chr3R	3.369	1.04173e+06	2.795	1042701	4.383	1.04083e+06
CG11162	FBgn0030509	-	oxidation-reduction process ; GO:0055114 | inferred from electronic annotation with InterPro:IPR006694 <newline> fatty acid biosynthetic process ; GO:0006633 | inferred from electronic annotation with InterPro:IPR006694	chrX	3.592	13572875	3.024	1.35738e+07	---	---
CG11165	FBgn0033238	-	-	chr2R	---	---	3.03	3840195	4.65	3840085
CG11168	FBgn0039249	-	-	chr3R	3.081	2.07442e+07	2.464	2.07442e+07	---	---
CG11170	FBgn0034705	-	-	chr2R	3.098	18067759	2.602	18067754	---	---
CG11190	FBgn0030035	-	attachment of GPI anchor to protein ; GO:0016255 | inferred from sequence or structural similarity with EMBL:AB057724; protein_id:BAB60854.1	chrX	3.116	8.30262e+06	3.342	8302583	---	---
CG11200	FBgn0034500	Carbonyl reductase	metabolic process ; GO:0008152 | inferred from electronic annotation with InterPro:IPR002198	chr2R	3.625	16199653	2.897	16195003	3.428	1.6195e+07
CG11208	FBgn0034488	-	fatty acid alpha-oxidation ; GO:0001561 | inferred from sequence or structural similarity with HGNC_gene:HACL1; HGNC:17856	chr2R	3.1	16132358	2.908	1.61323e+07	---	---
CG11241	FBgn0037186	-	-	chr3L	3.389	2.27312e+07	2.82	22731253	3.961	22730488
CG11257	FBgn0034442	-	oxidation-reduction process ; GO:0055114 | inferred from electronic annotation with InterPro:IPR001433, InterPro:IPR001834, InterPro:IPR017927, InterPro:IPR017938	chr2R	2.62	15283132	2.527	15283052	3.755	1.52824e+07
CG11267	FBgn0036334	-	'de novo' protein folding ; GO:0006458 | inferred from sequence or structural similarity with UniProtKB:Q04984	chr3L	---	---	2.662	1.30114e+07	4.286	13010115
CG11275	FBgn0034706	-	-	chr2R	3.098	18067759	2.602	18067754	---	---
CG11284	FBgn0030056	-	-	chrX	3.507	8.5789e+06	3.333	8.57896e+06	3.936	8584264
CG11309	FBgn0037070	-	-	chr3L	2.833	21297684	2.588	21297659	---	---
CG11327	FBgn0031849	-	-	chr2L	---	---	3.003	6.68388e+06	3.516	6.68378e+06
CG11340	FBgn0039840	-	ion transport ; GO:0006811 | inferred from electronic annotation with InterPro:IPR006028, InterPro:IPR006029, InterPro:IPR006201, InterPro:IPR018000	chr3R	3.449	2.71318e+07	2.709	2.71318e+07	---	---
CG11367	FBgn0037185	-	biological_process ; GO:0008150 | no biological data available	chr3L	3.389	2.27312e+07	2.82	22731253	3.961	22730488
CG11374	FBgn0031214	-	-	chr2L	3.47	82311.5	3.641	82261.5	3.884	82289
CG11378	FBgn0040364	-	-	chrX	3.543	1064637	3.139	1064637	3.3	1064637
CG11384	FBgn0040363	-	-	chrX	3.543	1064637	3.139	1064637	3.3	1064637
CG1139	FBgn0035300	-	growth ; GO:0040007 | inferred from mutant phenotype <newline> amino acid transmembrane transport ; GO:0003333 | inferred from sequence or structural similarity with Eaat1	chr3L	3.054	1967738	---	---	3.751	1967848
CG11396	FBgn0037022	-	-	chr3L	---	---	3.241	20778013	3.707	2.07817e+07
CG11399	FBgn0037021	-	wing disc dorsal/ventral pattern formation ; GO:0048190 | inferred from genetic interaction with Bx, ap	chr3L	---	---	3.241	20778013	3.745	2.07714e+07
CG1140	FBgn0035298	-	ketone body catabolic process ; GO:0046952 | inferred from sequence or structural similarity with UniProtKB:P55809	chr3L	3.054	1967738	2.451	1.96488e+06	3.751	1967848
CG11412	FBgn0024362	-	biological_process ; GO:0008150 | no biological data available	chrX	2.63	1.24351e+06	3.184	1.24175e+06	---	---
CG11417	FBgn0024364	-	neurogenesis ; GO:0022008 | inferred from mutant phenotype	chrX	3.042	1.2481e+06	2.395	1243530	---	---
CG11418	FBgn0024360	-	-	chrX	3.042	1.2481e+06	3.184	1.24175e+06	---	---
CG11475	FBgn0034687	-	-	chr2R	3.119	1.79521e+07	2.986	17952254	---	---
CG11526	FBgn0035437	-	biological_process ; GO:0008150 | no biological data available	chr3L	2.949	3.32005e+06	2.651	3.32005e+06	3.266	3322226
CG11537	FBgn0035400	-	transmembrane transport ; GO:0055085 | inferred from electronic annotation with InterPro:IPR005829, InterPro:IPR011701	chr3L	3.136	3125350	2.649	3.12329e+06	---	---
CG11539	FBgn0039859	-	biological_process ; GO:0008150 | no biological data available	chr3R	2.788	27444819	2.621	27444594	---	---
CG11652	FBgn0036194	-	peptidyl-diphthamide biosynthetic process from peptidyl-histidine ; GO:0017183 | inferred from electronic annotation with InterPro:IPR002728 <newline> phagocytosis ; GO:0006909 | inferred from mutant phenotype	chr3L	---	---	3.197	11682032	4.312	11682862
CG11693	FBgn0037570	-	biological_process ; GO:0008150 | no biological data available	chr3R	3.148	4129536	2.935	4129536	---	---
CG11714	FBgn0036170	-	-	chr3L	2.84	1.15197e+07	2.422	11518786	---	---
CG11737	FBgn0037592	-	-	chr3R	3.206	4.34456e+06	2.879	4.34456e+06	4.379	4.34511e+06
CG11741	FBgn0040531	-	biological_process ; GO:0008150 | no biological data available	chr3R	2.911	4.3499e+06	2.648	4.34993e+06	---	---
CG11753	FBgn0037603	-	-	chr3R	3.157	4.48037e+06	3.396	4481490	---	---
CG11781	FBgn0039259	-	-	chr3R	3.215	2.08542e+07	2.357	20855094	---	---
CG11791	FBgn0039266	-	biological_process ; GO:0008150 | no biological data available	chr3R	3.048	20882329	3.031	20882329	4.515	20882329
CG11802	FBgn0030346	-	-	chrX	3.005	11767891	2.731	11767891	---	---
CG11808	FBgn0034000	-	mRNA splicing, via spliceosome ; GO:0000398 | inferred by curator from GO:0071011|GO:0071013	chr2R	2.726	1.1103e+07	2.577	11103045	3.772	1.11017e+07
CG11811	FBgn0036099	-	purine nucleotide metabolic process ; GO:0006163 | inferred from electronic annotation with InterPro:IPR017665	chr3L	3.255	10686919	2.979	10686919	---	---
CG11815	FBgn0035299	-	biological_process ; GO:0008150 | no biological data available	chr3L	3.054	1967738	---	---	3.751	1967848
CG11825	FBgn0033519	-	-	chr2R	---	---	4.096	6307489	3.703	6313264
CG11864	FBgn0028944	-	proteolysis ; GO:0006508 | inferred from sequence or structural similarity <newline> proteolysis ; GO:0006508 | inferred from mutant phenotype <newline> multicellular organism reproduction ; GO:0032504 | inferred from expression pattern	chr2L	3.5	1.56116e+07	2.587	15613686	---	---
CG11866	FBgn0033486	-	-	chr2R	3.244	6.01305e+06	3.028	6013019	3.418	6.01299e+06
CG11878	FBgn0039310	-	-	chr3R	---	---	2.379	21106095	4.898	21101275
CG11883	FBgn0033538	-	nucleotide catabolic process ; GO:0009166 | inferred from electronic annotation with InterPro:IPR006179, InterPro:IPR008334	chr2R	4.467	6533263	3.994	6533263	4.387	6533263
CG11885	FBgn0031253	-	-	chr2L	---	---	2.84	426203	3.309	426233
CG11892	FBgn0039313	-	-	chr3R	3.553	21109420	2.903	2.11101e+07	4.123	2.1113e+07
CG11893	FBgn0039316	-	wing disc development ; GO:0035220 | inferred from genetic interaction with ap inferred from genetic interaction with Bx <newline> chaeta development ; GO:0022416 | inferred from genetic interaction with Ssdp inferred from genetic interaction with Chi	chr3R	3.311	21118685	3.043	21118685	4.123	2.1113e+07
CG11897	FBgn0039644	-	transmembrane transport ; GO:0055085 | inferred from electronic annotation with InterPro:IPR001140, InterPro:IPR011527	chr3R	---	---	2.477	24990714	4.699	2.49907e+07
CG11898	FBgn0039645	-	transmembrane transport ; GO:0055085 | inferred from electronic annotation with InterPro:IPR001140, InterPro:IPR011527	chr3R	---	---	2.477	24990714	4.699	2.49907e+07
CG11911	FBgn0031249	-	proteolysis ; GO:0006508 | non-traceable author statement <newline> proteolysis ; GO:0006508 | inferred from electronic annotation with InterPro:IPR001254, InterPro:IPR001314, InterPro:IPR018114	chr2L	3.283	322548	2.552	322668	4.78	319798
CG11912	FBgn0031248	-	proteolysis ; GO:0006508 | non-traceable author statement <newline> proteolysis ; GO:0006508 | inferred from electronic annotation with InterPro:IPR001254, InterPro:IPR001314, InterPro:IPR018114	chr2L	3.283	322548	2.552	322668	4.78	319798
CG11951	FBgn0039656	-	proteolysis ; GO:0006508 | inferred from electronic annotation with InterPro:IPR001930	chr3R	3.099	25056600	3.105	25056600	3.804	2.50602e+07
CG11983	FBgn0037654	-	-	chr3R	2.699	4840663	2.533	4.84099e+06	---	---
CG11984	FBgn0037655	-	-	chr3R	2.699	4840663	2.533	4.84099e+06	---	---
CG11985	FBgn0040534	-	mRNA splicing, via spliceosome ; GO:0000398 | inferred from sequence or structural similarity <newline> mitotic spindle organization ; GO:0007052 | inferred from mutant phenotype <newline> mRNA splicing, via spliceosome ; GO:0000398 | inferred by curator from GO:0071011	chr3R	2.699	4840663	2.533	4.84099e+06	---	---
CG11986	FBgn0037656	-	-	chr3R	2.699	4840663	2.533	4.84099e+06	4.432	4846493
CG12006	FBgn0035464	-	GPI anchor biosynthetic process ; GO:0006506 | inferred from sequence or structural similarity with UniProtKB:Q92521	chr3L	2.675	3.81514e+06	---	---	4.353	3818305
CG12009	FBgn0035430	-	chitin metabolic process ; GO:0006030 | inferred from electronic annotation with InterPro:IPR002557	chr3L	---	---	2.517	3.30267e+06	3.396	3.30256e+06
CG12016	FBgn0035436	-	nicotinamide nucleotide biosynthetic process ; GO:0019359 | inferred from electronic annotation with InterPro:IPR026681	chr3L	2.949	3.32005e+06	2.651	3.32005e+06	3.266	3322226
CG12035	FBgn0035263	-	biological_process ; GO:0008150 | no biological data available	chr3L	2.888	1726093	2.966	1.72618e+06	4.11	1727138
CG12054	FBgn0039831	-	-	chr3R	2.875	2.70508e+07	2.56	27047968	---	---
CG12056	FBgn0030099	-	biological_process ; GO:0008150 | no biological data available	chrX	3.127	9.08735e+06	2.974	9.08735e+06	3.939	9090766
CG12057	FBgn0030098	-	-	chrX	3.127	9.08735e+06	2.974	9.08735e+06	3.939	9090766
CG12078	FBgn0035426	-	neuron projection morphogenesis ; GO:0048812 | inferred from mutant phenotype	chr3L	2.636	3238905	2.448	3248225	3.337	3247455
CG1208	FBgn0037386	-	transmembrane transport ; GO:0055085 | inferred from electronic annotation with InterPro:IPR003663, InterPro:IPR005828, InterPro:IPR005829	chr3R	3.086	1.66945e+06	2.924	1.66906e+06	4.888	1.66796e+06
CG12096	FBgn0030457	-	response to DNA damage stimulus ; GO:0006974 | inferred from mutant phenotype	chrX	2.874	1.30549e+07	3.321	1.30549e+07	3.519	1.30549e+07
CG12106	FBgn0030100	-	biological_process ; GO:0008150 | no biological data available	chrX	3.055	9.09441e+06	2.974	9.08735e+06	3.939	9090766
CG12115	FBgn0030097	-	biological_process ; GO:0008150 | no biological data available	chrX	3.127	9.08735e+06	2.974	9.08735e+06	---	---
CG12118	FBgn0030101	-	cobalamin metabolic process ; GO:0009235 | inferred from electronic annotation with InterPro:IPR019362	chrX	3.055	9.09441e+06	2.974	9.08735e+06	3.939	9090766
CG12128	FBgn0033473	-	biological_process ; GO:0008150 | no biological data available	chr2R	3.737	5911594	3.502	5912144	5.201	5912119
CG1213	FBgn0037387	-	transmembrane transport ; GO:0055085 | inferred from electronic annotation with InterPro:IPR003663, InterPro:IPR005828, InterPro:IPR005829	chr3R	3.086	1.66945e+06	2.924	1.66906e+06	4.888	1.66796e+06
CG12177	FBgn0030510	-	-	chrX	3.592	13572875	3.024	1.35738e+07	---	---
CG12201	FBgn0037970	-	transmembrane transport ; GO:0055085 | inferred from electronic annotation with InterPro:IPR002067	chr3R	3.127	7794199	2.751	7794224	---	---
CG12207	FBgn0038220	-	cell wall macromolecule catabolic process ; GO:0016998 | inferred from electronic annotation with InterPro:IPR002482, InterPro:IPR018392	chr3R	3.741	1.01142e+07	---	---	4.638	10114375
CG12213	FBgn0260742	-	positive regulation of JAK-STAT cascade ; GO:0046427 | inferred from mutant phenotype	chr3R	3.127	7794199	2.751	7794224	---	---
CG12263	FBgn0034346	-	metabolic process ; GO:0008152 | inferred from electronic annotation with InterPro:IPR017849, InterPro:IPR017850	chr2R	3.866	1.43214e+07	3.578	1.43215e+07	3.725	1.43215e+07
CG12264	FBgn0032393	-	iron-sulfur cluster assembly ; GO:0016226 | inferred from sequence or structural similarity with UniProtKB:Q9Y697 <newline> iron-sulfur cluster assembly ; GO:0016226 | non-traceable author statement <newline> alanine biosynthetic process ; GO:0006523 | inferred from sequence or structural similarity with UniProtKB:Q9Y697 <newline> cysteine metabolic process ; GO:0006534 | inferred from electronic…	chr2L	3.081	11997014	2.932	1.1997e+07	---	---
CG12268	FBgn0039131	-	-	chr3R	2.637	1.97645e+07	2.572	19764443	---	---
CG12320	FBgn0038590	-	-	chr3R	2.723	1.40726e+07	2.6	14072663	3.422	14072613
CG12325	FBgn0033557	-	neurogenesis ; GO:0022008 | inferred from mutant phenotype	chr2R	3.004	6.70987e+06	3.02	6.70987e+06	3.301	6.70984e+06
CG12333	FBgn0038617	-	lateral inhibition ; GO:0046331 | inferred from mutant phenotype	chr3R	3.012	1.42245e+07	2.935	1.42287e+07	3.282	14221988
CG12338	FBgn0033543	-	oxidation-reduction process ; GO:0055114 | inferred from electronic annotation with InterPro:IPR006076, InterPro:IPR006181, InterPro:IPR023209	chr2R	3.429	6623490	3.134	6622750	3.318	6623440
CG12343	FBgn0033556	-	mRNA splicing, via spliceosome ; GO:0000398 | inferred by curator from GO:0071011|GO:0071013 <newline> neurogenesis ; GO:0022008 | inferred from mutant phenotype	chr2R	3.004	6.70987e+06	3.02	6.70987e+06	3.301	6.70984e+06
CG12344	FBgn0033558	-	ion transport ; GO:0006811 | inferred from electronic annotation with InterPro:IPR006028, InterPro:IPR006029, InterPro:IPR006201, InterPro:IPR018000	chr2R	3.004	6.70987e+06	3.02	6.70987e+06	3.301	6.70984e+06
CG1236	FBgn0037370	-	oxidation-reduction process ; GO:0055114 | inferred from electronic annotation with InterPro:IPR006139, InterPro:IPR006140	chr3R	3.743	1562776	3.363	1.56255e+06	3.583	1.5626e+06
CG12360	FBgn0038111	-	-	chr3R	3.076	8.85847e+06	2.933	8.8585e+06	4.575	8857512
CG12375	FBgn0031987	-	biological_process ; GO:0008150 | no biological data available	chr2L	4.235	8129743	2.928	8.13178e+06	4.488	8.12978e+06
CG1239	FBgn0037368	-	neurogenesis ; GO:0022008 | inferred from mutant phenotype	chr3R	3.743	1562776	3.363	1.56255e+06	3.583	1.5626e+06
CG12393	FBgn0031768	-	-	chr2L	3.354	6.04701e+06	3.299	6.04701e+06	---	---
CG1240	FBgn0035370	-	biological_process ; GO:0008150 | no biological data available	chr3L	---	---	2.597	2.77077e+06	4.128	2765459
CG12404	FBgn0032465	-	-	chr2L	3.463	13004834	2.915	13004729	---	---
CG12491	FBgn0034900	-	biological_process ; GO:0008150 | no biological data available	chr2R	3.175	19633520	3.149	19633545	3.536	19633520
CG12499	FBgn0038968	-	neurogenesis ; GO:0022008 | inferred from mutant phenotype	chr3R	2.895	18272415	2.754	18272360	---	---
CG12576	FBgn0031190	-	-	chrX	2.816	21881831	---	---	3.968	2.18771e+07
CG12661	FBgn0030071	-	-	chrX	4.112	8817144	---	---	4.662	8.81711e+06
CG12698	FBgn0030721	-	biological_process ; GO:0008150 | no biological data available	chrX	2.933	15898247	---	---	4.119	1.58983e+07
CG1271	FBgn0035392	-	carbohydrate metabolic process ; GO:0005975 | inferred from electronic annotation with InterPro:IPR000577, InterPro:IPR018483, InterPro:IPR018484, InterPro:IPR018485	chr3L	3.181	3.05239e+06	2.803	3055915	---	---
CG12717	FBgn0030420	-	proteolysis ; GO:0006508 | inferred from electronic annotation with InterPro:IPR003653 <newline> protein desumoylation ; GO:0016926 | inferred from sequence or structural similarity with SGD_LOCUS:ULP2; SGD:S000001293 <newline> imaginal disc-derived wing morphogenesis ; GO:0007476 | inferred from mutant phenotype <newline> dendritic spine morphogenesis ; GO:0060997 | inferred from mutant phenotyp…	chrX	3.202	1.26542e+07	2.69	1.26542e+07	---	---
CG12725	FBgn0030483	-	biological_process ; GO:0008150 | no biological data available	chrX	3.448	13300415	2.906	1.33017e+07	3.197	13300415
CG12728	FBgn0029825	-	DNA repair ; GO:0006281 | inferred from electronic annotation with InterPro:IPR015381	chrX	---	---	2.945	5842792	5.195	5.84279e+06
CG12746	FBgn0037341	-	dephosphorylation ; GO:0016311 | non-traceable author statement	chr3R	2.747	1.39805e+06	2.411	1.39737e+06	---	---
CG1275	FBgn0035321	-	-	chr3L	2.572	2.25487e+06	2.393	2.25481e+06	---	---
CG12772	FBgn0030055	-	-	chrX	3.507	8.5789e+06	3.333	8.57896e+06	---	---
CG12773	FBgn0024365	-	amino acid transmembrane transport ; GO:0003333 | inferred from sequence or structural similarity with Eaat1	chrX	3.042	1.2481e+06	3.184	1.24175e+06	---	---
CG12821	FBgn0040780	-	-	chr2R	2.937	3716383	2.821	3719488	---	---
CG12822	FBgn0033229	-	-	chr2R	2.937	3716383	2.821	3719488	---	---
CG12828	FBgn0033145	-	biological_process ; GO:0008150 | no biological data available	chr2R	2.851	3.03804e+06	2.699	3.03804e+06	---	---
CG12851	FBgn0035086	-	-	chr2R	2.901	20846928	2.488	20846988	---	---
CG12926	FBgn0033437	-	transport ; GO:0006810 | inferred from electronic annotation with InterPro:IPR001071	chr2R	3.811	5.49734e+06	3.042	5.49305e+06	5.028	5.49305e+06
CG12934	FBgn0033541	-	-	chr2R	4.467	6533263	3.994	6533263	4.387	6533263
CG12948	FBgn0037739	-	biological_process ; GO:0008150 | no biological data available	chr3R	3.043	5.57406e+06	2.465	5573242	3.081	5574087
CG12963	FBgn0034031	-	-	chr2R	3.314	11447400	2.852	11447345	4.718	1.14502e+07
CG12970	FBgn0034047	-	biological_process ; GO:0008150 | no biological data available	chr2R	---	---	2.522	1.17499e+07	3.996	1.17499e+07
CG12991	FBgn0030847	-	-	chrX	3.279	1.74756e+07	3.461	17475678	---	---
CG13000	FBgn0030807	-	-	chrX	2.821	1.68383e+07	2.566	16838365	4.836	1.68398e+07
CG13001	FBgn0030806	-	-	chrX	2.821	1.68383e+07	2.566	16838365	4.836	1.68398e+07
CG13010	FBgn0030770	-	-	chrX	3.152	1.65692e+07	2.705	1.65692e+07	3.529	1.65692e+07
CG13012	FBgn0030769	-	-	chrX	3.152	1.65692e+07	2.705	1.65692e+07	3.529	1.65692e+07
CG13032	FBgn0036652	-	-	chr3L	---	---	3.225	16670035	3.49	1.66659e+07
CG1304	FBgn0031141	-	proteolysis ; GO:0006508 | non-traceable author statement <newline> proteolysis ; GO:0006508 | inferred from electronic annotation with InterPro:IPR001254, InterPro:IPR001314, InterPro:IPR018114	chrX	5.543	20834725	5.357	20835605	5.447	20834755
CG13101	FBgn0032084	-	-	chr2L	2.601	8988518	2.516	8.98855e+06	3.586	8988518
CG13113	FBgn0032126	-	eggshell chorion assembly ; GO:0007306 | inferred from genomic context inferred from expression pattern	chr2L	2.724	9.53934e+06	---	---	3.907	9.53934e+06
CG13126	FBgn0032168	-	translation ; GO:0006412 | inferred from electronic annotation with InterPro:IPR015324	chr2L	---	---	3.349	9.94901e+06	4.388	9948984
CG13131	FBgn0032175	-	-	chr2L	3.426	1.00129e+07	---	---	4.541	1.00129e+07
CG1315	FBgn0026565	-	argininosuccinate metabolic process ; GO:0000053 | inferred from sequence or structural similarity with UniProtKB:P16460 <newline> arginine biosynthetic process ; GO:0006526 | non-traceable author statement <newline> urea cycle ; GO:0000050 | non-traceable author statement <newline> arginine biosynthetic process ; GO:0006526 | inferred from electronic annotation with InterPro:IPR001518, InterPro:…	chr3R	3.192	2.4708e+06	2.974	2470719	4.233	2471619
CG13157	FBgn0033732	-	-	chr2R	2.715	8307725	2.867	8307725	4.385	8.31065e+06
CG13163	FBgn0033712	-	translational initiation ; GO:0006413 | inferred from electronic annotation with InterPro:IPR019815	chr2R	---	---	2.829	8214117	4.285	8.21021e+06
CG13175	FBgn0033693	-	-	chr2R	3.956	8073587	2.902	8073587	5.225	8.07356e+06
CG1319	FBgn0035529	-	-	chr3L	---	---	2.399	4294100	3.131	4.29408e+06
CG13216	FBgn0033591	-	-	chr2R	---	---	3.375	7120938	3.308	7120938
CG13217	FBgn0033590	-	-	chr2R	---	---	3.375	7120938	3.308	7120938
CG13218	FBgn0033587	-	-	chr2R	---	---	3.375	7120938	3.308	7120938
CG13220	FBgn0033608	-	-	chr2R	2.636	7176268	2.795	7.1771e+06	---	---
CG13227	FBgn0033589	-	-	chr2R	---	---	3.375	7120938	3.308	7120938
CG13228	FBgn0033588	-	-	chr2R	---	---	3.375	7120938	3.308	7120938
CG13315	FBgn0040827	-	-	chr3L	2.877	9.08983e+06	2.573	9088949	4.323	9.09178e+06
CG13319	FBgn0033781	-	-	chr2R	3.234	8.81339e+06	2.837	8813347	---	---
CG13321	FBgn0033787	-	neurogenesis ; GO:0022008 | inferred from mutant phenotype	chr2R	3.602	8841060	3.083	8844250	3.701	8844250
CG13325	FBgn0033792	-	-	chr2R	3.332	9010354	3.231	9.01041e+06	3.754	9.01032e+06
CG13344	FBgn0033884	-	-	chr2R	2.684	9.74953e+06	2.532	9749499	---	---
CG13364	FBgn0026879	-	biological_process ; GO:0008150 | no biological data available	chrX	---	---	2.718	518220	3.697	517172
CG13365	FBgn0029529	-	-	chrX	---	---	2.718	518220	3.697	517172
CG13366	FBgn0025633	-	sarcomere organization ; GO:0045214 | inferred from mutant phenotype <newline> adult somatic muscle development ; GO:0007527 | inferred from mutant phenotype <newline> wing disc development ; GO:0035220 | inferred from mutant phenotype <newline> notum morphogenesis ; GO:0048802 | inferred from mutant phenotype <newline> proboscis morphogenesis ; GO:0048734 | inferred from mutant phenotype	chrX	---	---	2.718	518220	3.697	517172
CG13369	FBgn0025640	-	D-ribose metabolic process ; GO:0006014 | inferred from electronic annotation with InterPro:IPR002139	chrX	---	---	2.718	518220	3.697	517172
CG13390	FBgn0032031	-	-	chr2L	4.138	8376584	3.72	8376584	3.597	8376584
CG13392	FBgn0032033	-	-	chr2L	3.525	8.37734e+06	2.931	8377309	3.302	8377254
CG13454	FBgn0036503	-	-	chr3L	2.903	15508689	---	---	4.415	1.55122e+07
CG13501	FBgn0034684	-	biological_process ; GO:0008150 | no biological data available	chr2R	3.178	1.79509e+07	2.986	17952254	4.332	17949999
CG13506	FBgn0034723	-	-	chr2R	3.05	1.8278e+07	3.007	1.82781e+07	---	---
CG13516	FBgn0040658	-	-	chr2R	3.678	18556564	2.557	18557499	4.382	1.85565e+07
CG13560	FBgn0034899	-	-	chr2R	3.175	19633520	3.149	19633545	3.536	19633520
CG1358	FBgn0033196	-	transmembrane transport ; GO:0055085 | inferred from electronic annotation with InterPro:IPR011701	chr2R	---	---	2.848	3494400	3.444	3.49399e+06
CG13604	FBgn0039137	-	-	chr3R	3.408	1.98171e+07	2.94	19818903	3.115	19818818
CG13624	FBgn0039209	-	regulation of transcription, DNA-dependent ; GO:0006355 | inferred from electronic annotation with InterPro:IPR004827 <newline> biological_process ; GO:0008150 | no biological data available	chr3R	---	---	3.527	2.03849e+07	4.121	20383830
CG13634	FBgn0039224	-	-	chr3R	3.451	20612603	2.896	20612603	---	---
CG13658	FBgn0039315	-	-	chr3R	3.311	21118685	3.043	21118685	4.123	2.1113e+07
CG13692	FBgn0031254	-	protein ADP-ribosylation ; GO:0006471 | inferred from sequence or structural similarity with UniProtKB:Q20758 <newline> small GTPase mediated signal transduction ; GO:0007264 | inferred from electronic annotation with InterPro:IPR024156	chr2L	---	---	2.84	426203	3.309	426233
CG13766	FBgn0031834	-	-	chr2L	4.382	6561480	4.084	6561480	4.449	6.56148e+06
CG13784	FBgn0031897	-	-	chr2L	---	---	2.601	7218785	3.8	7216890
CG13786	FBgn0031900	-	-	chr2L	3.104	7.25682e+06	2.641	7256871	3.472	7255606
CG13810	FBgn0035313	-	-	chr3L	2.806	2191974	2.536	2191344	4.266	2192664
CG13829	FBgn0039059	-	-	chr3R	2.857	1.89904e+07	---	---	4.425	1.89923e+07
CG13868	FBgn0034501	-	-	chr2R	3.625	16199653	2.944	1.62077e+07	3.428	1.6195e+07
CG13871	FBgn0034502	-	-	chr2R	3.577	16199678	2.944	1.62077e+07	3.073	1.61999e+07
CG13893	FBgn0035146	-	transport ; GO:0006810 | inferred from electronic annotation with InterPro:IPR001071, InterPro:IPR009038	chr3L	3.337	601348	2.744	601266	4.796	604954
CG13907	FBgn0035173	-	transmembrane transport ; GO:0055085 | inferred from electronic annotation with InterPro:IPR011701	chr3L	---	---	2.967	876074	3.431	876704
CG13921	FBgn0035267	-	-	chr3L	3.351	1742268	2.794	1.74232e+06	3.44	1745788
CG13949	FBgn0031288	-	-	chr2L	3.507	856552	3.166	856602	3.168	856552
CG13950	FBgn0031289	-	-	chr2L	3.507	856552	3.166	856602	3.168	856552
CG1399	FBgn0033212	-	cilium assembly ; GO:0042384 | inferred from sequence model	chr2R	3.59	3583942	3.061	3.58397e+06	3.398	3.58322e+06
CG13993	FBgn0031776	-	protein folding ; GO:0006457 | inferred from electronic annotation with InterPro:IPR002777	chr2L	3.224	6071981	2.876	6071981	---	---
CG14005	FBgn0031739	-	-	chr2L	3.47	5.80523e+06	2.563	5.80575e+06	---	---
CG14007	FBgn0031731	-	-	chr2L	2.923	5.71475e+06	---	---	3.491	5.71475e+06
CG14024	FBgn0031697	-	carbohydrate biosynthetic process ; GO:0016051 | inferred from electronic annotation with InterPro:IPR018011	chr2L	---	---	2.958	5.3094e+06	4.143	5311300
CG14034	FBgn0250847	-	phospholipid metabolic process ; GO:0006644 | inferred from sequence or structural similarity <newline> neurogenesis ; GO:0022008 | inferred from mutant phenotype <newline> multicellular organism reproduction ; GO:0032504 | inferred from expression pattern <newline> lipid metabolic process ; GO:0006629 | inferred from electronic annotation with InterPro:IPR000734	chr2L	4.656	5.20999e+06	2.813	5210075	5.185	5210015
CG14052	FBgn0029606	-	-	chrX	3.326	2112886	3.69	2.11291e+06	3.655	2112886
CG14053	FBgn0029603	-	-	chrX	3.443	2.0888e+06	2.847	2088716	---	---
CG1407	FBgn0033474	-	protein palmitoylation ; GO:0018345 | inferred from sequence or structural similarity with SGD_LOCUS:ERF2; SGD:S000004236	chr2R	3.737	5911594	3.502	5912144	5.201	5912119
CG14074	FBgn0036818	-	-	chr3L	3.051	1.88557e+07	3.078	18855682	3.178	18855682
CG14118	FBgn0036323	-	-	chr3L	3.224	1.28858e+07	2.79	1.28858e+07	---	---
CG14120	FBgn0036321	-	-	chr3L	3.224	1.28858e+07	2.79	1.28858e+07	4.896	1.28777e+07
CG14131	FBgn0036205	-	-	chr3L	3.204	1.1771e+07	3.135	1.1771e+07	4.019	1.17678e+07
CG14135	FBgn0036193	-	-	chr3L	---	---	3.197	11682032	4.312	11682862
CG14142	FBgn0036143	-	-	chr3L	4.456	1.11638e+07	3.982	1.11638e+07	3.392	11163216
CG14160	FBgn0036066	-	transmembrane transport ; GO:0055085 | inferred from electronic annotation with InterPro:IPR005828	chr3L	3.109	1.00818e+07	2.886	1.00818e+07	3.344	10084830
CG14194	FBgn0030996	-	-	chrX	2.988	19082863	2.621	19082863	---	---
CG14244	FBgn0040607	-	chitin metabolic process ; GO:0006030 | inferred from electronic annotation with InterPro:IPR002557	chr3R	2.968	2.25486e+07	2.825	22549209	---	---
CG14253	FBgn0039467	-	-	chr3R	2.734	2.28073e+07	2.801	22807346	4.825	22807346
CG14273	FBgn0032024	-	-	chr2L	2.781	8342164	---	---	4.23	8.34887e+06
CG14291	FBgn0038660	-	metabolic process ; GO:0008152 | inferred from electronic annotation with InterPro:IPR000917, InterPro:IPR017849, InterPro:IPR017850	chr3R	2.942	14742447	---	---	3.177	14741847
CG14312	FBgn0038596	-	-	chr3R	3.499	14105774	3.198	14105829	4.705	14105774
CG14353	FBgn0036771	-	-	chr3L	---	---	2.632	1.78986e+07	3.68	1.78987e+07
CG14438	FBgn0029899	-	-	chrX	2.826	6.66414e+06	2.893	6.66895e+06	---	---
CG14440	FBgn0029894	-	-	chrX	2.644	6594620	2.623	6.59457e+06	---	---
CG14441	FBgn0029895	-	-	chrX	2.644	6594620	2.623	6.59457e+06	3.775	6613727
CG14457	FBgn0037174	-	-	chr3L	3.13	2.26628e+07	2.594	2.26629e+07	3.3	2.26644e+07
CG14483	FBgn0034248	-	-	chr2R	2.899	1.34729e+07	2.787	13472809	---	---
CG14488	FBgn0034278	-	-	chr2R	3.807	1.36574e+07	3.361	1.36574e+07	3.527	1.36574e+07
CG14505	FBgn0034327	-	biological_process ; GO:0008150 | no biological data available	chr2R	4.248	1.4191e+07	4.488	1.41909e+07	5.089	1.41909e+07
CG14507	FBgn0039655	-	phospholipid metabolic process ; GO:0006644 | inferred from electronic annotation with InterPro:IPR013090 <newline> lipid catabolic process ; GO:0016042 | inferred from electronic annotation with InterPro:IPR001211, InterPro:IPR013090	chr3R	3.099	25056600	3.105	25056600	---	---
CG14543	FBgn0039404	-	neurogenesis ; GO:0022008 | inferred from mutant phenotype	chr3R	2.919	2.1878e+07	2.745	2.1878e+07	---	---
CG14550	FBgn0039405	-	-	chr3R	2.919	2.1878e+07	2.745	2.1878e+07	---	---
CG14589	FBgn0033063	-	-	chr2R	2.887	2019719	---	---	3.351	2019769
CG14614	FBgn0031186	-	-	chrX	2.94	21856947	2.473	2.18578e+07	---	---
CG14618	FBgn0031189	-	biological_process ; GO:0008150 | no biological data available	chrX	2.816	21881831	---	---	3.968	2.18771e+07
CG14619	FBgn0031187	-	protein deubiquitination ; GO:0016579 | traceable author statement <newline> ubiquitin-dependent protein catabolic process ; GO:0006511 | inferred from electronic annotation with InterPro:IPR001394, InterPro:IPR018200 <newline> protein ubiquitination ; GO:0016567 | inferred from mutant phenotype	chrX	2.94	21856947	2.473	2.18578e+07	---	---
CG14646	FBgn0037241	-	-	chr3R	3.398	221468	2.502	222098	4.422	218853
CG14647	FBgn0037244	-	protein homooligomerization ; GO:0051260 | inferred from electronic annotation with InterPro:IPR003131	chr3R	3.398	221468	2.502	222098	3.55	221133
CG14676	FBgn0037388	-	-	chr3R	3.086	1.66945e+06	2.924	1.66906e+06	4.888	1.66796e+06
CG14683	FBgn0037822	-	biological_process ; GO:0008150 | no biological data available	chr3R	2.824	6.52312e+06	2.641	6523088	---	---
CG14694	FBgn0037845	-	transport ; GO:0006810 | inferred from electronic annotation with InterPro:IPR002666	chr3R	3.226	6688532	---	---	4.612	6690127
CG14764	FBgn0033236	-	-	chr2R	---	---	3.03	3840195	4.65	3840085
CG14767	FBgn0040777	-	-	chr2R	3.746	4.60895e+06	3.391	4.60898e+06	3.925	4610163
CG14777	FBgn0026872	-	-	chrX	3.097	1360630	3.149	1367885	---	---
CG14778	FBgn0029580	-	-	chrX	3.097	1360630	3.149	1367885	---	---
CG14834	FBgn0035768	-	-	chr3L	2.709	7338185	2.505	7.33821e+06	---	---
CG14855	FBgn0038260	-	transmembrane transport ; GO:0055085 | inferred from electronic annotation with InterPro:IPR005828	chr3R	---	---	2.849	10626859	3.933	10618554
CG14856	FBgn0038261	-	transmembrane transport ; GO:0055085 | inferred from electronic annotation with InterPro:IPR005828	chr3R	---	---	2.849	10626859	4.27	10630544
CG14857	FBgn0038262	-	transmembrane transport ; GO:0055085 | inferred from electronic annotation with InterPro:IPR011701	chr3R	---	---	2.849	10626859	4.27	10630544
CG1486	FBgn0031174	-	carboxylic acid metabolic process ; GO:0019752 | inferred from electronic annotation with InterPro:IPR002129	chrX	5.414	21190576	4.416	21190576	4.707	2.11906e+07
CG14864	FBgn0038311	-	-	chr3R	3.233	11094553	2.381	11095843	---	---
CG14882	FBgn0038429	-	oxidation-reduction process ; GO:0055114 | inferred from electronic annotation with InterPro:IPR001433, InterPro:IPR001709, InterPro:IPR003097, InterPro:IPR017927, InterPro:IPR017938, InterPro:IPR023173 <newline> biological_process ; GO:0008150 | no biological data available	chr3R	3.505	12273173	3.325	1.22732e+07	3.788	1.22732e+07
CG14894	FBgn0038428	-	-	chr3R	3.505	12273173	3.325	1.22732e+07	3.788	1.22732e+07
CG14913	FBgn0032331	-	multicellular organism reproduction ; GO:0032504 | inferred from expression pattern	chr2L	---	---	3.163	11012410	3.775	1.10135e+07
CG14933	FBgn0040968	-	-	chr2L	2.785	11841668	2.753	1.18403e+07	4.289	11840438
CG14945	FBgn0032402	-	glycerophospholipid metabolic process ; GO:0006650 | inferred from electronic annotation with InterPro:IPR003633	chr2L	2.947	1.20451e+07	2.508	1.20455e+07	---	---
CG14962	FBgn0035407	-	-	chr3L	2.83	3165230	2.502	3165565	4.049	3166195
CG14964	FBgn0035410	-	-	chr3L	3.587	3179310	---	---	3.173	3.17912e+06
CG14967	FBgn0035420	-	-	chr3L	---	---	2.789	3209835	3.701	3209200
CG14968	FBgn0035431	-	-	chr3L	---	---	2.517	3.30267e+06	3.396	3.30256e+06
CG15012	FBgn0035528	-	-	chr3L	---	---	2.399	4294100	3.131	4.29408e+06
CG15014	FBgn0035532	-	biological_process ; GO:0008150 | no biological data available	chr3L	---	---	2.669	4.31874e+06	4.403	4326330
CG15043	FBgn0030929	-	-	chrX	3.553	18384002	3.531	18384062	3.964	18391807
CG15044	FBgn0030928	-	-	chrX	3.553	18384002	3.531	18384062	---	---
CG15046	FBgn0030927	-	proteolysis ; GO:0006508 | inferred from electronic annotation with InterPro:IPR001254	chrX	3.553	18384002	3.531	18384062	---	---
CG15071	FBgn0034377	-	-	chr2R	3.435	1.45851e+07	2.486	14583003	3.618	1.45821e+07
CG15082	FBgn0034397	-	-	chr2R	3.555	1.47157e+07	3.286	1.47158e+07	4.121	14715636
CG15096	FBgn0034394	-	transmembrane transport ; GO:0055085 | inferred from electronic annotation with InterPro:IPR005829, InterPro:IPR011701	chr2R	3.223	1.47008e+07	3.125	14702666	3.797	14704311
CG15097	FBgn0034396	-	-	chr2R	3.555	1.47157e+07	3.286	1.47158e+07	4.121	14715636
CG15098	FBgn0034398	-	-	chr2R	3.555	1.47157e+07	3.286	1.47158e+07	4.121	14715636
CG15111	FBgn0034419	-	-	chr2R	---	---	3.056	15024961	4.617	1.50211e+07
CG15118	FBgn0034418	-	-	chr2R	---	---	3.056	15024961	4.617	1.50211e+07
CG15127	FBgn0040730	-	-	chr2R	2.614	15569987	2.38	15569987	---	---
CG15128	FBgn0034467	-	-	chr2R	2.614	15569987	2.38	15569987	---	---
CG1516	FBgn0027580	-	pyruvate metabolic process ; GO:0006090 | inferred from sequence or structural similarity with UniProtKB:P11498 <newline> gluconeogenesis ; GO:0006094 | inferred from electronic annotation with InterPro:IPR005930	chr2R	3.321	5745553	2.938	5.74558e+06	4.362	5.74597e+06
CG15168	FBgn0032732	-	-	chr2L	4.018	1.89934e+07	2.973	1.89861e+07	4.571	18993451
CG15169	FBgn0032734	-	-	chr2L	4.018	1.89934e+07	2.973	1.89861e+07	5.014	1.89968e+07
CG15170	FBgn0032733	-	wound healing ; GO:0042060 | inferred from mutant phenotype	chr2L	4.018	1.89934e+07	2.973	1.89861e+07	4.571	18993451
CG15211	FBgn0030234	-	-	chrX	3.75	1.0669e+07	3.601	1.06687e+07	3.828	1.06686e+07
CG15247	FBgn0030156	-	-	chrX	2.894	9.76498e+06	2.666	9765008	4.057	9.76498e+06
CG15253	FBgn0028948	-	proteolysis ; GO:0006508 | inferred from electronic annotation with InterPro:IPR001506, InterPro:IPR006026	chr2L	3.5	1.56116e+07	2.587	15613686	---	---
CG15254	FBgn0028949	-	proteolysis ; GO:0006508 | inferred from electronic annotation with InterPro:IPR001506, InterPro:IPR006026	chr2L	3.5	1.56116e+07	2.587	15613686	---	---
CG15255	FBgn0028950	-	neurogenesis ; GO:0022008 | inferred from mutant phenotype <newline> proteolysis ; GO:0006508 | inferred from electronic annotation with InterPro:IPR001506, InterPro:IPR006026	chr2L	3.5	1.56116e+07	2.587	15613686	---	---
CG1529	FBgn0031144	-	-	chrX	---	---	3.684	2.09031e+07	3.986	2.08997e+07
CG1532	FBgn0031143	-	neurogenesis ; GO:0022008 | inferred from mutant phenotype	chrX	---	---	3.684	2.09031e+07	3.986	2.08997e+07
CG15322	FBgn0031088	-	-	chrX	2.953	2.00337e+07	3.192	2.00337e+07	3.892	20033671
CG15406	FBgn0031517	-	transmembrane transport ; GO:0055085 | inferred from electronic annotation with InterPro:IPR005828, InterPro:IPR005829	chr2L	3.13	3.30669e+06	2.851	3306857	3.291	3.30807e+06
CG15412	FBgn0031528	-	-	chr2L	3.112	3368838	2.825	3368838	---	---
CG15422	FBgn0031579	-	-	chr2L	3.818	4009422	2.522	4.00467e+06	4.329	4009422
CG15423	FBgn0031580	-	-	chr2L	4.555	4011347	2.522	4.00467e+06	5.515	4.01137e+06
CG15461	FBgn0040649	-	-	chrX	2.726	20355786	2.71	2.03539e+07	4.652	2.0352e+07
CG15531	FBgn0039755	-	oxidation-reduction process ; GO:0055114 | inferred from electronic annotation with InterPro:IPR015876 <newline> lipid metabolic process ; GO:0006629 | inferred from electronic annotation with InterPro:IPR005804	chr3R	2.753	2.60269e+07	2.673	26025707	---	---
CG15611	FBgn0034194	-	positive regulation of Rho protein signal transduction ; GO:0035025 | inferred from sequence or structural similarity with trio	chr2R	3.218	12993127	2.549	12997577	---	---
CG15625	FBgn0031644	-	-	chr2L	3.307	4893820	3.068	4.89385e+06	3.22	4893820
CG15673	FBgn0034639	-	-	chr2R	2.757	17497411	2.888	17497511	---	---
CG15674	FBgn0034642	-	-	chr2R	3.203	17520861	3.199	17522046	3.437	17522046
CG15701	FBgn0034095	-	-	chr2R	3.175	1.21179e+07	2.749	1.21179e+07	3.786	1.21175e+07
CG15706	FBgn0034093	-	-	chr2R	3.175	1.21179e+07	2.749	1.21179e+07	3.786	1.21175e+07
CG15739	FBgn0030347	-	-	chrX	3.005	11767891	2.731	11767891	---	---
CG1575	FBgn0029999	-	-	chrX	3.248	8007074	---	---	3.542	8.00701e+06
CG15760	FBgn0030508	-	-	chrX	3.592	13572875	2.947	1.35738e+07	---	---
CG15784	FBgn0029766	-	-	chrX	3.045	5327913	---	---	3.69	5323258
CG15817	FBgn0028476	-	ubiquitin-dependent protein catabolic process ; GO:0006511 | inferred from electronic annotation with InterPro:IPR001394, InterPro:IPR018200	chr3R	3.099	25056600	3.105	25056600	3.804	2.50602e+07
CG15820	FBgn0035312	-	-	chr3L	2.807	2169039	2.586	2.16912e+06	4.22	2.16945e+06
CG15822	FBgn0035308	-	-	chr3L	2.807	2169039	2.586	2.16912e+06	---	---
CG15829	FBgn0035743	-	cellular acyl-CoA homeostasis ; GO:0042049 | inferred from sequence or structural similarity with UniProtKB:P45882	chr3L	3.659	7124152	3.253	7122802	3.686	7121872
CG15879	FBgn0035309	-	-	chr3L	2.807	2169039	2.586	2.16912e+06	4.22	2.16945e+06
CG15882	FBgn0030983	-	-	chrX	3.03	19021481	2.849	19021481	---	---
CG15922	FBgn0040575	-	-	chr3R	---	---	3.02	16382271	4.249	16387941
CG1598	FBgn0033191	-	-	chr2R	2.681	3421530	2.638	3421530	---	---
CG1607	FBgn0039844	-	amino acid transmembrane transport ; GO:0003333 | inferred from sequence or structural similarity with Eaat1	chr3R	3.279	27221951	---	---	3.42	2.72109e+07
CG1622	FBgn0030468	-	mRNA splicing, via spliceosome ; GO:0000398 | inferred by curator from GO:0071011	chrX	4.034	1.31985e+07	---	---	5.148	13195957
CG1635	FBgn0039854	-	-	chr3R	3.188	2.74187e+07	2.812	2.74184e+07	4.563	2.74141e+07
CG1638	FBgn0039855	-	-	chr3R	3.188	2.74187e+07	2.812	2.74184e+07	4.563	2.74141e+07
CG1657	FBgn0030286	-	regulation of small GTPase mediated signal transduction ; GO:0051056 | inferred from electronic annotation with InterPro:IPR001936 <newline> regulation of protein transport ; GO:0051223 | inferred from sequence or structural similarity with HGNC_gene:GAPVD1; HGNC:23375 <newline> regulation of Rab protein signal transduction ; GO:0032483 | inferred from sequence model	chrX	3.191	1.12206e+07	3.041	11220615	3.52	1.12206e+07
CG1662	FBgn0030481	-	-	chrX	---	---	2.473	13286816	4.321	13283901
CG16721	FBgn0029820	-	-	chrX	3.014	5.7788e+06	2.852	5782237	4.677	5.7788e+06
CG1673	FBgn0030482	-	branched-chain amino acid biosynthetic process ; GO:0009082 | inferred from sequence or structural similarity with UniProtKB:O15382	chrX	3.448	13300415	2.756	1.33004e+07	3.197	13300415
CG16753	FBgn0035393	-	-	chr3L	3.181	3.05239e+06	2.803	3055915	---	---
CG16772	FBgn0032835	-	-	chr2L	3.034	19967486	---	---	3.612	1.99678e+07
CG16789	FBgn0037712	-	-	chr3R	3.154	5398395	2.67	5397795	3.359	5397355
CG16790	FBgn0037713	-	U6 snRNA 3'-end processing ; GO:0034477 | inferred from electronic annotation with InterPro:IPR027521 <newline> biological_process ; GO:0008150 | no biological data available	chr3R	3.154	5398395	2.67	5397795	3.359	5397355
CG16817	FBgn0037728	-	Golgi organization ; GO:0007030 | inferred from mutant phenotype	chr3R	---	---	2.924	5501077	3.659	5.50102e+06
CG16857	FBgn0028482	-	cell adhesion ; GO:0007155 | inferred from sequence or structural similarity with EMBL:AF074901	chr2L	2.878	4.33617e+06	2.539	4.33617e+06	---	---
CG16865	FBgn0028919	-	mRNA splicing, via spliceosome ; GO:0000398 | inferred by curator from GO:0071013	chr2L	---	---	2.455	13807337	4.028	13807282
CG16908	FBgn0037741	-	lateral inhibition ; GO:0046331 | inferred from mutant phenotype	chr3R	3.043	5.57406e+06	2.465	5573242	3.081	5574087
CG16935	FBgn0033883	-	fatty acid metabolic process ; GO:0006631 | inferred from sequence or structural similarity with UniProtKB:Q9BV79 <newline> oxidation-reduction process ; GO:0055114 | inferred from electronic annotation with InterPro:IPR002085, InterPro:IPR013149, InterPro:IPR013154	chr2R	2.684	9.74953e+06	2.532	9749499	---	---
CG16941	FBgn0038464	-	regulation of alternative mRNA splicing, via spliceosome ; GO:0000381 | inferred from mutant phenotype <newline> mRNA splicing, via spliceosome ; GO:0000398 | inferred from sequence or structural similarity with NCBI_gi:5032087 <newline> mRNA splicing, via spliceosome ; GO:0000398 | inferred from sequence or structural similarity with NCBI_NP:005868 AND inferred from sequence or structural simila…	chr3R	3.533	12832770	2.672	12832770	4.364	1.28331e+07
CG16952	FBgn0030701	-	-	chrX	3.143	1.57622e+07	3.368	15761720	5.183	15761720
CG1701	FBgn0033167	-	multicellular organism reproduction ; GO:0032504 | inferred from expression pattern	chr2R	3.373	3.29509e+06	3.172	3.29514e+06	3.285	3295163
CG17019	FBgn0033783	-	negative regulation of apoptotic process ; GO:0043066 | inferred from sequence or structural similarity with EMBL:AF070674	chr2R	3.234	8.81339e+06	2.837	8813347	---	---
CG17047	FBgn0033827	-	-	chr2R	3.564	9184430	2.888	9.18434e+06	3.534	9.18432e+06
CG1718	FBgn0031170	-	-	chrX	3.419	21175086	3.087	21175146	---	---
CG17207	FBgn0038051	-	biological_process ; GO:0008150 | no biological data available	chr3R	---	---	2.426	8265275	5.278	8.26532e+06
CG17209	FBgn0030687	-	transcription from RNA polymerase III promoter ; GO:0006383 | inferred from sequence or structural similarity with UniProtKB:O14802	chrX	2.92	15653937	2.891	15653887	4.757	15653862
CG17221	FBgn0031500	-	mushroom body development ; GO:0016319 | inferred from mutant phenotype <newline> oxidation-reduction process ; GO:0055114 | inferred from electronic annotation with InterPro:IPR002085, InterPro:IPR013149, InterPro:IPR013154	chr2L	3.771	3037459	3.651	3037409	4.95	3044394
CG17258	FBgn0031496	-	-	chr2L	3.771	3037459	3.651	3037409	3.231	3037409
CG17259	FBgn0031497	-	seryl-tRNA aminoacylation ; GO:0006434 | inferred from sequence or structural similarity with UniProtKB:P49591	chr2L	3.771	3037459	3.651	3037409	3.231	3037409
CG17260	FBgn0031498	-	-	chr2L	3.771	3037459	3.651	3037409	3.231	3037409
CG17261	FBgn0031501	-	-	chr2L	---	---	2.415	3044394	4.95	3044394
CG17272	FBgn0038830	-	-	chr3R	2.646	16654890	---	---	3.431	1.66502e+07
CG17292	FBgn0032029	-	lipid metabolic process ; GO:0006629 | inferred from electronic annotation with InterPro:IPR000734	chr2L	4.138	8376584	3.72	8376584	3.597	8376584
CG17294	FBgn0032032	-	-	chr2L	4.138	8376584	3.72	8376584	3.597	8376584
CG17322	FBgn0027070	-	metabolic process ; GO:0008152 | inferred from electronic annotation with InterPro:IPR002213	chr2L	3.716	18831045	3.687	1.88311e+07	3.753	18831045
CG17323	FBgn0032713	-	inter-male aggressive behavior ; GO:0002121 | inferred from mutant phenotype <newline> metabolic process ; GO:0008152 | inferred from electronic annotation with InterPro:IPR002213	chr2L	3.716	18831045	3.687	1.88311e+07	3.753	18831045
CG17324	FBgn0027074	-	metabolic process ; GO:0008152 | inferred from electronic annotation with InterPro:IPR002213	chr2L	3.465	1.8821e+07	3.013	18821590	---	---
CG17352	FBgn0035880	-	-	chr3L	2.89	8.35349e+06	2.739	8.35352e+06	---	---
CG17360	FBgn0037949	-	-	chr3R	3.394	7.61305e+06	3.204	7.61294e+06	---	---
CG1746	FBgn0039830	-	proton transport ; GO:0015992 | inferred from sequence or structural similarity with UniProtKB:P05496 AND inferred from sequence or structural similarity with UniProt:P48201 AND inferred from sequence or structural similarity with UniProt:Q06055 <newline> ATP synthesis coupled proton transport ; GO:0015986 | inferred from electronic annotation with InterPro:IPR000454 <newline> ATP hydrolysis coup…	chr3R	2.629	2.70481e+07	2.56	27047968	---	---
CG17556	FBgn0038462	-	-	chr3R	---	---	2.353	12818440	4.486	1.28184e+07
CG17597	FBgn0032715	-	metabolic process ; GO:0008152 | inferred from electronic annotation with InterPro:IPR002155, InterPro:IPR016038, InterPro:IPR016039, InterPro:IPR020613, InterPro:IPR020615, InterPro:IPR020616, InterPro:IPR020617	chr2L	3.716	18831045	3.687	1.88311e+07	3.753	18831045
CG1764	FBgn0030467	-	-	chrX	2.916	13195907	---	---	5.075	1.31959e+07
CG17658	FBgn0034924	-	-	chr2R	3.948	19782430	3.49	19782430	4.012	1.97825e+07
CG17672	FBgn0083978	-	-	chr3L	---	---	3.984	13033875	4.015	13033875
CG1774	FBgn0039856	-	-	chr3R	3.188	2.74187e+07	2.812	2.74184e+07	4.563	2.74141e+07
CG17746	FBgn0035425	-	protein dephosphorylation ; GO:0006470 | non-traceable author statement <newline> protein dephosphorylation ; GO:0006470 | inferred from electronic annotation with InterPro:IPR000222	chr3L	2.636	3238905	---	---	3.909	3236900
CG17765	FBgn0033529	-	-	chr2R	3.494	6.36361e+06	3.26	6.36364e+06	3.973	6.36361e+06
CG17829	FBgn0025635	-	-	chrX	---	---	2.718	518220	3.697	517172
CG17834	FBgn0028394	-	-	chr2L	---	---	2.662	8531529	4.643	8531384
CG17841	FBgn0028480	-	-	chrX	2.721	10264519	2.506	10264819	---	---
CG17855	FBgn0032124	-	biological_process ; GO:0008150 | no biological data available	chr2L	2.724	9.53934e+06	---	---	3.907	9.53934e+06
CG17906	FBgn0032086	-	-	chr2L	3.474	8.99418e+06	2.641	8994023	3.829	8.99063e+06
CG1792	FBgn0039860	-	-	chr3R	2.788	27444819	2.621	27444594	---	---
CG18003	FBgn0061356	-	oxidation-reduction process ; GO:0055114 | inferred from electronic annotation with InterPro:IPR008259, InterPro:IPR012133	chr2R	3.96	6774468	3.957	6.77449e+06	3.533	6.77452e+06
CG18004	FBgn0033566	-	DNA replication ; GO:0006260 | inferred from electronic annotation with InterPro:IPR026678 <newline> DNA repair ; GO:0006281 | inferred from electronic annotation with InterPro:IPR026678	chr2R	3.96	6774468	3.957	6.77449e+06	3.533	6.77452e+06
CG1801	FBgn0031171	-	transport ; GO:0006810 | inferred from sequence or structural similarity with UniProtKB:Q99758	chrX	5.414	21190576	4.416	21190576	4.707	2.11906e+07
CG18171	FBgn0035262	-	biological_process ; GO:0008150 | no biological data available	chr3L	2.888	1726093	2.966	1.72618e+06	4.11	1727138
CG18173	FBgn0035265	-	GPI anchor biosynthetic process ; GO:0006506 | inferred from electronic annotation with InterPro:IPR009447	chr3L	3.351	1742268	2.794	1.74232e+06	---	---
CG18259	FBgn0030956	-	-	chrX	2.979	18670913	2.701	1.86716e+07	---	---
CG18317	FBgn0031359	-	mitochondrial transport ; GO:0006839 | inferred from electronic annotation with InterPro:IPR002030	chr2L	2.821	1723568	2.387	1.7206e+06	---	---
CG18335	FBgn0033610	-	biological_process ; GO:0008150 | no biological data available	chr2R	2.636	7176268	2.795	7.1771e+06	---	---
CG18336	FBgn0040763	-	-	chr2R	2.636	7176268	2.795	7.1771e+06	---	---
CG18347	FBgn0260743	-	transmembrane transport ; GO:0055085 | inferred from electronic annotation with InterPro:IPR002067	chr3R	3.127	7794199	2.751	7794224	---	---
CG1840	FBgn0030351	-	-	chrX	2.741	11787796	2.587	11787641	---	---
CG1847	FBgn0030345	-	protein folding ; GO:0006457 | inferred from electronic annotation with InterPro:IPR001179	chrX	3.005	11767891	2.731	11767891	---	---
CG1850	FBgn0033154	-	-	chr2R	2.955	3.14238e+06	2.981	3.14397e+06	3.28	3143966
CG18539	FBgn0034325	-	-	chr2R	4.248	1.4191e+07	4.488	1.41909e+07	5.089	1.41909e+07
CG18540	FBgn0034326	-	-	chr2R	4.248	1.4191e+07	4.488	1.41909e+07	5.089	1.41909e+07
CG18577	FBgn0037870	-	-	chr3R	3.331	7.02647e+06	3.05	7.02232e+06	3.277	7.02232e+06
CG18598	FBgn0038589	-	-	chr3R	2.723	1.40726e+07	2.6	14072663	3.422	14072613
CG18599	FBgn0038592	-	regulation of transcription, DNA-dependent ; GO:0006355 | inferred from electronic annotation with InterPro:IPR001356, InterPro:IPR012287, InterPro:IPR017970	chr3R	3.484	14101129	3.156	1.41012e+07	3.584	1.41011e+07
CG18622	FBgn0038460	-	-	chr3R	2.7	1.28073e+07	2.63	12807255	4.645	12814105
CG18635	FBgn0034279	-	-	chr2R	3.807	1.36574e+07	3.361	1.36574e+07	3.527	1.36574e+07
CG18661	FBgn0040964	-	biological_process ; GO:0008150 | no biological data available	chr2L	3.474	8.99418e+06	2.641	8994023	3.357	8994023
CG18675	FBgn0040696	-	neuron projection morphogenesis ; GO:0048812 | inferred from mutant phenotype	chr3L	3.587	4.19453e+06	3.095	4.17154e+06	3.36	4.19453e+06
CG18744	FBgn0042101	-	-	chr3R	4.023	3619086	---	---	4.719	3619086
CG18746	FBgn0042103	-	-	chr3R	4.023	3619086	---	---	4.719	3619086
CG18765	FBgn0042110	-	-	chr3R	2.927	7513912	2.477	7513912	3.987	7.51413e+06
CG18787	FBgn0042125	-	-	chr2L	3.081	11997014	2.932	1.1997e+07	---	---
CG18789	FBgn0042127	-	-	chr2L	3.081	11997014	2.932	1.1997e+07	---	---
CG18812	FBgn0042135	-	biological_process ; GO:0008150 | no biological data available	chr2R	3.243	3618372	3.141	3.61845e+06	---	---
CG18853	FBgn0042173	-	DNA repair ; GO:0006281 | inferred from electronic annotation with InterPro:IPR005101, InterPro:IPR008148	chr2R	2.937	3716383	2.821	3719488	---	---
CG18858	FBgn0042175	-	lipid metabolic process ; GO:0006629 | inferred from electronic annotation with InterPro:IPR003386	chr2L	3.605	2.0464e+07	3.058	20463939	5.123	20464049
CG18870	FBgn0042180	-	-	chr2R	2.757	17497411	2.888	17497511	---	---
CG1902	FBgn0033434	-	-	chr2R	3.811	5.49734e+06	3.042	5.49305e+06	5.028	5.49305e+06
CG1927	FBgn0027547	-	-	chr3L	3.054	1967738	2.451	1.96488e+06	3.751	1967848
CG1998	FBgn0030485	-	oxidation-reduction process ; GO:0055114 | inferred from electronic annotation with InterPro:IPR006694 <newline> fatty acid biosynthetic process ; GO:0006633 | inferred from electronic annotation with InterPro:IPR006694	chrX	3.459	13302440	2.906	1.33017e+07	3.197	13300415
CG2025	FBgn0030344	-	proteolysis ; GO:0006508 | inferred from electronic annotation with InterPro:IPR001431, InterPro:IPR007863, InterPro:IPR011765	chrX	3.005	11767891	2.731	11767891	---	---
CG2034	FBgn0015359	-	-	chr3L	2.572	2.25487e+06	2.393	2.25481e+06	---	---
CG2061	FBgn0027498	-	G-protein coupled receptor signaling pathway ; GO:0007186 | inferred from sequence or structural similarity with EMBL:Y16518; protein_id:CAA76269	chrX	3.357	10989255	---	---	4.763	10989255
CG2076	FBgn0030263	-	-	chrX	3.357	10989255	---	---	4.763	10989255
CG2100	FBgn0037369	-	neurogenesis ; GO:0022008 | inferred from mutant phenotype <newline> tRNA 3'-end processing ; GO:0042780 | inferred from electronic annotation with InterPro:IPR026973	chr3R	3.743	1562776	3.363	1.56255e+06	3.583	1.5626e+06
CG2120	FBgn0030005	-	-	chrX	---	---	2.326	8031324	3.519	8.03283e+06
CG2137	FBgn0033190	-	glycerol metabolic process ; GO:0006071 | inferred from sequence or structural similarity with UniProtKB:P43304 <newline> oxidation-reduction process ; GO:0055114 | inferred from electronic annotation with InterPro:IPR000447, InterPro:IPR006076 <newline> glycerol-3-phosphate metabolic process ; GO:0006072 | inferred from electronic annotation with InterPro:IPR000447	chr2R	2.681	3421530	2.638	3421530	---	---
CG2182	FBgn0037360	-	biological_process ; GO:0008150 | no biological data available	chr3R	2.782	1479856	2.673	1485196	---	---
CG2200	FBgn0030447	-	proteolysis ; GO:0006508 | non-traceable author statement <newline> proteolysis ; GO:0006508 | inferred from electronic annotation with InterPro:IPR005320	chrX	---	---	3.517	1.29869e+07	4.102	1.29869e+07
CG2224	FBgn0039773	-	-	chr3R	3.416	2.62852e+07	3.567	2.62852e+07	4.028	26285113
CG2316	FBgn0039890	-	transmembrane transport ; GO:0055085 | inferred from electronic annotation with InterPro:IPR011527	chr4	3.152	211124	---	---	4.918	210462
CG2444	FBgn0030326	-	-	chrX	3.37	11600746	2.783	11600721	4.508	11600746
CG2493	FBgn0032864	-	proteolysis ; GO:0006508 | inferred from electronic annotation with InterPro:IPR008758	chr2L	3.605	2.0464e+07	3.058	20463939	5.123	20464049
CG2556	FBgn0030396	-	-	chrX	2.828	12403412	2.496	12403547	---	---
CG2641	FBgn0037518	-	-	chr3R	4.023	3619086	---	---	4.719	3619086
CG2658	FBgn0024992	-	proteolysis ; GO:0006508 | inferred from sequence or structural similarity with UniProtKB:Q9UQ90 <newline> proteolysis ; GO:0006508 | inferred from sequence or structural similarity with EMBL:U09358	chrX	---	---	2.705	2592867	3.726	2593612
CG2662	FBgn0024993	-	-	chrX	---	---	2.705	2592867	3.726	2593612
CG2678	FBgn0014931	-	regulation of transcription, DNA-dependent ; GO:0006355 | non-traceable author statement <newline> dendrite morphogenesis ; GO:0048813 | inferred from mutant phenotype	chr3R	3.084	3737337	2.731	3.73513e+06	4.6	3.73924e+06
CG2691	FBgn0030504	-	neuron projection morphogenesis ; GO:0048812 | inferred from mutant phenotype	chrX	3	13511114	2.9	13511119	---	---
CG2765	FBgn0035087	-	-	chr2R	2.901	20846928	2.488	20846988	3.717	20855533
CG2846	FBgn0014930	-	riboflavin biosynthetic process ; GO:0009231 | inferred from sequence or structural similarity with UniProtKB:Q969G6	chr3R	3.084	3737337	2.731	3.73513e+06	4.6	3.73924e+06
CG2865	FBgn0023526	-	regulation of cell cycle ; GO:0051726 | inferred from direct assay	chrX	3.314	2177730	2.908	2177730	3.393	2177730
CG2887	FBgn0030207	-	response to heat ; GO:0009408 | inferred from sequence or structural similarity with UniProtKB:P25685 <newline> protein folding ; GO:0006457 | inferred from electronic annotation with InterPro:IPR002939, InterPro:IPR003095, InterPro:IPR008971	chrX	2.969	10376381	2.488	10376381	---	---
CG2889	FBgn0030206	-	-	chrX	2.969	10376381	2.488	10376381	---	---
CG2898	FBgn0030195	-	-	chrX	2.721	10264519	2.506	10264819	---	---
CG2906	FBgn0033240	-	-	chr2R	---	---	3.03	3840195	4.65	3840085
CG2930	FBgn0028491	-	oligopeptide transport ; GO:0006857 | inferred from electronic annotation with InterPro:IPR000109, InterPro:IPR018456	chrX	3.455	3763239	---	---	4.495	3.76547e+06
CG2931	FBgn0037342	-	mRNA splicing, via spliceosome ; GO:0000398 | inferred by curator from GO:0071011|GO:0071013 <newline> neurogenesis ; GO:0022008 | inferred from mutant phenotype	chr3R	2.747	1.39805e+06	2.411	1.39737e+06	---	---
CG2943	FBgn0037530	-	-	chr3R	3.084	3737337	2.731	3.73513e+06	---	---
CG2991	FBgn0031474	-	-	chr2L	2.633	2859590	2.55	2863385	3.5	2860585
CG30020	FBgn0050020	-	-	chr2R	3.96	6774468	3.957	6.77449e+06	3.533	6.77452e+06
CG30033	FBgn0050033	-	-	chr2R	2.636	7176268	2.795	7.1771e+06	---	---
CG30051	FBgn0050051	-	biological_process ; GO:0008150 | no biological data available	chr2R	2.736	8.32637e+06	2.738	8326405	---	---
CG30069	FBgn0050069	-	-	chr2R	2.829	1.00733e+07	---	---	3.254	1.00699e+07
CG30095	FBgn0050095	-	-	chr2R	3.236	1.20143e+07	2.709	1.20143e+07	---	---
CG30099	FBgn0050099	-	-	chr2R	3.241	12179289	---	---	3.483	12179289
CG30100	FBgn0050100	-	translational termination ; GO:0006415 | inferred from electronic annotation with InterPro:IPR000352	chr2R	3.241	12179289	---	---	3.483	12179289
CG30118	FBgn0050118	-	-	chr2R	3.866	1.43214e+07	3.578	1.43215e+07	3.725	1.43215e+07
CG30157	FBgn0050157	-	biological_process ; GO:0008150 | no biological data available	chr2R	2.726	2.86171e+06	3.035	2862643	3.803	2862643
CG30159	FBgn0050159	-	-	chr2R	3.281	2.88572e+06	---	---	3.396	2.88572e+06
CG3016	FBgn0029819	-	ubiquitin-dependent protein catabolic process ; GO:0006511 | inferred from electronic annotation with InterPro:IPR001394, InterPro:IPR018200	chrX	3.014	5.7788e+06	---	---	4.677	5.7788e+06
CG30160	FBgn0050160	-	-	chr2R	3.246	2891990	---	---	4.281	2.89645e+06
CG30178	FBgn0050178	-	-	chr2R	2.768	1.98707e+07	2.492	19870596	---	---
CG30183	FBgn0050183	-	-	chr2R	3.111	1.95896e+07	3.93	19588755	---	---
CG30265	FBgn0050265	-	transmembrane transport ; GO:0055085 | inferred from electronic annotation with InterPro:IPR011701	chr2R	3.112	1.8717e+07	2.882	1.8717e+07	---	---
CG30269	FBgn0050269	-	biological_process ; GO:0008150 | no biological data available	chr2R	3.678	18556564	2.557	18557499	4.382	1.85565e+07
CG30272	FBgn0050272	-	transmembrane transport ; GO:0055085 | inferred from electronic annotation with InterPro:IPR011701	chr2R	3.112	1.8717e+07	2.882	1.8717e+07	---	---
CG30273	FBgn0050273	-	biological_process ; GO:0008150 | no biological data available	chr2R	3.678	18556564	2.557	18557499	4.382	1.85565e+07
CG30274	FBgn0050274	-	-	chr2R	3.112	1.8717e+07	2.882	1.8717e+07	---	---
CG30279	FBgn0050279	-	biological_process ; GO:0008150 | no biological data available	chr2R	3.098	18067759	2.602	18067754	---	---
CG30284	FBgn0050284	-	biological_process ; GO:0008150 | no biological data available	chr2R	4.006	1.7534e+07	3.594	1.7534e+07	3.91	1.7534e+07
CG30288	FBgn0050288	-	proteolysis ; GO:0006508 | inferred from electronic annotation with InterPro:IPR001254, InterPro:IPR001314, InterPro:IPR018114	chr2R	3.333	1.7412e+07	2.806	17412014	---	---
CG30289	FBgn0050289	-	proteolysis ; GO:0006508 | inferred from electronic annotation with InterPro:IPR001254, InterPro:IPR001314, InterPro:IPR018114	chr2R	3.333	1.7412e+07	2.806	17412014	---	---
CG30324	FBgn0050324	-	-	chr2R	3.241	12179289	---	---	3.483	12179289
CG30334	FBgn0050334	-	biological_process ; GO:0008150 | no biological data available	chr2R	2.736	8.32637e+06	2.738	8326405	---	---
CG30339	FBgn0050339	-	transport ; GO:0006810 | inferred from electronic annotation with InterPro:IPR001071	chr2R	---	---	3.042	5.49305e+06	5.028	5.49305e+06
CG30340	FBgn0050340	-	G-protein coupled receptor signaling pathway ; GO:0007186 | inferred from sequence or structural similarity <newline> signal transduction ; GO:0007165 | inferred from sequence or structural similarity with UniProtKB:Q9Y5X5 <newline> G-protein coupled receptor signaling pathway ; GO:0007186 | inferred from electronic annotation with InterPro:IPR000276	chr2R	---	---	3.042	5.49305e+06	5.028	5.49305e+06
CG30354	FBgn0050354	-	mitochondrial electron transport, ubiquinol to cytochrome c ; GO:0006122 | inferred from electronic annotation with InterPro:IPR003422	chr2R	2.674	4.56519e+06	2.366	4.5647e+06	---	---
CG30355	FBgn0050355	-	biological_process ; GO:0008150 | no biological data available	chr2R	2.674	4.56519e+06	2.366	4.5647e+06	---	---
CG30357	FBgn0050357	-	biological_process ; GO:0008150 | no biological data available	chr2R	3.746	4.60895e+06	3.391	4.60898e+06	3.925	4610163
CG3036	FBgn0031645	-	phosphate ion transport ; GO:0006817 | inferred from sequence or structural similarity with UniProtKB:O00624 <newline> transmembrane transport ; GO:0055085 | inferred from electronic annotation with InterPro:IPR011701	chr2L	3.307	4893820	3.068	4.89385e+06	3.532	4904000
CG30378	FBgn0050378	-	-	chr2R	---	---	3.03	3840195	4.65	3840085
CG30382	FBgn0050382	-	response to DNA damage stimulus ; GO:0006974 | inferred from mutant phenotype <newline> ubiquitin-dependent protein catabolic process ; GO:0006511 | inferred from electronic annotation with InterPro:IPR000426	chr2R	2.937	3716383	2.821	3719488	---	---
CG30383	FBgn0050383	-	biological_process ; GO:0008150 | no biological data available	chr2R	2.937	3716383	2.81	3716383	---	---
CG30384	FBgn0050384	-	-	chr2R	3.075	3.07539e+06	2.771	3.07539e+06	3.318	3075386
CG30385	FBgn0050385	-	-	chr2R	3.075	3.07539e+06	2.771	3.07539e+06	3.318	3075386
CG30389	FBgn0050389	-	-	chr2R	---	---	3.082	17042277	3.601	17033342
CG30392	FBgn0050392	-	glycolipid transport ; GO:0046836 | inferred from electronic annotation with InterPro:IPR014830	chr2R	3.046	1.7184e+07	2.604	17184062	4.926	1.7184e+07
CG30421	FBgn0050421	-	ubiquitin-dependent protein catabolic process ; GO:0006511 | inferred from electronic annotation with InterPro:IPR001394, InterPro:IPR018200	chr2R	3.47	20636913	2.464	2.06355e+07	3.335	20643843
CG30456	FBgn0050456	-	imaginal disc-derived leg morphogenesis ; GO:0007480 | inferred from mutant phenotype <newline> positive regulation of Rho protein signal transduction ; GO:0035025 | inferred from sequence or structural similarity with trio	chr2R	3.139	1.29882e+07	2.925	1.29882e+07	---	---
CG30460	FBgn0050460	-	-	chr2R	2.968	12972992	3.11	12972992	---	---
CG30463	FBgn0050463	-	protein O-linked glycosylation ; GO:0006493 | inferred from sequence or structural similarity with HGNC_gene:GALNT3; HGNC:4125 <newline> multicellular organism reproduction ; GO:0032504 | inferred from expression pattern	chr2R	3.335	12620603	2.962	12620778	3.154	12557083
CG30484	FBgn0050484	-	-	chr2R	3.302	9741964	2.989	9741964	---	---
CG30485	FBgn0050485	-	-	chr2R	3.302	9741964	2.989	9741964	---	---
CG30493	FBgn0050493	-	ubiquinone biosynthetic process ; GO:0006744 | inferred from electronic annotation with InterPro:IPR012762	chr2R	3.59	3583942	3.061	3.58397e+06	3.398	3.58322e+06
CG30496	FBgn0050496	-	-	chr2R	3.59	3583942	3.061	3.58397e+06	3.398	3.58322e+06
CG30497	FBgn0050497	-	-	chr2R	2.983	3630912	2.585	3.64678e+06	3.984	3.64738e+06
CG3061	FBgn0038195	-	-	chr3R	2.976	9854763	3.801	9854298	---	---
CG3104	FBgn0031473	-	-	chr2L	2.633	2859590	---	---	3.5	2860585
CG3106	FBgn0030148	-	-	chrX	3.947	9557444	3.636	9557519	5.168	9557599
CG31075	FBgn0051075	-	pyruvate metabolic process ; GO:0006090 | inferred from sequence or structural similarity with UniProtKB:P05091 <newline> oxidation-reduction process ; GO:0055114 | inferred from electronic annotation with InterPro:IPR015590, InterPro:IPR016160, InterPro:IPR016161, InterPro:IPR016162, InterPro:IPR016163	chr3R	2.734	2.28073e+07	2.801	22807346	4.825	22807346
CG31086	FBgn0051086	-	-	chr3R	2.969	2.20117e+07	2.775	2.20118e+07	4.587	2.20123e+07
CG31087	FBgn0051087	-	neurogenesis ; GO:0022008 | inferred from mutant phenotype	chr3R	3.231	2.11413e+07	2.682	2.11413e+07	---	---
CG31097	FBgn0051097	-	neurogenesis ; GO:0022008 | inferred from mutant phenotype	chr3R	3.311	21118685	3.043	21118685	3.296	21118685
CG31098	FBgn0051098	-	-	chr3R	3.311	21118685	3.043	21118685	4.123	2.1113e+07
CG31099	FBgn0051099	-	-	chr3R	3.231	2.11413e+07	2.682	2.11413e+07	---	---
CG31102	FBgn0051102	-	-	chr3R	3.311	21118685	3.043	21118685	3.296	21118685
CG31104	FBgn0051104	-	-	chr3R	3.553	21109420	2.903	2.11101e+07	4.123	2.1113e+07
CG31109	FBgn0051109	-	-	chr3R	3.048	20882329	3.031	20882329	4.515	20882329
CG31111	FBgn0051111	-	neurogenesis ; GO:0022008 | inferred from mutant phenotype	chr3R	3.048	20882329	3.031	20882329	4.515	20882329
CG31115	FBgn0051115	-	nucleoside metabolic process ; GO:0009116 | inferred from electronic annotation with InterPro:IPR000845	chr3R	3.13	2.08642e+07	3.116	20864089	---	---
CG31122	FBgn0051122	-	lateral inhibition ; GO:0046331 | inferred from mutant phenotype	chr3R	2.949	1.42291e+07	2.935	1.42287e+07	---	---
CG31148	FBgn0051148	-	carbohydrate metabolic process ; GO:0005975 | inferred from electronic annotation with InterPro:IPR013780, InterPro:IPR013781 <newline> sphingolipid metabolic process ; GO:0006665 | inferred from electronic annotation with InterPro:IPR001139 <newline> cellular response to unfolded protein ; GO:0034620 | inferred from genetic interaction with CG31414	chr3R	3.864	19526190	3.215	1.95262e+07	---	---
CG31174	FBgn0051174	-	biological_process ; GO:0008150 | no biological data available	chr3R	3.57	17696283	3.027	17695708	3.763	1.76898e+07
CG31176	FBgn0051176	-	-	chr3R	4.202	1.75461e+07	4.143	1.75461e+07	3.991	17546052
CG31178	FBgn0064912	-	-	chr3R	3.57	17696283	3.027	17695708	3.239	17695683
CG31198	FBgn0051198	-	proteolysis ; GO:0006508 | inferred from electronic annotation with InterPro:IPR001930	chr3R	3.784	17584877	3.436	17584907	4.716	1.75842e+07
CG31223	FBgn0051223	-	neurogenesis ; GO:0022008 | inferred from mutant phenotype	chr3R	2.685	1.66614e+07	2.599	16661405	---	---
CG31224	FBgn0051224	-	-	chr3R	3.026	1.44893e+07	---	---	4.151	14476415
CG31229	FBgn0051229	-	protein targeting to mitochondrion ; GO:0006626 | inferred from sequence or structural similarity with UniProtKB:Q9Y584	chr3R	3.026	1.44893e+07	2.585	14496800	---	---
CG31231	FBgn0051231	-	biological_process ; GO:0008150 | no biological data available	chr3R	3.026	1.44893e+07	2.585	14496800	---	---
CG31233	FBgn0051233	-	proteolysis ; GO:0006508 | inferred from electronic annotation with InterPro:IPR001930	chr3R	3.244	1.75751e+07	2.954	1.75755e+07	4.598	17584192
CG31259	FBgn0051259	-	-	chr3R	3.206	4.34456e+06	2.879	4.34456e+06	4.379	4.34511e+06
CG31266	FBgn0051266	-	proteolysis ; GO:0006508 | inferred from electronic annotation with InterPro:IPR001254, InterPro:IPR001314	chr3R	2.735	1.29634e+07	2.741	12963396	3.179	12963421
CG31267	FBgn0051267	-	proteolysis ; GO:0006508 | inferred from electronic annotation with InterPro:IPR001254, InterPro:IPR001314	chr3R	2.735	1.29634e+07	2.741	12963396	3.179	12963421
CG31274	FBgn0051274	-	biological_process ; GO:0008150 | no biological data available	chr3R	2.547	12813765	2.353	12818440	4.645	12814105
CG31286	FBgn0051286	-	biological_process ; GO:0008150 | no biological data available	chr3R	3.192	2.4708e+06	2.974	2470719	4.233	2471619
CG31288	FBgn0051288	-	-	chr3R	3.311	21118685	3.043	21118685	3.296	21118685
CG31300	FBgn0051300	-	-	chr3R	3.553	21109420	2.903	2.11101e+07	4.123	2.1113e+07
CG31301	FBgn0051301	-	-	chr3R	3.43	1.11683e+07	2.772	1.11683e+07	---	---
CG31323	FBgn0051323	-	-	chr3R	2.969	2.20117e+07	2.775	2.20118e+07	4.587	2.20123e+07
CG31324	FBgn0051324	-	-	chr3R	---	---	3.385	21947042	3.763	21945522
CG31343	FBgn0051343	-	proteolysis ; GO:0006508 | inferred from electronic annotation with InterPro:IPR001930	chr3R	3.244	1.75751e+07	2.954	1.75755e+07	4.085	17575112
CG31344	FBgn0051344	-	neurogenesis ; GO:0022008 | inferred from mutant phenotype	chr3R	4.036	11055864	3.253	1.10554e+07	4.356	1.10553e+07
CG31357	FBgn0051357	-	biological_process ; GO:0008150 | no biological data available	chr3R	3.006	20655863	3.2	2.06559e+07	3.406	2.06559e+07
CG31413	FBgn0051413	-	oxidation-reduction process ; GO:0055114 | inferred from electronic annotation with InterPro:IPR006863, InterPro:IPR017905 <newline> cell redox homeostasis ; GO:0045454 | inferred from electronic annotation with InterPro:IPR013766 <newline> multicellular organism reproduction ; GO:0032504 | inferred from expression pattern	chr3R	3.864	19526190	3.215	1.95262e+07	---	---
CG31414	FBgn0051414	-	carbohydrate metabolic process ; GO:0005975 | inferred from electronic annotation with InterPro:IPR013780, InterPro:IPR013781 <newline> sphingolipid metabolic process ; GO:0006665 | inferred from electronic annotation with InterPro:IPR001139 <newline> cellular response to unfolded protein ; GO:0034620 | inferred from genetic interaction with CG31148	chr3R	3.864	19526190	3.215	1.95262e+07	---	---
CG31415	FBgn0051415	-	biological_process ; GO:0008150 | no biological data available	chr3R	3.043	5.57406e+06	2.465	5573242	3.081	5574087
CG31431	FBgn0051431	-	fibroblast growth factor receptor signaling pathway ; GO:0008543 | inferred from sequence or structural similarity with EMBL:AF279689; protein_id:AAK26742	chr3R	3.57	17696283	3.027	17695708	3.239	17695683
CG31446	FBgn0051446	-	biological_process ; GO:0008150 | no biological data available	chr3R	---	---	2.59	1.15244e+07	4.872	11520005
CG31454	FBgn0051454	-	-	chr3R	3.206	4.34456e+06	2.879	4.34456e+06	4.379	4.34511e+06
CG31468	FBgn0047351	-	biological_process ; GO:0008150 | no biological data available	chr3R	3.864	19526190	3.215	1.95262e+07	---	---
CG31523	FBgn0051523	-	fatty acid biosynthetic process ; GO:0006633 | inferred from sequence or structural similarity with UniProtKB:Q9BW60 <newline> very long-chain fatty acid metabolic process ; GO:0000038 | inferred from sequence or structural similarity with UniProtKB:Q9BW60 <newline> fatty acid elongation ; GO:0030497 | inferred from sequence or structural similarity with bond	chr3R	3.176	296643	2.977	295550	3.508	300826
CG31538	FBgn0051538	-	biological_process ; GO:0008150 | no biological data available	chr3R	---	---	2.625	1.09693e+06	3.481	1.09902e+06
CG31635	FBgn0051635	-	-	chr2L	2.817	6644413	2.426	6645163	4.331	6642383
CG31637	FBgn0051637	-	-	chr2L	2.959	6494651	---	---	4.386	6.52745e+06
CG31643	FBgn0051643	-	-	chr2L	3.243	6046023	2.694	6.04638e+06	---	---
CG31668	FBgn0051668	-	transport ; GO:0006810 | inferred from sequence or structural similarity with UniProtKB:Q9XT77 <newline> transmembrane transport ; GO:0055085 | inferred from electronic annotation with InterPro:IPR001734	chr2L	3.604	2202916	3.144	2202946	---	---
CG31678	FBgn0051678	-	lateral inhibition ; GO:0046331 | inferred from mutant phenotype	chr2L	3.054	20674699	3.089	20674699	3.249	2.06747e+07
CG31689	FBgn0031449	-	-	chr2L	---	---	2.552	2740550	4.119	2.7288e+06
CG31694	FBgn0051694	-	positive regulation of JAK-STAT cascade ; GO:0046427 | inferred from mutant phenotype	chr2L	2.896	2873894	3.05	2.87387e+06	---	---
CG31704	FBgn0051704	-	proteolysis ; GO:0006508 | inferred from sequence or structural similarity with InterPro:IPR001239 AND inferred from sequence or structural similarity with NCBI_NP:690919 <newline> multicellular organism reproduction ; GO:0032504 | inferred from expression pattern	chr2L	2.785	11841668	2.753	1.18403e+07	4.289	11840438
CG31710	FBgn0051710	-	biological_process ; GO:0008150 | no biological data available	chr2L	2.899	9706320	---	---	4.449	9.70858e+06
CG31715	FBgn0051715	-	biological_process ; GO:0008150 | no biological data available	chr2L	2.942	10339873	2.416	10340038	4.438	1.03394e+07
CG31743	FBgn0032618	-	carbohydrate biosynthetic process ; GO:0016051 | inferred from electronic annotation with InterPro:IPR018011	chr2L	3.252	1.68868e+07	2.57	16886245	---	---
CG31792	FBgn0051792	-	transport ; GO:0006810 | inferred from sequence or structural similarity with UniProtKB:Q9BX28 <newline> transmembrane transport ; GO:0055085 | inferred from electronic annotation with InterPro:IPR001140, InterPro:IPR011527	chr2L	4.018	1.89934e+07	2.982	1.89957e+07	5.014	1.89968e+07
CG31816	FBgn0051816	-	biological_process ; GO:0008150 | no biological data available	chr2L	3.218	16544809	4.042	1.65448e+07	4.254	16544974
CG31882	FBgn0051882	-	biological_process ; GO:0008150 | no biological data available	chr2L	3.018	9.62041e+06	2.878	9.62041e+06	3.291	9620385
CG31907	FBgn0051907	-	-	chr2L	---	---	2.661	7.05683e+06	3.703	7056038
CG31908	FBgn0051908	-	-	chr2L	2.811	7022787	---	---	3.49	7022787
CG31909	FBgn0051909	-	biological_process ; GO:0008150 | no biological data available	chr2L	3.104	7.25682e+06	2.641	7256871	3.472	7255606
CG31950	FBgn0051950	-	-	chr2L	3.439	2.88394e+06	3.112	2883984	4.527	2.88385e+06
CG31958	FBgn0051958	-	-	chr2L	3.661	3789231	3.172	3.79045e+06	4.056	3790056
CG31960	FBgn0051960	-	-	chr2L	3.661	3789231	3.172	3.79045e+06	4.056	3790056
CG32032	FBgn0043806	-	biological_process ; GO:0008150 | no biological data available	chr3L	2.877	9.08983e+06	2.573	9088949	4.323	9.09178e+06
CG32039	FBgn0052039	-	biological_process ; GO:0008150 | no biological data available	chr3L	3.117	9352369	3.434	9.35036e+06	4.369	9350279
CG32040	FBgn0052040	-	biological_process ; GO:0008150 | no biological data available	chr3L	3.117	9352369	3.434	9.35036e+06	4.369	9350279
CG32053	FBgn0052053	-	transmembrane transport ; GO:0055085 | inferred from electronic annotation with InterPro:IPR005828, InterPro:IPR005829	chr3L	3.109	1.00818e+07	2.886	1.00818e+07	3.344	10084830
CG32054	FBgn0052054	-	transmembrane transport ; GO:0055085 | inferred from electronic annotation with InterPro:IPR005828	chr3L	3.109	1.00818e+07	2.886	1.00818e+07	3.344	10084830
CG32191	FBgn0052191	-	metabolic process ; GO:0008152 | inferred from electronic annotation with InterPro:IPR000917, InterPro:IPR017849, InterPro:IPR017850	chr3L	---	---	2.702	17806176	4.821	17804881
CG32250	FBgn0052250	-	transport ; GO:0006810 | inferred from sequence or structural similarity with UniProtKB:O70579	chr3L	---	---	2.669	4.31874e+06	4.403	4326330
CG32264	FBgn0052264	-	-	chr3L	2.895	3787665	---	---	3.847	3759718
CG32269	FBgn0052269	-	proteolysis ; GO:0006508 | non-traceable author statement <newline> proteolysis ; GO:0006508 | inferred from electronic annotation with InterPro:IPR001254, InterPro:IPR001314, InterPro:IPR018114	chr3L	---	---	2.789	3209835	3.701	3209200
CG32270	FBgn0052270	-	proteolysis ; GO:0006508 | inferred from electronic annotation with InterPro:IPR001254, InterPro:IPR001314, InterPro:IPR018114	chr3L	---	---	2.789	3209835	3.701	3209200
CG32277	FBgn0052277	-	proteolysis ; GO:0006508 | non-traceable author statement <newline> proteolysis ; GO:0006508 | inferred from electronic annotation with InterPro:IPR001254, InterPro:IPR001314, InterPro:IPR018114	chr3L	---	---	2.789	3209835	3.701	3209200
CG32278	FBgn0052278	-	-	chr3L	2.83	3165230	2.502	3165565	4.049	3166195
CG32280	FBgn0052280	-	biological_process ; GO:0008150 | no biological data available	chr3L	2.83	3165230	2.502	3165565	4.049	3166195
CG32281	FBgn0052281	-	methionine metabolic process ; GO:0006555 | inferred from sequence or structural similarity with UniProtKB:Q01392 <newline> tRNA modification ; GO:0006400 | inferred from sequence or structural similarity with UniProtKB:Q01392 <newline> tRNA methylation ; GO:0030488 | inferred from electronic annotation with InterPro:IPR025792	chr3L	2.83	3165230	2.502	3165565	4.049	3166195
CG32305	FBgn0052305	-	cAMP biosynthetic process ; GO:0006171 | inferred from sequence or structural similarity with MGD:Adcy7; MGI:MGI:102891 <newline> intracellular signal transduction ; GO:0035556 | inferred from electronic annotation with InterPro:IPR001054, InterPro:IPR018297	chr3L	2.572	2.25487e+06	2.393	2.25481e+06	---	---
CG32313	FBgn0052313	-	biological_process ; GO:0008150 | no biological data available	chr3L	---	---	2.616	1548257	3.785	1547897
CG32335	FBgn0063667	-	biological_process ; GO:0008150 | no biological data available	chr3L	2.777	1205281	2.435	1.20519e+06	---	---
CG32365	FBgn0052365	-	cellular process ; GO:0009987 | inferred from mutant phenotype	chr3L	2.905	7.8613e+06	3.033	7861319	3.594	7861319
CG32369	FBgn0052369	-	proteolysis ; GO:0006508 | inferred from electronic annotation with InterPro:IPR003111	chr3L	4.152	7.76807e+06	2.587	7768118	4.64	7.76807e+06
CG32407	FBgn0052407	-	-	chr3L	3.084	5917460	---	---	3.171	5917380
CG32454	FBgn0260481	-	proteolysis ; GO:0006508 | inferred from sequence or structural similarity with InterPro:IPR000994	chr3L	3.389	2.27312e+07	2.82	22731253	3.961	22730488
CG32473	FBgn0052473	-	proteolysis ; GO:0006508 | inferred from electronic annotation with InterPro:IPR001930	chr3R	3.66	9124593	3.44	9.12464e+06	3.459	9124063
CG32479	FBgn0052479	-	positive regulation of Notch signaling pathway ; GO:0045747 | inferred from mutant phenotype <newline> ubiquitin-dependent protein catabolic process ; GO:0006511 | inferred from electronic annotation with InterPro:IPR001394, InterPro:IPR018200	chr3L	2.693	887816	2.967	876074	3.431	876704
CG32485	FBgn0052485	-	-	chr3L	3.181	3.05239e+06	2.803	3055915	---	---
CG32486	FBgn0052486	-	protein ubiquitination ; GO:0016567 | inferred from electronic annotation with InterPro:IPR013323	chr3L	3.181	3.05239e+06	2.803	3055915	---	---
CG32506	FBgn0052506	-	regulation of Rab GTPase activity ; GO:0032313 | inferred from sequence or structural similarity with Evi5	chrX	3.553	2.03385e+07	2.53	2.03369e+07	4.77	20337191
CG32512	FBgn0052512	-	-	chrX	3.813	20931216	4.018	2.09358e+07	4.036	2.09358e+07
CG32532	FBgn0052532	-	regulation of transcription, DNA-dependent ; GO:0006355 | inferred from sequence or structural similarity with InterPro:IPR001356	chrX	3.711	19431501	3.903	19431501	3.822	19431501
CG32549	FBgn0052549	-	nucleobase-containing compound metabolic process ; GO:0006139 | inferred from sequence or structural similarity with EMBL:U73690	chrX	---	---	3.199	1.83041e+07	4.233	1.83041e+07
CG32568	FBgn0052568	-	protein dephosphorylation ; GO:0006470 | inferred from sequence or structural similarity with NCBI_NP:006237 <newline> signal transduction ; GO:0007165 | inferred from electronic annotation with InterPro:IPR002554	chrX	---	---	2.602	16641336	3.299	16640666
CG32576	FBgn0052576	-	vesicle-mediated transport ; GO:0016192 | inferred from electronic annotation with InterPro:IPR007305	chrX	---	---	2.38	1.61752e+07	4.039	1.61838e+07
CG32668	FBgn0052668	-	biological_process ; GO:0008150 | no biological data available	chrX	3.104	1.10484e+07	2.794	1.10484e+07	---	---
CG32676	FBgn0052676	-	lateral inhibition ; GO:0046331 | inferred from mutant phenotype <newline> cellular process ; GO:0009987 | inferred from mutant phenotype	chrX	4.643	1.06197e+07	4.891	1.06198e+07	5.052	1.06198e+07
CG32679	FBgn0052679	-	biological_process ; GO:0008150 | no biological data available	chrX	2.721	10264519	2.506	10264819	---	---
CG32686	FBgn0052686	-	-	chrX	2.721	10264519	2.506	10264819	---	---
CG32687	FBgn0052687	-	-	chrX	3.022	10381041	3.077	10381061	4.602	1.03793e+07
CG32695	FBgn0052695	-	-	chrX	2.894	9.76498e+06	2.666	9765008	4.057	9.76498e+06
CG32699	FBgn0052699	-	metabolic process ; GO:0008152 | inferred from electronic annotation with InterPro:IPR002123	chrX	3.923	9471150	3.747	9471205	4.199	9472275
CG3270	FBgn0033093	-	oxidation-reduction process ; GO:0055114 | inferred from electronic annotation with InterPro:IPR006076	chr2R	3.17	2581049	3.118	2581074	4.08	2587974
CG32755	FBgn0052755	-	proteolysis ; GO:0006508 | inferred from sequence or structural similarity with UniProtKB:P00761 AND inferred from sequence or structural similarity with UniProt:Q90627	chrX	---	---	3.295	5.85016e+06	5.195	5.84279e+06
CG32756	FBgn0052756	-	DNA repair ; GO:0006281 | inferred from electronic annotation with InterPro:IPR015381	chrX	---	---	2.945	5842792	5.195	5.84279e+06
CG3277	FBgn0031518	-	protein phosphorylation ; GO:0006468 | non-traceable author statement <newline> protein phosphorylation ; GO:0006468 | inferred from electronic annotation with InterPro:IPR000719, InterPro:IPR001245, InterPro:IPR008266, InterPro:IPR020635	chr2L	2.941	3310759	2.868	3310759	3.291	3.30807e+06
CG32808	FBgn0052808	-	proteolysis ; GO:0006508 | inferred from sequence or structural similarity with NCBI_NP:036002	chrX	3.097	1360630	3.149	1367885	---	---
CG32813	FBgn0052813	-	-	chrX	2.827	1273015	3.496	1278735	3.407	1279720
CG33054	FBgn0053054	-	-	chr3L	2.7	2.11947e+07	---	---	3.701	21197414
CG33056	FBgn0053056	-	-	chr3L	2.7	2.11947e+07	---	---	3.701	21197414
CG33093	FBgn0053093	-	oxidation-reduction process ; GO:0055114 | inferred from electronic annotation with InterPro:IPR005123	chr3R	3.449	18352825	3.407	1.83521e+07	---	---
CG33099	FBgn0053099	-	oxidation-reduction process ; GO:0055114 | inferred from electronic annotation with InterPro:IPR005123	chr3R	3.449	18352825	3.407	1.83521e+07	---	---
CG33108	FBgn0053108	-	biological_process ; GO:0008150 | no biological data available	chr3R	3.408	1.98171e+07	2.94	19818903	3.115	19818818
CG33124	FBgn0053124	-	transport ; GO:0006810 | inferred from sequence or structural similarity with UniProtKB:Q9XT77 <newline> transmembrane transport ; GO:0055085 | inferred from electronic annotation with InterPro:IPR001734	chr2L	3.604	2202916	3.144	2202946	---	---
CG33127	FBgn0053127	-	proteolysis ; GO:0006508 | inferred from sequence or structural similarity with EMBL:AY128107 AND inferred from sequence or structural similarity with InterPro:IPR001254	chr2L	3.283	322548	2.552	322668	4.78	319798
CG33144	FBgn0053144	-	-	chr2R	3.429	6623490	3.134	6622750	4.317	6667020
CG33156	FBgn0053156	-	NAD metabolic process ; GO:0019674 | inferred from electronic annotation with InterPro:IPR017437 <newline> NADP biosynthetic process ; GO:0006741 | inferred from electronic annotation with InterPro:IPR002504	chr2R	2.604	9435221	3.695	9.43346e+06	---	---
CG33160	FBgn0053160	-	proteolysis ; GO:0006508 | inferred from electronic annotation with InterPro:IPR001254, InterPro:IPR001314, InterPro:IPR018114	chr3L	---	---	2.789	3209835	3.701	3209200
CG33177	FBgn0053177	-	-	chrX	2.96	14974332	2.715	1.49726e+07	---	---
CG33178	FBgn0053178	-	-	chrX	2.96	14974332	2.715	1.49726e+07	---	---
CG33181	FBgn0053181	-	cation transport ; GO:0006812 | inferred from electronic annotation with InterPro:IPR006667	chrX	3.254	8406956	3.419	8.40197e+06	3.923	8.40693e+06
CG33199	FBgn0053199	-	-	chr2R	2.84	4838409	2.718	4.83761e+06	---	---
CG33253	FBgn0030992	-	phagocytosis ; GO:0006909 | inferred from mutant phenotype	chrX	3.109	19074773	3.068	1.90782e+07	---	---
CG33260	FBgn0053260	-	biological_process ; GO:0008150 | no biological data available <newline> tRNA-type intron splice site recognition and cleavage ; GO:0000379 | inferred from electronic annotation with InterPro:IPR016690	chr3L	2.871	14749080	2.451	1.47514e+07	---	---
CG33298	FBgn0032120	-	phospholipid transport ; GO:0015914 | inferred from sequence or structural similarity with UniProtKB:Q8K2X1 <newline> cation transport ; GO:0006812 | inferred from electronic annotation with InterPro:IPR001757 <newline> intracellular protein transport ; GO:0006886 | inferred from genetic interaction with Osbp <newline> Golgi organization ; GO:0007030 | inferred from genetic interaction with Osbp	chr2L	3.781	9.50019e+06	2.976	9500154	4.146	9.4993e+06
CG33306	FBgn0053306	-	biological_process ; GO:0008150 | no biological data available	chr2L	3.697	13846392	2.467	13838362	4.517	13845792
CG33307	FBgn0053307	-	biological_process ; GO:0008150 | no biological data available	chr2L	3.697	13846392	2.95	1.38362e+07	4.517	13845792
CG3339	FBgn0039510	-	microtubule-based movement ; GO:0007018 | inferred from sequence or structural similarity <newline> microtubule-based movement ; GO:0007018 | inferred from electronic annotation with InterPro:IPR004273	chr3R	3.008	2.31184e+07	2.802	23118401	---	---
CG33474	FBgn0053474	-	peroxisome fission ; GO:0016559 | inferred from electronic annotation with InterPro:IPR008733	chr2R	---	---	4.096	6307489	3.703	6313264
CG3348	FBgn0040609	-	chitin metabolic process ; GO:0006030 | inferred from electronic annotation with InterPro:IPR002557	chr3R	3.008	2.31184e+07	2.802	23118401	---	---
CG33493	FBgn0053493	-	biological_process ; GO:0008150 | no biological data available	chr3L	3.255	10686919	2.979	10686919	---	---
CG33649	FBgn0064115	-	regulation of translational fidelity ; GO:0006450 | inferred from electronic annotation with InterPro:IPR003837	chr2L	2.875	13836107	2.95	1.38362e+07	3.227	1.38383e+07
CG33679	FBgn0053679	-	biological_process ; GO:0008150 | no biological data available	chr2L	2.879	1.50574e+07	2.872	15055267	3.318	1.50552e+07
CG3368	FBgn0039508	-	biological_process ; GO:0008150 | no biological data available	chr3R	2.948	2.31184e+07	2.754	2.31184e+07	---	---
CG33713	FBgn0064116	-	-	chrX	5.414	21190576	4.416	21190576	4.707	2.11906e+07
CG33714	FBgn0064117	-	-	chrX	5.414	21190576	4.416	21190576	4.707	2.11906e+07
CG33725	FBgn0053725	-	biological_process ; GO:0008150 | no biological data available	chr3L	2.931	1.2484e+07	3.065	12483872	3.341	12483847
CG33785	FBgn0061362	-	regulation of transcription from RNA polymerase III promoter ; GO:0006359 | inferred from sequence or structural similarity with UniProtKB:Q9Y2Y1	chr2R	2.69	1.6532e+07	2.66	1.65319e+07	---	---
CG33786	FBgn0061361	-	translation ; GO:0006412 | inferred from sequence or structural similarity with EMBL:AE010357; protein_id:AAM01850.1	chr2R	2.69	1.6532e+07	2.66	1.65319e+07	---	---
CG3394	FBgn0034999	-	metabolic process ; GO:0008152 | inferred from electronic annotation with InterPro:IPR000873	chr2R	2.995	20185034	2.37	20182619	---	---
CG33964	FBgn0053964	-	-	chr2R	3.956	8073587	2.902	8073587	5.225	8.07356e+06
CG33969	FBgn0053969	-	-	chr3L	3.284	20391507	3.072	2.03916e+07	4.853	20384927
CG33981	FBgn0250851	-	biological_process ; GO:0008150 | no biological data available	chr2R	3.807	1.36574e+07	3.361	1.36574e+07	3.527	1.36574e+07
CG33985	FBgn0053985	-	chitin metabolic process ; GO:0006030 | inferred from electronic annotation with InterPro:IPR002557	chr3L	3.063	1.55238e+07	3.463	1.55237e+07	4.707	15523704
CG33986	FBgn0053986	-	chitin metabolic process ; GO:0006030 | inferred from electronic annotation with InterPro:IPR002557	chr3L	2.74	1.55122e+07	2.57	1.55226e+07	4.415	1.55122e+07
CG34011	FBgn0054011	-	-	chr2L	2.923	5.71475e+06	---	---	3.491	5.71475e+06
CG3402	FBgn0035148	-	regulation of Wnt receptor signaling pathway ; GO:0030111 | inferred from electronic annotation with InterPro:IPR017268	chr3L	3.478	649283	3.18	649306	---	---
CG34034	FBgn0054034	-	multicellular organism reproduction ; GO:0032504 | inferred from expression pattern	chr3R	2.87	17566477	2.46	17566477	---	---
CG34039	FBgn0054039	-	biological_process ; GO:0008150 | no biological data available	chr3L	3.327	14551274	2.888	14551224	3.55	14551274
CG3409	FBgn0033095	-	transmembrane transport ; GO:0055085 | inferred from electronic annotation with InterPro:IPR011701	chr2R	3.358	2.60544e+06	2.655	2.60555e+06	4.303	2588004
CG34105	FBgn0083941	-	-	chr2R	3.175	19633520	3.149	19633545	3.536	19633520
CG34112	FBgn0086608	-	biological_process ; GO:0008150 | no biological data available	chr3R	3.398	221468	2.502	222098	4.422	218853
CG34126	FBgn0083962	-	biological_process ; GO:0008150 | no biological data available	chr2L	3.05	4981655	2.675	4981655	4.037	4.99329e+06
CG34129	FBgn0083965	-	proteolysis ; GO:0006508 | inferred from electronic annotation with InterPro:IPR001254 <newline> multicellular organism reproduction ; GO:0032504 | inferred from expression pattern	chr3R	2.969	2.20117e+07	2.775	2.20118e+07	4.587	2.20123e+07
CG34130	FBgn0083966	-	proteolysis ; GO:0006508 | inferred from electronic annotation with InterPro:IPR001254 <newline> multicellular organism reproduction ; GO:0032504 | inferred from expression pattern	chr3R	2.969	2.20117e+07	2.775	2.20118e+07	4.587	2.20123e+07
CG34150	FBgn0083986	-	-	chr3R	---	---	2.335	20639083	3.118	20635838
CG34163	FBgn0085192	-	-	chr2L	3.038	11993119	2.77	11993144	---	---
CG34172	FBgn0085201	-	-	chr2L	3.244	2196566	---	---	3.189	2.19668e+06
CG34176	FBgn0085205	-	-	chr2L	3.818	4009422	2.522	4.00467e+06	4.329	4009422
CG34179	FBgn0085208	-	-	chr2L	3.354	6.04701e+06	3.299	6.04701e+06	---	---
CG34194	FBgn0085223	-	-	chr2R	2.725	13431694	2.491	1.34318e+07	---	---
CG34195	FBgn0085224	-	-	chr2R	3.048	1.36219e+07	2.838	1.36219e+07	---	---
CG34198	FBgn0085227	-	-	chr2R	2.614	15569987	2.38	15569987	---	---
CG34223	FBgn0085252	-	-	chr2R	---	---	3.375	7120938	3.308	7120938
CG34224	FBgn0085253	-	regulation of transcription, DNA-dependent ; GO:0006355 | inferred from electronic annotation with InterPro:IPR001289	chr2R	---	---	3.375	7120938	3.308	7120938
CG34242	FBgn0085271	-	-	chr3L	3.155	12528096	2.714	1.25281e+07	---	---
CG34288	FBgn0085317	-	-	chr3R	2.895	18272415	2.754	18272360	---	---
CG34313	FBgn0085342	-	biological_process ; GO:0008150 | no biological data available	chr2L	3.252	1.68868e+07	2.57	16886245	---	---
CG34316	FBgn0085345	-	-	chr3R	4.036	11055864	3.253	1.10554e+07	4.356	1.10553e+07
CG34332	FBgn0085361	-	-	chrX	2.953	2.00337e+07	3.192	2.00337e+07	3.892	20033671
CG34347	FBgn0085376	-	-	chr3R	3.449	2.71318e+07	2.709	2.71318e+07	---	---
CG34375	FBgn0085404	-	multicellular organismal development ; GO:0007275 | inferred from electronic annotation with InterPro:IPR004162 <newline> ubiquitin-dependent protein catabolic process ; GO:0006511 | inferred from electronic annotation with InterPro:IPR004162	chr3R	2.958	18838529	2.46	1.88358e+07	---	---
CG34376	FBgn0085405	-	-	chr3R	2.895	18272415	2.754	18272360	3.808	1.82821e+07
CG34386	FBgn0085415	-	-	chr2R	3.114	13968139	3.039	1.3972e+07	3.281	13945197
CG34394	FBgn0085423	-	-	chr2L	3.112	3368838	2.716	3366121	4.661	3.3601e+06
CG34402	FBgn0085431	-	-	chr3R	3.127	8.23089e+06	2.439	8230947	5.094	8.23092e+06
CG34409	FBgn0085438	-	proteolysis ; GO:0006508 | non-traceable author statement <newline> proteolysis ; GO:0006508 | inferred from electronic annotation with InterPro:IPR001254	chr3R	3.043	5.57406e+06	2.465	5573242	3.081	5574087
CG34411	FBgn0085440	-	G-protein coupled receptor signaling pathway ; GO:0007186 | inferred from sequence or structural similarity <newline> G-protein coupled receptor signaling pathway ; GO:0007186 | inferred from electronic annotation with InterPro:IPR000276	chrX	2.874	1.30549e+07	3.321	1.30549e+07	3.519	1.30549e+07
CG34449	FBgn0085478	-	-	chrX	3.046	9.24418e+06	3.234	9.23616e+06	4.173	9.23616e+06
CG34455	FBgn0085484	-	pyridoxal 5'-phosphate salvage ; GO:0009443 | inferred from electronic annotation with InterPro:IPR004625	chr3L	3.117	9352369	3.434	9.35036e+06	4.369	9350279
CG34456	FBgn0085485	-	-	chr3L	3.117	9352369	3.434	9.35036e+06	4.369	9350279
CG34457	FBgn0085486	-	biological_process ; GO:0008150 | no biological data available	chr2R	3.217	1.25544e+07	2.586	12554278	3.154	12557083
CG34458	FBgn0085487	-	biological_process ; GO:0008150 | no biological data available <newline> proteolysis ; GO:0006508 | inferred from electronic annotation with InterPro:IPR001254, InterPro:IPR001314, InterPro:IPR018114	chr2R	3.217	1.25544e+07	2.373	12556563	3.154	12557083
CG3446	FBgn0029868	-	mitochondrial electron transport, NADH to ubiquinone ; GO:0006120 | inferred from sequence or structural similarity with UniProtKB:Q9P0J0	chrX	3.133	6.23887e+06	2.528	6239618	---	---
CG3448	FBgn0035996	-	DNA recombination ; GO:0006310 | inferred from electronic annotation with InterPro:IPR010585, InterPro:IPR014751 <newline> double-strand break repair ; GO:0006302 | inferred from electronic annotation with InterPro:IPR010585, InterPro:IPR014751	chr3L	2.642	9440752	---	---	4.227	9445977
CG3476	FBgn0031881	-	acyl carnitine transport ; GO:0006844 | inferred from sequence or structural similarity with UniProtKB:O43772 <newline> carnitine transport ; GO:0015879 | inferred from sequence or structural similarity with UniProtKB:O43772 <newline> mitochondrial transport ; GO:0006839 | inferred from sequence or structural similarity with UniProtKB:O43772 <newline> transmembrane transport ; GO:0055085 | inferr…	chr2L	2.811	7022787	---	---	3.49	7022787
CG3523	FBgn0027571	-	oxidation-reduction process ; GO:0055114 | inferred from electronic annotation with InterPro:IPR013149, InterPro:IPR023102 <newline> biosynthetic process ; GO:0009058 | inferred from electronic annotation with InterPro:IPR000794, InterPro:IPR001031	chr2L	3.585	3058304	2.939	3057514	---	---
CG3529	FBgn0035995	-	intracellular protein transport ; GO:0006886 | inferred from electronic annotation with InterPro:IPR002014, InterPro:IPR004152	chr3L	2.642	9440752	---	---	4.227	9445977
CG3534	FBgn0038463	-	carbohydrate metabolic process ; GO:0005975 | inferred from electronic annotation with InterPro:IPR000577, InterPro:IPR018484, InterPro:IPR018485	chr3R	---	---	2.353	12818440	4.486	1.28184e+07
CG3558	FBgn0025681	-	biological_process ; GO:0008150 | no biological data available	chr2L	4.09	2988069	3.462	2988074	---	---
CG3560	FBgn0030733	-	mitochondrial electron transport, ubiquinol to cytochrome c ; GO:0006122 | inferred from sequence or structural similarity with UniProtKB:P14927	chrX	---	---	2.38	1.61752e+07	4.039	1.61838e+07
CG3587	FBgn0023521	-	-	chrX	3.136	1.83492e+06	2.975	1.83492e+06	---	---
CG3610	FBgn0038266	-	-	chr3R	2.721	10677211	2.565	10677211	---	---
CG3618	FBgn0037028	-	actin filament organization ; GO:0007015 | inferred from mutant phenotype <newline> cell adhesion ; GO:0007155 | inferred from mutant phenotype <newline> regulation of cell shape ; GO:0008360 | inferred from mutant phenotype	chr3L	2.846	2.0803e+07	2.52	20802908	---	---
CG3621	FBgn0025839	-	mitochondrial electron transport, NADH to ubiquinone ; GO:0006120 | inferred from sequence or structural similarity with UniProtKB:O95182	chrX	2.934	2.0693e+06	---	---	3.221	2070791
CG3630	FBgn0023540	-	-	chrX	2.934	2.0693e+06	---	---	3.221	2070791
CG3634	FBgn0037026	-	biological_process ; GO:0008150 | no biological data available	chr3L	2.846	2.0803e+07	2.52	20802908	---	---
CG3655	FBgn0040397	-	-	chrX	5.057	992729	4.852	992759	5.049	992726
CG3678	FBgn0038461	-	biological_process ; GO:0008150 | no biological data available	chr3R	2.547	12813765	2.353	12818440	4.645	12814105
CG3680	FBgn0037027	-	metabolic process ; GO:0008152 | inferred from electronic annotation with InterPro:IPR001753	chr3L	2.846	2.0803e+07	2.52	20802908	---	---
CG3719	FBgn0024986	-	cell redox homeostasis ; GO:0045454 | inferred from electronic annotation with InterPro:IPR005746, InterPro:IPR013766 <newline> glycerol ether metabolic process ; GO:0006662 | inferred from electronic annotation with InterPro:IPR005746	chrX	2.827	1273015	3.496	1278735	3.407	1279720
CG3764	FBgn0036684	-	-	chr3L	3.13	16997514	3.019	16997179	3.415	16997924
CG3792	FBgn0031662	-	protein glycosylation ; GO:0006486 | inferred from sequence or structural similarity with UniProtKB:O75352	chr2L	3.05	4981655	2.675	4981655	---	---
CG3812	FBgn0030421	-	phospholipid biosynthetic process ; GO:0008654 | inferred from electronic annotation with InterPro:IPR004552	chrX	3.202	1.26542e+07	2.69	1.26542e+07	---	---
CG3835	FBgn0023507	-	oxidation-reduction process ; GO:0055114 | inferred from electronic annotation with InterPro:IPR006094, InterPro:IPR016166, InterPro:IPR016167, InterPro:IPR016168	chrX	3.191	2039821	2.871	2040071	3.578	2.03438e+06
CG3842	FBgn0029866	-	metabolic process ; GO:0008152 | inferred from electronic annotation with InterPro:IPR002198	chrX	3.133	6.23887e+06	2.528	6239618	---	---
CG3847	FBgn0029867	-	-	chrX	3.133	6.23887e+06	2.528	6239618	---	---
CG3857	FBgn0023520	-	gravitaxis ; GO:0042332 | inferred from mutant phenotype	chrX	3.136	1.83492e+06	2.975	1.83492e+06	---	---
CG3921	FBgn0031571	-	liquid clearance, open tracheal system ; GO:0035002 | inferred from mutant phenotype	chr2L	3.661	3789231	3.172	3.79045e+06	4.056	3790056
CG3925	FBgn0037780	-	-	chr3R	---	---	2.924	5879319	3.314	5879539
CG3927	FBgn0034739	-	lateral inhibition ; GO:0046331 | inferred from mutant phenotype	chr2R	3.266	18487209	3.562	1.84871e+07	3.851	1.84871e+07
CG3955	FBgn0033793	-	biological_process ; GO:0008150 | no biological data available	chr2R	3.332	9010354	3.231	9.01041e+06	3.754	9.01032e+06
CG3967	FBgn0035989	-	behavioral response to ethanol ; GO:0048149 | inferred from mutant phenotype <newline> alpha-tubulin acetylation ; GO:0071929 | inferred from electronic annotation with InterPro:IPR007965	chr3L	3.183	9414737	2.727	9414737	4.129	9.41532e+06
CG3982	FBgn0035988	-	-	chr3L	3.183	9414737	2.727	9414737	4.129	9.41532e+06
CG40045	FBgn0058045	-	-	chr3L	---	---	2.421	2.40225e+07	4.847	2.40224e+07
CG4019	FBgn0034885	-	transmembrane transport ; GO:0055085 | inferred from sequence or structural similarity with Drip <newline> renal system process ; GO:0003014 | inferred from expression pattern	chr2R	3.427	1.95027e+07	4.27	1.95027e+07	4.688	19502650
CG4030	FBgn0034585	-	-	chr2R	3.315	1.6971e+07	3.224	16970967	3.515	16970967
CG4069	FBgn0036301	-	-	chr3L	3.155	12528096	2.714	1.25281e+07	---	---
CG4078	FBgn0029798	-	nucleotide-excision repair ; GO:0006289 | inferred from sequence or structural similarity with UniProtKB:O08811	chrX	2.962	5639050	2.92	5639100	3.743	5651089
CG4080	FBgn0035983	-	chaeta development ; GO:0022416 | inferred from genetic interaction with Chi <newline> wing disc development ; GO:0035220 | inferred from genetic interaction with Bx	chr3L	3.568	9389957	3.375	9.39007e+06	4.699	9384244
CG4091	FBgn0034894	-	autophagic cell death ; GO:0048102 | inferred from expression pattern <newline> salivary gland cell autophagic cell death ; GO:0035071 | inferred from expression pattern	chr2R	3.111	1.95896e+07	3.93	19588755	---	---
CG4115	FBgn0038017	-	-	chr3R	3.52	8.19162e+06	2.703	8.19151e+06	4.148	8.19162e+06
CG4165	FBgn0029763	-	ubiquitin-dependent protein catabolic process ; GO:0006511 | inferred from electronic annotation with InterPro:IPR001394, InterPro:IPR018200	chrX	2.861	5.31463e+06	---	---	3.69	5323258
CG42249	FBgn0259101	-	nucleotide catabolic process ; GO:0009166 | inferred from electronic annotation with InterPro:IPR006179, InterPro:IPR008334	chrX	3.357	10989255	3.509	1.09975e+07	4.763	10989255
CG42269	FBgn0259164	-	transmembrane transport ; GO:0055085 | inferred from electronic annotation with InterPro:IPR005828	chr3L	---	---	2.437	6.05636e+06	3.263	6.0579e+06
CG42284	FBgn0259179	-	-	chr2R	3.112	1.8717e+07	2.882	1.8717e+07	---	---
CG4230	FBgn0031683	-	-	chr2L	2.779	5096363	3.937	5.09612e+06	---	---
CG42307	FBgn0259203	-	-	chr3L	2.687	7328130	2.634	7.32229e+06	---	---
CG42319	FBgn0259219	-	-	chr2R	3.272	9155011	3.687	9155011	4.322	9155011
CG42324	FBgn0259224	-	-	chr3L	---	---	2.52	3.48489e+06	3.314	3.50991e+06
CG42327	FBgn0259227	-	protein dephosphorylation ; GO:0006470 | non-traceable author statement <newline> protein dephosphorylation ; GO:0006470 | inferred from electronic annotation with InterPro:IPR000242	chr3R	---	---	3.089	7.49268e+06	3.175	7495072
CG42329	FBgn0259229	-	-	chr2L	---	---	2.838	1218529	3.316	1218499
CG42331	FBgn0259233	-	oxidation-reduction process ; GO:0055114 | inferred from electronic annotation with InterPro:IPR002007, InterPro:IPR010255, InterPro:IPR019791 <newline> response to oxidative stress ; GO:0006979 | inferred from electronic annotation with InterPro:IPR002007, InterPro:IPR010255, InterPro:IPR019791	chr3R	3.451	20612603	2.896	20612603	---	---
CG42335	FBgn0259237	-	proteolysis ; GO:0006508 | inferred from electronic annotation with InterPro:IPR001930	chr3R	3.784	17584877	3.436	17584907	4.716	1.75842e+07
CG42353	FBgn0259699	-	-	chrX	3.619	15986772	---	---	3.58	1.59975e+07
CG42354	FBgn0259700	-	-	chrX	3.619	15986772	---	---	3.58	1.59975e+07
CG42362	FBgn0259708	-	-	chr2R	2.957	17552019	---	---	4.407	17551939
CG42363	FBgn0259709	-	-	chr2R	2.957	17552019	---	---	4.407	17551939
CG42364	FBgn0259710	-	-	chr2R	2.957	17552019	---	---	4.407	17551939
CG42365	FBgn0259711	-	-	chr2R	2.957	17552019	---	---	4.407	17551939
CG42372	FBgn0259718	-	-	chr2R	3.241	12179289	---	---	3.483	12179289
CG42375	FBgn0259721	-	-	chr3R	2.964	9608816	2.674	9.60933e+06	4.011	9608816
CG42379	FBgn0259725	-	-	chr2R	2.957	17552019	---	---	4.407	17551939
CG42380	FBgn0259726	-	-	chr2R	2.957	17552019	---	---	4.407	17551939
CG42381	FBgn0259727	-	-	chr2R	2.957	17552019	---	---	4.407	17551939
CG42388	FBgn0259734	-	biological_process ; GO:0008150 | no biological data available	chrX	4.425	8933820	3.92	8933820	4.605	8933820
CG42389	FBgn0259735	-	biological_process ; GO:0008150 | no biological data available	chr2L	3.218	16544809	4.042	1.65448e+07	4.254	16544974
CG4239	FBgn0030745	-	monovalent inorganic cation transport ; GO:0015672 | inferred from electronic annotation with InterPro:IPR007866	chrX	2.765	16278554	2.371	16279154	4.522	16278554
CG42395	FBgn0259741	-	-	chrX	3.923	9471150	3.747	9471205	4.199	9472275
CG42456	FBgn0259933	-	macromolecule biosynthetic process ; GO:0009059 | inferred from electronic annotation with InterPro:IPR009914	chr3L	2.949	3.32005e+06	2.651	3.32005e+06	3.266	3322226
CG4250	FBgn0034761	-	biological_process ; GO:0008150 | no biological data available	chr2R	3.678	18556564	2.304	18556044	4.382	1.85565e+07
CG42542	FBgn0260659	-	biological_process ; GO:0008150 | no biological data available	chr3R	3.594	11023684	3.053	11023739	5.225	11023709
CG42556	FBgn0260758	-	biological_process ; GO:0008150 | no biological data available <newline> cobalamin metabolic process ; GO:0009235 | inferred from electronic annotation with InterPro:IPR019362	chr2L	3.252	1.68868e+07	2.57	16886245	---	---
CG42615	FBgn0261267	-	-	chr2L	3.253	1.52747e+07	2.517	1.52748e+07	---	---
CG42666	FBgn0261548	-	-	chrX	2.877	1.72543e+06	2.839	1.73955e+06	4.218	1739462
CG42668	FBgn0261550	-	-	chr3R	---	---	2.473	1.61425e+07	3.982	16143055
CG42671	FBgn0261553	-	-	chr3L	---	---	2.712	11208374	4.462	1.12116e+07
CG42672	FBgn0261554	-	biological_process ; GO:0008150 | no biological data available	chr2R	3.046	1.7184e+07	2.604	17184062	4.926	1.7184e+07
CG42674	FBgn0261556	-	cell adhesion ; GO:0007155 | inferred from mutant phenotype <newline> regulation of cell shape ; GO:0008360 | inferred from mutant phenotype <newline> imaginal disc-derived leg morphogenesis ; GO:0007480 | inferred from mutant phenotype <newline> positive regulation of Rho protein signal transduction ; GO:0035025 | inferred from sequence or structural similarity with RhoGEF2	chr3L	3.4	2.01871e+07	3	2.01868e+07	3.553	2.01901e+07
CG42684	FBgn0261570	-	Ras protein signal transduction ; GO:0007265 | inferred from sequence or structural similarity with UniProtKB:Q9UJF2 <newline> negative regulation of Ras protein signal transduction ; GO:0046580 | inferred from sequence or structural similarity with UniProtKB:Q9UAI0 <newline> inter-male aggressive behavior ; GO:0002121 | inferred from mutant phenotype <newline> imaginal disc-derived wing morphoge…	chrX	4.192	17630895	---	---	4.915	17630895
CG4269	FBgn0034741	-	-	chr2R	3.266	18487209	3.562	1.84871e+07	3.851	1.84871e+07
CG42709	FBgn0261674	-	-	chr3L	3.079	1.27926e+07	2.388	1.27919e+07	---	---
CG42728	FBgn0261681	-	chitin metabolic process ; GO:0006030 | inferred from electronic annotation with InterPro:IPR002557	chr3L	3.063	1.55238e+07	3.463	1.55237e+07	4.707	15523704
CG42729	FBgn0261682	-	chitin metabolic process ; GO:0006030 | inferred from electronic annotation with InterPro:IPR002557	chr3L	3.063	1.55238e+07	3.463	1.55237e+07	4.707	15523704
CG42741	FBgn0261705	-	neurogenesis ; GO:0022008 | inferred from mutant phenotype <newline> regulation of transcription, DNA-dependent ; GO:0006355 | inferred from sequence or structural similarity with UniProtKB:O35739	chr2R	3.32	18919642	2.965	18919592	---	---
CG42825	FBgn0262007	-	transmembrane transport ; GO:0055085 | inferred from electronic annotation with InterPro:IPR005828	chr3L	3.186	10091215	2.973	1.00909e+07	3.344	10084830
CG42826	FBgn0262008	-	transmembrane transport ; GO:0055085 | inferred from electronic annotation with InterPro:IPR005828	chr3L	3.186	10091215	2.973	1.00909e+07	3.344	10084830
CG4291	FBgn0031287	-	mRNA splicing, via spliceosome ; GO:0000398 | inferred from sequence or structural similarity with SGD_LOCUS:PRP40; SGD:S0001495 AND inferred from sequence or structural similarity with protein_id:AAC34810 <newline> mRNA splicing, via spliceosome ; GO:0000398 | inferred by curator from GO:0071011	chr2L	3.507	856552	3.166	856602	3.168	856552
CG4294	FBgn0034742	-	-	chr2R	3.266	18487209	3.562	1.84871e+07	3.851	1.84871e+07
CG4301	FBgn0030747	-	phospholipid transport ; GO:0015914 | inferred from electronic annotation with InterPro:IPR006539 <newline> cation transport ; GO:0006812 | inferred from electronic annotation with InterPro:IPR001757	chrX	3.727	1.63092e+07	2.999	1.63092e+07	4.713	1.63027e+07
CG43066	FBgn0262476	-	neurotransmitter transport ; GO:0006836 | inferred from sequence or structural similarity with DAT	chr2R	2.832	14415197	---	---	4.1	14407582
CG43313	FBgn0263005	-	-	chrX	2.876	1.29973e+07	3.517	1.29869e+07	3.712	1.29968e+07
CG4332	FBgn0030456	-	-	chrX	2.874	1.30549e+07	3.321	1.30549e+07	3.519	1.30549e+07
CG43321	FBgn0263026	-	biological_process ; GO:0008150 | no biological data available	chr2L	2.848	7.01376e+06	2.501	7013802	---	---
CG43322	FBgn0263027	-	biological_process ; GO:0008150 | no biological data available	chr2L	2.848	7.01376e+06	2.501	7013802	---	---
CG43367	FBgn0263110	-	-	chr3L	3.587	4.19453e+06	---	---	3.36	4.19453e+06
CG43370	FBgn0263113	-	cilium assembly ; GO:0042384 | inferred from sequence model	chr2R	2.725	13431694	2.491	1.34318e+07	---	---
CG43427	FBgn0263346	-	imaginal disc-derived wing morphogenesis ; GO:0007476 | inferred from mutant phenotype	chr3R	2.711	494292	2.711	494268	4.267	530838
CG4364	FBgn0032138	-	neurogenesis ; GO:0022008 | inferred from mutant phenotype <newline> ribosome biogenesis ; GO:0042254 | inferred from electronic annotation with InterPro:IPR010613	chr2L	2.899	9706320	---	---	4.449	9.70858e+06
CG43658	FBgn0263706	-	imaginal disc-derived leg morphogenesis ; GO:0007480 | inferred from mutant phenotype <newline> regulation of Rho protein signal transduction ; GO:0035023 | inferred from electronic annotation with InterPro:IPR000219 <newline> positive regulation of Rho protein signal transduction ; GO:0035025 | inferred by curator from GO:0005089	chrX	3.122	1.73749e+07	---	---	4.977	17368404
CG43693	FBgn0263776	-	-	chr3L	---	---	3.031	1.10376e+07	3.883	11037537
CG43755	FBgn0264086	-	biological_process ; GO:0008150 | no biological data available	chr2L	3.283	322548	2.552	322668	---	---
CG43773	FBgn0264295	-	biological_process ; GO:0008150 | no biological data available	chr2L	4.555	4011347	2.522	4.00467e+06	5.515	4.01137e+06
CG43774	FBgn0264296	-	biological_process ; GO:0008150 | no biological data available	chr2L	4.555	4011347	2.522	4.00467e+06	5.515	4.01137e+06
CG43780	FBgn0264302	-	-	chr3L	2.687	7328130	2.634	7.32229e+06	---	---
CG43781	FBgn0264303	-	-	chr3L	2.687	7328130	2.634	7.32229e+06	---	---
CG43861	FBgn0264443	-	-	chr2L	3.034	19967486	---	---	3.612	1.99678e+07
CG43894	FBgn0264486	-	biological_process ; GO:0008150 | no biological data available	chr3L	3.224	1.28858e+07	2.79	1.28858e+07	---	---
CG44249	FBgn0265184	-	mRNA splicing, via spliceosome ; GO:0000398 | inferred by curator from GO:0005693|GO:0034693	chr2R	3.178	1.79509e+07	2.986	17952254	4.332	17949999
CG44250	FBgn0265185	-	biological_process ; GO:0008150 | no biological data available	chr2R	3.602	8841060	3.083	8844250	4.765	8834850
CG44251	FBgn0265186	-	biological_process ; GO:0008150 | no biological data available	chr2R	3.602	8841060	3.083	8844250	4.765	8834850
CG44254	FBgn0265189	-	oxidation-reduction process ; GO:0055114 | inferred from sequence model with InterPro:IPR005123, InterPro:IPR006620, InterPro:IPR019601 <newline> oxidation-reduction process ; GO:0055114 | inferred from electronic annotation with InterPro:IPR005123, InterPro:IPR006620, InterPro:IPR019601	chr3R	3.081	2.07442e+07	2.464	2.07442e+07	---	---
CG4447	FBgn0035980	-	translation ; GO:0006412 | inferred from electronic annotation with InterPro:IPR002661	chr3L	3.117	9352369	2.89	9352454	3.243	9352399
CG4467	FBgn0039064	-	proteolysis ; GO:0006508 | inferred from electronic annotation with InterPro:IPR001930	chr3R	3.02	19053108	2.773	19053188	4.542	19049388
CG4476	FBgn0035969	-	neurotransmitter transport ; GO:0006836 | inferred from sequence or structural similarity with DAT <newline> visual behavior ; GO:0007632 | inferred from mutant phenotype	chr3L	2.667	9202417	2.673	9202357	3.965	9.20239e+06
CG44774	FBgn0266000	-	-	chrX	3.043	4.82422e+06	3.089	4824883	---	---
CG45060	FBgn0266430	-	biological_process ; GO:0008150 | no biological data available	chrX	2.894	9.76498e+06	2.666	9765008	4.057	9.76498e+06
CG45061	FBgn0266431	-	biological_process ; GO:0008150 | no biological data available	chrX	2.894	9.76498e+06	2.666	9765008	4.057	9.76498e+06
CG4607	FBgn0029932	-	transmembrane transport ; GO:0055085 | inferred from electronic annotation with InterPro:IPR003663, InterPro:IPR005828, InterPro:IPR005829	chrX	3.71	6.96139e+06	3.406	6962735	4.05	6.96897e+06
CG4619	FBgn0032166	-	-	chr2L	3.38	9.94357e+06	3.51	9943544	---	---
CG4622	FBgn0035021	-	biological_process ; GO:0008150 | no biological data available	chr2R	3.28	20434542	3.007	2.04345e+07	3.216	2.04345e+07
CG4629	FBgn0031299	-	cell adhesion ; GO:0007155 | inferred from mutant phenotype <newline> regulation of cell shape ; GO:0008360 | inferred from mutant phenotype <newline> protein phosphorylation ; GO:0006468 | non-traceable author statement <newline> protein phosphorylation ; GO:0006468 | inferred from electronic annotation with InterPro:IPR000719, InterPro:IPR002290, InterPro:IPR008271	chr2L	3.097	1094813	3.357	1103008	---	---
CG4631	FBgn0032590	-	-	chr2L	---	---	2.397	16605492	3.46	16614158
CG4670	FBgn0033814	-	oxidation-reduction process ; GO:0055114 | inferred from electronic annotation with InterPro:IPR006863, InterPro:IPR017905 <newline> cell redox homeostasis ; GO:0045454 | inferred from electronic annotation with InterPro:IPR013766, InterPro:IPR017937	chr2R	3.543	9.11945e+06	3.216	9.12041e+06	3.734	9.12035e+06
CG4676	FBgn0033815	-	protein palmitoylation ; GO:0018345 | inferred from sequence or structural similarity with SGD_LOCUS:ERF2; SGD:S000004236	chr2R	3.543	9.11945e+06	3.216	9.12041e+06	3.734	9.12035e+06
CG4679	FBgn0033816	-	biological_process ; GO:0008150 | no biological data available	chr2R	---	---	3.216	9.12041e+06	3.734	9.12035e+06
CG4729	FBgn0036623	-	metabolic process ; GO:0008152 | inferred from electronic annotation with InterPro:IPR002123	chr3L	3.125	16376340	---	---	3.538	16374880
CG4734	FBgn0033826	-	-	chr2R	3.564	9184430	2.888	9.18434e+06	3.534	9.18432e+06
CG4747	FBgn0043456	-	pentose-phosphate shunt ; GO:0006098 | inferred from electronic annotation with InterPro:IPR006115	chr2L	3.426	1.00129e+07	---	---	4.541	1.00129e+07
CG4753	FBgn0036622	-	metabolic process ; GO:0008152 | inferred from electronic annotation with InterPro:IPR002123	chr3L	3.125	16376340	---	---	3.538	16374880
CG4769	FBgn0035600	-	oxidative phosphorylation ; GO:0006119 | inferred from sequence or structural similarity with NCBI_gi:4503185 <newline> mitochondrial electron transport, ubiquinol to cytochrome c ; GO:0006122 | inferred from sequence or structural similarity with UniProtKB:P08574	chr3L	2.831	5348151	2.454	5.34796e+06	3.82	5356071
CG4820	FBgn0037876	-	-	chr3R	3.178	7.04204e+06	3.043	7.04201e+06	3.117	7041951
CG4829	FBgn0030796	-	neuron projection morphogenesis ; GO:0048812 | inferred from mutant phenotype <newline> glutathione metabolic process ; GO:0006749 | inferred from electronic annotation with InterPro:IPR000101	chrX	---	---	4.829	16712230	4.416	1.67235e+07
CG4839	FBgn0032187	-	protein phosphorylation ; GO:0006468 | non-traceable author statement <newline> protein phosphorylation ; GO:0006468 | inferred from electronic annotation with InterPro:IPR000719, InterPro:IPR000961, InterPro:IPR002290, InterPro:IPR008271	chr2L	---	---	2.885	1.01467e+07	3.942	10148962
CG4927	FBgn0034139	-	proteolysis ; GO:0006508 | non-traceable author statement <newline> proteolysis ; GO:0006508 | inferred from electronic annotation with InterPro:IPR001254, InterPro:IPR001314, InterPro:IPR018114	chr2R	4.333	1.24587e+07	3.752	12459980	5.379	1.24587e+07
CG4928	FBgn0027556	-	biological_process ; GO:0008150 | no biological data available	chrX	2.983	16816424	---	---	3.718	16809548
CG4945	FBgn0034137	-	protein phosphorylation ; GO:0006468 | non-traceable author statement <newline> mesoderm development ; GO:0007498 | non-traceable author statement <newline> protein phosphorylation ; GO:0006468 | inferred from electronic annotation with InterPro:IPR000719, InterPro:IPR008271	chr2R	4.333	1.24587e+07	3.752	12459980	5.379	1.24587e+07
CG4975	FBgn0034266	-	biological_process ; GO:0008150 | no biological data available	chr2R	3.048	1.36219e+07	2.838	1.36219e+07	---	---
CG4984	FBgn0034267	-	-	chr2R	3.048	1.36219e+07	2.838	1.36219e+07	---	---
CG4996	FBgn0034271	-	-	chr2R	2.982	13627163	2.581	13627303	---	---
CG5004	FBgn0260748	-	microtubule-based movement ; GO:0007018 | inferred from electronic annotation with InterPro:IPR027640	chrX	3.885	17026060	2.878	17024905	4.747	17025885
CG5013	FBgn0038396	-	-	chr3R	3.232	11875415	2.972	11875415	---	---
CG5021	FBgn0035944	-	biological_process ; GO:0008150 | no biological data available	chr3L	3.067	8.96064e+06	2.722	8960603	---	---
CG5022	FBgn0032225	-	-	chr2L	2.942	10339873	2.416	10340038	4.438	1.03394e+07
CG5026	FBgn0035945	-	dephosphorylation ; GO:0016311 | inferred from electronic annotation with InterPro:IPR010569, InterPro:IPR017906	chr3L	3.067	8.96064e+06	2.722	8960603	---	---
CG5089	FBgn0034144	-	-	chr2R	2.774	12481592	2.968	12481592	---	---
CG5116	FBgn0039339	-	-	chr3R	3.216	2.13087e+07	2.993	2.13087e+07	4.265	21311489
CG5142	FBgn0032470	-	cilium assembly ; GO:0042384 | inferred from sequence model inferred from expression pattern	chr2L	2.994	1.30897e+07	2.836	13093883	---	---
CG5144	FBgn0035957	-	-	chr3L	3.618	9046239	3.521	9.04627e+06	3.775	9.04629e+06
CG5149	FBgn0031904	-	-	chr2L	3.311	7.38789e+06	3.421	7.38789e+06	3.407	7.38789e+06
CG5160	FBgn0031906	-	neurogenesis ; GO:0022008 | inferred from mutant phenotype <newline> small GTPase mediated signal transduction ; GO:0007264 | inferred from electronic annotation with InterPro:IPR001806 <newline> GTP catabolic process ; GO:0006184 | inferred from electronic annotation with InterPro:IPR020849	chr2L	3.311	7.38789e+06	3.421	7.38789e+06	3.407	7.38789e+06
CG5167	FBgn0038038	-	oxidation-reduction process ; GO:0055114 | inferred from electronic annotation with InterPro:IPR005097	chr3R	3.127	8.23089e+06	2.439	8230947	5.094	8.23092e+06
CG5168	FBgn0032246	-	-	chr2L	---	---	2.72	1.04232e+07	4.24	1.04232e+07
CG5174	FBgn0034345	-	-	chr2R	2.97	1.43143e+07	2.986	14314386	---	---
CG5180	FBgn0043457	-	-	chr3R	---	---	3.02	16382271	4.249	16387941
CG5191	FBgn0038803	-	-	chr3R	---	---	3.02	16382271	4.249	16387941
CG5196	FBgn0038039	-	Golgi organization ; GO:0007030 | inferred from mutant phenotype <newline> protein palmitoylation ; GO:0018345 | inferred from sequence or structural similarity with SGD_LOCUS:ERF2; SGD:S000004236	chr3R	3.127	8.23089e+06	2.439	8230947	5.094	8.23092e+06
CG5199	FBgn0036994	-	proteasome localization ; GO:0031144 | inferred from mutant phenotype <newline> nucleus-associated proteasomal ubiquitin-dependent protein catabolic process ; GO:0071630 | inferred from electronic annotation with InterPro:IPR013868	chr3L	2.934	20441914	2.945	20441884	3.957	2.04424e+07
CG5246	FBgn0038484	-	proteolysis ; GO:0006508 | non-traceable author statement <newline> proteolysis ; GO:0006508 | inferred from electronic annotation with InterPro:IPR001254, InterPro:IPR001314, InterPro:IPR018114	chr3R	2.735	1.29634e+07	2.741	12963396	3.179	12963421
CG5255	FBgn0038485	-	proteolysis ; GO:0006508 | non-traceable author statement <newline> proteolysis ; GO:0006508 | inferred from electronic annotation with InterPro:IPR001254, InterPro:IPR001314, InterPro:IPR018114	chr3R	2.735	1.29634e+07	2.741	12963396	3.179	12963421
CG5261	FBgn0031912	-	acetyl-CoA biosynthetic process from pyruvate ; GO:0006086 | inferred from sequence or structural similarity with UniProtKB:P10515	chr2L	2.896	7.43177e+06	2.897	7.43174e+06	---	---
CG5265	FBgn0038486	-	carnitine metabolic process ; GO:0009437 | inferred from sequence or structural similarity with UniProtKB:P43155 <newline> fatty acid metabolic process ; GO:0006631 | inferred from sequence or structural similarity with UniProtKB:P43155	chr3R	2.735	1.29634e+07	2.741	12963396	3.179	12963421
CG5290	FBgn0036772	-	neurogenesis ; GO:0022008 | inferred from mutant phenotype	chr3L	---	---	2.632	1.78986e+07	3.68	1.78987e+07
CG5322	FBgn0032253	-	mannose metabolic process ; GO:0006013 | inferred from electronic annotation with InterPro:IPR011682	chr2L	3.556	1.04573e+07	3.651	1.04569e+07	---	---
CG5323	FBgn0034362	-	-	chr2R	3.442	1.44993e+07	3.044	1.44993e+07	3.523	1.44993e+07
CG5326	FBgn0038983	-	neurogenesis ; GO:0022008 | inferred from mutant phenotype <newline> fatty acid elongation ; GO:0030497 | inferred from sequence or structural similarity with bond	chr3R	3.449	18352825	2.874	1.83535e+07	---	---
CG5327	FBgn0034363	-	-	chr2R	3.442	1.44993e+07	3.044	1.44993e+07	3.523	1.44993e+07
CG5339	FBgn0034925	-	-	chr2R	3.948	19782430	3.49	19782430	4.012	1.97825e+07
CG5346	FBgn0038981	-	oxidation-reduction process ; GO:0055114 | inferred from electronic annotation with InterPro:IPR005123	chr3R	3.449	18352825	3.407	1.83521e+07	---	---
CG5399	FBgn0038353	-	biological_process ; GO:0008150 | no biological data available	chr3R	2.881	1.15253e+07	2.59	1.15244e+07	4.872	11520005
CG5418	FBgn0032436	-	-	chr2L	2.681	12447963	---	---	3.88	12456483
CG5421	FBgn0032434	-	ATP hydrolysis coupled proton transport ; GO:0015991 | inferred from electronic annotation with InterPro:IPR008388	chr2L	2.681	12447963	3.251	12445218	3.492	12445843
CG5484	FBgn0039450	-	cell morphogenesis ; GO:0000902 | inferred from mutant phenotype <newline> protein secretion ; GO:0009306 | inferred from mutant phenotype <newline> neuron projection morphogenesis ; GO:0048812 | inferred from mutant phenotype	chr3R	2.968	2.25486e+07	2.825	22549209	---	---
CG5493	FBgn0034364	-	oxidation-reduction process ; GO:0055114 | inferred from electronic annotation with InterPro:IPR010300 <newline> L-cysteine metabolic process ; GO:0046439 | inferred from electronic annotation with InterPro:IPR010300	chr2R	3.442	1.44993e+07	3.044	1.44993e+07	3.523	1.44993e+07
CG5498	FBgn0027565	-	protein transport ; GO:0015031 | inferred from electronic annotation with InterPro:IPR005024	chr3L	3.119	20380837	3.054	2.03795e+07	3.61	2.03815e+07
CG5521	FBgn0039466	-	positive regulation of GTPase activity ; GO:0043547 | inferred from biological aspect of ancestor with PANTHER:PTN000006939 <newline> activation of Rap GTPase activity ; GO:0032861 | inferred from sequence or structural similarity with RapGAP1	chr3R	3.198	22795221	2.801	22807346	4.825	22807346
CG5522	FBgn0034158	-	regulation of Ral protein signal transduction ; GO:0032485 | inferred from sequence or structural similarity with HGNC_gene:RALGPS1; HGNC:16851	chr2R	3.068	12672553	2.633	1.26725e+07	3.503	12672748
CG5541	FBgn0030603	-	biological_process ; GO:0008150 | no biological data available	chrX	---	---	2.843	1.49421e+07	4.702	14938972
CG5550	FBgn0034160	-	-	chr2R	3.074	12705167	2.758	12706897	4.116	1.27051e+07
CG5618	FBgn0036975	-	carboxylic acid metabolic process ; GO:0019752 | inferred from electronic annotation with InterPro:IPR002129 <newline> proteolysis ; GO:0006508 | inferred from electronic annotation with InterPro:IPR005317	chr3L	3.128	20347722	2.767	20347722	---	---
CG5646	FBgn0039525	-	-	chr3R	3.159	23380311	2.772	2.33803e+07	---	---
CG5653	FBgn0035943	-	oxidation-reduction process ; GO:0055114 | inferred from electronic annotation with InterPro:IPR002937	chr3L	3.067	8.96064e+06	2.722	8960603	---	---
CG5660	FBgn0035942	-	valyl-tRNA aminoacylation ; GO:0006438 | inferred from electronic annotation with InterPro:IPR002303	chr3L	3.067	8.96064e+06	2.722	8960603	---	---
CG5665	FBgn0036977	-	lipid catabolic process ; GO:0016042 | inferred from sequence or structural similarity with MGD:Lpl; MGI:MGI:96820	chr3L	3.128	20347722	2.767	20347722	---	---
CG5704	FBgn0026570	-	-	chr3L	2.807	2169039	2.586	2.16912e+06	4.22	2.16945e+06
CG5707	FBgn0026593	-	-	chr3L	2.806	2191974	2.536	2191344	4.266	2192664
CG5792	FBgn0032455	-	-	chr2L	3.494	1.27199e+07	3.835	12720820	---	---
CG5805	FBgn0039223	-	transmembrane transport ; GO:0055085 | inferred from electronic annotation with InterPro:IPR002067	chr3R	3.451	20612603	2.896	20612603	---	---
CG5807	FBgn0027539	-	-	chr3R	---	---	2.335	20639083	3.118	20635838
CG5808	FBgn0027617	-	mRNA splicing, via spliceosome ; GO:0000398 | inferred by curator from GO:0071011|GO:0071013 <newline> neurogenesis ; GO:0022008 | inferred from mutant phenotype <newline> protein folding ; GO:0006457 | inferred from electronic annotation with InterPro:IPR002130	chr3R	---	---	2.335	20639083	3.118	20635838
CG5819	FBgn0034717	-	-	chr2R	3.716	18181104	3.209	1.81886e+07	4.701	18188759
CG5828	FBgn0031682	-	-	chr2L	2.779	5096363	3.937	5.09612e+06	---	---
CG5830	FBgn0036556	-	-	chr3L	2.881	15995403	2.862	15995518	3.132	15993343
CG5844	FBgn0038049	-	cellular response to hypoxia ; GO:0071456 | inferred from mutant phenotype <newline> metabolic process ; GO:0008152 | inferred from electronic annotation with InterPro:IPR001753 <newline> phagocytosis ; GO:0006909 | inferred from mutant phenotype	chr3R	---	---	2.426	8265275	5.278	8.26532e+06
CG5849	FBgn0038897	-	proteolysis ; GO:0006508 | inferred from electronic annotation with InterPro:IPR001930	chr3R	3.244	1.75751e+07	2.46	17566477	4.085	17575112
CG5853	FBgn0032167	-	phagocytosis ; GO:0006909 | inferred from mutant phenotype	chr2L	3.38	9.94357e+06	3.51	9943544	4.388	9948984
CG5854	FBgn0039130	-	cellular metabolic process ; GO:0044237 | inferred from electronic annotation with InterPro:IPR001509	chr3R	2.637	1.97645e+07	2.572	19764443	---	---
CG5877	FBgn0030625	-	mRNA splicing, via spliceosome ; GO:0000398 | inferred by curator from GO:0071013	chrX	3.887	15191755	4.823	15191755	3.931	1.5195e+07
CG5892	FBgn0038873	-	-	chr3R	3.01	17073105	3.266	1.70668e+07	4.93	17066810
CG5902	FBgn0039136	-	biological_process ; GO:0008150 | no biological data available	chr3R	3.408	1.98171e+07	2.94	19818903	3.115	19818818
CG5910	FBgn0036993	-	-	chr3L	2.934	20441914	2.945	20441884	4.499	20437644
CG5953	FBgn0032587	-	lateral inhibition ; GO:0046331 | inferred from mutant phenotype	chr2L	2.68	16529954	---	---	4.486	1.65293e+07
CG5958	FBgn0031913	-	transport ; GO:0006810 | inferred from electronic annotation with InterPro:IPR001071	chr2L	3.074	7436635	3.105	7.43576e+06	3.854	7.43576e+06
CG5964	FBgn0036206	-	-	chr3L	3.303	1.17814e+07	2.553	1.17814e+07	---	---
CG5968	FBgn0032588	-	-	chr2L	3.218	16544809	4.042	1.65448e+07	4.254	16544974
CG5973	FBgn0031914	-	transport ; GO:0006810 | inferred from electronic annotation with InterPro:IPR001071	chr2L	3.074	7436635	3.105	7.43576e+06	3.854	7.43576e+06
CG6018	FBgn0034736	-	-	chr2R	4.172	18433503	5.066	1.84336e+07	5.446	1.84335e+07
CG6020	FBgn0037001	-	mitochondrial electron transport, NADH to ubiquinone ; GO:0006120 | inferred from sequence or structural similarity with UniProtKB:Q16795	chr3L	2.924	20480554	2.859	20480554	4.358	2.04837e+07
CG6041	FBgn0029826	-	proteolysis ; GO:0006508 | inferred from electronic annotation with InterPro:IPR001254, InterPro:IPR001314, InterPro:IPR018114	chrX	---	---	2.945	5842792	5.195	5.84279e+06
CG6048	FBgn0029827	-	proteolysis ; GO:0006508 | non-traceable author statement <newline> proteolysis ; GO:0006508 | inferred from electronic annotation with InterPro:IPR001254, InterPro:IPR001314, InterPro:IPR018114	chrX	---	---	3.295	5.85016e+06	5.195	5.84279e+06
CG6051	FBgn0039492	-	-	chr3R	---	---	2.747	22952936	4.06	22962289
CG6073	FBgn0039417	-	biological_process ; GO:0008150 | no biological data available	chr3R	2.969	2.20117e+07	2.775	2.20118e+07	4.587	2.20123e+07
CG6115	FBgn0040985	-	-	chr2L	3.252	1.68868e+07	2.57	16886245	---	---
CG6145	FBgn0033853	-	neuron projection morphogenesis ; GO:0048812 | inferred from mutant phenotype <newline> NAD metabolic process ; GO:0019674 | inferred from electronic annotation with InterPro:IPR017437 <newline> NADP biosynthetic process ; GO:0006741 | inferred from electronic annotation with InterPro:IPR002504	chr2R	2.691	9.42483e+06	3.695	9.43346e+06	---	---
CG6175	FBgn0036152	-	inter-male aggressive behavior ; GO:0002121 | inferred from mutant phenotype <newline> regulation of cell cycle ; GO:0051726 | inferred from direct assay <newline> imaginal disc-derived wing morphogenesis ; GO:0007476 | inferred from mutant phenotype	chr3L	---	---	3.002	1.12801e+07	3.188	1.12905e+07
CG6218	FBgn0038321	-	-	chr3R	3.43	1.11683e+07	2.772	1.11683e+07	---	---
CG6259	FBgn0036740	-	protein transport ; GO:0015031 | inferred from electronic annotation with InterPro:IPR005024 <newline> endosome transport via multivesicular body sorting pathway ; GO:0032509 | inferred from sequence or structural similarity with SGD_LOCUS:VPS60 ; SGD:S000002894	chr3L	---	---	2.992	1.76176e+07	3.174	1.76176e+07
CG6321	FBgn0036117	-	biosynthetic process ; GO:0009058 | inferred from electronic annotation with InterPro:IPR004839	chr3L	---	---	2.717	1.10481e+07	4.382	11047907
CG6362	FBgn0028740	-	-	chr2R	3.807	1.36574e+07	3.361	1.36574e+07	3.527	1.36574e+07
CG6401	FBgn0034270	-	GPI anchor biosynthetic process ; GO:0006506 | inferred from sequence or structural similarity with HGNC_gene:PIGA; HGNC:8957; OMIM:311770	chr2R	3.048	1.36219e+07	2.838	1.36219e+07	---	---
CG6406	FBgn0034269	-	-	chr2R	3.048	1.36219e+07	2.838	1.36219e+07	---	---
CG6420	FBgn0039451	-	-	chr3R	2.968	2.25486e+07	2.825	22549209	---	---
CG6422	FBgn0039261	-	-	chr3R	3.13	2.08642e+07	3.116	20864089	---	---
CG6424	FBgn0028494	-	-	chr2R	2.992	13601613	3.196	13598283	4.631	13590088
CG6462	FBgn0035663	-	proteolysis ; GO:0006508 | non-traceable author statement <newline> proteolysis ; GO:0006508 | inferred from electronic annotation with InterPro:IPR001254, InterPro:IPR001314, InterPro:IPR018114	chr3L	2.795	6.03081e+06	2.76	6030871	---	---
CG6463	FBgn0047038	-	mitochondrial electron transport, NADH to ubiquinone ; GO:0006120 | inferred from sequence or structural similarity with UniProtKB:Q16718	chr3L	3.255	10686919	2.979	10686919	---	---
CG6470	FBgn0030933	-	-	chrX	3.763	1.84051e+07	3.982	1.84034e+07	---	---
CG6484	FBgn0034247	-	transmembrane transport ; GO:0055085 | inferred from electronic annotation with InterPro:IPR003663, InterPro:IPR005828, InterPro:IPR005829	chr2R	2.899	1.34729e+07	2.787	13472809	---	---
CG6540	FBgn0030943	-	transmembrane transport ; GO:0055085 | inferred from electronic annotation with InterPro:IPR017389 <newline> imaginal disc-derived wing morphogenesis ; GO:0007476 | inferred from mutant phenotype <newline> nuclear pore organization ; GO:0006999 | inferred from sequence or structural similarity with SGD_LOCUS:ASM4; SGD:S000002246	chrX	3.152	1.85473e+07	3.296	18547246	---	---
CG6543	FBgn0033879	-	fatty acid beta-oxidation ; GO:0006635 | inferred from sequence or structural similarity with UniProtKB:P30084	chr2R	3.302	9741964	2.989	9741964	---	---
CG6553	FBgn0033880	-	-	chr2R	3.302	9741964	2.989	9741964	---	---
CG6568	FBgn0034210	-	-	chr2R	---	---	2.453	13293949	4.08	1.32879e+07
CG6569	FBgn0038909	-	-	chr3R	3.57	17696283	3.027	17695708	3.763	1.76898e+07
CG6574	FBgn0037846	-	transport ; GO:0006810 | inferred from electronic annotation with InterPro:IPR002666	chr3R	3.226	6688532	---	---	4.612	6690127
CG6592	FBgn0035669	-	proteolysis ; GO:0006508 | non-traceable author statement <newline> proteolysis ; GO:0006508 | inferred from electronic annotation with InterPro:IPR001254, InterPro:IPR001314, InterPro:IPR018114	chr3L	---	---	2.437	6.05636e+06	3.263	6.0579e+06
CG6617	FBgn0030944	-	-	chrX	3.152	1.85473e+07	3.296	18547246	---	---
CG6656	FBgn0038912	-	-	chr3R	3.57	17696283	3.203	17696283	---	---
CG6659	FBgn0030946	-	-	chrX	3.152	1.85473e+07	3.296	18547246	---	---
CG6664	FBgn0036685	-	-	chr3L	3.239	1.7001e+07	2.714	1.70011e+07	---	---
CG6686	FBgn0032388	-	mRNA splicing, via spliceosome ; GO:0000398 | inferred by curator from GO:0071011 <newline> neurogenesis ; GO:0022008 | inferred from mutant phenotype	chr2L	3.038	11993119	2.77	11993144	4.586	11981399
CG6688	FBgn0039038	-	multicellular organismal development ; GO:0007275 | inferred from electronic annotation with InterPro:IPR004162 <newline> ubiquitin-dependent protein catabolic process ; GO:0006511 | inferred from electronic annotation with InterPro:IPR004162	chr3R	2.958	18838529	2.46	1.88358e+07	---	---
CG6689	FBgn0037877	-	-	chr3R	3.178	7.04204e+06	3.043	7.04201e+06	3.117	7041951
CG6693	FBgn0037878	-	biological_process ; GO:0008150 | no biological data available	chr3R	3.178	7.04204e+06	3.043	7.04201e+06	4.069	7.05235e+06
CG6746	FBgn0032394	-	-	chr2L	3.081	11997014	2.932	1.1997e+07	---	---
CG6752	FBgn0038296	-	-	chr3R	3.594	11023684	3.053	11023739	5.225	11023709
CG6758	FBgn0034704	-	-	chr2R	3.098	18067759	2.602	18067754	---	---
CG6766	FBgn0032398	-	-	chr2L	2.947	1.20451e+07	2.723	1.20439e+07	---	---
CG6770	FBgn0032400	-	response to oxidative stress ; GO:0006979 | inferred from mutant phenotype	chr2L	2.947	1.20451e+07	2.723	1.20439e+07	---	---
CG6785	FBgn0032399	-	-	chr2L	2.947	1.20451e+07	2.723	1.20439e+07	---	---
CG6796	FBgn0034177	-	asparaginyl-tRNA aminoacylation ; GO:0006421 | inferred from electronic annotation with InterPro:IPR004522	chr2R	3.948	1.28954e+07	---	---	4.421	1.28956e+07
CG6805	FBgn0034179	-	dephosphorylation ; GO:0016311 | non-traceable author statement <newline> phosphatidylinositol dephosphorylation ; GO:0046856 | inferred from electronic annotation with InterPro:IPR000300	chr2R	3.948	1.28954e+07	---	---	4.421	1.28956e+07
CG6830	FBgn0037934	-	-	chr3R	2.927	7513912	2.477	7513912	3.804	7.51028e+06
CG6834	FBgn0037935	-	-	chr3R	2.927	7513912	2.477	7513912	3.804	7.51028e+06
CG6852	FBgn0036820	-	neurogenesis ; GO:0022008 | inferred from mutant phenotype <newline> cell redox homeostasis ; GO:0045454 | inferred from electronic annotation with InterPro:IPR002109, InterPro:IPR011767, InterPro:IPR011899	chr3L	3.331	18861292	2.941	1.88612e+07	---	---
CG6865	FBgn0036817	-	proteolysis ; GO:0006508 | non-traceable author statement <newline> proteolysis ; GO:0006508 | inferred from electronic annotation with InterPro:IPR001254, InterPro:IPR001314, InterPro:IPR018114	chr3L	3.051	1.88557e+07	3.078	18855682	3.178	18855682
CG6891	FBgn0030955	-	-	chrX	2.979	18670913	2.701	1.86716e+07	---	---
CG6908	FBgn0037936	-	-	chr3R	2.927	7513912	2.477	7513912	3.804	7.51028e+06
CG6980	FBgn0039228	-	biological_process ; GO:0008150 | no biological data available	chr3R	---	---	2.335	20639083	3.118	20635838
CG6984	FBgn0034191	-	metabolic process ; GO:0008152 | inferred from electronic annotation with InterPro:IPR001753, InterPro:IPR018376	chr2R	3.636	1.29751e+07	3.361	1.29751e+07	---	---
CG7024	FBgn0029722	-	oxidation-reduction process ; GO:0055114 | inferred from electronic annotation with InterPro:IPR017597 <newline> glycolysis ; GO:0006096 | inferred from electronic annotation with InterPro:IPR017597	chrX	2.828	4.60155e+06	3.149	4601506	---	---
CG7131	FBgn0038598	-	-	chr3R	3.263	1.41184e+07	---	---	3.203	1.41149e+07
CG7142	FBgn0038595	-	proteolysis ; GO:0006508 | non-traceable author statement <newline> proteolysis ; GO:0006508 | inferred from electronic annotation with InterPro:IPR001254, InterPro:IPR001314, InterPro:IPR018114	chr3R	3.484	14101129	3.156	1.41012e+07	4.705	14105774
CG7146	FBgn0038593	-	neuron projection morphogenesis ; GO:0048812 | inferred from mutant phenotype <newline> regulation of SNARE complex assembly ; GO:0035542 | inferred from sequence or structural similarity with SGD_LOCUS:VAM6; SGD:S000002235 <newline> vesicle-mediated transport ; GO:0016192 | inferred from sequence or structural similarity with SGD_LOCUS:VAM6; SGD:S000002235 <newline> intracellular protein transpo…	chr3R	3.484	14101129	3.156	1.41012e+07	3.584	1.41011e+07
CG7154	FBgn0031947	-	neuron projection morphogenesis ; GO:0048812 | inferred from mutant phenotype	chr2L	---	---	2.45	7791064	3.297	7.77893e+06
CG7156	FBgn0038588	-	neuron projection morphogenesis ; GO:0048812 | inferred from mutant phenotype <newline> protein phosphorylation ; GO:0006468 | inferred from electronic annotation with InterPro:IPR000719	chr3R	2.723	1.40726e+07	2.6	14072663	3.422	14072613
CG7206	FBgn0030892	-	-	chrX	2.871	17977774	2.897	17977769	---	---
CG7220	FBgn0033544	-	proteolysis ; GO:0006508 | inferred from sequence or structural similarity with NCBI_NP:493587	chr2R	3.429	6623490	3.134	6622750	3.318	6623440
CG7227	FBgn0031970	-	defense response ; GO:0006952 | non-traceable author statement <newline> cell adhesion ; GO:0007155 | inferred from electronic annotation with InterPro:IPR002159	chr2L	3.669	7.99013e+06	3.053	7.9912e+06	5.029	7992578
CG7231	FBgn0031968	-	-	chr2L	3.669	7.99013e+06	3.053	7.9912e+06	3.409	7990098
CG7236	FBgn0031730	-	protein phosphorylation ; GO:0006468 | inferred from sequence or structural similarity <newline> protein phosphorylation ; GO:0006468 | non-traceable author statement <newline> protein phosphorylation ; GO:0006468 | inferred from electronic annotation with InterPro:IPR000719, InterPro:IPR002290, InterPro:IPR008271 <newline> mitotic cytokinesis ; GO:0000281 | inferred from mutant phenotype	chr2L	2.923	5.71475e+06	---	---	3.491	5.71475e+06
CG7239	FBgn0031740	-	-	chr2L	3.47	5.80523e+06	2.563	5.80575e+06	---	---
CG7255	FBgn0036493	-	mRNA splicing, via spliceosome ; GO:0000398 | inferred by curator from GO:0071011 <newline> amino acid transmembrane transport ; GO:0003333 | inferred from sequence or structural similarity with Eaat1	chr3L	2.876	15298893	2.679	15298893	---	---
CG7298	FBgn0036948	-	chitin metabolic process ; GO:0006030 | inferred from electronic annotation with InterPro:IPR002557	chr3L	3.136	2.01912e+07	2.887	20190039	3.553	2.01901e+07
CG7328	FBgn0036942	-	-	chr3L	3.004	20133882	---	---	4.611	2.01337e+07
CG7352	FBgn0037581	-	-	chr3R	---	---	3.041	4179591	4.707	4178486
CG7369	FBgn0037188	-	regulation of cell shape ; GO:0008360 | inferred from mutant phenotype <newline> positive regulation of Ras protein signal transduction ; GO:0046579 | inferred from sequence or structural similarity with HGNC_gene:RASGEF1A; HGNC:24246	chr3L	3.389	2.27312e+07	2.82	22731253	3.961	22730488
CG7453	FBgn0030991	-	-	chrX	3.109	19074773	3.068	1.90782e+07	---	---
CG7461	FBgn0034432	-	oxidation-reduction process ; GO:0055114 | inferred from electronic annotation with InterPro:IPR006089, InterPro:IPR006090, InterPro:IPR006091, InterPro:IPR006092, InterPro:IPR009075, InterPro:IPR009100, InterPro:IPR013786	chr2R	3.006	1.51886e+07	3.543	15195318	3.499	1.51954e+07
CG7510	FBgn0036741	-	transmembrane transport ; GO:0055085 | inferred from electronic annotation with InterPro:IPR004776 <newline> intracellular signal transduction ; GO:0035556 | inferred from electronic annotation with InterPro:IPR000591	chr3L	---	---	2.992	1.76176e+07	3.174	1.76176e+07
CG7518	FBgn0038108	-	-	chr3R	3.325	8839326	2.348	8.8238e+06	---	---
CG7519	FBgn0037087	-	-	chr3L	2.715	21491342	2.712	2.14914e+07	---	---
CG7536	FBgn0030890	-	-	chrX	2.871	17977774	2.897	17977769	4.286	1.79735e+07
CG7542	FBgn0036738	-	proteolysis ; GO:0006508 | non-traceable author statement <newline> proteolysis ; GO:0006508 | inferred from electronic annotation with InterPro:IPR001254, InterPro:IPR001314, InterPro:IPR018114	chr3L	3.193	17541654	2.903	17541074	4.791	17542504
CG7556	FBgn0030990	-	-	chrX	3.109	19074773	3.068	1.90782e+07	---	---
CG7565	FBgn0035833	-	-	chr3L	3.075	8.08651e+06	2.555	8.08607e+06	4.389	8088691
CG7600	FBgn0064766	-	-	chr3L	---	---	2.712	11208374	4.462	1.12116e+07
CG7616	FBgn0036142	-	-	chr3L	4.456	1.11638e+07	3.982	1.11638e+07	3.392	11163216
CG7632	FBgn0037071	-	-	chr3L	2.833	21297684	2.588	21297659	---	---
CG7668	FBgn0036929	-	lateral inhibition ; GO:0046331 | inferred from mutant phenotype	chr3L	2.654	20000041	2.498	20000041	3.79	19995781
CG7685	FBgn0038619	-	-	chr3R	2.949	1.42291e+07	2.935	1.42287e+07	---	---
CG7718	FBgn0038649	-	phospholipid biosynthetic process ; GO:0008654 | inferred from electronic annotation with InterPro:IPR016270	chr3R	2.609	1.45659e+07	3.274	14567885	3.473	14567885
CG7720	FBgn0038652	-	transmembrane transport ; GO:0055085 | inferred from electronic annotation with InterPro:IPR001734	chr3R	3.028	1.46237e+07	2.442	14609360	5.17	14609360
CG7742	FBgn0031690	-	regulation of Rab GTPase activity ; GO:0032313 | inferred from sequence or structural similarity with Evi5	chr2L	4.656	5.20999e+06	2.813	5210075	5.185	5210015
CG7747	FBgn0034109	-	mRNA splicing, via spliceosome ; GO:0000398 | inferred by curator from GO:0071013 <newline> protein folding ; GO:0006457 | inferred from electronic annotation with InterPro:IPR002130, InterPro:IPR020892	chr2R	3.241	12179289	---	---	3.483	12179289
CG7778	FBgn0032025	-	-	chr2L	2.781	8342164	---	---	4.391	8352714
CG7786	FBgn0034096	-	transcription, DNA-dependent ; GO:0006351 | inferred from sequence or structural similarity with UniProtKB:Q60925 <newline> regulation of transcription, DNA-dependent ; GO:0006355 | inferred from electronic annotation with InterPro:IPR004827, InterPro:IPR011700	chr2R	3.175	1.21179e+07	2.749	1.21179e+07	3.786	1.21175e+07
CG7839	FBgn0036124	-	regulation of transcription, DNA-dependent ; GO:0006355 | inferred from sequence or structural similarity with UniProtKB:Q03701 <newline> neurogenesis ; GO:0022008 | inferred from mutant phenotype	chr3L	2.751	11064114	---	---	4.304	11073074
CG7852	FBgn0035229	-	regulation of Rab protein signal transduction ; GO:0032483 | inferred from sequence or structural similarity with HGNC_gene:DENND4B; HGNC:29044	chr3L	---	---	2.616	1548257	3.785	1547897
CG7884	FBgn0031001	-	-	chrX	3.425	19121938	2.467	1.91214e+07	3.784	19111348
CG7886	FBgn0038248	-	biological_process ; GO:0008150 | no biological data available	chr3R	2.616	10450687	2.505	10450747	4.142	10469112
CG7888	FBgn0036116	-	amino acid transmembrane transport ; GO:0003333 | inferred from sequence or structural similarity with Eaat1	chr3L	2.886	1.10434e+07	2.717	1.10481e+07	4.382	11047907
CG7900	FBgn0037548	-	-	chr3R	2.553	3934894	3.625	3935289	---	---
CG7914	FBgn0030995	-	oxidation-reduction process ; GO:0055114 | inferred from electronic annotation with InterPro:IPR001834, InterPro:IPR017927, InterPro:IPR017938	chrX	2.988	19082863	2.621	19082863	---	---
CG7916	FBgn0028534	-	-	chr2L	3.697	13846392	2.952	1.38503e+07	4.517	13845792
CG7945	FBgn0036505	-	protein folding ; GO:0006457 | inferred from sequence or structural similarity	chr3L	2.903	15508689	---	---	4.415	1.55122e+07
CG7953	FBgn0028533	-	-	chr2L	3.697	13846392	2.952	1.38503e+07	4.517	13845792
CG7968	FBgn0028532	-	-	chr2L	3.697	13846392	2.952	1.38503e+07	4.517	13845792
CG7992	FBgn0031004	-	-	chrX	---	---	2.565	19138328	3.828	19146188
CG8021	FBgn0037602	-	lateral inhibition ; GO:0046331 | inferred from mutant phenotype	chr3R	3.157	4.48037e+06	3.396	4481490	---	---
CG8051	FBgn0031012	-	transmembrane transport ; GO:0055085 | inferred from electronic annotation with InterPro:IPR011701	chrX	---	---	2.486	1.92037e+07	4.681	1.92051e+07
CG8064	FBgn0038597	-	neurogenesis ; GO:0022008 | inferred from mutant phenotype	chr3R	3.499	14105774	3.198	14105829	4.705	14105774
CG8079	FBgn0034002	-	mRNA splicing, via spliceosome ; GO:0000398 | inferred by curator from GO:0071011	chr2R	2.726	1.1103e+07	2.577	11103045	3.772	1.11017e+07
CG8093	FBgn0033999	-	lipid metabolic process ; GO:0006629 | inferred from sequence or structural similarity <newline> lipid metabolic process ; GO:0006629 | inferred from electronic annotation with InterPro:IPR006693 <newline> multicellular organism reproduction ; GO:0032504 | inferred from expression pattern	chr2R	2.726	1.1103e+07	2.577	11103045	3.772	1.11017e+07
CG8105	FBgn0030661	-	metabolic process ; GO:0008152 | inferred from electronic annotation with InterPro:IPR001952, InterPro:IPR017849, InterPro:IPR017850	chrX	---	---	3.647	1.54869e+07	3.924	1.54869e+07
CG8108	FBgn0027567	-	positive regulation of JAK-STAT cascade ; GO:0046427 | inferred from mutant phenotype	chr3L	---	---	4.217	9.85903e+06	4.042	9.85903e+06
CG8112	FBgn0037612	-	-	chr3R	2.701	4.53795e+06	2.723	4.53797e+06	---	---
CG8116	FBgn0037614	-	-	chr3R	2.701	4.53795e+06	2.723	4.53797e+06	---	---
CG8195	FBgn0034032	-	-	chr2R	3.314	11447400	2.852	11447345	4.718	1.14502e+07
CG8229	FBgn0033356	-	-	chr2R	2.84	4838409	2.718	4.83761e+06	---	---
CG8230	FBgn0027607	-	biological_process ; GO:0008150 | no biological data available	chr2R	2.84	4838409	2.718	4.83761e+06	---	---
CG8249	FBgn0034045	-	transmembrane transport ; GO:0055085 | inferred from electronic annotation with InterPro:IPR003663, InterPro:IPR005828, InterPro:IPR005829	chr2R	3.36	1.17361e+07	2.66	1.1736e+07	---	---
CG8260	FBgn0030684	-	-	chrX	2.92	15653937	2.891	15653887	4.757	15653862
CG8297	FBgn0034050	-	-	chr2R	3.46	1.18179e+07	3.042	1.18179e+07	---	---
CG8303	FBgn0034143	-	-	chr2R	2.9	1.24799e+07	2.968	12481592	---	---
CG8306	FBgn0034142	-	-	chr2R	2.9	1.24799e+07	2.968	12481592	---	---
CG8311	FBgn0034141	-	dolichyl monophosphate biosynthetic process ; GO:0043048 | inferred from electronic annotation with InterPro:IPR026566	chr2R	3.605	12470182	3.3	12469662	4.932	12470182
CG8312	FBgn0037720	-	-	chr3R	2.857	5454052	2.62	5453582	---	---
CG8317	FBgn0034140	-	-	chr2R	4.333	1.24587e+07	3.752	12459980	5.379	1.24587e+07
CG8319	FBgn0037722	-	-	chr3R	2.857	5454052	2.62	5453582	---	---
CG8320	FBgn0034059	-	-	chr2R	3.259	1.18867e+07	---	---	4.391	1.18865e+07
CG8334	FBgn0036913	-	ubiquitin-dependent protein catabolic process ; GO:0006511 | inferred from electronic annotation with InterPro:IPR001394, InterPro:IPR018200	chr3L	3.33	1.9864e+07	---	---	4.307	19865679
CG8358	FBgn0037727	-	proteolysis ; GO:0006508 | inferred from electronic annotation with InterPro:IPR000718, InterPro:IPR008753, InterPro:IPR018497	chr3R	---	---	2.924	5501077	3.659	5.50102e+06
CG8370	FBgn0034060	-	biological_process ; GO:0008150 | no biological data available	chr2R	3.259	1.18867e+07	2.615	11888883	4.824	1.18889e+07
CG8397	FBgn0034066	-	-	chr2R	3.162	1.19e+07	2.66	1.19069e+07	---	---
CG8399	FBgn0034067	-	-	chr2R	2.974	11906928	2.66	1.19069e+07	---	---
CG8419	FBgn0031999	-	-	chr2L	2.975	8.20562e+06	2.696	8.20281e+06	4.332	8.20406e+06
CG8441	FBgn0034086	-	-	chr2R	2.779	1.20745e+07	2.541	1.20674e+07	3.251	1.20739e+07
CG8460	FBgn0031996	-	chitin catabolic process ; GO:0006032 | inferred from electronic annotation with InterPro:IPR011583 <newline> carbohydrate metabolic process ; GO:0005975 | inferred from electronic annotation with InterPro:IPR001223, InterPro:IPR013781	chr2L	---	---	2.696	8.20281e+06	4.332	8.20406e+06
CG8476	FBgn0038127	-	-	chr3R	3.061	9047040	2.759	9046930	---	---
CG8478	FBgn0037746	-	-	chr3R	3.609	5595782	3.315	5595732	3.386	5595757
CG8481	FBgn0037747	-	-	chr3R	3.609	5595782	3.315	5595732	3.386	5595757
CG8483	FBgn0038126	-	biological_process ; GO:0008150 | no biological data available	chr3R	3.207	9.0364e+06	3.506	9037170	4.796	9.03637e+06
CG8520	FBgn0033734	-	-	chr2R	2.715	8307725	2.867	8307725	4.385	8.31065e+06
CG8531	FBgn0033918	-	-	chr2R	---	---	3.248	10143217	3.802	10143217
CG8550	FBgn0033742	-	proteolysis ; GO:0006508 | inferred from electronic annotation with InterPro:IPR000718, InterPro:IPR018497	chr2R	3.526	8.36619e+06	4.535	8366169	5.018	8366169
CG8552	FBgn0031990	-	-	chr2L	4.248	8.15689e+06	2.928	8.13178e+06	4.488	8.12978e+06
CG8596	FBgn0035767	-	transmembrane transport ; GO:0055085 | inferred from electronic annotation with InterPro:IPR011701	chr3L	2.709	7338185	2.505	7.33821e+06	---	---
CG8628	FBgn0250836	-	cellular acyl-CoA homeostasis ; GO:0042049 | inferred from sequence or structural similarity with SGD_LOCUS:ACB1; SGD:S0003269	chr3L	3.659	7124152	3.253	7122802	3.686	7121872
CG8629	FBgn0035742	-	cellular acyl-CoA homeostasis ; GO:0042049 | inferred from sequence or structural similarity with SGD_LOCUS:ACB1; SGD:S0003269	chr3L	3.659	7124152	3.253	7122802	3.686	7121872
CG8642	FBgn0033312	-	-	chr2R	2.961	4.49557e+06	2.401	4494853	---	---
CG8668	FBgn0031988	-	protein glycosylation ; GO:0006486 | inferred from electronic annotation with InterPro:IPR002659 <newline> synaptic target recognition ; GO:0008039 | inferred from mutant phenotype	chr2L	4.235	8129743	2.928	8.13178e+06	4.488	8.12978e+06
CG8673	FBgn0031986	-	protein glycosylation ; GO:0006486 | inferred from electronic annotation with InterPro:IPR002659	chr2L	4.235	8129743	---	---	4.488	8.12978e+06
CG8680	FBgn0031684	-	-	chr2L	2.779	5096363	3.937	5.09612e+06	---	---
CG8708	FBgn0033271	-	protein glycosylation ; GO:0006486 | inferred from direct assay <newline> O-glycan processing ; GO:0016266 | inferred from electronic annotation with InterPro:IPR026842	chr2R	2.835	4044295	3.466	4042645	3.358	4.04454e+06
CG8735	FBgn0033309	-	-	chr2R	2.986	4.49111e+06	2.696	4.49112e+06	---	---
CG8740	FBgn0027585	-	-	chr2R	3.471	4648635	2.74	4648635	---	---
CG8745	FBgn0036381	-	arginine catabolic process to glutamate ; GO:0019544 | inferred from sequence or structural similarity with UniProtKB:Q940M2 <newline> response to nicotine ; GO:0035094 | inferred from expression pattern	chr3L	2.83	1.38566e+07	---	---	3.951	13857392
CG8773	FBgn0038135	-	dsRNA transport ; GO:0033227 | inferred from mutant phenotype <newline> proteolysis ; GO:0006508 | inferred from electronic annotation with InterPro:IPR001930	chr3R	3.66	9124593	3.44	9.12464e+06	3.459	9124063
CG8774	FBgn0038136	-	proteolysis ; GO:0006508 | inferred from electronic annotation with InterPro:IPR001930	chr3R	3.66	9124593	3.44	9.12464e+06	3.459	9124063
CG8785	FBgn0033760	-	amino acid transmembrane transport ; GO:0003333 | inferred from sequence or structural similarity with Eaat1	chr2R	3.048	8.53059e+06	2.581	8530615	4.374	8.5323e+06
CG8786	FBgn0036897	-	protein destabilization ; GO:0031648 | inferred from mutant phenotype <newline> protein ubiquitination involved in ubiquitin-dependent protein catabolic process ; GO:0042787 | inferred from sequence or structural similarity with HGNC_gene:RNF146; HGNC:21336	chr3L	2.949	1.96266e+07	2.925	19626703	4.224	19627173
CG8813	FBgn0031476	-	-	chr2L	2.896	2873894	3.05	2.87387e+06	---	---
CG8814	FBgn0031478	-	cellular acyl-CoA homeostasis ; GO:0042049 | inferred from sequence or structural similarity with SGD_LOCUS:ACB1; SGD:S0003269	chr2L	2.896	2873894	3.05	2.87387e+06	---	---
CG8830	FBgn0033738	-	ubiquitin-dependent protein catabolic process ; GO:0006511 | inferred from electronic annotation with InterPro:IPR001394, InterPro:IPR018200	chr2R	2.736	8.32637e+06	2.738	8326405	---	---
CG8834	FBgn0033733	-	metabolic process ; GO:0008152 | inferred from electronic annotation with InterPro:IPR000873	chr2R	2.715	8307725	2.867	8307725	4.385	8.31065e+06
CG8841	FBgn0033713	-	-	chr2R	---	---	2.829	8214117	4.285	8.21021e+06
CG8891	FBgn0031663	-	neuron projection morphogenesis ; GO:0048812 | inferred from mutant phenotype <newline> nucleoside triphosphate catabolic process ; GO:0009143 | inferred from electronic annotation with InterPro:IPR027502	chr2L	3.05	4981655	2.675	4981655	---	---
CG8892	FBgn0031664	-	-	chr2L	3.05	4981655	2.675	4981655	---	---
CG8907	FBgn0038466	-	-	chr3R	3.541	1.28345e+07	3.31	1.28345e+07	4.364	1.28331e+07
CG8920	FBgn0027529	-	-	chr2R	3.625	16199653	2.944	1.62077e+07	3.428	1.6195e+07
CG8939	FBgn0030720	-	rRNA processing ; GO:0006364 | inferred from sequence or structural similarity with UniProtKB:O42832 <newline> rRNA methylation ; GO:0031167 | inferred from electronic annotation with InterPro:IPR028589	chrX	2.933	15898247	---	---	4.119	1.58983e+07
CG8960	FBgn0035315	-	-	chr3L	2.806	2191974	---	---	4.266	2192664
CG8997	FBgn0028920	-	biological_process ; GO:0008150 | no biological data available	chr2L	3.697	13846392	2.952	1.38503e+07	4.517	13845792
CG9003	FBgn0033639	-	-	chr2R	3.917	7525569	3.503	7525569	3.776	7529949
CG9030	FBgn0030599	-	-	chrX	3.767	14840798	2.6	14840788	4.554	1.48408e+07
CG9044	FBgn0031752	-	-	chr2L	2.985	5.94496e+06	2.548	5946583	3.954	5945668
CG9062	FBgn0033607	-	-	chr2R	2.636	7176268	2.414	7176108	---	---
CG9068	FBgn0034106	-	-	chr2R	3.241	12179289	---	---	3.483	12179289
CG9095	FBgn0030617	-	cell adhesion ; GO:0007155 | inferred from electronic annotation with InterPro:IPR000421	chrX	---	---	2.652	15062058	4.766	15032195
CG9119	FBgn0035189	-	biological_process ; GO:0008150 | no biological data available	chr3L	2.777	1205281	2.435	1.20519e+06	---	---
CG9135	FBgn0031769	-	biological_process ; GO:0008150 | no biological data available	chr2L	3.354	6.04701e+06	3.299	6.04701e+06	---	---
CG9147	FBgn0031774	-	metabolic process ; GO:0008152 | inferred from electronic annotation with InterPro:IPR002155	chr2L	3.224	6071981	2.876	6071981	---	---
CG9150	FBgn0031775	-	metabolic process ; GO:0008152 | inferred from electronic annotation with InterPro:IPR002198	chr2L	3.224	6071981	2.876	6071981	---	---
CG9154	FBgn0031777	-	methylation ; GO:0032259 | inferred from electronic annotation with InterPro:IPR002052	chr2L	3.224	6071981	2.876	6071981	---	---
CG9171	FBgn0031738	-	inter-male aggressive behavior ; GO:0002121 | inferred from mutant phenotype	chr2L	3.47	5.80523e+06	---	---	3.346	5782512
CG9220	FBgn0030662	-	chondroitin sulfate biosynthetic process ; GO:0030206 | non-traceable author statement	chrX	---	---	3.647	1.54869e+07	3.924	1.54869e+07
CG9238	FBgn0036428	-	behavioral response to ethanol ; GO:0048149 | inferred from mutant phenotype	chr3L	4.29	14548474	4.019	14548474	5.277	14549014
CG9286	FBgn0038183	-	regulation of protein kinase activity ; GO:0045859 | inferred from sequence or structural similarity with HGNC_gene:BCCIP; HGNC:978	chr3R	2.964	9608816	2.674	9.60933e+06	4.011	9608816
CG9288	FBgn0260464	-	glycine catabolic process ; GO:0006546 | inferred from electronic annotation with InterPro:IPR002930	chr3R	2.964	9608816	2.674	9.60933e+06	4.011	9608816
CG9297	FBgn0038181	-	calcium ion transport ; GO:0006816 | inferred from sequence or structural similarity with UniProtKB:P13666	chr3R	2.964	9608816	2.674	9.60933e+06	4.011	9608816
CG9380	FBgn0035094	-	peptidoglycan catabolic process ; GO:0009253 | inferred from electronic annotation with InterPro:IPR015510	chr2R	2.742	2.10764e+07	2.538	21076533	---	---
CG9384	FBgn0036446	-	carbohydrate metabolic process ; GO:0005975 | inferred from electronic annotation with InterPro:IPR006759	chr3L	2.841	14750045	2.451	1.47514e+07	---	---
CG9389	FBgn0037064	-	dephosphorylation ; GO:0016311 | non-traceable author statement <newline> phosphatidylinositol phosphorylation ; GO:0046854 | inferred from electronic annotation with InterPro:IPR000760, InterPro:IPR020550, InterPro:IPR020552	chr3L	2.833	21267269	2.745	2.12673e+07	5.067	21267269
CG9396	FBgn0037714	-	mitochondrial pyruvate transport ; GO:0006850 | inferred from sequence or structural similarity with SGD_LOCUS:FMP37; SGD:S000003048	chr3R	3.154	5398395	2.67	5397795	3.359	5397355
CG9399	FBgn0037715	-	mitochondrial pyruvate transport ; GO:0006850 | inferred from sequence or structural similarity with SGD_LOCUS:FMP37; SGD:S000003048	chr3R	3.154	5398395	2.67	5397795	3.359	5397355
CG9422	FBgn0033092	-	neurogenesis ; GO:0022008 | inferred from mutant phenotype	chr2R	3.17	2581049	3.118	2581074	---	---
CG9427	FBgn0037721	-	-	chr3R	2.857	5454052	2.62	5453582	---	---
CG9471	FBgn0037749	-	multicellular organism reproduction ; GO:0032504 | inferred from expression pattern	chr3R	3.609	5595782	3.315	5595732	3.386	5595757
CG9492	FBgn0037726	-	microtubule-based movement ; GO:0007018 | inferred from sequence or structural similarity <newline> microtubule-based movement ; GO:0007018 | inferred from electronic annotation with InterPro:IPR004273 <newline> sensory perception of sound ; GO:0007605 | inferred from mutant phenotype	chr3R	---	---	2.924	5501077	3.659	5.50102e+06
CG9555	FBgn0032085	-	-	chr2L	3.474	8.99418e+06	2.641	8994023	3.586	8988518
CG9596	FBgn0031832	-	lateral inhibition ; GO:0046331 | inferred from mutant phenotype <newline> regulation of translational initiation ; GO:0006446 | inferred from electronic annotation with InterPro:IPR017423	chr2L	4.382	6561480	4.084	6561480	4.449	6.56148e+06
CG9626	FBgn0037565	-	biological_process ; GO:0008150 | no biological data available	chr3R	3.176	4129051	2.935	4129536	---	---
CG9634	FBgn0027528	-	proteolysis ; GO:0006508 | inferred from electronic annotation with InterPro:IPR000718, InterPro:IPR008753	chrX	---	---	2.602	16641336	3.299	16640666
CG9663	FBgn0031516	-	-	chr2L	3.13	3.30669e+06	2.851	3306857	3.432	3299316
CG9684	FBgn0037583	-	mRNA splicing, via spliceosome ; GO:0000398 | inferred by curator from GO:0071011|GO:0071013	chr3R	3.575	4180636	3.007	4180611	3.605	4.18245e+06
CG9743	FBgn0039756	-	oxidation-reduction process ; GO:0055114 | inferred from electronic annotation with InterPro:IPR015876 <newline> lipid metabolic process ; GO:0006629 | inferred from electronic annotation with InterPro:IPR005804	chr3R	2.753	2.60269e+07	2.783	2.60289e+07	---	---
CG9752	FBgn0034614	-	biological_process ; GO:0008150 | no biological data available	chr2R	3.046	1.7184e+07	2.604	17184062	4.926	1.7184e+07
CG9853	FBgn0086605	-	biological_process ; GO:0008150 | no biological data available	chr3R	3.398	221468	2.502	222098	3.55	221133
CG9855	FBgn0037242	-	-	chr3R	3.398	221468	2.502	222098	4.422	218853
CG9864	FBgn0034490	-	transmembrane transport ; GO:0055085 | inferred from electronic annotation with InterPro:IPR011701	chr2R	3.1	16132358	2.908	1.61323e+07	3.298	16139233
CG9865	FBgn0034649	-	GPI anchor biosynthetic process ; GO:0006506 | inferred from electronic annotation with InterPro:IPR007704	chr2R	2.957	17552019	---	---	4.407	17551939
CG9866	FBgn0031420	-	-	chr2L	2.998	2380979	2.931	2.37389e+06	---	---
CG9896	FBgn0034808	-	-	chr2R	3.226	18891185	2.911	18887304	---	---
CG9902	FBgn0030757	-	-	chrX	3.388	16435182	3.318	16435182	4.076	16446137
CG9903	FBgn0030756	-	sodium ion transport ; GO:0006814 | inferred from electronic annotation with InterPro:IPR002657	chrX	3.388	16435182	3.318	16435182	3.443	16435182
CG9932	FBgn0262160	-	chaeta development ; GO:0022416 | inferred from genetic interaction with Chi <newline> wing disc development ; GO:0035220 | inferred from genetic interaction with Bx	chr2L	2.608	1.30598e+07	2.493	1.30307e+07	4.39	13022269
CG9977	FBgn0035371	-	one-carbon metabolic process ; GO:0006730 | inferred from electronic annotation with InterPro:IPR000043, InterPro:IPR020082	chr3L	---	---	2.597	2.77077e+06	4.128	2765459
CG9992	FBgn0030744	-	biological_process ; GO:0008150 | no biological data available	chrX	2.765	16278554	2.371	16279154	4.522	16278554
Chd1	FBgn0250786	Chromodomain-helicase-DNA-binding protein 1	fertilization, exchange of chromosomal proteins ; GO:0035042 | inferred from mutant phenotype <newline> oogenesis ; GO:0048477 | inferred from mutant phenotype <newline> imaginal disc-derived wing morphogenesis ; GO:0007476 | inferred from mutant phenotype	chr2L	4.09	2988069	3.462	2988074	---	---
Chd64	FBgn0035499	Chd64	smooth muscle contraction ; GO:0006939 | inferred from sequence or structural similarity <newline> juvenile hormone mediated signaling pathway ; GO:0035626 | inferred from mutant phenotype	chr3L	2.972	4122997	2.868	4.12303e+06	---	---
Cht7	FBgn0035398	Cht7	chitin catabolic process ; GO:0006032 | inferred from electronic annotation with InterPro:IPR011583 <newline> carbohydrate metabolic process ; GO:0005975 | inferred from electronic annotation with InterPro:IPR001223, InterPro:IPR001579, InterPro:IPR013781	chr3L	3.005	3094998	2.574	3.09497e+06	---	---
Cht9	FBgn0034582	Cht9	chitin catabolic process ; GO:0006032 | inferred from direct assay <newline> carbohydrate metabolic process ; GO:0005975 | inferred from electronic annotation with InterPro:IPR001223, InterPro:IPR001579, InterPro:IPR013781	chr2R	3.231	1.69619e+07	---	---	4.298	16960762
cic	FBgn0262582	capicua	embryonic development via the syncytial blastoderm ; GO:0001700 | non-traceable author statement <newline> regulation of transcription, DNA-dependent ; GO:0006355 | non-traceable author statement <newline> dorsal appendage formation ; GO:0046843 | inferred from mutant phenotype <newline> eye morphogenesis ; GO:0048592 | inferred from mutant phenotype <newline> imaginal disc-derived wing vein spec…	chr3R	3.34	1.60886e+07	3.026	16088530	4.757	16085635
cid	FBgn0040477	centromere identifier	mitotic metaphase plate congression ; GO:0007080 | inferred from mutant phenotype <newline> chromosome segregation ; GO:0007059 | inferred from mutant phenotype <newline> chromatin assembly or disassembly ; GO:0006333 | inferred from sequence or structural similarity with UniProtKB:P16105 <newline> kinetochore organization ; GO:0051383 | inferred from direct assay <newline> mitotic spindle organi…	chr2R	2.697	9.36796e+06	---	---	4.05	9369782
Cip4	FBgn0035533	Cip4	imaginal disc-derived wing hair organization ; GO:0035317 | inferred from mutant phenotype <newline> mesoderm development ; GO:0007498 | inferred from expression pattern <newline> regulation of synaptic growth at neuromuscular junction ; GO:0008582 | inferred from direct assay <newline> protein localization ; GO:0008104 | inferred from mutant phenotype <newline> negative regulation of actin nucle…	chr3L	3.366	4.34176e+06	2.709	4.34176e+06	4.403	4326330
ck	FBgn0000317	crinkled	sensory perception of sound ; GO:0007605 | inferred from mutant phenotype <newline> antennal morphogenesis ; GO:0048800 | inferred from mutant phenotype <newline> actin filament-based movement ; GO:0030048 | inferred from direct assay <newline> chaeta morphogenesis ; GO:0008407 | inferred from mutant phenotype <newline> imaginal disc-derived wing hair organization ; GO:0035317 | inferred from gen…	chr2L	2.879	1.50574e+07	2.872	15055267	3.318	1.50552e+07
CkIalpha	FBgn0015024	Casein kinase Ialpha	DNA repair ; GO:0006281 | inferred from direct assay <newline> protein phosphorylation ; GO:0006468 | non-traceable author statement <newline> protein catabolic process ; GO:0030163 | non-traceable author statement <newline> regulation of proteolysis ; GO:0030162 | traceable author statement <newline> negative regulation of smoothened signaling pathway ; GO:0045879 | inferred from mutant phenotyp…	chrX	2.979	12548332	---	---	3.657	1.25515e+07
ckn	FBgn0033987	caskin	axonogenesis ; GO:0007409 | inferred from mutant phenotype <newline> axon guidance ; GO:0007411 | inferred from mutant phenotype <newline> transmembrane receptor protein tyrosine phosphatase signaling pathway ; GO:0007185 | inferred from genetic interaction with Lar	chr2R	---	---	2.874	1.08619e+07	3.473	10861605
Cks85A	FBgn0037613	Cyclin-dependent kinase subunit 85A	mitosis ; GO:0007067 | non-traceable author statement <newline> mitosis ; GO:0007067 | inferred from mutant phenotype <newline> endomitotic cell cycle ; GO:0007113 | inferred from mutant phenotype <newline> mitotic cell cycle ; GO:0000278 | inferred from mutant phenotype	chr3R	2.701	4.53795e+06	2.723	4.53797e+06	---	---
ClC-a	FBgn0051116	Chloride channel-a	chloride transport ; GO:0006821 | inferred from sequence or structural similarity with UniProtKB:P35525 <newline> chloride transport ; GO:0006821 | inferred from sequence or structural similarity with UniProtKB:Q9NZA1 <newline> transmembrane transport ; GO:0055085 | inferred from electronic annotation with InterPro:IPR001807, InterPro:IPR014743	chr3R	3.384	7637966	3.001	7637916	4.49	7631421
Clic	FBgn0030529	Chloride intracellular channel	determination of adult lifespan ; GO:0008340 | inferred from mutant phenotype <newline> response to oxidative stress ; GO:0006979 | inferred from mutant phenotype <newline> chloride transport ; GO:0006821 | inferred from direct assay <newline> response to alcohol ; GO:0097305 | inferred from direct assay <newline> negative gravitaxis ; GO:0048060 | inferred from direct assay	chrX	---	---	2.612	13714699	3.656	1.37147e+07
CLIP-190	FBgn0020503	Cytoplasmic linker protein 190	cellularization ; GO:0007349 | inferred from mutant phenotype <newline> microtubule-based process ; GO:0007017 | inferred from sequence or structural similarity	chr2L	3.077	1.7393e+07	3.366	1.73804e+07	4.527	17394854
Clk	FBgn0023076	Clock	circadian rhythm ; GO:0007623 | inferred from mutant phenotype <newline> positive regulation of transcription, DNA-dependent ; GO:0045893 | inferred from genetic interaction with per AND inferred from genetic interaction with tim <newline> circadian rhythm ; GO:0007623 | non-traceable author statement <newline> circadian rhythm ; GO:0007623 | traceable author statement <newline> positive regulati…	chr3L	4.152	7.76807e+06	2.587	7768118	4.64	7.76807e+06
cln3	FBgn0036756	cln3	regulation of Notch signaling pathway ; GO:0008593 | inferred from mutant phenotype <newline> regulation of JNK cascade ; GO:0046328 | inferred from mutant phenotype <newline> response to oxidative stress ; GO:0006979 | inferred from mutant phenotype <newline> determination of adult lifespan ; GO:0008340 | inferred from mutant phenotype <newline> regulation of intracellular pH ; GO:0051453 | infe…	chr3L	---	---	2.702	17806176	4.821	17804881
clu	FBgn0034087	clueless	translational initiation ; GO:0006413 | inferred from sequence or structural similarity with SGD_LOCUS:CLU1; SGD:S0004614 <newline> mitochondrion localization ; GO:0051646 | inferred from mutant phenotype <newline> intracellular distribution of mitochondria ; GO:0048312 | inferred from electronic annotation with InterPro:IPR027523 <newline> asymmetric neuroblast division ; GO:0055059 | inferred f…	chr2R	2.779	1.20745e+07	---	---	3.251	1.20739e+07
cn	FBgn0000337	cinnabar	ommochrome biosynthetic process ; GO:0006727 | inferred from mutant phenotype <newline> eye pigment biosynthetic process ; GO:0006726 | non-traceable author statement <newline> ommochrome biosynthetic process ; GO:0006727 | non-traceable author statement <newline> compound eye pigmentation ; GO:0048072 | traceable author statement <newline> tryptophan catabolic process ; GO:0006569 | traceable au…	chr2R	2.789	3.66575e+06	---	---	3.95	3677663
cnc	FBgn0262975	cap-n-collar	blastoderm segmentation ; GO:0007350 | inferred from mutant phenotype <newline> bicoid mRNA localization ; GO:0045450 | inferred from mutant phenotype <newline> pole plasm oskar mRNA localization ; GO:0045451 | inferred from mutant phenotype <newline> maintenance of oocyte nucleus location involved in oocyte dorsal/ventral axis specification ; GO:0042070 | inferred from mutant phenotype <newline>…	chr3R	3.02	19053108	2.773	19053188	4.542	19049388
CngB	FBgn0266346	Cyclic nucleotide-gated ion channel subunit B	transmembrane transport ; GO:0055085 | inferred from electronic annotation with InterPro:IPR005821 <newline> cation transport ; GO:0006812 | inferred by curator from GO:0005221 <newline> cation transport ; GO:0006812 | inferred from sequence or structural similarity with CngA <newline> cyclic-nucleotide-mediated signaling ; GO:0019935 | inferred from sequence or structural similarity with CngA	chr2R	3.587	1.75891e+07	2.96	17589087	3.228	1.75891e+07
cnir	FBgn0243513	cornichon related	vesicle-mediated transport ; GO:0016192 | inferred from mutant phenotype <newline> intracellular signal transduction ; GO:0035556 | inferred from electronic annotation with InterPro:IPR003377	chr2L	3.771	3037459	3.651	3037409	4.95	3044394
cno	FBgn0259212	canoe	JNK cascade ; GO:0007254 | non-traceable author statement <newline> dorsal closure ; GO:0007391 | traceable author statement <newline> dorsal closure ; GO:0007391 | inferred from mutant phenotype <newline> regulation of JNK cascade ; GO:0046328 | inferred from genetic interaction with bsk AND inferred from mutant phenotype <newline> ommatidial rotation ; GO:0016318 | inferred from mutant phenotyp…	chr3R	3.369	1.04173e+06	2.795	1042701	4.383	1.04083e+06
Cnot4	FBgn0051716	Cnot 4 homologue	negative regulation of transcription, DNA-dependent ; GO:0045892 | inferred from sequence or structural similarity with UniProtKB:P34909 <newline> regulation of JAK-STAT cascade ; GO:0046425 | inferred from mutant phenotype <newline> centrosome organization ; GO:0051297 | inferred from mutant phenotype	chr2L	---	---	2.898	1.0397e+07	3.328	10395753
COQ7	FBgn0029502	COQ7	oxidation-reduction process ; GO:0055114 | inferred from electronic annotation with InterPro:IPR009078, InterPro:IPR011566 <newline> ubiquinone biosynthetic process ; GO:0006744 | inferred from electronic annotation with InterPro:IPR011566	chrX	2.982	6669966	2.893	6.66895e+06	---	---
CoVb	FBgn0031830	Cytochrome c oxidase subunit Vb	mitochondrial electron transport, cytochrome c to oxygen ; GO:0006123 | inferred from sequence or structural similarity with UniProtKB:P10606	chr2L	4.382	6561480	4.084	6561480	4.449	6.56148e+06
Cp110	FBgn0031191	-	centriole replication ; GO:0007099 | inferred from mutant phenotype	chrX	2.816	21881831	---	---	4.066	2.18931e+07
Cp190	FBgn0000283	Centrosomal protein 190kD	microtubule-based process ; GO:0007017 | inferred from sequence or structural similarity <newline> nuclear axial expansion ; GO:0035191 | inferred from mutant phenotype <newline> gene looping ; GO:0090202 | inferred from mutant phenotype	chr3R	3.233	11094553	2.381	11095843	---	---
Cpr30B	FBgn0032125	Cuticular protein 30B	chitin-based cuticle development ; GO:0040003 | inferred from sequence model	chr2L	2.724	9.53934e+06	---	---	3.907	9.53934e+06
Cpr67Fa2	FBgn0036109	Cuticular protein 67Fa2	chitin-based cuticle development ; GO:0040003 | inferred from sequence model	chr3L	3.071	1.08901e+07	---	---	4.679	1.08907e+07
Cpr67Fb	FBgn0036110	Cuticular protein 67Fb	multicellular organism reproduction ; GO:0032504 | inferred from expression pattern <newline> chitin-based cuticle development ; GO:0040003 | inferred from sequence model	chr3L	3.448	1.08916e+07	2.989	1.08909e+07	4.679	1.08907e+07
Cpr78Cc	FBgn0037069	Cuticular protein 78Cc	chitin-based cuticle development ; GO:0040003 | inferred from sequence model	chr3L	2.833	21297684	2.588	21297659	---	---
CR10991	FBgn0037389	-	-	chr3R	3.086	1.66945e+06	2.419	1.66994e+06	---	---
CR15821	FBgn0035311	-	-	chr3L	2.807	2169039	2.586	2.16912e+06	4.22	2.16945e+06
CR30055	FBgn0050055	-	biological_process ; GO:0008150 | no biological data available	chr2R	2.845	8.47705e+06	3.288	8478480	3.915	8.47947e+06
CR30374	FBgn0050374	-	proteolysis ; GO:0006508 | inferred from electronic annotation with InterPro:IPR001254	chr2R	2.835	4044295	3.466	4042645	3.358	4.04454e+06
CR32027	FBgn0052027	-	biological_process ; GO:0008150 | no biological data available	chr3L	3.255	18833302	2.451	1.88325e+07	5.382	18832552
CR32660	FBgn0052660	-	-	chrX	3.731	11817946	3.227	1.18179e+07	3.969	11817881
CR32661	FBgn0030356	-	-	chrX	3.731	11817946	3.227	1.18179e+07	3.969	11817881
CR33498	FBgn0053498	-	biological_process ; GO:0008150 | no biological data available	chrX	3.778	2.01022e+07	3.945	2.01022e+07	---	---
CR33963	FBgn0053963	-	biological_process ; GO:0008150 | no biological data available	chrX	2.979	12548332	---	---	3.657	1.25515e+07
CR9162	FBgn0031778	-	-	chr2L	4.336	6079126	2.401	6.08017e+06	4.286	6083966
Crc	FBgn0005585	Calreticulin	central nervous system development ; GO:0007417 | inferred from mutant phenotype <newline> peripheral nervous system development ; GO:0007422 | traceable author statement <newline> olfactory behavior ; GO:0042048 | inferred from mutant phenotype <newline> brain morphogenesis ; GO:0048854 | inferred from mutant phenotype <newline> startle response ; GO:0001964 | inferred from mutant phenotype <new…	chr3R	2.857	5454052	2.62	5453582	---	---
CrebA	FBgn0004396	Cyclic-AMP response element binding protein A	dorsal/ventral pattern formation ; GO:0009953 | inferred from genetic interaction with dpp <newline> chitin-based larval cuticle pattern formation ; GO:0035293 | inferred from mutant phenotype <newline> salivary gland development ; GO:0007431 | inferred from mutant phenotype <newline> salivary gland morphogenesis ; GO:0007435 | non-traceable author statement <newline> salivary gland development ;…	chr3L	3.063	1.55238e+07	3.463	1.55237e+07	4.707	15523704
CRMP	FBgn0023023	Collapsin Response Mediator Protein	'de novo' pyrimidine nucleobase biosynthetic process ; GO:0006207 | inferred from genetic interaction with r <newline> pyrimidine nucleobase catabolic process ; GO:0006208 | inferred from electronic annotation with InterPro:IPR011778 <newline> memory ; GO:0007613 | inferred from mutant phenotype <newline> Ras protein signal transduction ; GO:0007265 | inferred from genetic interaction with Ras85D…	chr3R	2.747	1.39805e+06	2.411	1.39737e+06	4.283	1405446
Csat	FBgn0024994	Csat	UDP-galactose transport ; GO:0015785 | non-traceable author statement <newline> UDP-N-acetylgalactosamine transport ; GO:0015789 | inferred from direct assay <newline> UDP-galactose transport ; GO:0015785 | inferred from direct assay <newline> CMP-N-acetylneuraminate transport ; GO:0015782 | NOT inferred from direct assay <newline> galactose transport ; GO:0015757 | inferred from direct assay	chrX	---	---	2.705	2592867	3.726	2593612
CTCF	FBgn0035769	CTCF	negative regulation of transcription, DNA-dependent ; GO:0045892 | inferred from direct assay <newline> segment specification ; GO:0007379 | inferred from mutant phenotype <newline> regulation of gene expression by genetic imprinting ; GO:0006349 | inferred from mutant phenotype <newline> maintenance of rDNA ; GO:0043007 | inferred from direct assay	chr3L	3.129	7.35425e+06	3.03	7.35425e+06	3.174	7.35425e+06
cu	FBgn0261808	curled	nuclear-transcribed mRNA poly(A) tail shortening ; GO:0000289 | inferred from mutant phenotype <newline> locomotor rhythm ; GO:0045475 | inferred from mutant phenotype <newline> response to light stimulus ; GO:0009416 | inferred from mutant phenotype	chr3R	3.331	7.02647e+06	3.05	7.02232e+06	3.277	7.02232e+06
cue	FBgn0011204	cueball	primary spermatocyte growth ; GO:0007285 | inferred from mutant phenotype <newline> canonical Wnt receptor signaling pathway ; GO:0060070 | inferred from biological aspect of ancestor with PANTHER:PTN000056248 <newline> Wnt receptor signaling pathway involved in dorsal/ventral axis specification ; GO:0044332 | inferred from biological aspect of ancestor with PANTHER:PTN000056248	chr3L	---	---	2.669	1514732	4.59	1.5155e+06
Cul-3	FBgn0261268	Cullin-3	dendrite morphogenesis ; GO:0048813 | inferred from mutant phenotype <newline> axonogenesis ; GO:0007409 | inferred from mutant phenotype <newline> compound eye morphogenesis ; GO:0001745 | non-traceable author statement <newline> regulation of proteolysis ; GO:0030162 | non-traceable author statement <newline> sensory organ development ; GO:0007423 | inferred from mutant phenotype <newline> imag…	chr2L	3.253	1.52747e+07	2.517	1.52748e+07	---	---
Cwc25	FBgn0031452	Cwc25	mitotic spindle organization ; GO:0007052 | inferred from mutant phenotype	chr2L	3.809	2751685	3.186	2.75067e+06	3.444	2.7507e+06
cwo	FBgn0259938	clockwork orange	regulation of circadian rhythm ; GO:0042752 | inferred from mutant phenotype <newline> regulation of transcription, DNA-dependent ; GO:0006355 | inferred from sequence or structural similarity with Hey <newline> circadian regulation of gene expression ; GO:0032922 | inferred from mutant phenotype <newline> negative regulation of transcription from RNA polymerase II promoter ; GO:0000122 | inferre…	chr3R	3.13	6.21006e+06	2.505	6.21596e+06	3.816	6.21618e+06
CycT	FBgn0025455	Cyclin T	response to heat ; GO:0009408 | inferred from direct assay <newline> transcription, DNA-dependent ; GO:0006351 | inferred from direct assay <newline> regulation of transcription, DNA-dependent ; GO:0006355 | inferred from electronic annotation with InterPro:IPR015429, InterPro:IPR015430 <newline> regulation of cyclin-dependent protein serine/threonine kinase activity ; GO:0000079 | inferred from …	chr3L	3.193	17541654	2.903	17541074	4.791	17542504
Cyp28d1	FBgn0031689	Cyp28d1	oxidation-reduction process ; GO:0055114 | inferred from electronic annotation with InterPro:IPR001128, InterPro:IPR002401, InterPro:IPR017972	chr2L	4.656	5.20999e+06	2.813	5210075	5.185	5210015
Cyp28d2	FBgn0031688	Cyp28d2	oxidation-reduction process ; GO:0055114 | inferred from electronic annotation with InterPro:IPR001128, InterPro:IPR002403, InterPro:IPR017972	chr2L	4.656	5.20999e+06	2.813	5210075	5.185	5210015
cyp33	FBgn0028382	cyclophilin-33	protein folding ; GO:0006457 | non-traceable author statement <newline> mRNA splicing, via spliceosome ; GO:0000398 | inferred by curator from GO:0071011|GO:0071013 <newline> protein folding ; GO:0006457 | inferred from electronic annotation with InterPro:IPR002130, InterPro:IPR016304, InterPro:IPR020892 <newline> phagocytosis ; GO:0006909 | inferred from mutant phenotype	chr2R	2.725	13431694	2.491	1.34318e+07	---	---
Cyp4ae1	FBgn0015036	Cytochrome P450-4ae1	oxidation-reduction process ; GO:0055114 | inferred from electronic annotation with InterPro:IPR001128, InterPro:IPR002401, InterPro:IPR017972	chrX	2.934	2.0693e+06	---	---	3.221	2070791
Cyp4d14	FBgn0023541	Cyp4d14	oxidation-reduction process ; GO:0055114 | inferred from electronic annotation with InterPro:IPR001128, InterPro:IPR002401, InterPro:IPR017972	chrX	2.934	2.0693e+06	---	---	3.221	2070791
Cyp4d2	FBgn0011576	Cytochrome P450-4d2	oxidation-reduction process ; GO:0055114 | inferred from electronic annotation with InterPro:IPR001128, InterPro:IPR002401, InterPro:IPR017972	chrX	2.934	2.0693e+06	---	---	3.221	2070791
Cyp4e3	FBgn0015035	Cytochrome P450-4e3	oxidation-reduction process ; GO:0055114 | inferred from electronic annotation with InterPro:IPR001128, InterPro:IPR002401, InterPro:IPR017972	chr2L	3.463	9.74411e+06	2.519	9.74411e+06	---	---
Cyp4s3	FBgn0030615	Cyp4s3	oxidation-reduction process ; GO:0055114 | inferred from electronic annotation with InterPro:IPR001128, InterPro:IPR002401, InterPro:IPR017972	chrX	3.178	15011567	3.104	15011567	3.3	15011567
Cyp6a19	FBgn0033979	Cyp6a19	oxidation-reduction process ; GO:0055114 | inferred from electronic annotation with InterPro:IPR001128, InterPro:IPR002401, InterPro:IPR002402, InterPro:IPR017972	chr2R	3.515	10769393	3.058	10769418	5.312	1.07693e+07
Cyp6a2	FBgn0000473	Cytochrome P450-6a2	response to insecticide ; GO:0017085 | inferred from direct assay <newline> response to caffeine ; GO:0031000 | inferred from direct assay <newline> oxidation-reduction process ; GO:0055114 | inferred from electronic annotation with InterPro:IPR001128, InterPro:IPR002401, InterPro:IPR017972	chr2R	3.209	2668332	2.717	2668332	4.164	2.66992e+06
Cyp6a20	FBgn0033980	Cyp6a20	aggressive behavior ; GO:0002118 | inferred from mutant phenotype <newline> oxidation-reduction process ; GO:0055114 | inferred from electronic annotation with InterPro:IPR001128, InterPro:IPR002401, InterPro:IPR017972 <newline> defense response to Gram-negative bacterium ; GO:0050829 | inferred from mutant phenotype	chr2R	3.515	10769393	3.058	10769418	5.312	1.07693e+07
Cyp6a21	FBgn0033981	Cyp6a21	oxidation-reduction process ; GO:0055114 | inferred from electronic annotation with InterPro:IPR001128, InterPro:IPR002401, InterPro:IPR017972	chr2R	3.515	10769393	3.058	10769418	5.312	1.07693e+07
Cyp6a23	FBgn0033978	Cyp6a23	oxidation-reduction process ; GO:0055114 | inferred from electronic annotation with InterPro:IPR001128, InterPro:IPR002401, InterPro:IPR017972	chr2R	3.515	10769393	3.058	10769418	5.312	1.07693e+07
Cyp6a8	FBgn0013772	Cytochrome P450-6a8	insecticide metabolic process ; GO:0017143 | inferred from direct assay <newline> lauric acid metabolic process ; GO:0048252 | inferred from direct assay <newline> response to caffeine ; GO:0031000 | inferred from direct assay <newline> oxidation-reduction process ; GO:0055114 | inferred from electronic annotation with InterPro:IPR001128, InterPro:IPR002401, InterPro:IPR002402, InterPro:IPR017972	chr2R	3.439	10769388	3.002	1.07694e+07	4.375	1.0772e+07
Cyp6a9	FBgn0013771	Cytochrome P450-6a9	insecticide metabolic process ; GO:0017143 | non-traceable author statement <newline> oxidation-reduction process ; GO:0055114 | inferred from electronic annotation with InterPro:IPR001128, InterPro:IPR002401, InterPro:IPR017972	chr2R	3.515	10769393	3.058	10769418	5.312	1.07693e+07
Cyp6d5	FBgn0038194	Cyp6d5	oxidation-reduction process ; GO:0055114 | inferred from electronic annotation with InterPro:IPR001128, InterPro:IPR002401, InterPro:IPR017972	chr3R	2.976	9854763	3.801	9854298	---	---
Cyp6g1	FBgn0025454	Cyp6g1	response to DDT ; GO:0046680 | inferred from mutant phenotype <newline> response to insecticide ; GO:0017085 | inferred from mutant phenotype <newline> response to organophosphorus ; GO:0046683 | inferred from mutant phenotype <newline> insecticide catabolic process ; GO:0046701 | inferred from direct assay <newline> oxidation-reduction process ; GO:0055114 | inferred from electronic annotation w…	chr2R	3.956	8073587	2.902	8073587	5.225	8.07356e+06
Cyp6g2	FBgn0033696	Cyp6g2	oxidation-reduction process ; GO:0055114 | inferred from electronic annotation with InterPro:IPR001128, InterPro:IPR002403, InterPro:IPR017972 <newline> response to insecticide ; GO:0017085 | inferred from mutant phenotype	chr2R	3.956	8073587	2.902	8073587	5.225	8.07356e+06
Cyp6t1	FBgn0031182	Cyp6t1	oxidation-reduction process ; GO:0055114 | inferred from electronic annotation with InterPro:IPR001128, InterPro:IPR002401, InterPro:IPR017972	chrX	---	---	2.755	2.13905e+07	4.504	2.13904e+07
Cyp6t3	FBgn0033697	Cyp6t3	oxidation-reduction process ; GO:0055114 | inferred from electronic annotation with InterPro:IPR001128, InterPro:IPR002401, InterPro:IPR017972 <newline> regulation of developmental growth ; GO:0048638 | inferred from mutant phenotype <newline> ecdysone biosynthetic process ; GO:0006697 | inferred from mutant phenotype	chr2R	3.956	8073587	2.902	8073587	5.225	8.07356e+06
Cyp6u1	FBgn0033121	Cyp6u1	oxidation-reduction process ; GO:0055114 | inferred from electronic annotation with InterPro:IPR001128, InterPro:IPR002401, InterPro:IPR017972	chr2R	2.726	2.86171e+06	3.035	2862643	3.803	2862643
Cyp9f2	FBgn0038037	Cyp9f2	wing disc development ; GO:0035220 | inferred from mutant phenotype <newline> oxidation-reduction process ; GO:0055114 | inferred from electronic annotation with InterPro:IPR001128, InterPro:IPR002401, InterPro:IPR017972	chr3R	3.127	8.23089e+06	2.439	8230947	5.094	8.23092e+06
cyr	FBgn0030001	cypher	epithelial cell morphogenesis ; GO:0003382 | inferred from sequence or structural similarity with dyl	chrX	---	---	2.326	8031324	3.519	8.03283e+06
Cyt-b5	FBgn0264294	Cytochrome b5	instar larval development ; GO:0002168 | inferred from mutant phenotype <newline> regulation of cell cycle ; GO:0051726 | inferred from mutant phenotype <newline> regulation of hemocyte proliferation ; GO:0035206 | inferred from mutant phenotype <newline> regulation of hemocyte differentiation ; GO:0045610 | inferred from mutant phenotype	chr2R	2.681	3421530	2.638	3421530	3.929	3415865
da	FBgn0000413	daughterless	regulation of transcription, DNA-dependent ; GO:0006355 | inferred from sequence or structural similarity with UniProtKB:P15923 <newline> chaeta morphogenesis ; GO:0008407 | inferred from mutant phenotype <newline> nervous system development ; GO:0007399 | traceable author statement <newline> sex determination ; GO:0007530 | traceable author statement <newline> peripheral nervous system developme…	chr2L	---	---	2.898	1.0397e+07	3.965	1.03887e+07
Dad	FBgn0020493	Daughters against dpp	negative regulation of transforming growth factor beta receptor signaling pathway ; GO:0030512 | inferred from genetic interaction with Mad AND inferred from genetic interaction with tkv AND inferred from mutant phenotype <newline> regulation of transforming growth factor beta receptor signaling pathway ; GO:0017015 | inferred from sequence or structural similarity with EMBL:AF010133 <newline> ge…	chr3R	---	---	2.481	12884940	4.119	1.28902e+07
Dak1	FBgn0028833	Dak1	nucleotide phosphorylation ; GO:0046939 | inferred from electronic annotation with InterPro:IPR006266	chr3R	2.919	2.1878e+07	2.745	2.1878e+07	---	---
dare	FBgn0015582	defective in the avoidance of repellents	olfactory behavior ; GO:0042048 | non-traceable author statement <newline> pheromone metabolic process ; GO:0042810 | non-traceable author statement <newline> phototaxis ; GO:0042331 | non-traceable author statement <newline> steroid biosynthetic process ; GO:0006694 | non-traceable author statement <newline> courtship behavior ; GO:0007619 | non-traceable author statement <newline> molting cycle…	chr2R	2.636	7176268	2.795	7.1771e+06	---	---
daw	FBgn0031461	dawdle	transforming growth factor beta receptor signaling pathway ; GO:0007179 | inferred from sequence or structural similarity with UniProtKB:P43032 <newline> activin receptor signaling pathway ; GO:0032924 | inferred from direct assay <newline> axon guidance ; GO:0007411 | inferred from mutant phenotype <newline> transforming growth factor beta receptor signaling pathway ; GO:0007179 | inferred from …	chr2L	3.06	2.80272e+06	2.786	2.80336e+06	4.922	2803379
Dbi	FBgn0010387	Diazepam-binding inhibitor	cellular acyl-CoA homeostasis ; GO:0042049 | inferred from sequence or structural similarity <newline> cellular acyl-CoA homeostasis ; GO:0042049 | non-traceable author statement <newline> cellular acyl-CoA homeostasis ; GO:0042049 | inferred from sequence or structural similarity with SGD_LOCUS:ACB1; SGD:S0003269	chr3L	3.659	7124152	3.253	7122802	3.686	7121872
dbr	FBgn0067779	debra	long-term memory ; GO:0007616 | inferred from mutant phenotype	chr2L	2.959	73134	2.934	73134	3.205	73134
Dcp1	FBgn0034921	Decapping protein 1	nuclear-transcribed mRNA catabolic process, nonsense-mediated decay ; GO:0000184 | NOT inferred from mutant phenotype <newline> gene silencing by miRNA ; GO:0035195 | inferred from mutant phenotype <newline> pole plasm oskar mRNA localization ; GO:0045451 | inferred from mutant phenotype <newline> nuclear-transcribed mRNA catabolic process ; GO:0000956 | inferred from mutant phenotype <newline> r…	chr2R	3.948	19782430	3.49	19782430	4.012	1.97825e+07
Dcr-2	FBgn0034246	Dicer-2	RNA interference ; GO:0016246 | inferred from direct assay <newline> RNA interference ; GO:0016246 | non-traceable author statement <newline> production of siRNA involved in RNA interference ; GO:0030422 | inferred from direct assay <newline> RNA interference ; GO:0016246 | traceable author statement <newline> production of siRNA involved in RNA interference ; GO:0030422 | traceable author statem…	chr2R	2.899	1.34729e+07	2.787	13472809	---	---
Dd	FBgn0029067	Dullard	imaginal disc-derived wing vein specification ; GO:0007474 | inferred from mutant phenotype <newline> negative regulation of BMP signaling pathway ; GO:0030514 | inferred from genetic interaction with dpp inferred from genetic interaction with tkv inferred from genetic interaction with sax inferred from genetic interaction with put inferred from genetic interaction with Mad inferred from genetic …	chrX	5.414	21190576	4.416	21190576	4.707	2.11906e+07
debcl	FBgn0029131	death executioner Bcl-2 homologue	apoptotic process ; GO:0006915 | inferred from mutant phenotype AND inferred from sequence or structural similarity with HGNC_gene:BCL2; HGNC:990; OMIM:1514301 AND inferred from sequence or structural similarity with MGD:Bok; MGI:MGI:1858494 AND inferred from sequence or structural similarity with WB:ced-9; WP:CE25104 <newline> apoptotic process ; GO:0006915 | non-traceable author statement <newl…	chr2R	2.763	2.53917e+06	3.99	2537874	---	---
desat1	FBgn0086687	desat1	cuticle hydrocarbon biosynthetic process ; GO:0006723 | inferred from mutant phenotype <newline> pheromone biosynthetic process ; GO:0042811 | inferred from mutant phenotype <newline> fatty acid biosynthetic process ; GO:0006633 | non-traceable author statement <newline> regulation of autophagy ; GO:0010506 | inferred from mutant phenotype <newline> regulation of lipid metabolic process ; GO:0019…	chr3R	---	---	2.426	8265275	5.278	8.26532e+06
desat2	FBgn0043043	desat2	fatty acid biosynthetic process ; GO:0006633 | non-traceable author statement <newline> cuticle hydrocarbon biosynthetic process ; GO:0006723 | non-traceable author statement <newline> oxidation-reduction process ; GO:0055114 | inferred from electronic annotation with InterPro:IPR015876 <newline> lipid metabolic process ; GO:0006629 | inferred from electronic annotation with InterPro:IPR005804	chr3R	---	---	2.426	8265275	5.278	8.26532e+06
dgo	FBgn0086898	diego	establishment of ommatidial planar polarity ; GO:0042067 | inferred from mutant phenotype <newline> establishment of planar polarity ; GO:0001736 | inferred from mutant phenotype <newline> establishment of planar polarity ; GO:0001736 | traceable author statement <newline> establishment of ommatidial planar polarity ; GO:0042067 | traceable author statement <newline> establishment of imaginal dis…	chr2R	3.004	6.70987e+06	3.02	6.70987e+06	3.685	6703022
dgt2	FBgn0032390	dim gamma-tubulin 2	mitotic spindle organization ; GO:0007052 | inferred from mutant phenotype <newline> cytoplasmic microtubule organization ; GO:0031122 | inferred from mutant phenotype	chr2L	3.038	11993119	2.77	11993144	---	---
Dh31	FBgn0032048	Diuretic hormone 31	neuropeptide signaling pathway ; GO:0007218 | inferred from sequence or structural similarity <newline> body fluid secretion ; GO:0007589 | inferred from direct assay <newline> body fluid secretion ; GO:0007589 | inferred from sequence or structural similarity <newline> G-protein coupled receptor signaling pathway ; GO:0007186 | inferred from direct assay <newline> positive regulation of adenylat…	chr2L	2.923	8496629	2.657	8.4966e+06	4.672	8496599
Dh31-R	FBgn0052843	Diuretic hormone 31 Receptor	G-protein coupled receptor signaling pathway ; GO:0007186 | inferred from sequence or structural similarity <newline> G-protein coupled receptor signaling pathway ; GO:0007186 | inferred from direct assay	chr2R	3.564	9184430	3.687	9155011	4.322	9155011
Dh44-R2	FBgn0033744	Diuretic hormone 44 receptor 2	G-protein coupled receptor signaling pathway ; GO:0007186 | inferred from sequence or structural similarity <newline> hormone-mediated signaling pathway ; GO:0009755 | inferred from direct assay <newline> G-protein coupled receptor signaling pathway ; GO:0007186 | inferred from direct assay <newline> response to salt stress ; GO:0009651 | inferred from mutant phenotype	chr2R	3.526	8.36619e+06	4.535	8366169	5.018	8366169
Dhap-at	FBgn0040212	Dihydroxyacetone phosphate acyltransferase	ether lipid biosynthetic process ; GO:0008611 | inferred from sequence or structural similarity with HGNC_gene:GNPAT; HGNC:4416	chr3R	3.216	2.13087e+07	2.993	2.13087e+07	4.265	21311489
Dhc16F	FBgn0013809	Dynein heavy chain at 16F	microtubule-based movement ; GO:0007018 | inferred from sequence or structural similarity <newline> microtubule-based movement ; GO:0007018 | inferred from electronic annotation with InterPro:IPR004273	chrX	2.871	17977774	---	---	4.286	1.79735e+07
Dhod	FBgn0000447	Dihydroorotate dehydrogenase	'de novo' pyrimidine nucleobase biosynthetic process ; GO:0006207 | non-traceable author statement <newline> 'de novo' pyrimidine nucleobase biosynthetic process ; GO:0006207 | inferred from sequence or structural similarity with UniProtKB:Q02127 <newline> oxidation-reduction process ; GO:0055114 | inferred from electronic annotation with InterPro:IPR001295, InterPro:IPR005719, InterPro:IPR012135…	chr3R	3.157	4.48037e+06	3.396	4481490	---	---
Dif	FBgn0011274	Dorsal-related immunity factor	Toll signaling pathway ; GO:0008063 | non-traceable author statement <newline> defense response ; GO:0006952 | non-traceable author statement <newline> innate immune response ; GO:0045087 | traceable author statement <newline> innate immune response ; GO:0045087 | non-traceable author statement <newline> defense response ; GO:0006952 | traceable author statement <newline> immune response ; GO:000…	chr2L	3.215	1.74286e+07	---	---	4.128	1.74286e+07
dik	FBgn0030891	diskette	histone H4-K12 acetylation ; GO:0043983 | inferred from mutant phenotype <newline> histone H3-K9 acetylation ; GO:0043970 | inferred from mutant phenotype <newline> histone H3-K14 acetylation ; GO:0044154 | inferred from mutant phenotype <newline> histone H3-S10 phosphorylation ; GO:0043987 | inferred from mutant phenotype <newline> chromatin-mediated maintenance of transcription ; GO:0048096 | i…	chrX	2.871	17977774	2.897	17977769	3.967	17977274
Dip2	FBgn0040466	Dorsal interacting protein 2	-	chr3R	3.135	475950	---	---	4.218	250338
Dip-B	FBgn0000454	Dipeptidase B	proteolysis ; GO:0006508 | inferred from direct assay	chr3R	2.964	9608816	2.674	9.60933e+06	4.011	9608816
Dl	FBgn0000463	Delta	germ-line stem cell maintenance ; GO:0030718 | inferred from mutant phenotype <newline> stem cell differentiation ; GO:0048863 | inferred from mutant phenotype <newline> ectoderm development ; GO:0007398 | traceable author statement <newline> mesoderm development ; GO:0007498 | inferred from mutant phenotype <newline> Notch signaling pathway ; GO:0007219 | traceable author statement <newline> per…	chr3R	3.14	1.51553e+07	2.781	15155311	---	---
Dlic	FBgn0030276	Dynein light intermediate chain	microtubule-based movement ; GO:0007018 | inferred from sequence or structural similarity <newline> dendrite morphogenesis ; GO:0048813 | inferred from mutant phenotype inferred from direct assay <newline> mitotic spindle organization ; GO:0007052 | inferred from mutant phenotype <newline> oogenesis ; GO:0048477 | inferred from mutant phenotype <newline> regulation of dendrite morphogenesis ; GO:…	chrX	3.104	1.10484e+07	2.794	1.10484e+07	---	---
dm	FBgn0262656	diminutive	cell competition in a multicellular organism ; GO:0035212 | inferred from mutant phenotype <newline> regulation of transcription, DNA-dependent ; GO:0006355 | inferred from direct assay <newline> cell proliferation ; GO:0008283 | inferred from expression pattern <newline> embryo development ending in birth or egg hatching ; GO:0009792 | inferred from expression pattern <newline> positive regulati…	chrX	3.144	3.2656e+06	2.539	3.26753e+06	---	---
DMAP1	FBgn0034537	DMAP1	negative regulation of transcription, DNA-dependent ; GO:0045892 | inferred from electronic annotation with InterPro:IPR008468 <newline> phagocytosis ; GO:0006909 | inferred from mutant phenotype <newline> histone H2A acetylation ; GO:0043968 | inferred from electronic annotation with InterPro:IPR027109 <newline> histone H4 acetylation ; GO:0043967 | inferred from electronic annotation with Inter…	chr2R	2.69	1.6532e+07	2.66	1.65319e+07	---	---
dmGlut	FBgn0010497	Dietary and metabolic glutamate transporter	mitochondrion organization ; GO:0007005 | inferred from genetic interaction with SelD inferred from mutant phenotype <newline> glutamine metabolic process ; GO:0006541 | inferred from genetic interaction with SelD inferred from mutant phenotype <newline> sodium-dependent phosphate transport ; GO:0044341 | NOT inferred from direct assay <newline> L-glutamate import ; GO:0051938 | inferred from dir…	chr2L	---	---	3.025	12026859	4.82	12026969
DNA-ligI	FBgn0262619	DNA ligase I	DNA recombination ; GO:0006310 | inferred from electronic annotation with InterPro:IPR000977, InterPro:IPR012308, InterPro:IPR012309, InterPro:IPR012310 <newline> DNA ligation involved in DNA repair ; GO:0051103 | inferred from electronic annotation with InterPro:IPR016059 <newline> DNA replication ; GO:0006260 | inferred from electronic annotation with InterPro:IPR000977	chr2R	3.948	19782430	3.49	19782430	4.012	1.97825e+07
DNApol-alpha60	FBgn0259676	DNA polymerase alpha 60kD	DNA replication ; GO:0006260 | inferred from direct assay <newline> DNA-dependent DNA replication ; GO:0006261 | traceable author statement <newline> DNA replication ; GO:0006260 | non-traceable author statement <newline> DNA replication, synthesis of RNA primer ; GO:0006269 | inferred from electronic annotation with InterPro:IPR007238 <newline> mitotic cell cycle ; GO:0000278 | inferred from mut…	chr3L	3.128	20347722	2.767	20347722	---	---
DNApol-gamma35	FBgn0004407	DNA polymerase gamma 35kD	mitochondrial genome maintenance ; GO:0000002 | inferred from mutant phenotype <newline> mitochondrion organization ; GO:0007005 | inferred from mutant phenotype <newline> DNA-dependent DNA replication ; GO:0006261 | inferred from physical interaction with tam <newline> mitochondrial DNA replication ; GO:0006264 | traceable author statement <newline> DNA-dependent DNA replication ; GO:0006261 | i…	chr2L	2.875	13836107	2.95	1.38362e+07	3.227	1.38383e+07
dnc	FBgn0000479	dunce	cyclic nucleotide metabolic process ; GO:0009187 | non-traceable author statement <newline> cAMP-mediated signaling ; GO:0019933 | non-traceable author statement <newline> courtship behavior ; GO:0007619 | traceable author statement <newline> learning ; GO:0007612 | non-traceable author statement <newline> olfactory learning ; GO:0008355 | traceable author statement <newline> behavioral response …	chrX	4.707	3.21878e+06	4.766	3.21883e+06	5.037	3.21883e+06
dnr1	FBgn0260866	defense repressor 1	immune response ; GO:0006955 | inferred from mutant phenotype <newline> negative regulation of biosynthetic process of antibacterial peptides active against Gram-negative bacteria ; GO:0002814 | inferred from mutant phenotype <newline> sleep ; GO:0030431 | inferred from mutant phenotype <newline> imaginal disc-derived wing morphogenesis ; GO:0007476 | inferred from mutant phenotype	chr2R	3.171	1.84755e+07	3.002	18478384	3.448	18478384
dome	FBgn0043903	domeless	JAK-STAT cascade ; GO:0007259 | non-traceable author statement <newline> JAK-STAT cascade ; GO:0007259 | inferred from genetic interaction with Stat92E AND inferred from genetic interaction with os <newline> blastoderm segmentation ; GO:0007350 | inferred from mutant phenotype <newline> open tracheal system development ; GO:0007424 | inferred from mutant phenotype <newline> JAK-STAT cascade ; GO:…	chrX	3.365	19574480	---	---	3.817	19574815
DOR	FBgn0035542	-	regulation of autophagy ; GO:0010506 | inferred from mutant phenotype <newline> ecdysone receptor-mediated signaling pathway ; GO:0035076 | inferred from mutant phenotype <newline> positive regulation of transcription from RNA polymerase II promoter ; GO:0045944 | inferred from direct assay	chr3L	2.888	4413124	2.437	4413149	---	---
Dp	FBgn0011763	DP transcription factor	dorsal/ventral axis specification, ovarian follicular epithelium ; GO:0008069 | inferred from mutant phenotype <newline> positive regulation of nurse cell apoptotic process ; GO:0045850 | inferred from mutant phenotype <newline> eggshell chorion gene amplification ; GO:0007307 | traceable author statement <newline> endomitotic cell cycle ; GO:0007113 | traceable author statement <newline> nurse c…	chr2L	3.19	4476321	3.216	9.12041e+06	3.734	9.12035e+06
Dp1	FBgn0027835	Dodeca-satellite-binding protein 1	chromosome condensation ; GO:0030261 | inferred from mutant phenotype <newline> chromosome segregation ; GO:0007059 | inferred from mutant phenotype <newline> heterochromatin assembly ; GO:0031507 | inferred from direct assay <newline> positive regulation of translation ; GO:0045727 | inferred from direct assay	chr2R	3.595	14301601	2.894	14301601	---	---
Drat	FBgn0033188	Death resistor Adh domain containing target	response to hypoxia ; GO:0001666 | inferred from mutant phenotype inferred from expression pattern <newline> cellular response to ethanol ; GO:0071361 | inferred from mutant phenotype <newline> oxidation-reduction process ; GO:0055114 | inferred from electronic annotation with InterPro:IPR002085	chr2R	2.681	3421530	2.638	3421530	3.929	3415865
Drip	FBgn0015872	Drip	water transport ; GO:0006833 | non-traceable author statement <newline> water transport ; GO:0006833 | inferred from sequence or structural similarity with UniProtKB:P55087 <newline> water homeostasis ; GO:0030104 | inferred from sequence or structural similarity with UniProtKB:P55088 <newline> water transport ; GO:0006833 | inferred from direct assay <newline> transmembrane transport ; GO:005508…	chr2R	3.517	7309753	---	---	4.394	7309753
drpr	FBgn0027594	draper	cell adhesion ; GO:0007155 | inferred from sequence or structural similarity <newline> larval locomotory behavior ; GO:0008345 | inferred from mutant phenotype <newline> phagocytosis ; GO:0006909 | inferred from mutant phenotype <newline> phagocytosis ; GO:0006909 | traceable author statement <newline> cell competition in a multicellular organism ; GO:0035212 | inferred from mutant phenotype <new…	chr3L	2.888	1726093	2.966	1.72618e+06	4.11	1727138
Drsl3	FBgn0052283	Drosomycin-like 3	defense response ; GO:0006952 | non-traceable author statement <newline> defense response to fungus ; GO:0050832 | inferred from direct assay <newline> defense response to fungus ; GO:0050832 | inferred from sequence or structural similarity with Drs	chr3L	2.949	3.32005e+06	2.651	3.32005e+06	---	---
Drsl4	FBgn0052282	Drosomycin-like 4	defense response ; GO:0006952 | non-traceable author statement <newline> defense response ; GO:0006952 | inferred from sequence or structural similarity with Drs <newline> defense response to fungus ; GO:0050832 | inferred from direct assay <newline> defense response to fungus ; GO:0050832 | inferred from sequence or structural similarity with Drs	chr3L	2.949	3.32005e+06	2.651	3.32005e+06	---	---
Drsl5	FBgn0035434	Drosomycin-like 5	defense response ; GO:0006952 | non-traceable author statement <newline> defense response to fungus ; GO:0050832 | inferred from direct assay <newline> defense response to fungus ; GO:0050832 | inferred from sequence or structural similarity with Drs	chr3L	2.949	3.32005e+06	2.651	3.32005e+06	3.266	3322226
dsd	FBgn0039528	distracted	synaptic target recognition ; GO:0008039 | inferred from mutant phenotype	chr3R	2.99	2.34317e+07	2.987	2.34319e+07	---	---
dsx	FBgn0000504	doublesex	imaginal disc-derived female genitalia development ; GO:0007486 | inferred from genetic interaction with tra2 <newline> genital disc development ; GO:0035215 | inferred from mutant phenotype <newline> imaginal disc-derived male genitalia development ; GO:0007485 | inferred from genetic interaction with tra2 <newline> negative regulation of transcription, DNA-dependent ; GO:0045892 | non-traceable…	chr3R	2.875	3791457	2.54	3.77034e+06	4.431	3.79159e+06
dUTPase	FBgn0250837	Deoxyuridine triphosphatase	dUTP metabolic process ; GO:0046080 | inferred from electronic annotation with InterPro:IPR008180, InterPro:IPR008181	chr2L	---	---	3.163	11012410	3.775	1.10135e+07
Dyb	FBgn0033739	Dystrobrevin-like	-	chr2R	2.736	8.32637e+06	2.738	8326405	---	---
dyl	FBgn0066365	dusky-like	regulation of embryonic cell shape ; GO:0016476 | inferred from mutant phenotype <newline> cell-matrix adhesion ; GO:0007160 | inferred from mutant phenotype <newline> actin filament organization ; GO:0007015 | inferred from mutant phenotype <newline> apical constriction ; GO:0003383 | inferred from mutant phenotype	chr3L	---	---	2.399	4294100	3.131	4.29408e+06
Dyrk2	FBgn0016930	Dual-specificity tyrosine phosphorylation-regulated kinase 2	protein phosphorylation ; GO:0006468 | non-traceable author statement <newline> protein phosphorylation ; GO:0006468 | inferred from direct assay <newline> olfactory behavior ; GO:0042048 | inferred from mutant phenotype <newline> sensory perception of smell ; GO:0007608 | inferred from mutant phenotype <newline> response to light stimulus ; GO:0009416 | inferred from mutant phenotype	chr2L	3.324	1.42307e+07	2.996	1.42307e+07	4.457	14229991
Dysb	FBgn0036819	Dysbindin ortholog (H. sapiens)	regulation of synaptic plasticity ; GO:0048167 | inferred from mutant phenotype <newline> positive regulation of synaptic transmission, glutamatergic ; GO:0051968 | inferred from mutant phenotype <newline> negative regulation of dopamine metabolic process ; GO:0045963 | inferred from direct assay inferred from genetic interaction with e <newline> short-term memory ; GO:0007614 | inferred from mut…	chr3L	3.051	1.88557e+07	3.078	18855682	3.178	18855682
e	FBgn0000527	ebony	amino acid adenylylation by nonribosomal peptide synthase ; GO:0043042 | inferred from direct assay <newline> dopamine metabolic process ; GO:0042417 | inferred from direct assay <newline> histamine metabolic process ; GO:0001692 | inferred from mutant phenotype <newline> chitin-based cuticle sclerotization ; GO:0007593 | inferred from mutant phenotype <newline> circadian rhythm ; GO:0007623 | no…	chr3R	2.876	17066095	3.266	1.70668e+07	4.93	17066810
E(spl)malpha-BFM	FBgn0002732	Enhancer of split malpha, Bearded family member	Notch signaling pathway ; GO:0007219 | inferred from mutant phenotype <newline> cell fate specification ; GO:0001708 | inferred from mutant phenotype <newline> sensory organ development ; GO:0007423 | inferred from mutant phenotype <newline> Notch signaling pathway ; GO:0007219 | non-traceable author statement	chr3R	2.964	21835741	2.628	2.18357e+07	3.847	21837516
E(spl)mbeta-HLH	FBgn0002733	Enhancer of split mbeta, helix-loop-helix	negative regulation of transcription, DNA-dependent ; GO:0045892 | non-traceable author statement <newline> negative regulation of transcription from RNA polymerase II promoter ; GO:0000122 | inferred from sequence or structural similarity with MGD:Hes1; MGI:MGI:104853 <newline> Notch signaling pathway ; GO:0007219 | non-traceable author statement <newline> nervous system development ; GO:0007399…	chr3R	2.964	21835741	2.628	2.18357e+07	---	---
e(y)3	FBgn0087008	enhancer of yellow 3	gene silencing ; GO:0016458 | inferred from mutant phenotype <newline> negative regulation of transcription, DNA-dependent ; GO:0045892 | inferred from mutant phenotype <newline> positive regulation of transcription, DNA-dependent ; GO:0045893 | inferred from mutant phenotype <newline> oogenesis ; GO:0048477 | inferred from mutant phenotype <newline> imaginal disc-derived leg morphogenesis ; GO:0…	chrX	3.369	19532813	2.627	19527593	---	---
Eaf	FBgn0033166	ELL-associated factor	regulation of DNA-dependent transcription in response to stress ; GO:0043620 | inferred from mutant phenotype <newline> wound healing ; GO:0042060 | inferred from mutant phenotype	chr2R	3.373	3.29509e+06	3.172	3.29514e+06	4.305	3.28491e+06
eas	FBgn0000536	easily shocked	brain development ; GO:0007420 | inferred from mutant phenotype <newline> long-term memory ; GO:0007616 | traceable author statement <newline> mushroom body development ; GO:0016319 | traceable author statement <newline> associative learning ; GO:0008306 | traceable author statement <newline> habituation ; GO:0046959 | traceable author statement <newline> mushroom body development ; GO:0016319 | …	chrX	2.76	16172676	3.907	1.61742e+07	4.266	1.61743e+07
EcR	FBgn0000546	Ecdysone receptor	spermatid development ; GO:0007286 | inferred from mutant phenotype <newline> sperm individualization ; GO:0007291 | inferred from mutant phenotype <newline> cell adhesion ; GO:0007155 | inferred from mutant phenotype <newline> regulation of transcription from RNA polymerase II promoter ; GO:0006357 | inferred from mutant phenotype <newline> imaginal disc-derived wing morphogenesis ; GO:0007476 |…	chr2R	2.887	2019719	---	---	4.521	2031841
Ect4	FBgn0262579	Ectoderm-expressed 4	signal transduction ; GO:0007165 | inferred from electronic annotation with InterPro:IPR000157 <newline> regulation of neuron death ; GO:1901214 | inferred from mutant phenotype	chr3L	3.075	8.08651e+06	2.555	8.08607e+06	4.389	8088691
Edc3	FBgn0036735	Enhancer of decapping 3	-	chr3L	3.358	17525864	2.807	17519184	---	---
Efhc1.1	FBgn0030691	EFHC1 homologue 1	synaptic growth at neuromuscular junction ; GO:0051124 | inferred from mutant phenotype <newline> regulation of dendrite morphogenesis ; GO:0048814 | inferred from mutant phenotype	chrX	3.268	15681739	2.902	15682489	---	---
Efhc1.2	FBgn0034487	EFHC1 homologue 2	cilium assembly ; GO:0042384 | inferred from sequence model	chr2R	3.1	16132358	2.908	1.61323e+07	---	---
Egfr	FBgn0003731	Epidermal growth factor receptor	dorsal appendage formation ; GO:0046843 | inferred from mutant phenotype <newline> border follicle cell migration ; GO:0007298 | inferred from genetic interaction with Cbl inferred from genetic interaction with Pvr <newline> maternal determination of dorsal/ventral axis, ovarian follicular epithelium, soma encoded ; GO:0008071 | inferred from mutant phenotype <newline> germ-band shortening ; GO:0…	chr2R	3.333	1.7412e+07	2.806	17412014	---	---
egh	FBgn0001404	egghead	border follicle cell migration ; GO:0007298 | inferred from mutant phenotype <newline> germarium-derived egg chamber formation ; GO:0007293 | inferred from mutant phenotype <newline> ovarian follicle cell-cell adhesion ; GO:0007299 | inferred from mutant phenotype <newline> maintenance of polarity of follicular epithelium ; GO:0042248 | inferred from mutant phenotype <newline> morphogenesis of fo…	chrX	3.741	2.48752e+06	3.405	2.48559e+06	3.374	2.48752e+06
egl	FBgn0000562	egalitarian	intracellular mRNA localization ; GO:0008298 | inferred from mutant phenotype <newline> germarium-derived oocyte fate determination ; GO:0007294 | traceable author statement <newline> oocyte microtubule cytoskeleton organization ; GO:0016325 | traceable author statement <newline> intracellular mRNA localization ; GO:0008298 | traceable author statement <newline> germarium-derived oocyte fate dete…	chr2R	3.175	19633520	3.149	19633545	3.536	19633520
Ehbp1	FBgn0034180	Eps15 homology domain containing protein-binding protein 1	positive regulation of Notch signaling pathway ; GO:0045747 | inferred from mutant phenotype <newline> sensory organ precursor cell division ; GO:0045035 | inferred from mutant phenotype	chr2R	3.948	1.28954e+07	---	---	4.421	1.28956e+07
eIF-1A	FBgn0026250	Eukaryotic initiation factor 1A	translation ; GO:0006412 | inferred from sequence or structural similarity <newline> translation ; GO:0006412 | inferred from sequence or structural similarity with HGNC_gene:EIF1AX; HGNC:3250; OMIM:300186 <newline> translational initiation ; GO:0006413 | non-traceable author statement <newline> translational initiation ; GO:0006413 | inferred from sequence or structural similarity <newline> smoo…	chr3R	3.484	14101129	3.156	1.41012e+07	4.705	14105774
eIF3-S9	FBgn0034237	eIF3-S9	translational initiation ; GO:0006413 | inferred from sequence or structural similarity <newline> translational initiation ; GO:0006413 | inferred from electronic annotation with InterPro:IPR011400	chr2R	2.725	13431694	2.491	1.34318e+07	---	---
eIF-4a	FBgn0001942	Eukaryotic initiation factor 4a	dorsal/ventral axis specification ; GO:0009950 | inferred from mutant phenotype <newline> translational initiation ; GO:0006413 | inferred from sequence or structural similarity with SGD_LOCUS:TIF1; SGD:S0001767 <newline> translational initiation ; GO:0006413 | non-traceable author statement <newline> imaginal disc growth ; GO:0007446 | traceable author statement <newline> instar larval developme…	chr2L	2.955	5.9883e+06	2.736	5.98717e+06	4.607	5989593
eIF-4E	FBgn0015218	Eukaryotic initiation factor 4E	translation ; GO:0006412 | inferred from sequence or structural similarity with HGNC_gene:EIF4E; HGNC:3287; OMIM:133440 AND inferred from sequence or structural similarity with MGD:Eif4e; MGI:MGI:95305 <newline> RNA metabolic process ; GO:0016070 | inferred from direct assay <newline> translational initiation ; GO:0006413 | inferred from direct assay <newline> translation ; GO:0006412 | non-trace…	chr3L	3.568	9389957	3.375	9.39007e+06	3.551	9.38932e+06
eIF4G	FBgn0023213	eukaryotic translation initiation factor 4G	translational initiation ; GO:0006413 | inferred from sequence or structural similarity <newline> mitotic spindle elongation ; GO:0000022 | inferred from mutant phenotype <newline> mitotic spindle organization ; GO:0007052 | inferred from mutant phenotype <newline> G1/S transition of mitotic cell cycle ; GO:0000082 | inferred from mutant phenotype <newline> translation ; GO:0006412 | inferred fro…	chr4	---	---	3.897	942984	3.227	943560
Eip63F-1	FBgn0004910	Ecdysone-induced protein 63F 1	autophagic cell death ; GO:0048102 | inferred from expression pattern <newline> salivary gland cell autophagic cell death ; GO:0035071 | inferred from expression pattern	chr3L	3.921	3929564	3.981	3.9296e+06	4.269	3929509
Eip63F-2	FBgn0004911	Ecdysone-induced protein 63F 2	biological_process ; GO:0008150 | no biological data available	chr3L	3.921	3929564	3.981	3.9296e+06	4.269	3929509
Eip71CD	FBgn0000565	Ecdysone-induced protein 28/29kD	sulfur amino acid metabolic process ; GO:0000096 | non-traceable author statement <newline> autophagic cell death ; GO:0048102 | inferred from expression pattern <newline> salivary gland cell autophagic cell death ; GO:0035071 | inferred from expression pattern <newline> response to oxidative stress ; GO:0006979 | inferred from mutant phenotype <newline> cellular response to oxidative stress ; GO…	chr3L	2.903	15508689	---	---	4.325	15508689
Eip74EF	FBgn0000567	Ecdysone-induced protein 74EF	salivary gland cell autophagic cell death ; GO:0035071 | non-traceable author statement <newline> salivary gland cell autophagic cell death ; GO:0035071 | inferred from mutant phenotype <newline> autophagy ; GO:0006914 | inferred from mutant phenotype <newline> cell death ; GO:0008219 | traceable author statement <newline> regulation of development, heterochronic ; GO:0040034 | traceable author s…	chr3L	---	---	3.787	17606004	3.174	1.76176e+07
Eip75B	FBgn0000568	Ecdysone-induced protein 75B	ecdysis, chitin-based cuticle ; GO:0018990 | inferred from mutant phenotype <newline> molting cycle, chitin-based cuticle ; GO:0007591 | inferred from mutant phenotype <newline> regulation of ecdysteroid metabolic process ; GO:0007553 | inferred from mutant phenotype <newline> antimicrobial humoral response ; GO:0019730 | inferred from mutant phenotype <newline> molting cycle, chitin-based cuticl…	chr3L	---	---	2.648	1.79879e+07	4.413	1.79445e+07
Eip93F	FBgn0264490	Ecdysone-induced protein 93F	positive regulation of transcription from RNA polymerase II promoter ; GO:0045944 | inferred from mutant phenotype <newline> cellular response to ecdysone ; GO:0071390 | inferred from mutant phenotype <newline> regulation of transcription, DNA-dependent ; GO:0006355 | non-traceable author statement <newline> autophagic cell death ; GO:0048102 | inferred from expression pattern <newline> salivary …	chr3R	2.633	17802875	---	---	3.436	17834272
Elf	FBgn0020443	Ef1alpha-like factor	translational termination ; GO:0006415 | inferred from sequence or structural similarity with SGD_LOCUS:SUP35; SGD:S0002579 <newline> translational termination ; GO:0006415 | non-traceable author statement <newline> translational termination ; GO:0006415 | inferred from sequence or structural similarity <newline> translational termination ; GO:0006415 | inferred from mutant phenotype	chr2L	---	---	3.251	12445218	3.492	12445843
elm	FBgn0037358	ethanol sensitive with low memory	-	chr3R	2.782	1479856	2.673	1485196	---	---
Elp2	FBgn0033540	Elongator complex protein 2	transcription elongation from RNA polymerase II promoter ; GO:0006368 | inferred from sequence or structural similarity with UniProtKB:Q16186 <newline> proteasome assembly ; GO:0043248 | inferred from sequence or structural similarity with UniProtKB:Q16186	chr2R	4.467	6533263	3.994	6533263	4.387	6533263
ena	FBgn0000578	enabled	dendrite morphogenesis ; GO:0048813 | inferred from mutant phenotype <newline> axon guidance ; GO:0007411 | inferred from genetic interaction with robo <newline> axonogenesis ; GO:0007409 | inferred from mutant phenotype <newline> actin filament organization ; GO:0007015 | inferred from mutant phenotype <newline> regulation of cell shape ; GO:0008360 | inferred from mutant phenotype <newline> axo…	chr2R	---	---	3.056	15024961	3.486	1.5025e+07
enc	FBgn0004875	encore	cystoblast division ; GO:0007282 | inferred from mutant phenotype <newline> germarium-derived egg chamber formation ; GO:0007293 | inferred from mutant phenotype <newline> germarium-derived oocyte fate determination ; GO:0007294 | inferred from mutant phenotype <newline> oocyte dorsal/ventral axis specification ; GO:0007310 | traceable author statement <newline> regulation of pole plasm oskar mRN…	chr3L	2.675	3.81514e+06	---	---	4.353	3818305
endoB	FBgn0034433	endophilin B	cellular membrane organization ; GO:0016044 | non-traceable author statement <newline> membrane tubulation ; GO:0097320 | inferred from sequence or structural similarity with endoA	chr2R	---	---	3.543	15195318	3.499	1.51954e+07
EndoGI	FBgn0028515	Endonuclease G inhibitor	negative regulation of endoribonuclease activity ; GO:0060702 | inferred from direct assay <newline> positive regulation of Notch signaling pathway ; GO:0045747 | inferred from mutant phenotype <newline> motor neuron axon guidance ; GO:0008045 | inferred from mutant phenotype	chr2L	---	---	2.761	16256440	4.938	1.62599e+07
Eno	FBgn0000579	Enolase	glycolysis ; GO:0006096 | non-traceable author statement <newline> glycolysis ; GO:0006096 | inferred from electronic annotation with InterPro:IPR000941, InterPro:IPR020809, InterPro:IPR020810, InterPro:IPR020811	chr2L	2.821	1723568	2.387	1.7206e+06	---	---
ens	FBgn0264693	ensconsin	regulation of microtubule motor activity ; GO:2000574 | inferred from direct assay <newline> regulation of microtubule-based movement ; GO:0060632 | inferred from mutant phenotype inferred from direct assay <newline> establishment of nucleus localization ; GO:0040023 | inferred from mutant phenotype <newline> skeletal muscle fiber development ; GO:0048741 | inferred from mutant phenotype <newline…	chr3L	2.972	4122997	3.126	4.13265e+06	3.467	4132622
Ent2	FBgn0263916	Equilibrative nucleoside transporter 2	associative learning ; GO:0008306 | inferred from mutant phenotype <newline> nucleoside transport ; GO:0015858 | inferred from sequence or structural similarity with HGNC_gene:SLC29A2; HGNC:11004 inferred from sequence or structural similarity with HGNC_gene:SLC29A1; HGNC:11003 <newline> synaptic transmission ; GO:0007268 | inferred from mutant phenotype <newline> negative regulation of calcium i…	chr2L	4.382	6561480	4.084	6561480	4.449	6.56148e+06
Epac	FBgn0085421	Exchange protein directly activated by cAMP ortholog (H. sapiens)	regulation of protein phosphorylation ; GO:0001932 | inferred from electronic annotation with InterPro:IPR002373 <newline> regulation of Rap protein signal transduction ; GO:0032487 | inferred from genetic interaction with R	chr2R	3.209	2668332	2.717	2668332	4.164	2.66992e+06
eRF1	FBgn0036974	eukaryotic release factor 1	translational termination ; GO:0006415 | inferred from sequence or structural similarity <newline> autophagic cell death ; GO:0048102 | inferred from expression pattern <newline> salivary gland cell autophagic cell death ; GO:0035071 | inferred from expression pattern <newline> translational termination ; GO:0006415 | inferred from mutant phenotype <newline> smoothened signaling pathway ; GO:0007…	chr3L	3.128	20347722	2.767	20347722	---	---
Ero1L	FBgn0261274	Endoplasmic reticulum oxidoreductin-1-like	chaperone mediated protein folding requiring cofactor ; GO:0051085 | inferred from sequence or structural similarity with UniProtKB:Q96HE7 <newline> oxidation-reduction process ; GO:0055114 | inferred from electronic annotation with InterPro:IPR007266	chr3L	3.382	4171510	3.095	4.17154e+06	---	---
escl	FBgn0032391	escl	histone H3-K27 methylation ; GO:0070734 | inferred from genetic interaction with esc	chr2L	3.081	11997014	2.932	1.1997e+07	---	---
Est-Q	FBgn0037090	Esterase Q	-	chr3L	3.163	2.14952e+07	2.915	21495192	---	---
Esyt2	FBgn0266758	Extended synaptotagmin-like protein 2 ortholog (H. sapiens)	intracellular transport ; GO:0046907 | inferred from sequence model <newline> synaptic vesicle exocytosis ; GO:0016079 | inferred from sequence or structural similarity	chr3R	---	---	3.527	2.03849e+07	4.121	20383830
et	FBgn0031055	eye transformer	negative regulation of tyrosine phosphorylation of STAT protein ; GO:0042532 | inferred from mutant phenotype <newline> defense response to bacterium ; GO:0042742 | inferred from mutant phenotype <newline> negative regulation of JAK-STAT cascade ; GO:0046426 | inferred from direct assay	chrX	3.365	19574480	3.031	19561835	3.817	19574815
ETHR	FBgn0038874	ETHR	G-protein coupled receptor signaling pathway ; GO:0007186 | inferred from sequence or structural similarity with TkR86C <newline> G-protein coupled receptor signaling pathway ; GO:0007186 | inferred from sequence or structural similarity <newline> G-protein coupled receptor signaling pathway ; GO:0007186 | non-traceable author statement <newline> neurogenesis ; GO:0022008 | inferred from mutant p…	chr3R	3.01	17073105	---	---	4.458	1.70734e+07
Ets96B	FBgn0039225	Ets96B	regulation of transcription, DNA-dependent ; GO:0006355 | inferred from sequence or structural similarity with UniProtKB:P41161	chr3R	3.451	20612603	2.896	20612603	---	---
Evi5	FBgn0262740	Ecotropic viral integration site 5 ortholog (H. sapiens)	border follicle cell migration ; GO:0007298 | inferred from mutant phenotype <newline> regulation of Rab GTPase activity ; GO:0032313 | inferred from direct assay <newline> regulation of Rab GTPase activity ; GO:0032313 | inferred from sequence or structural similarity with Evi5	chrX	4.721	11325411	4.266	11325441	4.807	11325411
ex	FBgn0004583	expanded	negative regulation of imaginal disc growth ; GO:0045571 | traceable author statement <newline> imaginal disc development ; GO:0007444 | non-traceable author statement <newline> regulation of cell proliferation ; GO:0042127 | non-traceable author statement <newline> signal transduction ; GO:0007165 | non-traceable author statement <newline> regulation of growth ; GO:0040008 | inferred from geneti…	chr2L	2.896	428648	2.84	426203	3.309	426233
Exn	FBgn0261547	Ephexin	regulation of neurotransmitter secretion ; GO:0046928 | inferred from genetic interaction with cac, GluRIIA <newline> imaginal disc-derived leg morphogenesis ; GO:0007480 | inferred from mutant phenotype <newline> melanotic encapsulation of foreign target ; GO:0035011 | inferred from mutant phenotype <newline> positive regulation of Rho protein signal transduction ; GO:0035025 | inferred from seq…	chr3L	2.844	16982139	2.728	1.69822e+07	---	---
eya	FBgn0000320	eyes absent	eye-antennal disc morphogenesis ; GO:0007455 | inferred from mutant phenotype <newline> gonad development ; GO:0008406 | non-traceable author statement <newline> Bolwig's organ morphogenesis ; GO:0001746 | inferred from mutant phenotype <newline> negative regulation of cell fate specification ; GO:0009996 | inferred from mutant phenotype <newline> spermatogenesis ; GO:0007283 | inferred from muta…	chr2L	---	---	2.499	6550200	4.386	6.52745e+06
fab1	FBgn0028741	-	phosphatidylinositol phosphorylation ; GO:0046854 | inferred from mutant phenotype <newline> endosome to lysosome transport ; GO:0008333 | inferred from mutant phenotype <newline> phosphorylation ; GO:0016310 | non-traceable author statement <newline> intracellular signal transduction ; GO:0035556 | inferred from sequence or structural similarity with UniProtKB:Q9Z1T6 <newline> cellular protein m…	chr2R	3.807	1.36574e+07	3.361	1.36574e+07	3.527	1.36574e+07
fabp	FBgn0037913	fatty acid bindin protein	long-term memory ; GO:0007616 | inferred from mutant phenotype <newline> transport ; GO:0006810 | inferred from electronic annotation with InterPro:IPR000463	chr3R	---	---	2.328	7392443	4.5	7387243
Fak	FBgn0020440	Focal adhesion kinase	integrin-mediated signaling pathway ; GO:0007229 | inferred from sequence or structural similarity <newline> cytoskeletal anchoring at plasma membrane ; GO:0007016 | inferred from sequence or structural similarity <newline> protein phosphorylation ; GO:0006468 | non-traceable author statement <newline> regulation of cell shape ; GO:0008360 | inferred from mutant phenotype <newline> signal complex…	chr2R	2.725	1.53248e+07	3.013	15324731	3.511	15324711
Fancl	FBgn0037781	Fancl	protein monoubiquitination ; GO:0006513 | inferred from mutant phenotype <newline> DNA repair ; GO:0006281 | inferred from mutant phenotype	chr3R	---	---	2.924	5879319	3.314	5879539
fbl	FBgn0011205	fumble	spermatogenesis ; GO:0007283 | inferred from mutant phenotype <newline> chromosome segregation ; GO:0007059 | inferred from mutant phenotype <newline> cytokinesis ; GO:0000910 | inferred from mutant phenotype <newline> meiosis ; GO:0007126 | inferred from mutant phenotype <newline> cellular membrane organization ; GO:0016044 | inferred from expression pattern <newline> mitosis ; GO:0007067 | infe…	chr3L	3.119	20380837	3.054	2.03795e+07	4.853	20384927
fbl6	FBgn0033609	-	positive regulation of protein ubiquitination involved in ubiquitin-dependent protein catabolic process ; GO:2000060 | inferred from direct assay <newline> regulation of protein stability ; GO:0031647 | inferred from direct assay	chr2R	2.636	7176268	2.795	7.1771e+06	---	---
fd102C	FBgn0039937	forkhead domain 102C	tissue development ; GO:0009888 | inferred from biological aspect of ancestor with PANTHER:PTN000215025 <newline> regulation of sequence-specific DNA binding transcription factor activity ; GO:0051090 | inferred from biological aspect of ancestor with PANTHER:PTN000215024 <newline> negative regulation of transcription from RNA polymerase II promoter ; GO:0000122 | inferred from biological aspect …	chr4	---	---	2.458	853934	3.765	854074
Fer3	FBgn0037937	48 related 3	regulation of transcription, DNA-dependent ; GO:0006355 | inferred from sequence or structural similarity with twi	chr3R	2.927	7513912	2.477	7513912	3.987	7.51413e+06
Fer3HCH	FBgn0030449	Ferritin 3 heavy chain homologue	cellular response to iron ion starvation ; GO:0010106 | inferred from mutant phenotype <newline> cellular iron ion homeostasis ; GO:0006879 | inferred from sequence or structural similarity with NCBI_gi:4503795 <newline> iron ion transport ; GO:0006826 | inferred from electronic annotation with InterPro:IPR001519 <newline> positive regulation of JAK-STAT cascade ; GO:0046427 | inferred from mutan…	chrX	2.876	1.29973e+07	---	---	4.111	13003765
fig	FBgn0039694	fos intronic gene	biological_process ; GO:0008150 | no biological data available	chr3R	3.203	25602118	3.146	25602208	3.281	2.56082e+07
Fkbp14	FBgn0010470	FK506-binding protein 14 ortholog	inter-male aggressive behavior ; GO:0002121 | inferred from mutant phenotype <newline> protein folding ; GO:0006457 | inferred from electronic annotation with InterPro:IPR001179 <newline> imaginal disc-derived wing margin morphogenesis ; GO:0008587 | inferred from mutant phenotype <newline> regulation of Notch signaling pathway ; GO:0008593 | inferred from genetic interaction with Dl inferred fro…	chr2R	---	---	3.072	1.73798e+07	4.294	1.73799e+07
Flo-2	FBgn0264078	Flotillin-2	cell adhesion ; GO:0007155 | non-traceable author statement <newline> melanotic encapsulation of foreign target ; GO:0035011 | inferred from mutant phenotype	chrX	2.803	14800503	---	---	4.407	1.4828e+07
fog	FBgn0000719	folded gastrulation	terminal region determination ; GO:0007362 | inferred from genetic interaction with tor <newline> torso signaling pathway ; GO:0008293 | inferred from genetic interaction with tor <newline> posterior midgut invagination ; GO:0007374 | inferred from mutant phenotype <newline> regulation of development, heterochronic ; GO:0040034 | inferred from mutant phenotype <newline> ventral furrow formation ;…	chrX	---	---	2.551	2.22395e+07	4.612	22256723
fok	FBgn0263773	fledgling of Klp38B	biological_process ; GO:0008150 | no biological data available	chr2L	2.932	20081462	3.029	2.00785e+07	5.556	2.00784e+07
for	FBgn0000721	foraging	larval feeding behavior ; GO:0030536 | inferred from mutant phenotype <newline> larval locomotory behavior ; GO:0008345 | inferred from mutant phenotype <newline> protein phosphorylation ; GO:0006468 | non-traceable author statement <newline> larval feeding behavior ; GO:0030536 | traceable author statement <newline> feeding behavior ; GO:0007631 | traceable author statement <newline> regulation …	chr2L	---	---	2.637	3617990	3.756	3.6341e+06
foxo	FBgn0038197	forkhead box, sub-group O	negative regulation of multicellular organism growth ; GO:0040015 | inferred from mutant phenotype <newline> negative regulation of cell proliferation ; GO:0008285 | inferred from mutant phenotype <newline> negative regulation of cell size ; GO:0045792 | inferred from mutant phenotype <newline> determination of adult lifespan ; GO:0008340 | inferred from mutant phenotype <newline> negative regula…	chr3R	2.695	9894346	---	---	5.077	9889641
fsd	FBgn0033813	fates-shifted	regulation of protein stability ; GO:0031647 | inferred from direct assay <newline> anterior/posterior pattern specification ; GO:0009952 | inferred from mutant phenotype	chr2R	3.543	9.11945e+06	3.216	9.12041e+06	3.734	9.12035e+06
ftz-f1	FBgn0001078	ftz transcription factor 1	periodic partitioning ; GO:0007365 | inferred from mutant phenotype <newline> salivary gland cell autophagic cell death ; GO:0035071 | non-traceable author statement <newline> response to ecdysone ; GO:0035075 | traceable author statement <newline> cell death ; GO:0008219 | traceable author statement <newline> response to hormone stimulus ; GO:0009725 | traceable author statement <newline> regula…	chr3L	2.655	18750462	3.964	1.87449e+07	4.374	18744367
fu	FBgn0001079	fused	smoothened signaling pathway ; GO:0007224 | inferred from mutant phenotype <newline> positive regulation of hh target transcription factor activity ; GO:0007228 | inferred from genetic interaction with hh AND inferred from mutant phenotype <newline> protein phosphorylation ; GO:0006468 | non-traceable author statement <newline> germarium-derived egg chamber formation ; GO:0007293 | inferred from …	chrX	3.152	1.85473e+07	3.296	18547246	---	---
Fuca	FBgn0036169	alpha-L-fucosidase	fucose metabolic process ; GO:0006004 | inferred from sequence or structural similarity with HGNC_gene:FUCA1; HGNC:4006; OMIM:230000 <newline> fucose metabolic process ; GO:0006004 | inferred from sequence or structural similarity with UniProtKB:P17164 <newline> glycoside catabolic process ; GO:0016139 | inferred from sequence or structural similarity <newline> glycoside catabolic process ; GO:00…	chr3L	2.84	1.15197e+07	2.422	11518786	---	---
FucT6	FBgn0030327	alpha1,6-fucosyltransferase	protein glycosylation ; GO:0006486 | inferred from sequence or structural similarity <newline> protein glycosylation in Golgi ; GO:0033578 | inferred from electronic annotation with InterPro:IPR015827	chrX	3.37	11600746	2.783	11600721	4.508	11600746
Fur1	FBgn0004509	Furin 1	proteolysis ; GO:0006508 | non-traceable author statement <newline> proteolysis ; GO:0006508 | inferred from electronic annotation with InterPro:IPR000209, InterPro:IPR002884 <newline> synaptic target recognition ; GO:0008039 | inferred from mutant phenotype <newline> protein processing ; GO:0016485 | inferred from biological aspect of ancestor with PANTHER:PTN000082856	chr3R	---	---	2.844	2.12784e+07	5.109	2.12788e+07
Fur2	FBgn0004598	Furin 2	proteolysis ; GO:0006508 | non-traceable author statement <newline> proteolysis ; GO:0006508 | inferred from electronic annotation with InterPro:IPR000209, InterPro:IPR002884 <newline> protein processing ; GO:0016485 | inferred from biological aspect of ancestor with PANTHER:PTN000082856	chrX	2.765	16278554	2.371	16279154	4.522	16278554
fwd	FBgn0004373	four wheel drive	male meiosis cytokinesis ; GO:0007112 | inferred from mutant phenotype <newline> male germline ring canal formation ; GO:0030726 | inferred from mutant phenotype <newline> phosphorylation ; GO:0016310 | non-traceable author statement <newline> meiosis I cytokinesis ; GO:0007110 | inferred from mutant phenotype <newline> meiosis II cytokinesis ; GO:0007111 | inferred from mutant phenotype <newline…	chr3L	3.043	311638	2.832	311610	---	---
fz2	FBgn0016797	frizzled 2	cellular component movement ; GO:0006928 | inferred from mutant phenotype <newline> female gonad development ; GO:0008585 | inferred from mutant phenotype <newline> chaeta morphogenesis ; GO:0008407 | inferred from mutant phenotype <newline> receptor-mediated endocytosis ; GO:0006898 | inferred from mutant phenotype <newline> signal transduction ; GO:0007165 | inferred from sequence or structural…	chr3L	2.893	19155328	---	---	3.674	19155328
fz3	FBgn0027343	frizzled 3	Wnt receptor signaling pathway ; GO:0016055 | inferred from sequence or structural similarity <newline> establishment or maintenance of cell polarity ; GO:0007163 | inferred from mutant phenotype <newline> signal transduction ; GO:0007165 | inferred from sequence or structural similarity <newline> Wnt receptor signaling pathway ; GO:0016055 | non-traceable author statement <newline> G-protein cou…	chrX	2.756	662814	2.583	662782	---	---
GABPI	FBgn0031495	beta4GalNAcTB pilot	ER to Golgi vesicle-mediated transport ; GO:0006888 | inferred from direct assay <newline> protein palmitoylation ; GO:0018345 | inferred from sequence or structural similarity with SGD_LOCUS:ERF2; SGD:S000004236	chr2L	3.771	3037459	3.651	3037409	3.231	3037409
Gal	FBgn0001089	beta galactosidase	carbohydrate metabolic process ; GO:0005975 | inferred from electronic annotation with InterPro:IPR001944, InterPro:IPR013781	chr2L	2.801	5.99908e+06	---	---	3.769	6.00301e+06
Gale	FBgn0035147	UDP-galactose 4'-epimerase	galactose metabolic process ; GO:0006012 | non-traceable author statement <newline> galactose metabolic process ; GO:0006012 | inferred from mutant phenotype <newline> cellular metabolic process ; GO:0044237 | inferred from electronic annotation with InterPro:IPR001509	chr3L	3.478	649283	3.18	649306	---	---
galectin	FBgn0031213	galectin	synaptic target recognition ; GO:0008039 | inferred from mutant phenotype	chr2L	2.959	73134	2.934	73134	3.205	73134
GalNAc-T2	FBgn0030930	UDP-N-acetyl-alpha-D-galactosamine:polypeptide N-acetylgalactosaminyltransferase 2	oligosaccharide biosynthetic process ; GO:0009312 | inferred from direct assay	chrX	3.553	18384002	3.531	18384062	3.964	18391807
Gapdh2	FBgn0001092	Glyceraldehyde 3 phosphate dehydrogenase 2	glycolysis ; GO:0006096 | inferred from expression pattern <newline> glycolysis ; GO:0006096 | non-traceable author statement <newline> oxidation-reduction process ; GO:0055114 | inferred from electronic annotation with InterPro:IPR006424, InterPro:IPR020828, InterPro:IPR020829, InterPro:IPR020830, InterPro:IPR020831	chrX	3.143	1.57622e+07	3.368	15761720	5.183	15761720
garz	FBgn0264560	gartenzwerg	regulation of ARF GTPase activity ; GO:0032312 | inferred from genetic interaction with Arf79F <newline> phagocytosis ; GO:0006909 | inferred from mutant phenotype <newline> lumen formation, open tracheal system ; GO:0035149 | inferred from direct assay <newline> secretion by cell ; GO:0032940 | inferred from direct assay <newline> cell morphogenesis ; GO:0000902 | inferred from mutant phenotype …	chr2R	---	---	2.829	8214117	4.285	8.21021e+06
GATAd	FBgn0032223	GATAd	regulation of transcription, DNA-dependent ; GO:0006355 | inferred from electronic annotation with InterPro:IPR000679, InterPro:IPR013088	chr2L	2.942	10339873	2.416	10340038	4.438	1.03394e+07
GATAe	FBgn0038391	GATAe	endoderm development ; GO:0007492 | non-traceable author statement <newline> antimicrobial humoral response ; GO:0019730 | inferred from mutant phenotype <newline> endoderm development ; GO:0007492 | inferred from mutant phenotype <newline> midgut development ; GO:0007494 | inferred from mutant phenotype <newline> negative regulation of gene expression ; GO:0010629 | inferred from mutant phenotyp…	chr3R	3.301	1.18363e+07	2.389	1.18343e+07	---	---
Gbeta13F	FBgn0001105	G protein beta-subunit 13F	actin filament organization ; GO:0007015 | inferred from mutant phenotype <newline> G-protein coupled receptor signaling pathway ; GO:0007186 | inferred from sequence or structural similarity with UniProtKB:O45040 <newline> G-protein coupled receptor signaling pathway ; GO:0007186 | non-traceable author statement <newline> apical protein localization ; GO:0045176 | traceable author statement <new…	chrX	---	---	3.368	15761720	5.183	15761720
gce	FBgn0261703	germ cell-expressed bHLH-PAS	regulation of transcription, DNA-dependent ; GO:0006355 | inferred from sequence or structural similarity with Met <newline> positive regulation of transcription from RNA polymerase II promoter ; GO:0045944 | inferred from mutant phenotype <newline> negative regulation of programmed cell death ; GO:0043069 | inferred from genetic interaction with Met <newline> signal transduction ; GO:0007165 | i…	chrX	3.887	15191755	4.823	15191755	3.931	1.5195e+07
gcl	FBgn0005695	germ cell-less	pole cell fate determination ; GO:0007278 | inferred from direct assay <newline> negative regulation of transcription from RNA polymerase III promoter ; GO:0016480 | inferred from mutant phenotype <newline> pole cell formation ; GO:0007279 | traceable author statement <newline> germ cell development ; GO:0007281 | non-traceable author statement <newline> pole cell fate determination ; GO:0007278 …	chr2R	3.746	4.60895e+06	3.391	4.60898e+06	3.925	4610163
Gclc	FBgn0040319	Glutamate-cysteine ligase catalytic subunit	glutathione biosynthetic process ; GO:0006750 | inferred from direct assay <newline> glutathione metabolic process ; GO:0006749 | inferred from direct assay <newline> response to DNA damage stimulus ; GO:0006974 | inferred from mutant phenotype <newline> glutathione biosynthetic process ; GO:0006750 | inferred from genetic interaction with SGD_LOCUS:GSH1; SGD:S000003637 inferred from sequence or …	chrX	3.248	8007074	---	---	4.489	7.99649e+06
gcm2	FBgn0019809	gcm2	glial cell differentiation ; GO:0010001 | inferred from genetic interaction with gcm AND inferred from mutant phenotype <newline> gliogenesis ; GO:0042063 | inferred from genetic interaction with gcm AND inferred from mutant phenotype <newline> crystal cell differentiation ; GO:0042688 | NOT inferred from mutant phenotype <newline> cell proliferation ; GO:0008283 | inferred from mutant phenotype …	chr2L	4.079	9613100	4.424	9613095	4.198	9.61439e+06
Gdh	FBgn0001098	Glutamate dehydrogenase	sperm storage ; GO:0046693 | NOT traceable author statement <newline> glutamate catabolic process to 2-oxoglutarate ; GO:0019551 | inferred from sequence or structural similarity with UniProtKB:P00367 AND inferred from sequence or structural similarity with UniProt:P49448 <newline> NADH oxidation ; GO:0006116 | inferred from direct assay <newline> glutamate metabolic process ; GO:0006536 | inferr…	chr3R	2.637	1.97645e+07	2.572	19764443	---	---
Gdi	FBgn0004868	GDP dissociation inhibitor	neurotransmitter secretion ; GO:0007269 | non-traceable author statement <newline> vesicle-mediated transport ; GO:0016192 | non-traceable author statement <newline> protein transport ; GO:0015031 | inferred from electronic annotation with InterPro:IPR000806	chr2L	---	---	2.976	9500154	4.146	9.4993e+06
gdl	FBgn0001099	gonadal	spermatogenesis ; GO:0007283 | non-traceable author statement <newline> oogenesis ; GO:0048477 | non-traceable author statement	chr3L	2.903	15508689	---	---	4.325	15508689
gdl-ORF39	FBgn0028377	gdl-ORF39	spermatogenesis ; GO:0007283 | non-traceable author statement	chr3L	2.903	15508689	---	---	4.325	15508689
gem	FBgn0050011	gemini	regulation of transcription, DNA-dependent ; GO:0006355 | inferred from sequence or structural similarity with MGD:Tcfcp2; MGI:MGI:98509	chr2R	3.244	6.01305e+06	3.028	6013019	4.463	6023634
geminin	FBgn0033081	geminin	negative regulation of DNA replication ; GO:0008156 | non-traceable author statement <newline> negative regulation of DNA replication ; GO:0008156 | inferred from direct assay AND inferred from mutant phenotype <newline> eggshell chorion gene amplification ; GO:0007307 | traceable author statement <newline> negative regulation of DNA replication ; GO:0008156 | traceable author statement <newline>…	chr2R	2.763	2.53917e+06	3.99	2537874	---	---
Gga	FBgn0030141	Golgi-localized, gamma-adaptin ear containing, ARF binding protein	post-Golgi vesicle-mediated transport ; GO:0006892 | inferred from sequence or structural similarity with UniProtKB:Q9UJY5, UniProt:Q9UJY4, UniProt:Q9NZ52 <newline> post-Golgi vesicle-mediated transport ; GO:0006892 | inferred from mutant phenotype <newline> intracellular protein transport ; GO:0006886 | inferred from electronic annotation with InterPro:IPR002014, InterPro:IPR004152, InterPro:IPR…	chrX	3.147	9491740	2.459	9492680	5.045	9.49158e+06
Ggt-1	FBgn0030932	gamma-glutamyl transpeptidase	glutathione metabolic process ; GO:0006749 | inferred from direct assay <newline> multicellular organism reproduction ; GO:0032504 | inferred from expression pattern	chrX	3.763	1.84051e+07	3.982	1.84034e+07	---	---
ghi	FBgn0266124	ghiberti	meiosis I cytokinesis ; GO:0007110 | inferred from mutant phenotype <newline> meiosis II cytokinesis ; GO:0007111 | inferred from mutant phenotype <newline> actomyosin contractile ring contraction ; GO:0000916 | inferred from mutant phenotype <newline> meiotic spindle stabilization ; GO:0043147 | inferred from mutant phenotype <newline> imaginal disc-derived wing morphogenesis ; GO:0007476 | infe…	chr3L	2.642	9440752	---	---	4.227	9445977
gig	FBgn0005198	gigas	negative regulation of cell growth ; GO:0030308 | inferred from genetic interaction with Tsc1 AND inferred from mutant phenotype <newline> negative regulation of cell proliferation ; GO:0008285 | inferred from genetic interaction with Tsc1 <newline> negative regulation of cell size ; GO:0045792 | inferred from genetic interaction with Tsc1 <newline> negative regulation of insulin receptor signali…	chr3L	3.004	20133882	---	---	4.611	2.01337e+07
Girdin	FBgn0035411	Girdin	positive regulation of cell size ; GO:0045793 | inferred from mutant phenotype <newline> actin filament organization ; GO:0007015 | inferred from mutant phenotype	chr3L	3.587	3179310	---	---	3.656	3.18508e+06
gish	FBgn0250823	gilgamesh	spermatogenesis ; GO:0007283 | inferred from mutant phenotype <newline> protein phosphorylation ; GO:0006468 | non-traceable author statement <newline> glial cell migration ; GO:0008347 | inferred from mutant phenotype <newline> Wnt receptor signaling pathway ; GO:0016055 | inferred from mutant phenotype <newline> protein phosphorylation ; GO:0006468 | inferred from direct assay <newline> olfacto…	chr3R	3.145	1.21315e+07	2.948	12131548	3.802	12119258
Git	FBgn0033539	G protein-coupled receptor kinase interacting ArfGAP	somatic muscle development ; GO:0007525 | inferred from mutant phenotype <newline> regulation of ARF GTPase activity ; GO:0032312 | inferred from electronic annotation with InterPro:IPR001164 <newline> regulation of ARF GTPase activity ; GO:0032312 | inferred from sequence model	chr2R	4.467	6533263	3.994	6533263	4.387	6533263
Gk	FBgn0035266	Glycerol kinase	glycerol-3-phosphate biosynthetic process ; GO:0046167 | inferred from mutant phenotype <newline> glycerol-3-phosphate biosynthetic process ; GO:0046167 | inferred from sequence or structural similarity with HGNC_gene:GK; HGNC:4289 <newline> carbohydrate metabolic process ; GO:0005975 | inferred from electronic annotation with InterPro:IPR018483, InterPro:IPR018484, InterPro:IPR018485	chr3L	3.351	1742268	2.794	1.74232e+06	3.44	1745788
GlcAT-S	FBgn0032135	GlcAT-S	glycoprotein biosynthetic process ; GO:0009101 | non-traceable author statement <newline> glycosphingolipid biosynthetic process ; GO:0006688 | non-traceable author statement <newline> proteoglycan biosynthetic process ; GO:0030166 | non-traceable author statement	chr2L	4.079	9613100	4.424	9613095	4.198	9.61439e+06
glec	FBgn0015229	gliolectin	heterophilic cell-cell adhesion ; GO:0007157 | inferred from mutant phenotype <newline> cell adhesion ; GO:0007155 | non-traceable author statement <newline> nervous system development ; GO:0007399 | non-traceable author statement <newline> nervous system development ; GO:0007399 | inferred from expression pattern AND inferred from mutant phenotype	chr3R	2.999	1.76791e+07	2.675	1.7679e+07	---	---
Glg1	FBgn0264561	Golgi complex-localized glycoprotein 1	biological_process ; GO:0008150 | no biological data available	chr3L	3.163	2.14952e+07	2.915	21495192	---	---
glo	FBgn0259139	glorund	regulation of translation ; GO:0006417 | inferred from mutant phenotype <newline> oogenesis ; GO:0048477 | inferred from mutant phenotype <newline> regulation of translation ; GO:0006417 | non-traceable author statement <newline> maternal specification of dorsal/ventral axis, oocyte, germ-line encoded ; GO:0007311 | inferred from mutant phenotype <newline> chromosome organization ; GO:0051276 | i…	chr3R	3.384	7637966	3.001	7637916	4.477	7.64069e+06
Glut4EF	FBgn0263097	Glucose transporter 4 enhancer factor	imaginal disc-derived wing morphogenesis ; GO:0007476 | inferred from mutant phenotype	chr3R	3.021	5780807	2.874	5.78196e+06	3.576	5781852
Gmap	FBgn0027287	Golgi microtubule-associated protein	protein targeting to Golgi ; GO:0000042 | inferred from electronic annotation with InterPro:IPR000237 <newline> Golgi organization ; GO:0007030 | inferred from mutant phenotype <newline> vesicle-mediated transport ; GO:0016192 | inferred from direct assay	chrX	2.753	1.53955e+07	2.762	1.53955e+07	3.321	15384351
Gmd	FBgn0031661	GDP-mannose 4,6-dehydratase	'de novo' GDP-L-fucose biosynthetic process ; GO:0042351 | inferred from sequence or structural similarity with HGNC_gene:GMDS; HGNC:4369; OMIM:602884 <newline> GDP-L-fucose biosynthetic process ; GO:0042350 | inferred from direct assay <newline> GDP-mannose metabolic process ; GO:0019673 | inferred from electronic annotation with InterPro:IPR006368 <newline> regulation of stem cell division ; GO…	chr2L	3.05	4981655	2.675	4981655	---	---
Gnf1	FBgn0004913	Germ line transcription factor 1	DNA replication ; GO:0006260 | non-traceable author statement <newline> neurogenesis ; GO:0022008 | inferred from mutant phenotype <newline> lateral inhibition ; GO:0046331 | inferred from mutant phenotype <newline> DNA replication ; GO:0006260 | inferred from electronic annotation with InterPro:IPR008921, InterPro:IPR012178, InterPro:IPR013725 <newline> dendrite morphogenesis ; GO:0048813 | infe…	chr3R	---	---	2.807	738078	3.117	738048
gol	FBgn0004919	goliath	mesoderm development ; GO:0007498 | non-traceable author statement <newline> regulation of transcription, DNA-dependent ; GO:0006355 | non-traceable author statement	chr2R	3.012	2.09645e+07	2.883	20964493	---	---
Gp150	FBgn0013272	Gp150	transmembrane receptor protein tyrosine phosphatase signaling pathway ; GO:0007185 | inferred from direct assay <newline> compound eye development ; GO:0048749 | inferred from mutant phenotype <newline> inter-male aggressive behavior ; GO:0002121 | inferred from mutant phenotype	chr2R	2.995	1.82015e+07	2.974	1.82016e+07	4.327	1.82049e+07
Gpdh	FBgn0001128	Glycerol 3 phosphate dehydrogenase	glycerol-3-phosphate metabolic process ; GO:0006072 | inferred from sequence or structural similarity with MGD:Gpd1; MGI:MGI:95679 <newline> flight behavior ; GO:0007629 | inferred from mutant phenotype <newline> triglyceride metabolic process ; GO:0006641 | inferred from mutant phenotype <newline> glycerophosphate shuttle ; GO:0006127 | non-traceable author statement <newline> oxidation-reductio…	chr2L	2.985	5.94496e+06	2.548	5946583	3.954	5945668
Gpi1	FBgn0086448	Gpi1	GPI anchor biosynthetic process ; GO:0006506 | inferred from sequence or structural similarity with HGNC_gene:PIGQ; HGNC:14135; OMIM:605754 <newline> GPI anchor biosynthetic process ; GO:0006506 | non-traceable author statement	chrX	---	---	3.106	16249734	4.496	16249239
Gpo-1	FBgn0022160	Glycerophosphate oxidase-1	glycerol metabolic process ; GO:0006071 | inferred from sequence or structural similarity with UniProtKB:P43304 <newline> glycerophosphate shuttle ; GO:0006127 | inferred from mutant phenotype <newline> flight behavior ; GO:0007629 | inferred from mutant phenotype <newline> neurogenesis ; GO:0022008 | inferred from mutant phenotype <newline> glycerol-3-phosphate metabolic process ; GO:0006072 | i…	chr2R	---	---	2.522	1.17499e+07	3.996	1.17499e+07
gpp	FBgn0264495	grappa	positive regulation of gene silencing by miRNA ; GO:2000637 | inferred from mutant phenotype <newline> lateral inhibition ; GO:0046331 | inferred from mutant phenotype	chr3R	---	---	2.48	2.2519e+06	4.007	2.27101e+06
Graf	FBgn0030685	GTPase regulator associated with focal adhesion kinase ortholog (H. sapiens)	signal transduction ; GO:0007165 | inferred from electronic annotation with InterPro:IPR000198, InterPro:IPR008936 <newline> Rho protein signal transduction ; GO:0007266 | inferred from sequence model	chrX	2.92	15653937	2.891	15653887	4.757	15653862
gro	FBgn0001139	groucho	negative regulation of transcription, DNA-dependent ; GO:0045892 | non-traceable author statement <newline> negative regulation of transcription, DNA-dependent ; GO:0045892 | traceable author statement <newline> nervous system development ; GO:0007399 | inferred from mutant phenotype <newline> negative regulation of transcription from RNA polymerase II promoter ; GO:0000122 | inferred from physic…	chr3R	2.919	2.1878e+07	2.745	2.1878e+07	---	---
gry	FBgn0035416	gryzun	learning or memory ; GO:0007611 | inferred from mutant phenotype <newline> olfactory learning ; GO:0008355 | inferred from mutant phenotype <newline> intracellular transport ; GO:0046907 | inferred from mutant phenotype <newline> long-term memory ; GO:0007616 | inferred from mutant phenotype	chr3L	---	---	2.789	3209835	3.701	3209200
Gs2	FBgn0001145	Glutamine synthetase 2	glutamate catabolic process ; GO:0006538 | inferred from mutant phenotype <newline> glutamine biosynthetic process ; GO:0006542 | non-traceable author statement <newline> neurotransmitter receptor metabolic process ; GO:0045213 | inferred from mutant phenotype <newline> synapse assembly ; GO:0007416 | inferred from mutant phenotype <newline> glutamine biosynthetic process ; GO:0006542 | inferred …	chrX	4.721	11325411	4.266	11325441	4.807	11325411
GstD1	FBgn0001149	Glutathione S transferase D1	glutathione metabolic process ; GO:0006749 | inferred from direct assay	chr3R	3.52	8.19162e+06	2.703	8.19151e+06	4.767	8195722
GstD10	FBgn0042206	Glutathione S transferase D10	glutathione metabolic process ; GO:0006749 | inferred from direct assay	chr3R	3.52	8.19162e+06	2.703	8.19151e+06	4.767	8195722
GstD2	FBgn0010038	Glutathione S transferase D2	glutathione metabolic process ; GO:0006749 | inferred from direct assay	chr3R	---	---	2.38	8193327	4.767	8195722
GstD9	FBgn0038020	Glutathione S transferase D9	glutathione metabolic process ; GO:0006749 | inferred from direct assay	chr3R	3.52	8.19162e+06	2.703	8.19151e+06	4.767	8195722
GstE9	FBgn0063491	Glutathione S transferase E9	response to toxic substance ; GO:0009636 | non-traceable author statement <newline> glutathione metabolic process ; GO:0006749 | inferred from direct assay	chr2R	3.595	14301601	2.894	14301601	---	---
GstS1	FBgn0010226	Glutathione S transferase S1	response to oxidative stress ; GO:0006979 | non-traceable author statement <newline> glutathione metabolic process ; GO:0006749 | inferred from direct assay	chr2R	3.139	1.29882e+07	2.925	1.29882e+07	---	---
GstT1	FBgn0050000	Glutathione S transferase T1	glutathione metabolic process ; GO:0006749 | inferred from direct assay	chr2R	3.811	5.49734e+06	3.042	5.49305e+06	5.028	5.49305e+06
GstT2	FBgn0050005	Glutathione S transferase T2	glutathione metabolic process ; GO:0006749 | inferred from direct assay	chr2R	3.811	5.49734e+06	3.042	5.49305e+06	5.028	5.49305e+06
GstT3	FBgn0031117	Glutathione S transferase T3	glutathione metabolic process ; GO:0006749 | inferred from direct assay	chrX	3.553	2.03385e+07	2.53	2.03369e+07	4.77	20337191
GstT4	FBgn0030484	Glutathione S transferase T4	biological_process ; GO:0008150 | no biological data available	chrX	3.459	13302440	2.906	1.33017e+07	3.197	13300415
gudu	FBgn0031905	gudu	sperm individualization ; GO:0007291 | inferred from mutant phenotype	chr2L	3.311	7.38789e+06	3.421	7.38789e+06	3.407	7.38789e+06
gukh	FBgn0026239	GUK-holder	protein localization ; GO:0008104 | inferred from mutant phenotype <newline> axon guidance ; GO:0007411 | inferred from mutant phenotype <newline> actin cytoskeleton organization ; GO:0030036 | inferred from electronic annotation with InterPro:IPR028288	chr3R	2.744	14811921	---	---	3.836	14845846
gwl	FBgn0260399	greatwall	protein phosphorylation ; GO:0006468 | inferred from sequence or structural similarity <newline> protein phosphorylation ; GO:0006468 | non-traceable author statement <newline> mitosis ; GO:0007067 | inferred from mutant phenotype <newline> chromosome condensation ; GO:0030261 | inferred from mutant phenotype <newline> regulation of mitotic cell cycle ; GO:0007346 | inferred from mutant phenotype…	chr3R	---	---	3.274	14567885	3.473	14567885
Gyc76C	FBgn0266136	Guanylyl cyclase at 76C	signal transduction ; GO:0007165 | inferred from sequence or structural similarity with UniProtKB:P55202 <newline> motor neuron axon guidance ; GO:0008045 | inferred from mutant phenotype <newline> axon midline choice point recognition ; GO:0016199 | inferred from genetic interaction with plexA inferred from genetic interaction with Sema-1a <newline> protein phosphorylation ; GO:0006468 | inferre…	chr3L	3.154	1.97852e+07	2.768	1.97852e+07	3.356	19785843
h	FBgn0001168	hairy	negative regulation of transcription, DNA-dependent ; GO:0045892 | traceable author statement <newline> salivary gland development ; GO:0007431 | traceable author statement <newline> negative regulation of transcription from RNA polymerase II promoter ; GO:0000122 | inferred from mutant phenotype AND inferred from physical interaction with gro <newline> chaeta morphogenesis ; GO:0008407 | non-tra…	chr3L	3.339	8.67607e+06	3.253	8.67604e+06	3.68	8.67604e+06
hang	FBgn0026575	hangover	behavioral response to ethanol ; GO:0048149 | inferred from mutant phenotype <newline> response to heat ; GO:0009408 | inferred from mutant phenotype <newline> response to oxidative stress ; GO:0006979 | inferred from mutant phenotype	chrX	---	---	2.621	1.63187e+07	4.115	16319572
hep	FBgn0010303	hemipterous	imaginal disc eversion ; GO:0007561 | inferred from mutant phenotype <newline> imaginal disc fusion ; GO:0046528 | inferred from mutant phenotype <newline> dorsal closure, spreading of leading edge cells ; GO:0007395 | inferred from mutant phenotype <newline> JNK cascade ; GO:0007254 | traceable author statement <newline> dorsal closure ; GO:0007391 | traceable author statement <newline> protein …	chrX	3.511	12983220	3.517	1.29869e+07	4.143	12978307
Hers	FBgn0052529	Histone gene-specific Epigenetic Repressor in late S phase	chromatin silencing ; GO:0006342 | inferred from mutant phenotype <newline> chromatin remodeling ; GO:0006338 | inferred from mutant phenotype inferred from genetic interaction with Su(var)3-9 inferred from genetic interaction with Su(var)205 inferred from physical interaction with Su(var)3-9 inferred from physical interaction with Su(var)205 <newline> imaginal disc-derived wing morphogenesis ; G…	chrX	2.933	19773131	2.616	19780116	---	---
Hex-A	FBgn0001186	Hexokinase A	flight ; GO:0060361 | inferred from mutant phenotype <newline> cellular glucose homeostasis ; GO:0001678 | inferred from biological aspect of ancestor with PANTHER:PTN000455350 <newline> glycolysis ; GO:0006096 | inferred from biological aspect of ancestor with PANTHER:PTN000455350	chrX	3.001	9.47752e+06	2.529	9.47799e+06	---	---
Hex-C	FBgn0001187	Hexokinase C	lateral inhibition ; GO:0046331 | inferred from mutant phenotype <newline> cellular glucose homeostasis ; GO:0001678 | inferred from biological aspect of ancestor with PANTHER:PTN000455350 <newline> glycolysis ; GO:0006096 | inferred from biological aspect of ancestor with PANTHER:PTN000455350	chr2R	2.726	1.1103e+07	2.577	11103045	3.772	1.11017e+07
Hexo1	FBgn0041630	Hexosaminidase 1	carbohydrate metabolic process ; GO:0005975 | inferred from electronic annotation with InterPro:IPR001540, InterPro:IPR013781, InterPro:IPR015882	chr3L	---	---	2.399	4294100	3.131	4.29408e+06
Hf	FBgn0014000	Helical Factor	innate immune response ; GO:0045087 | inferred from expression pattern	chr2L	3.034	19967486	---	---	3.612	1.99678e+07
HipHop	FBgn0036815	HP1-HOAP-interacting protein	neurogenesis ; GO:0022008 | inferred from mutant phenotype	chr3L	3.768	1.88176e+07	3.403	1.88177e+07	3.733	1.88176e+07
His4r	FBgn0013981	Histone H4 replacement	chromatin assembly or disassembly ; GO:0006333 | non-traceable author statement <newline> centrosome duplication ; GO:0051298 | inferred from mutant phenotype <newline> nucleosome assembly ; GO:0006334 | inferred from electronic annotation with InterPro:IPR001951, InterPro:IPR019809	chr3R	2.616	10450687	2.505	10450747	3.696	10450747
HisCl1	FBgn0037950	Histamine-gated chloride channel subunit 1	thermotaxis ; GO:0043052 | inferred from mutant phenotype <newline> ion transport ; GO:0006811 | inferred from electronic annotation with InterPro:IPR006028, InterPro:IPR006029, InterPro:IPR006201, InterPro:IPR018000	chr3R	3.394	7.61305e+06	3.204	7.61294e+06	---	---
hiw	FBgn0030600	highwire	regulation of synaptic growth at neuromuscular junction ; GO:0008582 | inferred from mutant phenotype <newline> BMP signaling pathway ; GO:0030509 | inferred from physical interaction with Med <newline> negative regulation of BMP signaling pathway ; GO:0030514 | inferred from genetic interaction with Med AND inferred from genetic interaction with wit <newline> negative regulation of synaptic grow…	chrX	5.202	1.49192e+07	5.505	14919197	5.984	14919197
Hk	FBgn0263220	Hyperkinetic	potassium ion transport ; GO:0006813 | inferred from sequence or structural similarity <newline> flight behavior ; GO:0007629 | inferred from mutant phenotype <newline> circadian sleep/wake cycle, sleep ; GO:0050802 | inferred from direct assay <newline> potassium ion transport ; GO:0006813 | inferred from direct assay <newline> protein oligomerization ; GO:0051259 | inferred from physical intera…	chrX	3.216	1.01391e+07	3.276	1.01391e+07	4.71	10139089
HLH106	FBgn0261283	Helix loop helix protein 106	fatty acid biosynthetic process ; GO:0006633 | non-traceable author statement <newline> regulation of fatty acid biosynthetic process ; GO:0042304 | traceable author statement <newline> fatty acid homeostasis ; GO:0055089 | inferred from mutant phenotype <newline> positive regulation of transcription, DNA-dependent ; GO:0045893 | traceable author statement <newline> cell morphogenesis ; GO:000090…	chr3L	3.154	1.97852e+07	2.768	1.97852e+07	3.356	19785843
HmgZ	FBgn0010228	HMG protein Z	-	chr2R	3.587	1.75891e+07	2.96	17589087	3.228	1.75891e+07
Hml	FBgn0029167	Hemolectin	hemostasis ; GO:0007599 | inferred from mutant phenotype <newline> wound healing ; GO:0042060 | inferred from mutant phenotype <newline> melanization defense response ; GO:0035006 | NOT inferred from mutant phenotype <newline> hemostasis ; GO:0007599 | inferred from expression pattern <newline> hemolymph coagulation ; GO:0042381 | inferred from mutant phenotype <newline> chitin metabolic process …	chr3L	2.83	1.38566e+07	---	---	3.951	13857392
Hmu	FBgn0015737	Hemomucin	biosynthetic process ; GO:0009058 | inferred from electronic annotation with InterPro:IPR018119	chr3R	3.008	2.31184e+07	2.802	23118401	---	---
HP1D3csd	FBgn0030994	Heterochromatin Protein 1D3 chromoshadow domain	chromosome organization ; GO:0051276 | inferred from sequence or structural similarity with Su(var)205	chrX	2.988	19082863	2.621	19082863	---	---
Hph	FBgn0264785	HIF prolyl hydroxylase	protein export from nucleus ; GO:0006611 | inferred from mutant phenotype <newline> oxidation-reduction process ; GO:0055114 | inferred from electronic annotation with InterPro:IPR005123, InterPro:IPR006620 <newline> protein localization ; GO:0008104 | inferred from mutant phenotype <newline> response to hypoxia ; GO:0001666 | inferred from mutant phenotype <newline> response to DNA damage stimul…	chr3R	---	---	2.65	1089640	4.824	1.09582e+06
hpo	FBgn0261456	hippo	protein phosphorylation ; GO:0006468 | non-traceable author statement <newline> apoptotic process ; GO:0006915 | inferred from mutant phenotype <newline> cell proliferation ; GO:0008283 | inferred from mutant phenotype <newline> protein phosphorylation ; GO:0006468 | inferred from direct assay <newline> negative regulation of organ growth ; GO:0046621 | traceable author statement <newline> morpho…	chr2R	3.665	15379786	3.726	15379821	4.093	15379846
HPS4	FBgn0034261	Hermansky-Pudlak Syndrome 4 ortholog (H. sapiens)	negative regulation of gene silencing by RNA ; GO:0060967 | inferred from mutant phenotype <newline> miRNA loading onto RISC involved in gene silencing by miRNA ; GO:0035280 | inferred from mutant phenotype <newline> siRNA loading onto RISC involved in chromatin silencing by small RNA ; GO:0070923 | inferred from mutant phenotype	chr2R	3.236	13582258	2.786	1.35822e+07	3.368	13578213
Hr4	FBgn0264562	Hr4	regulation of transcription, DNA-dependent ; GO:0006355 | inferred from electronic annotation with InterPro:IPR000536, InterPro:IPR001628, InterPro:IPR001723, InterPro:IPR008946, InterPro:IPR013088 <newline> steroid hormone mediated signaling pathway ; GO:0043401 | inferred from electronic annotation with InterPro:IPR000536, InterPro:IPR008946 <newline> cellular response to hypoxia ; GO:0071456 |…	chrX	3.136	1.83492e+06	2.975	1.83492e+06	---	---
Hr46	FBgn0000448	Hormone receptor-like in 46	regulation of development, heterochronic ; GO:0040034 | traceable author statement <newline> metamorphosis ; GO:0007552 | traceable author statement <newline> mushroom body development ; GO:0016319 | inferred from mutant phenotype <newline> negative regulation of transcription from RNA polymerase II promoter ; GO:0000122 | inferred from direct assay <newline> positive regulation of transcription …	chr2R	2.739	6101129	4.223	6101134	4.703	6101134
Hr78	FBgn0015239	Hormone-receptor-like in 78	liquid clearance, open tracheal system ; GO:0035002 | inferred from mutant phenotype <newline> open tracheal system development ; GO:0007424 | inferred from mutant phenotype <newline> autophagic cell death ; GO:0048102 | inferred from expression pattern <newline> salivary gland cell autophagic cell death ; GO:0035071 | inferred from expression pattern <newline> neurogenesis ; GO:0022008 | inferre…	chr3L	3.163	2.14952e+07	2.915	21495192	---	---
Hr96	FBgn0015240	Hormone receptor-like in 96	response to starvation ; GO:0042594 | inferred from mutant phenotype <newline> regulation of glycogen metabolic process ; GO:0070873 | inferred from mutant phenotype <newline> triglyceride homeostasis ; GO:0070328 | inferred from mutant phenotype <newline> cholesterol homeostasis ; GO:0042632 | inferred from mutant phenotype <newline> steroid hormone mediated signaling pathway ; GO:0043401 | infe…	chr3R	3.215	2.08542e+07	2.357	20855094	---	---
Hs3st-B	FBgn0031005	Heparan sulfate 3-O sulfotransferase-B	Notch signaling pathway ; GO:0007219 | inferred from mutant phenotype <newline> negative regulation of neurogenesis ; GO:0050768 | inferred from mutant phenotype <newline> compound eye morphogenesis ; GO:0001745 | inferred from mutant phenotype <newline> chaeta morphogenesis ; GO:0008407 | inferred from mutant phenotype <newline> imaginal disc-derived wing morphogenesis ; GO:0007476 | inferred fr…	chrX	---	---	2.565	19138328	3.828	19146188
Hs6st	FBgn0038755	Heparan sulfate 6-O-sulfotransferase	fibroblast growth factor receptor signaling pathway ; GO:0008543 | traceable author statement <newline> heparan sulfate proteoglycan biosynthetic process ; GO:0015012 | traceable author statement <newline> primary branching, open tracheal system ; GO:0007428 | traceable author statement <newline> open tracheal system development ; GO:0007424 | inferred from mutant phenotype inferred from genetic …	chr3R	---	---	3.071	15826395	4.33	1.57747e+07
Hsc70-5	FBgn0001220	Heat shock protein cognate 5	response to heat ; GO:0009408 | non-traceable author statement <newline> protein folding ; GO:0006457 | inferred from sequence or structural similarity with SGD_LOCUS:SSC1; SGD:S0003806 <newline> protein folding ; GO:0006457 | inferred from sequence or structural similarity with UniProtKB:P38646	chr2R	---	---	3.248	10143217	3.802	10143217
Hsp60	FBgn0015245	Heat shock protein 60	response to heat ; GO:0009408 | non-traceable author statement <newline> protein folding ; GO:0006457 | inferred from sequence or structural similarity with UniProtKB:P50140 <newline> response to heat ; GO:0009408 | inferred from sequence or structural similarity with UniProtKB:P50140 <newline> 'de novo' protein folding ; GO:0006458 | inferred from sequence or structural similarity with UniProtKB…	chrX	---	---	3.509	1.09975e+07	3.757	1.09975e+07
hts	FBgn0263391	hu li tai shao	axon guidance ; GO:0007411 | inferred from mutant phenotype <newline> photoreceptor cell axon guidance ; GO:0072499 | inferred from genetic interaction with gogo inferred from mutant phenotype inferred from physical interaction with gogo <newline> female germline ring canal formation, actin assembly ; GO:0008302 | inferred from mutant phenotype <newline> fusome organization ; GO:0045478 | traceab…	chr2R	2.62	15283132	2.527	15283052	3.755	1.52824e+07
Iap2	FBgn0015247	Inhibitor of apoptosis 2	sensory organ development ; GO:0007423 | inferred from mutant phenotype <newline> defense response to Gram-negative bacterium ; GO:0050829 | inferred from mutant phenotype <newline> regulation of cysteine-type endopeptidase activity involved in apoptotic process ; GO:0043281 | inferred from mutant phenotype <newline> negative regulation of apoptotic process ; GO:0043066 | inferred from mutant phe…	chr2R	3.46	1.18179e+07	3.042	1.18179e+07	---	---
ico	FBgn0263133	iconoclast	translational elongation ; GO:0006414 | inferred from sequence or structural similarity with UniProtKB:Q07803 <newline> translational elongation ; GO:0006414 | non-traceable author statement	chr2L	---	---	2.601	7218785	4.471	7227640
Idh	FBgn0001248	Isocitrate dehydrogenase	glyoxylate cycle ; GO:0006097 | inferred from sequence or structural similarity with UniProtKB:P48735 <newline> tricarboxylic acid cycle ; GO:0006099 | inferred from sequence or structural similarity with UniProtKB:P48735 <newline> isocitrate metabolic process ; GO:0006102 | inferred from electronic annotation with InterPro:IPR004790 <newline> fatty acid alpha-oxidation ; GO:0001561 | non-traceab…	chr3L	2.89	8.35349e+06	2.739	8.35352e+06	---	---
ifc	FBgn0001941	infertile crescent	spermatogenesis ; GO:0007283 | inferred from mutant phenotype <newline> spermatogenesis ; GO:0007283 | traceable author statement <newline> spindle assembly involved in male meiosis ; GO:0007053 | inferred from mutant phenotype <newline> oxidation-reduction process ; GO:0055114 | inferred from electronic annotation with InterPro:IPR011388, InterPro:IPR013866 <newline> fatty acid biosynthetic proc…	chr2L	2.955	5.9883e+06	2.736	5.98717e+06	4.607	5989593
ik2	FBgn0086657	IkappaB kinase-like 2	protein phosphorylation ; GO:0006468 | non-traceable author statement <newline> defense response ; GO:0006952 | non-traceable author statement <newline> signal transduction ; GO:0007165 | non-traceable author statement <newline> actin filament organization ; GO:0007015 | inferred from mutant phenotype <newline> cell morphogenesis ; GO:0000902 | inferred from mutant phenotype <newline> maintenance…	chr2L	3.054	20674699	3.089	20674699	3.249	2.06747e+07
Ilp7	FBgn0044046	Insulin-like peptide 7	insulin receptor signaling pathway ; GO:0008286 | inferred from sequence or structural similarity with HGNC_gene:INS; HGNC:6081; OMIM:176730	chrX	2.797	3567855	2.861	3567855	---	---
imd	FBgn0013983	immune deficiency	intracellular signal transduction ; GO:0035556 | traceable author statement <newline> humoral immune response ; GO:0006959 | inferred from mutant phenotype <newline> positive regulation of antibacterial peptide biosynthetic process ; GO:0006963 | inferred from mutant phenotype <newline> defense response ; GO:0006952 | non-traceable author statement <newline> signal transduction ; GO:0007165 | non…	chr2R	3.595	14301601	2.894	14301601	---	---
ImpL2	FBgn0001257	Ecdysone-inducible gene L2	cell adhesion ; GO:0007155 | traceable author statement <newline> negative regulation of insulin receptor signaling pathway ; GO:0046627 | inferred from genetic interaction with InR inferred from genetic interaction with Ilp2 <newline> determination of adult lifespan ; GO:0008340 | inferred from mutant phenotype <newline> positive regulation of insulin receptor signaling pathway ; GO:0046628 | in…	chr3L	2.653	4.23371e+06	2.64	4.23306e+06	---	---
inaE	FBgn0261244	inactivation no afterpotential E	phototransduction ; GO:0007602 | inferred from mutant phenotype <newline> lipid metabolic process ; GO:0006629 | inferred from electronic annotation with InterPro:IPR002921	chrX	2.853	1.36934e+07	4.346	1.3694e+07	3.798	13679494
Indy	FBgn0036816	I'm not dead yet	determination of adult lifespan ; GO:0008340 | inferred from mutant phenotype <newline> determination of adult lifespan ; GO:0008340 | traceable author statement <newline> regulation of sequestering of triglyceride ; GO:0010889 | inferred from direct assay <newline> determination of adult lifespan ; GO:0008340 | inferred from direct assay <newline> transmembrane transport ; GO:0055085 | inferred …	chr3L	3.768	1.88176e+07	3.403	1.88177e+07	5.382	18832552
ine	FBgn0011603	inebriated	perineurial glial growth ; GO:0042066 | inferred from genetic interaction with poe inferred from genetic interaction with Nf1 <newline> regulation of response to osmotic stress ; GO:0047484 | inferred from mutant phenotype <newline> transmission of nerve impulse ; GO:0019226 | inferred from mutant phenotype <newline> neurotransmitter transport ; GO:0006836 | inferred from electronic annotation wi…	chr2L	3.19	4476321	2.849	4.47635e+06	---	---
Ing3	FBgn0030945	Ing3	-	chrX	3.152	1.85473e+07	3.296	18547246	---	---
Inos	FBgn0025885	Inos	phospholipid biosynthetic process ; GO:0008654 | inferred from electronic annotation with InterPro:IPR002587 <newline> inositol biosynthetic process ; GO:0006021 | inferred from sequence or structural similarity with SGD_LOCUS:INO1; SGD:S000003689	chr2R	3.758	3344688	2.852	3344553	---	---
InR	FBgn0013984	Insulin-like receptor	embryonic development via the syncytial blastoderm ; GO:0001700 | inferred from expression pattern <newline> insulin receptor signaling pathway ; GO:0008286 | inferred from sequence or structural similarity <newline> insulin receptor signaling pathway ; GO:0008286 | inferred from direct assay <newline> imaginal disc growth ; GO:0007446 | inferred from mutant phenotype <newline> regulation of mult…	chr3R	3.925	1.74131e+07	3.524	1.74131e+07	3.993	1.74154e+07
IntS6	FBgn0261383	Integrator 6	snRNA processing ; GO:0016180 | inferred from sequence or structural similarity with HGNC_gene:INTS6; HGNC:14879 <newline> snRNA 3'-end processing ; GO:0034472 | inferred from direct assay	chrX	2.962	5639050	2.92	5639100	3.493	5638305
Inx2	FBgn0027108	Innexin 2	foregut morphogenesis ; GO:0007440 | inferred from mutant phenotype <newline> morphogenesis of embryonic epithelium ; GO:0016331 | inferred from mutant phenotype <newline> olfactory behavior ; GO:0042048 | inferred from mutant phenotype <newline> intercellular transport ; GO:0010496 | inferred from direct assay <newline> germarium-derived egg chamber formation ; GO:0007293 | inferred from mutant …	chrX	3.36	6892080	3.089	6.89228e+06	3.828	6890630
Inx7	FBgn0027106	Innexin 7	medium-term memory ; GO:0072375 | inferred from mutant phenotype <newline> imaginal disc-derived wing morphogenesis ; GO:0007476 | inferred from mutant phenotype <newline> intercellular transport ; GO:0010496 | inferred from sequence or structural similarity with Inx3	chrX	3.36	6892080	3.089	6.89228e+06	3.828	6890630
IP3K2	FBgn0266375	Inositol 1,4,5-triphosphate kinase 2	inositol phosphate biosynthetic process ; GO:0032958 | inferred from direct assay	chrX	4.034	1.31985e+07	2.752	13199947	5.148	13195957
iPLA2-VIA	FBgn0036053	calcium-independent phospholipase A2 VIA	lipid metabolic process ; GO:0006629 | inferred from electronic annotation with InterPro:IPR002641	chr3L	---	---	4.217	9.85903e+06	4.042	9.85903e+06
Ir48c	FBgn0033651	Ionotropic receptor 48c	Golgi organization ; GO:0007030 | inferred from mutant phenotype <newline> protein secretion ; GO:0009306 | inferred from mutant phenotype <newline> detection of chemical stimulus ; GO:0009593 | inferred from sequence or structural similarity with Ir92a	chr2R	3.637	7673142	3.601	7.67316e+06	3.857	7.67316e+06
Ir54a	FBgn0034272	Ionotropic receptor 54a	detection of chemical stimulus ; GO:0009593 | inferred from sequence or structural similarity with Ir92a	chr2R	2.982	13627163	2.581	13627303	---	---
Ir75a	FBgn0036757	Ionotropic receptor 75a	detection of chemical stimulus involved in sensory perception ; GO:0050907 | inferred from expression pattern <newline> sensory perception of sound ; GO:0007605 | inferred from mutant phenotype	chr3L	---	---	2.702	17806176	4.821	17804881
Irc	FBgn0038465	Immune-regulated catalase	oxidation-reduction process ; GO:0055114 | inferred from electronic annotation with InterPro:IPR002007, InterPro:IPR010255, InterPro:IPR019791 <newline> response to oxidative stress ; GO:0006979 | inferred from electronic annotation with InterPro:IPR002007, InterPro:IPR010255, InterPro:IPR019791	chr3R	3.541	1.28345e+07	3.31	1.28345e+07	4.364	1.28331e+07
ird5	FBgn0024222	immune response deficient 5	positive regulation of antibacterial peptide biosynthetic process ; GO:0006963 | inferred from mutant phenotype <newline> protein catabolic process ; GO:0030163 | inferred from direct assay <newline> positive regulation of antibacterial peptide biosynthetic process ; GO:0006963 | non-traceable author statement <newline> protein phosphorylation ; GO:0006468 | non-traceable author statement <newlin…	chr3R	3.232	11875415	2.972	11875415	---	---
Irk1	FBgn0265042	Inwardly rectifying potassium channel 1	wing disc development ; GO:0035220 | inferred from mutant phenotype <newline> potassium ion transport ; GO:0006813 | inferred from direct assay <newline> regulation of membrane potential ; GO:0042391 | inferred from direct assay <newline> locomotor rhythm ; GO:0045475 | inferred from mutant phenotype	chr3R	3.154	18998790	2.701	18998820	4.425	1.89923e+07
Iswi	FBgn0011604	Imitation SWI	nucleosome assembly ; GO:0006334 | inferred from direct assay <newline> nucleosome positioning ; GO:0016584 | inferred from direct assay <newline> regulation of transcription, DNA-dependent ; GO:0006355 | inferred from direct assay <newline> chromatin assembly or disassembly ; GO:0006333 | inferred from direct assay <newline> nucleosome mobilization ; GO:0042766 | inferred from direct assay <newl…	chr2R	3.048	8.53059e+06	2.581	8530615	4.374	8.5323e+06
ITP	FBgn0035023	Ion transport peptide	lateral inhibition ; GO:0046331 | inferred from mutant phenotype <newline> neuropeptide signaling pathway ; GO:0007218 | non-traceable author statement <newline> neuropeptide signaling pathway ; GO:0007218 | inferred from expression pattern <newline> circadian rhythm ; GO:0007623 | inferred from expression pattern	chr2R	3.28	20434542	3.007	2.04345e+07	3.216	2.04345e+07
Itp-r83A	FBgn0010051	Inositol 1,4,5,-tris-phosphate receptor	flight behavior ; GO:0007629 | inferred from mutant phenotype <newline> molting cycle, chitin-based cuticle ; GO:0007591 | inferred from genetic interaction with rut <newline> response to oxidative stress ; GO:0006979 | inferred from mutant phenotype <newline> mushroom body development ; GO:0016319 | inferred from mutant phenotype <newline> nuclear division ; GO:0000280 | inferred from direct ass…	chr3R	2.928	1343156	2.685	1.34319e+06	3.552	1365296
Jhe	FBgn0010052	Juvenile hormone esterase	juvenile hormone catabolic process ; GO:0006719 | inferred from direct assay <newline> behavioral response to ethanol ; GO:0048149 | inferred from mutant phenotype <newline> male mating behavior ; GO:0060179 | inferred from mutant phenotype	chr2R	3.236	1.20143e+07	2.709	1.20143e+07	---	---
JhI-26	FBgn0028424	Juvenile hormone-inducible protein 26	biological_process ; GO:0008150 | no biological data available	chr2R	3.241	12179289	---	---	3.483	12179289
jing	FBgn0086655	jing	specification of segmental identity, maxillary segment ; GO:0007382 | inferred from expression pattern AND inferred from genetic interaction with Dfd <newline> border follicle cell migration ; GO:0007298 | inferred from mutant phenotype <newline> central nervous system development ; GO:0007417 | inferred from mutant phenotype <newline> open tracheal system development ; GO:0007424 | inferred from…	chr2R	2.748	2.38976e+06	2.528	2.46145e+06	3.698	2413708
Jon65Aiv	FBgn0250815	Jonah 65Aiv	proteolysis ; GO:0006508 | non-traceable author statement <newline> proteolysis ; GO:0006508 | inferred from electronic annotation with InterPro:IPR001254, InterPro:IPR001314, InterPro:IPR018114	chr3L	2.795	6.03081e+06	2.76	6030871	---	---
Jon74E	FBgn0023197	Jonah 74E	proteolysis ; GO:0006508 | non-traceable author statement <newline> proteolysis ; GO:0006508 | inferred from electronic annotation with InterPro:IPR001254, InterPro:IPR001314, InterPro:IPR018114	chr3L	3.193	17541654	2.903	17541074	4.791	17542504
Kap-alpha3	FBgn0027338	karyopherin alpha3	protein import into nucleus ; GO:0006606 | non-traceable author statement <newline> protein import into nucleus ; GO:0006606 | inferred from sequence or structural similarity with HGNC_gene:KPNA3; HGNC:6396; OMIM:601892 <newline> positive regulation of NFAT protein import into nucleus ; GO:0051533 | inferred from mutant phenotype <newline> response to UV ; GO:0009411 | inferred from direct assay …	chr3R	3.154	5398395	2.67	5397795	3.359	5397355
kat80	FBgn0040207	katanin 80	microtubule severing ; GO:0051013 | non-traceable author statement <newline> microtubule severing ; GO:0051013 | inferred from sequence or structural similarity with NCBI_gi:3005599 <newline> microtubule-based process ; GO:0007017 | inferred from sequence or structural similarity <newline> dorsal appendage formation ; GO:0046843 | inferred from mutant phenotype	chrX	2.76	16172676	3.907	1.61742e+07	4.266	1.61743e+07
kay	FBgn0001297	kayak	regulation of cyclin-dependent protein serine/threonine kinase activity involved in G2/M transition of mitotic cell cycle ; GO:0031660 | inferred from mutant phenotype <newline> second mitotic wave involved in compound eye morphogenesis ; GO:0016330 | inferred from mutant phenotype <newline> wing disc development ; GO:0035220 | inferred from mutant phenotype <newline> JNK cascade ; GO:0007254 | n…	chr3R	3.482	25599783	3.181	25594693	4.613	25590818
Kaz-m1	FBgn0002578	Kazal-type protease inhibitor m1	regulation of proteolysis ; GO:0030162 | inferred by curator from GO:0004867	chr3R	2.964	21835741	2.628	2.18357e+07	3.847	21837516
KCNQ	FBgn0033494	KCNQ potassium channel	potassium ion transport ; GO:0006813 | inferred from sequence or structural similarity with UniProtKB:Q9NR82 <newline> embryonic development via the syncytial blastoderm ; GO:0001700 | inferred from mutant phenotype <newline> cardiac muscle contraction ; GO:0060048 | inferred from mutant phenotype <newline> regulation of heart rate ; GO:0002027 | inferred from mutant phenotype <newline> potassium…	chr2R	3.175	6057235	3.636	6057235	4.18	6057235
KdelR	FBgn0022268	KDEL receptor	retrograde vesicle-mediated transport, Golgi to ER ; GO:0006890 | inferred from sequence or structural similarity with UniProtKB:P33946 <newline> retrograde vesicle-mediated transport, Golgi to ER ; GO:0006890 | inferred from sequence or structural similarity <newline> retrograde vesicle-mediated transport, Golgi to ER ; GO:0006890 | non-traceable author statement <newline> intra-Golgi vesicle-me…	chr2L	---	---	2.72	1.04232e+07	4.24	1.04232e+07
Kdm2	FBgn0037659	Lysine (K)-specific demethylase 2	histone H3-K4 demethylation, trimethyl-H3-K4-specific ; GO:0034721 | inferred from mutant phenotype <newline> segment specification ; GO:0007379 | inferred from genetic interaction with Pc inferred from genetic interaction with trx inferred from genetic interaction with ash1 <newline> histone H3-K36 demethylation ; GO:0070544 | inferred from mutant phenotype inferred from direct assay <newline> h…	chr3R	2.874	4.87373e+06	2.859	4880233	3.382	4.87389e+06
kek5	FBgn0031016	kekkon5	regulation of BMP signaling pathway ; GO:0030510 | inferred from direct assay <newline> negative regulation of epidermal growth factor receptor signaling pathway ; GO:0042059 | NOT inferred from mutant phenotype	chrX	4.039	19250614	4.104	19250614	4.721	19250614
kel	FBgn0001301	kelch	ovarian follicle cell migration ; GO:0007297 | inferred from mutant phenotype <newline> female germline ring canal formation ; GO:0007301 | inferred from direct assay <newline> female germline ring canal formation ; GO:0007301 | inferred from mutant phenotype <newline> female germline ring canal formation ; GO:0007301 | non-traceable author statement <newline> cytoplasmic transport, nurse cell to…	chr2L	3.301	18136612	2.7	1.81365e+07	4.025	1.81391e+07
kermit	FBgn0010504	kermit	regulation of signal transduction ; GO:0009966 | inferred from sequence or structural similarity with UniProtKB:Q9Z0G0 <newline> determination of adult lifespan ; GO:0008340 | inferred from mutant phenotype <newline> locomotion involved in locomotory behavior ; GO:0031987 | inferred from mutant phenotype <newline> Wnt receptor signaling pathway ; GO:0016055 | NOT inferred from mutant phenotype <n…	chr2R	2.835	4044295	3.466	4042645	3.358	4.04454e+06
Khc-73	FBgn0019968	Kinesin heavy chain 73	microtubule-based movement ; GO:0007018 | inferred from sequence or structural similarity with UniProtKB:Q9NQT8 <newline> microtubule-based movement ; GO:0007018 | inferred from sequence or structural similarity <newline> establishment of spindle orientation ; GO:0051294 | inferred from mutant phenotype <newline> regulation of synapse structure and activity ; GO:0050803 | inferred from mutant phe…	chr2R	3.138	11416555	2.35	1.14165e+07	4.503	11417155
kin17	FBgn0024887	kin17	mRNA splicing, via spliceosome ; GO:0000398 | inferred by curator from GO:0071011	chr3L	3.128	20347722	2.767	20347722	---	---
klar	FBgn0001316	klarsicht	microtubule-based movement ; GO:0007018 | inferred from sequence or structural similarity <newline> nuclear migration ; GO:0007097 | inferred from mutant phenotype <newline> lumen formation, open tracheal system ; GO:0035149 | inferred from mutant phenotype <newline> lipid particle transport along microtubule ; GO:0031887 | inferred from mutant phenotype <newline> compound eye morphogenesis ; GO:…	chr3L	3.21	442043	2.833	442068	3.355	442043
Klp31E	FBgn0032243	Kinesin-like protein at 31E	microtubule-based movement ; GO:0007018 | inferred from sequence or structural similarity <newline> microtubule-based movement ; GO:0007018 | inferred from sequence or structural similarity with UniProtKB:Q9QXL1	chr2L	---	---	2.72	1.04232e+07	4.24	1.04232e+07
Klp64D	FBgn0004380	Kinesin-like protein at 64D	microtubule-based movement ; GO:0007018 | inferred from sequence or structural similarity <newline> sperm axoneme assembly ; GO:0007288 | NOT inferred from mutant phenotype <newline> nonmotile primary cilium assembly ; GO:0035058 | inferred from mutant phenotype <newline> microtubule-based movement ; GO:0007018 | inferred from sequence or structural similarity with UniProtKB:Q9Y496 <newline> ante…	chr3L	2.831	5348151	2.454	5.34796e+06	3.82	5356071
Klp67A	FBgn0004379	Kinesin-like protein at 67A	microtubule-based movement ; GO:0007018 | inferred from sequence or structural similarity <newline> centrosome separation ; GO:0051299 | inferred from mutant phenotype <newline> chromosome segregation ; GO:0007059 | inferred from mutant phenotype <newline> cytokinesis ; GO:0000910 | inferred from mutant phenotype <newline> microtubule polymerization ; GO:0046785 | inferred from mutant phenotype <…	chr3L	3.117	9352369	2.89	9352454	3.243	9352399
Klp98A	FBgn0004387	Kinesin-like protein at 98A	microtubule-based movement ; GO:0007018 | inferred from sequence or structural similarity <newline> microtubule-based movement ; GO:0007018 | inferred from sequence or structural similarity with UniProtKB:O43896	chr3R	3.159	23380311	2.811	23379461	---	---
koko	FBgn0264816	kokopelli	male germ-line stem cell division ; GO:0048133 | inferred from mutant phenotype <newline> transforming growth factor beta receptor signaling pathway ; GO:0007179 | non-traceable author statement <newline> regulation of transcription, DNA-dependent ; GO:0006355 | inferred from electronic annotation with InterPro:IPR015429 <newline> regulation of cyclin-dependent protein serine/threonine kinase act…	chr3R	3.012	1.42245e+07	2.935	1.42287e+07	3.282	14221988
kraken	FBgn0020545	kraken	digestion ; GO:0007586 | inferred from expression pattern <newline> response to toxic substance ; GO:0009636 | inferred from expression pattern	chr2L	3.507	856552	3.166	856602	3.168	856552
Kr-h1	FBgn0266450	Kruppel homolog 1	negative regulation of compound eye photoreceptor development ; GO:0045316 | inferred from mutant phenotype <newline> response to ecdysone ; GO:0035075 | inferred from mutant phenotype <newline> metamorphosis ; GO:0007552 | inferred from mutant phenotype <newline> negative regulation of neuron projection development ; GO:0010977 | inferred from genetic interaction with babo <newline> regulation o…	chr2L	4.336	6079126	2.783	6.08963e+06	4.286	6083966
Kr-h2	FBgn0266449	Kruppel homolog 2	-	chr2L	4.336	6079126	2.876	6071981	3.495	6.07805e+06
KrT95D	FBgn0020647	Krueppel target at 95D	protein targeting to Golgi ; GO:0000042 | inferred from sequence or structural similarity with UniProtKB:O88588	chr3R	2.791	19833644	2.94	19818903	4.222	19849204
krz	FBgn0040206	kurtz	negative regulation of Notch signaling pathway ; GO:0045746 | inferred from mutant phenotype inferred from genetic interaction with N inferred from genetic interaction with dx <newline> locomotory exploration behavior ; GO:0035641 | inferred from mutant phenotype <newline> gastrulation ; GO:0007369 | inferred from mutant phenotype <newline> cuticle development ; GO:0042335 | inferred from mutant …	chr3R	---	---	3.31	2.7873e+07	3.872	2.78815e+07
ksh	FBgn0040890	kish	intracellular transport ; GO:0046907 | inferred from mutant phenotype	chrX	2.777	1.93942e+07	2.563	1.93942e+07	---	---
kst	FBgn0004167	karst	zonula adherens assembly ; GO:0045186 | traceable author statement <newline> plasma membrane organization ; GO:0007009 | traceable author statement <newline> ovarian follicle cell development ; GO:0030707 | traceable author statement <newline> endocytosis ; GO:0006897 | inferred from mutant phenotype <newline> wound healing ; GO:0042060 | inferred from mutant phenotype <newline> regulation of mul…	chr3L	2.897	3350721	2.888	3.35069e+06	3.459	3369222
kug	FBgn0261574	kugelei	calcium-dependent cell-cell adhesion ; GO:0016339 | inferred from sequence or structural similarity <newline> foregut morphogenesis ; GO:0007440 | inferred from mutant phenotype <newline> hindgut morphogenesis ; GO:0007442 | inferred from mutant phenotype <newline> salivary gland development ; GO:0007431 | inferred from mutant phenotype <newline> open tracheal system development ; GO:0007424 | in…	chr3L	2.654	20000041	2.498	20000041	3.273	20000946
l(1)10Bb	FBgn0001491	lethal (1) 10Bb	mRNA splicing, via spliceosome ; GO:0000398 | inferred by curator from GO:0071011|GO:0071013 <newline> neurogenesis ; GO:0022008 | inferred from mutant phenotype	chrX	3.191	1.12206e+07	3.041	11220615	3.52	1.12206e+07
l(1)dd4	FBgn0001612	lethal (1) discs degenerate 4	microtubule nucleation ; GO:0007020 | inferred from direct assay <newline> microtubule-based process ; GO:0007017 | inferred from sequence or structural similarity <newline> centrosome organization ; GO:0051297 | inferred from mutant phenotype <newline> mitotic spindle organization ; GO:0007052 | inferred from mutant phenotype <newline> neurogenesis ; GO:0022008 | inferred from mutant phenotype <…	chrX	2.97	1.36429e+07	2.723	13642834	4.712	13629114
l(1)G0222	FBgn0028343	lethal (1) G0222	neurogenesis ; GO:0022008 | inferred from mutant phenotype <newline> cell morphogenesis ; GO:0000902 | inferred from mutant phenotype	chrX	6.247	1.74652e+07	5.742	1.74652e+07	5.941	1.74652e+07
l(1)G0232	FBgn0028341	lethal (1) G0232	protein dephosphorylation ; GO:0006470 | non-traceable author statement <newline> neurogenesis ; GO:0022008 | inferred from mutant phenotype <newline> protein dephosphorylation ; GO:0006470 | inferred from electronic annotation with InterPro:IPR000242 <newline> phagocytosis ; GO:0006909 | inferred from mutant phenotype	chrX	3.947	9557444	3.636	9557519	5.168	9557599
l(1)G0289	FBgn0028331	lethal (1) G0289	multicellular organismal development ; GO:0007275 | inferred from electronic annotation with InterPro:IPR016201	chrX	2.721	10264519	2.506	10264819	---	---
l(1)G0334	FBgn0028325	lethal (1) G0334	pyruvate metabolic process ; GO:0006090 | inferred from sequence or structural similarity with UniProtKB:P29803 <newline> oxidation-reduction process ; GO:0055114 | inferred from electronic annotation with InterPro:IPR017597 <newline> glycolysis ; GO:0006096 | inferred from electronic annotation with InterPro:IPR017597	chrX	2.828	4.60155e+06	3.149	4601506	---	---
l(2)01289	FBgn0010482	lethal (2) 01289	cell redox homeostasis ; GO:0045454 | inferred from electronic annotation with InterPro:IPR013766	chr2R	3.358	2.60544e+06	2.655	2.60555e+06	---	---
l(2)03709	FBgn0010551	lethal (2) 03709	-	chr2R	2.963	1.47022e+07	3.125	14702666	3.797	14704311
l(2)08717	FBgn0010651	lethal (2) 08717	response to hypoxia ; GO:0001666 | inferred from mutant phenotype inferred from expression pattern <newline> transmembrane transport ; GO:0055085 | inferred from electronic annotation with InterPro:IPR011701 <newline> wing disc dorsal/ventral pattern formation ; GO:0048190 | inferred from genetic interaction with Bx, ap	chr2R	---	---	2.719	1.4687e+07	3.585	1.4691e+07
l(2)34Fc	FBgn0261534	lethal (2) 34Fc	-	chr2L	3.122	14356627	2.972	1.43566e+07	---	---
l(2)34Fd	FBgn0261535	lethal (2) 34Fd	-	chr2L	3.122	14356627	2.972	1.43566e+07	---	---
l(2)dtl	FBgn0013548	lethal-(2)-denticleless	neurogenesis ; GO:0022008 | inferred from mutant phenotype <newline> regulation of cell cycle ; GO:0051726 | inferred from direct assay	chr2R	3.111	1.95896e+07	3.93	19588755	---	---
l(2)not	FBgn0011297	lethal (2) neighbor of tid	-	chr2R	3.111	1.95896e+07	3.93	19588755	---	---
l(3)04053	FBgn0010830	lethal (3) 04053	biological_process ; GO:0008150 | no biological data available	chr3L	3.389	2.27312e+07	2.82	22731253	3.961	22730488
l(3)05822	FBgn0010877	lethal (3) 05822	biological_process ; GO:0008150 | no biological data available	chr3R	3.263	1.41184e+07	---	---	3.203	1.41149e+07
l(3)87Df	FBgn0002354	lethal (3) 87Df	biological_process ; GO:0008150 | no biological data available	chr3R	3.076	8.85847e+06	2.933	8.8585e+06	4.575	8857512
lama	FBgn0016031	lamina ancestor	imaginal disc development ; GO:0007444 | inferred from mutant phenotype <newline> inter-male aggressive behavior ; GO:0002121 | inferred from mutant phenotype <newline> dorsal appendage formation ; GO:0046843 | inferred from mutant phenotype	chr3L	2.831	5348151	2.454	5.34796e+06	4.499	5.34166e+06
lark	FBgn0011640	lark	circadian rhythm ; GO:0007623 | inferred from mutant phenotype <newline> eclosion rhythm ; GO:0008062 | inferred from mutant phenotype <newline> embryo development ; GO:0009790 | inferred from mutant phenotype <newline> negative regulation of eclosion ; GO:0045804 | inferred from mutant phenotype <newline> circadian rhythm ; GO:0007623 | non-traceable author statement <newline> eclosion rhythm ; …	chr3L	2.709	7338185	2.505	7.33821e+06	---	---
larp	FBgn0261618	La related protein	centrosome separation ; GO:0051299 | inferred from mutant phenotype <newline> mitotic chromosome condensation ; GO:0007076 | inferred from mutant phenotype <newline> autophagic cell death ; GO:0048102 | inferred from expression pattern <newline> salivary gland cell autophagic cell death ; GO:0035071 | inferred from expression pattern <newline> spindle assembly ; GO:0051225 | inferred from mutant …	chr3R	---	---	3.118	24154548	3.598	24155538
Lasp	FBgn0063485	Lasp	sperm individualization ; GO:0007291 | inferred from mutant phenotype <newline> spermatogenesis ; GO:0007283 | inferred from mutant phenotype <newline> positive regulation of pole plasm oskar mRNA localization ; GO:0045856 | inferred from mutant phenotype <newline> pole cell formation ; GO:0007279 | inferred from mutant phenotype	chr3L	---	---	3.225	16670035	4.197	16691881
lawc	FBgn0262976	leg arista wing complex	biological_process ; GO:0008150 | no biological data available	chrX	3.116	8.30262e+06	3.342	8302583	---	---
lbm	FBgn0016032	late bloomer	synapse assembly ; GO:0007416 | inferred from mutant phenotype <newline> synapse assembly ; GO:0007416 | non-traceable author statement	chr2R	3.551	2944238	3.238	2944268	---	---
let-7	FBgn0262406	let-7	regulation of development, heterochronic ; GO:0040034 | traceable author statement <newline> regulation of development, heterochronic ; GO:0040034 | inferred from mutant phenotype <newline> metamorphosis ; GO:0007552 | inferred from expression pattern <newline> cellular response to ecdysone ; GO:0071390 | inferred from mutant phenotype <newline> mushroom body development ; GO:0016319 | inferred f…	chr2L	3.379	18466896	3.718	18466896	---	---
Lgr3	FBgn0039354	Leucine-rich repeat-containing G protein-coupled receptor 3	G-protein coupled receptor signaling pathway ; GO:0007186 | inferred from sequence or structural similarity <newline> G-protein coupled receptor signaling pathway ; GO:0007186 | inferred from electronic annotation with InterPro:IPR000276	chr3R	2.752	2.14877e+07	2.604	2.14877e+07	---	---
lic	FBgn0261524	licorne	activation of MAPK activity ; GO:0000187 | inferred from direct assay <newline> oocyte axis specification ; GO:0007309 | inferred from mutant phenotype <newline> oocyte anterior/posterior axis specification ; GO:0007314 | non-traceable author statement <newline> protein phosphorylation ; GO:0006468 | non-traceable author statement <newline> transforming growth factor beta receptor signaling pathw…	chrX	3.511	12983220	3.517	1.29869e+07	4.102	1.29869e+07
lid	FBgn0031759	little imaginal discs	histone H3-K4 demethylation ; GO:0034720 | inferred from mutant phenotype <newline> histone H3-K9 acetylation ; GO:0043970 | inferred from mutant phenotype <newline> chromatin organization ; GO:0006325 | inferred from mutant phenotype <newline> oxidation-reduction process ; GO:0055114 | inferred from electronic annotation with InterPro:IPR013637 <newline> locomotor rhythm ; GO:0045475 | inferred …	chr2L	2.955	5.9883e+06	2.736	5.98717e+06	4.607	5989593
lig3	FBgn0038035	DNA ligase III	DNA recombination ; GO:0006310 | inferred from electronic annotation with InterPro:IPR000977, InterPro:IPR012308, InterPro:IPR012309, InterPro:IPR012310 <newline> DNA ligation involved in DNA repair ; GO:0051103 | inferred from electronic annotation with InterPro:IPR016059 <newline> DNA ligation ; GO:0006266 | inferred from biological aspect of ancestor with PANTHER:PTN000048694 <newline> lagging…	chr3R	3.127	8.23089e+06	2.439	8230947	5.094	8.23092e+06
lilli	FBgn0041111	lilliputian	periodic partitioning ; GO:0007365 | inferred from mutant phenotype <newline> compound eye photoreceptor development ; GO:0042051 | inferred from genetic interaction with phl <newline> regulation of cell size ; GO:0008361 | inferred from mutant phenotype <newline> cytokinesis, actomyosin contractile ring assembly ; GO:0000915 | non-traceable author statement <newline> segment specification ; GO:0…	chr2L	4.63	2.90884e+06	3.112	2883984	4.527	2.88385e+06
LIMK1	FBgn0041203	LIM-kinase1	protein phosphorylation ; GO:0006468 | inferred from direct assay <newline> actin cytoskeleton organization ; GO:0030036 | non-traceable author statement <newline> protein phosphorylation ; GO:0006468 | non-traceable author statement <newline> regulation of axonogenesis ; GO:0050770 | inferred from mutant phenotype <newline> synaptic growth at neuromuscular junction ; GO:0051124 | inferred from m…	chrX	---	---	2.678	1.24753e+07	4.518	1.24848e+07
Lint-1	FBgn0030274	l(3)mbt interacting protein 1	-	chrX	3.104	1.10484e+07	2.794	1.10484e+07	---	---
Lis-1	FBgn0015754	Lissencephaly-1	fusome organization ; GO:0045478 | inferred from mutant phenotype <newline> female germ-line cyst formation ; GO:0048135 | inferred from mutant phenotype <newline> neuroblast proliferation ; GO:0007405 | inferred from mutant phenotype <newline> dendrite morphogenesis ; GO:0048813 | inferred from mutant phenotype <newline> axon cargo transport ; GO:0008088 | inferred from mutant phenotype <newline…	chr2R	3.04	1.20652e+07	2.541	1.20674e+07	3.251	1.20739e+07
Lk	FBgn0028418	Leucokinin	elevation of cytosolic calcium ion concentration ; GO:0007204 | inferred from direct assay <newline> body fluid secretion ; GO:0007589 | inferred from direct assay <newline> neuropeptide signaling pathway ; GO:0007218 | non-traceable author statement <newline> neuropeptide signaling pathway ; GO:0007218 | traceable author statement <newline> calcium-mediated signaling ; GO:0019722 | non-traceable…	chr3L	4.29	14548474	4.019	14548474	5.277	14549014
Lk6	FBgn0017581	Lk6	microtubule-based process ; GO:0007017 | inferred from mutant phenotype <newline> protein phosphorylation ; GO:0006468 | non-traceable author statement <newline> regulation of growth ; GO:0040008 | inferred from mutant phenotype <newline> protein phosphorylation ; GO:0006468 | inferred from direct assay <newline> negative regulation of Ras protein signal transduction ; GO:0046580 | inferred from …	chr3R	3.87	7.58376e+06	2.778	7.58376e+06	4.427	7.59248e+06
LM408	FBgn0027611	Lysosomal alpha-mannosidase	mannose metabolic process ; GO:0006013 | inferred from electronic annotation with InterPro:IPR011682	chr2L	3.556	1.04573e+07	3.651	1.04569e+07	---	---
lmgA	FBgn0250903	lemming A	mitotic anaphase ; GO:0000090 | non-traceable author statement <newline> anaphase-promoting complex-dependent proteasomal ubiquitin-dependent protein catabolic process ; GO:0031145 | inferred from direct assay <newline> positive regulation of mitotic metaphase/anaphase transition ; GO:0045842 | inferred from mutant phenotype	chr2L	---	---	2.662	8531529	4.643	8531384
lmgB	FBgn0085470	lemming B	biological_process ; GO:0008150 | no biological data available	chr2L	---	---	2.662	8531529	4.643	8531384
Lmpt	FBgn0261565	Limpet	defense response to fungus ; GO:0050832 | inferred from mutant phenotype	chr3L	2.886	16908909	---	---	4.021	16888059
loh	FBgn0032252	lonely heart	positive regulation of extracellular matrix assembly ; GO:1901203 | inferred from mutant phenotype <newline> larval heart development ; GO:0007508 | inferred from mutant phenotype	chr2L	3.55	1.04551e+07	2.907	10455149	---	---
LpR1	FBgn0066101	Lipophorin receptor 1	cholesterol metabolic process ; GO:0008203 | inferred from sequence or structural similarity with UniProtKB:Q99088 <newline> lipoprotein transport ; GO:0042953 | inferred from sequence or structural similarity with UniProtKB:Q99088 <newline> receptor-mediated endocytosis ; GO:0006898 | inferred from mutant phenotype inferred from expression pattern	chr3R	3.223	2.15868e+07	2.32	21583766	4.592	2.1567e+07
Lpt	FBgn0263667	Lost PHDs of trr	intracellular signal transduction ; GO:0035556 | inferred from electronic annotation with InterPro:IPR002219 <newline> phagocytosis ; GO:0006909 | inferred from mutant phenotype <newline> ecdysis, chitin-based cuticle ; GO:0018990 | inferred from mutant phenotype <newline> imaginal disc-derived wing vein specification ; GO:0007474 | inferred from mutant phenotype <newline> cellular response to ec…	chr2R	3.948	19782430	3.49	19782430	4.012	1.97825e+07
Lrch	FBgn0032633	Leucine-rich-repeats and calponin homology domain protein	Ras protein signal transduction ; GO:0007265 | inferred from sequence or structural similarity with EMBL:AF068919	chr2L	---	---	3.366	1.73804e+07	4.32	17379484
LRP1	FBgn0053087	LDL receptor protein 1	-	chr2R	2.871	4.10108e+06	2.382	4.10078e+06	---	---
Lsd-2	FBgn0030608	Lipid storage droplet-2	lipid storage ; GO:0019915 | non-traceable author statement <newline> lipid storage ; GO:0019915 | inferred from mutant phenotype <newline> sequestering of triglyceride ; GO:0030730 | inferred from mutant phenotype <newline> lipid particle transport along microtubule ; GO:0031887 | inferred from mutant phenotype <newline> regulation of transport ; GO:0051049 | inferred from mutant phenotype <newl…	chrX	2.96	14974332	2.715	1.49726e+07	---	---
Lsm10	FBgn0033554	Lsm10	histone mRNA 3'-end processing ; GO:0006398 | inferred from mutant phenotype <newline> mRNA processing ; GO:0006397 | inferred from direct assay	chr2R	3.004	6.70987e+06	3.02	6.70987e+06	3.301	6.70984e+06
LSm3	FBgn0051184	-	mRNA splicing, via spliceosome ; GO:0000398 | inferred from sequence or structural similarity with SGD_LOCUS:LSM3; SGD:S0006434 AND inferred from sequence or structural similarity with protein_id:CAB45866 <newline> cytoplasmic mRNA processing body assembly ; GO:0033962 | inferred from mutant phenotype <newline> mRNA splicing, via spliceosome ; GO:0000398 | inferred by curator from GO:0071011|GO:0…	chr3R	3.408	1.98171e+07	2.94	19818903	3.115	19818818
lsn	FBgn0260940	larsen	bicoid mRNA localization ; GO:0045450 | inferred from mutant phenotype <newline> cell proliferation ; GO:0008283 | inferred from mutant phenotype <newline> regulation of apoptotic process ; GO:0042981 | inferred from mutant phenotype <newline> regulation of Notch signaling pathway ; GO:0008593 | inferred from expression pattern <newline> ubiquitin-dependent protein catabolic process via the multi…	chr3R	3.57	17696283	3.027	17695708	3.763	1.76898e+07
luna	FBgn0040765	luna	regulation of transcription, DNA-dependent ; GO:0006355 | inferred from sequence or structural similarity with HGNC_gene:KLF6; HGNC:2235; OMIM:602053 <newline> regulation of transcription, DNA-dependent ; GO:0006355 | non-traceable author statement	chr2R	3.818	6985137	4.474	6.98517e+06	4.949	6.98517e+06
LysB	FBgn0004425	Lysozyme B	antimicrobial humoral response ; GO:0019730 | non-traceable author statement <newline> cell wall macromolecule catabolic process ; GO:0016998 | inferred from electronic annotation with InterPro:IPR000974	chr3L	2.777	1205281	2.435	1.20519e+06	---	---
Mad	FBgn0011648	Mothers against dpp	transforming growth factor beta receptor signaling pathway ; GO:0007179 | inferred from genetic interaction with dpp AND inferred from genetic interaction with tkv AND inferred from genetic interaction with wg <newline> germ-line stem cell division ; GO:0042078 | inferred from mutant phenotype <newline> germ-line stem cell maintenance ; GO:0030718 | inferred from mutant phenotype <newline> imagin…	chr2L	4.274	3154341	4.447	3154281	5.062	3154281
maf-S	FBgn0034534	maf-S	transcription from RNA polymerase II promoter ; GO:0006366 | non-traceable author statement <newline> autophagic cell death ; GO:0048102 | inferred from expression pattern <newline> salivary gland cell autophagic cell death ; GO:0035071 | inferred from expression pattern <newline> transcription, DNA-dependent ; GO:0006351 | inferred from sequence or structural similarity with UniProtKB:Q90596 <ne…	chr2R	2.69	1.6532e+07	2.66	1.65319e+07	---	---
mahj	FBgn0034641	mahjong	cell competition in a multicellular organism ; GO:0035212 | inferred from mutant phenotype	chr2R	3.203	17520861	3.199	17522046	3.437	17522046
mamo	FBgn0264981	maternal gene required for meiosis	female meiosis ; GO:0007143 | inferred from mutant phenotype <newline> sperm chromatin decondensation ; GO:0035041 | inferred from mutant phenotype <newline> gamete generation ; GO:0007276 | inferred from mutant phenotype	chrX	2.957	1.3826e+07	3.004	13826042	3.193	13785446
mas	FBgn0011653	masquerade	proteolysis ; GO:0006508 | inferred from electronic annotation with InterPro:IPR001254, InterPro:IPR001314, InterPro:IPR018114	chr3L	3.382	4171510	3.095	4.17154e+06	---	---
Mat1	FBgn0024956	Menage a trois 1 ortholog (H. sapiens)	transcription initiation from RNA polymerase II promoter ; GO:0006367 | inferred from sequence or structural similarity with HGNC_gene:MNAT1; HGNC:7181; OMIM:602659 AND inferred from sequence or structural similarity with SGD_LOCUS:TFB3; SGD:S0002868 <newline> cell cycle ; GO:0007049 | inferred from electronic annotation with InterPro:IPR004575, InterPro:IPR015877	chr2R	3.429	6623490	3.134	6622750	3.318	6623440
Mat89Ba	FBgn0261286	Maternal transcript 89Ba	neurogenesis ; GO:0022008 | inferred from mutant phenotype <newline> rRNA processing ; GO:0006364 | inferred from sequence or structural similarity with SGD_LOCUS:UTP22; SGD:S000003322	chr3R	2.816	1.21003e+07	---	---	3.124	12101240
mbf1	FBgn0262732	multiprotein bridging factor 1	central nervous system development ; GO:0007417 | inferred from genetic interaction with apt AND inferred from mutant phenotype <newline> open tracheal system development ; GO:0007424 | inferred from genetic interaction with apt AND inferred from mutant phenotype <newline> dendrite morphogenesis ; GO:0048813 | inferred from mutant phenotype <newline> positive regulation of transcription from RNA …	chr3L	2.796	16565510	2.448	1.65656e+07	4.531	1.65635e+07
mbl	FBgn0265487	-	rhabdomere development ; GO:0042052 | inferred from mutant phenotype <newline> muscle cell cellular homeostasis ; GO:0046716 | inferred from mutant phenotype inferred from genetic interaction with Dys inferred from genetic interaction with Dg <newline> embryo development ; GO:0009790 | inferred from mutant phenotype <newline> muscle organ development ; GO:0007517 | inferred from mutant phenotype …	chr2R	3.357	13220167	---	---	3.69	13151024
Mbs	FBgn0005536	Myosin binding subunit	dorsal closure ; GO:0007391 | inferred from mutant phenotype <newline> regulation of compound eye photoreceptor development ; GO:0045314 | inferred from mutant phenotype <newline> imaginal disc-derived wing hair organization ; GO:0035317 | inferred from mutant phenotype <newline> dorsal closure ; GO:0007391 | non-traceable author statement <newline> oogenesis ; GO:0048477 | inferred from mutant p…	chr3L	3.202	1.60574e+07	---	---	4.117	1.60527e+07
Mct1	FBgn0023549	Monocarboxylate transporter 1	transmembrane transport ; GO:0055085 | inferred from electronic annotation with InterPro:IPR011701	chrX	3.443	2.0888e+06	2.847	2088716	---	---
Mdh1	FBgn0262782	Malate dehydrogenase 1	lateral inhibition ; GO:0046331 | inferred from mutant phenotype <newline> oxidation-reduction process ; GO:0055114 | inferred from electronic annotation with InterPro:IPR001236, InterPro:IPR001252, InterPro:IPR001557, InterPro:IPR010945, InterPro:IPR011274, InterPro:IPR015955, InterPro:IPR022383 <newline> cellular carbohydrate metabolic process ; GO:0044262 | inferred from electronic annotation …	chr2L	---	---	2.898	1.0397e+07	3.965	1.03887e+07
Mdr50	FBgn0010241	Multi drug resistance 50	drug transport ; GO:0015893 | inferred from sequence or structural similarity with MGD:Abcb1a; MGI:MGI:97570 <newline> response to methotrexate ; GO:0031427 | inferred from expression pattern <newline> transmembrane transport ; GO:0055085 | inferred from biological aspect of ancestor with PANTHER:PTN000657188	chr2R	---	---	3.248	10143217	3.802	10143217
Mec2	FBgn0030993	Mec2	-	chrX	2.988	19082863	3.068	1.90782e+07	---	---
Med	FBgn0011655	Medea	dorsal/ventral axis specification ; GO:0009950 | inferred from mutant phenotype <newline> transforming growth factor beta receptor signaling pathway ; GO:0007179 | inferred from genetic interaction with dpp AND inferred from genetic interaction with tkv AND inferred from genetic interaction with zen AND inferred from mutant phenotype AND inferred from sequence or structural similarity with HGNC_g…	chr3R	2.788	27444819	2.621	27444594	---	---
MED11	FBgn0036811	Mediator complex subunit 11	regulation of transcription from RNA polymerase II promoter ; GO:0006357 | inferred from sequence or structural similarity with HGNC_gene:SURB7; HGNC:11473 <newline> muscle organ development ; GO:0007517 | inferred from mutant phenotype <newline> dendrite morphogenesis ; GO:0048813 | inferred from mutant phenotype	chr3L	---	---	3.964	1.87449e+07	4.374	18744367
MED14	FBgn0035145	Mediator complex subunit 14	transcription from RNA polymerase II promoter ; GO:0006366 | inferred from mutant phenotype <newline> transcription initiation from RNA polymerase II promoter ; GO:0006367 | inferred from sequence or structural similarity <newline> transcription from RNA polymerase II promoter ; GO:0006366 | non-traceable author statement <newline> regulation of transcription from RNA polymerase II promoter ; GO:…	chr3L	3.337	601348	2.744	601266	---	---
MED16	FBgn0034707	Mediator complex subunit 16	transcription initiation from RNA polymerase II promoter ; GO:0006367 | inferred from sequence or structural similarity <newline> transcription from RNA polymerase II promoter ; GO:0006366 | inferred from sequence or structural similarity with NCBI_gi:4885647	chr2R	3.098	18067759	2.602	18067754	---	---
MED27	FBgn0037359	Mediator complex subunit 27	transcription initiation from RNA polymerase II promoter ; GO:0006367 | inferred from sequence or structural similarity <newline> transcription from RNA polymerase II promoter ; GO:0006366 | inferred from sequence or structural similarity with NCBI_gi:4758066 <newline> regulation of transcription from RNA polymerase II promoter ; GO:0006357 | inferred by curator from GO:0016592 <newline> regulati…	chr3R	2.782	1479856	2.673	1485196	---	---
MED28	FBgn0039337	Mediator complex subunit 28	regulation of transcription from RNA polymerase II promoter ; GO:0006357 | inferred from sequence or structural similarity with HGNC_gene:CRSP3; HGNC:2372 <newline> neurogenesis ; GO:0022008 | inferred from mutant phenotype	chr3R	3.216	2.13087e+07	2.993	2.13087e+07	---	---
MED30	FBgn0035149	Mediator complex subunit 30	regulation of transcription from RNA polymerase II promoter ; GO:0006357 | inferred by curator from GO:0016592	chr3L	3.478	649283	3.18	649306	---	---
MED6	FBgn0024330	Mediator complex subunit 6	transcription from RNA polymerase II promoter ; GO:0006366 | inferred from mutant phenotype <newline> transcription from RNA polymerase II promoter ; GO:0006366 | inferred from sequence or structural similarity <newline> transcription initiation from RNA polymerase II promoter ; GO:0006367 | inferred from sequence or structural similarity <newline> transcription from RNA polymerase II promoter ; …	chr3R	3.609	5595782	3.315	5595732	3.386	5595757
mei-217	FBgn0028581	mei-217	reciprocal meiotic recombination ; GO:0007131 | inferred from mutant phenotype <newline> female meiosis ; GO:0007143 | inferred from mutant phenotype	chrX	3.885	17026060	2.878	17024905	4.747	17025885
mei-218	FBgn0002709	meiotic 218	reciprocal meiotic recombination ; GO:0007131 | traceable author statement <newline> reciprocal meiotic recombination ; GO:0007131 | inferred from mutant phenotype <newline> female meiosis chromosome segregation ; GO:0016321 | inferred from mutant phenotype <newline> female meiosis ; GO:0007143 | inferred from mutant phenotype	chrX	3.885	17026060	2.878	17024905	4.747	17025885
Mekk1	FBgn0024329	Mekk1	protein phosphorylation ; GO:0006468 | traceable author statement <newline> protein phosphorylation ; GO:0006468 | non-traceable author statement <newline> response to oxidative stress ; GO:0006979 | inferred from mutant phenotype <newline> mucosal immune response ; GO:0002385 | inferred from mutant phenotype <newline> positive regulation of cell size ; GO:0045793 | inferred from genetic interact…	chr3R	2.609	1.45659e+07	3.274	14567885	3.473	14567885
melt	FBgn0023001	melted	sequestering of triglyceride ; GO:0030730 | inferred from mutant phenotype <newline> insulin receptor signaling pathway ; GO:0008286 | inferred from mutant phenotype <newline> ectoderm development ; GO:0007398 | inferred from expression pattern <newline> peripheral nervous system development ; GO:0007422 | inferred from mutant phenotype <newline> R8 cell fate specification ; GO:0045464 | inferred…	chr3L	3.659	7124152	3.253	7122802	3.486	7125287
Meltrin	FBgn0265140	Meltrin	membrane protein ectodomain proteolysis ; GO:0006509 | inferred from direct assay <newline> membrane protein ectodomain proteolysis ; GO:0006509 | inferred from sequence or structural similarity with HGNC_gene:ADAM17; HGNC:195 <newline> protein oligomerization ; GO:0051259 | inferred from direct assay	chr3R	2.937	10505577	2.512	1.05055e+07	---	---
Men	FBgn0002719	Malic enzyme	regulation of cell death ; GO:0010941 | inferred from mutant phenotype <newline> determination of adult lifespan ; GO:0008340 | inferred from mutant phenotype <newline> oxidation-reduction process ; GO:0055114 | inferred from electronic annotation with InterPro:IPR001891, InterPro:IPR012301, InterPro:IPR012302, InterPro:IPR015884 <newline> malate metabolic process ; GO:0006108 | inferred from ele…	chr3R	3.036	8547361	---	---	3.258	8547356
MESK4	FBgn0043069	Misexpression suppressor of KSR 4	positive regulation of Ras protein signal transduction ; GO:0046579 | inferred from genetic interaction with ksr inferred from genetic interaction with Ras85D	chr3R	2.547	12813765	2.353	12818440	4.645	12814105
MESR4	FBgn0034240	Misexpression suppressor of ras 4	cellular response to hypoxia ; GO:0071456 | inferred from mutant phenotype <newline> negative regulation of Ras protein signal transduction ; GO:0046580 | inferred from genetic interaction with ksr inferred from genetic interaction with Ras85D <newline> regulation of response to DNA damage stimulus ; GO:2001020 | inferred from genetic interaction with lok	chr2R	2.725	13431694	2.491	1.34318e+07	3.855	13443574
metro	FBgn0050021	menage a trois	regulation of synaptic growth at neuromuscular junction ; GO:0008582 | inferred from mutant phenotype <newline> neuron projection morphogenesis ; GO:0048812 | inferred from mutant phenotype	chr2R	---	---	3.375	7120938	3.308	7120938
mew	FBgn0004456	multiple edematous wings	cell adhesion ; GO:0007155 | inferred from mutant phenotype <newline> imaginal disc-derived wing morphogenesis ; GO:0007476 | inferred from expression pattern AND inferred from mutant phenotype <newline> cell differentiation ; GO:0030154 | traceable author statement <newline> cell migration ; GO:0016477 | traceable author statement <newline> cell-cell adhesion ; GO:0016337 | traceable author stat…	chrX	2.882	13150667	---	---	3.784	13135187
mex1	FBgn0004228	midgut expression 1	embryo development ; GO:0009790 | non-traceable author statement <newline> midgut development ; GO:0007494 | non-traceable author statement <newline> electron transport chain ; GO:0022900 | inferred from electronic annotation with InterPro:IPR011759	chr3L	2.903	15508689	---	---	4.415	1.55122e+07
Mfe2	FBgn0030731	peroxisomal Multifunctional enzyme type 2	fatty acid beta-oxidation using acyl-CoA oxidase ; GO:0033540 | inferred by curator from GO:0080023|GO:0004300 <newline> metabolic process ; GO:0008152 | inferred from electronic annotation with InterPro:IPR002198, InterPro:IPR002539	chrX	2.76	16172676	---	---	3.787	16169291
Mhcl	FBgn0026059	Myosin heavy chain-like	biological_process ; GO:0008150 | no biological data available	chr3R	2.977	11924968	---	---	4.018	11894615
Mi-2	FBgn0262519	-	negative regulation of cohesin localization to chromatin ; GO:0071923 | inferred from mutant phenotype <newline> nucleosome mobilization ; GO:0042766 | inferred from direct assay <newline> chromatin assembly or disassembly ; GO:0006333 | inferred from sequence or structural similarity with UniProtKB:P40201 <newline> dendrite morphogenesis ; GO:0048813 | inferred from mutant phenotype <newline> mu…	chr3L	3.338	19900410	2.722	1.98893e+07	3.963	1.98933e+07
mib1	FBgn0263601	mind bomb 1	lateral inhibition ; GO:0046331 | inferred from mutant phenotype <newline> positive regulation of endocytosis ; GO:0045807 | non-traceable author statement <newline> imaginal disc-derived wing margin morphogenesis ; GO:0008587 | non-traceable author statement <newline> endocytosis ; GO:0006897 | inferred from mutant phenotype <newline> regulation of Notch signaling pathway ; GO:0008593 | inferred…	chr3L	2.881	15995403	2.862	15995518	4.679	1.60039e+07
MICAL-like	FBgn0036333	MICAL-like	-	chr3L	---	---	2.662	1.30114e+07	4.286	13010115
milt	FBgn0262872	milton	axon transport of mitochondrion ; GO:0019896 | non-traceable author statement <newline> axon transport of mitochondrion ; GO:0019896 | inferred from expression pattern AND inferred from mutant phenotype <newline> mitochondrion distribution ; GO:0048311 | inferred from mutant phenotype <newline> Nebenkern assembly ; GO:0007287 | inferred from mutant phenotype <newline> sperm mitochondrion organiza…	chr2L	---	---	2.661	7.05683e+06	4.335	7048448
mim	FBgn0053558	missing-in-metastasis	actin filament organization ; GO:0007015 | inferred from sequence or structural similarity with MGD:Mtss1; MGI:MGI:2384818 <newline> border follicle cell migration ; GO:0007298 | inferred from mutant phenotype <newline> germ cell migration ; GO:0008354 | inferred from mutant phenotype <newline> filopodium assembly ; GO:0046847 | inferred from mutant phenotype <newline> negative regulation of rece…	chr2R	2.726	2.86171e+06	3.035	2862643	4.455	2.81273e+06
Mink	FBgn0039250	Mitotic spindle and nuclear protein	-	chr3R	3.081	2.07442e+07	2.464	2.07442e+07	---	---
mip40	FBgn0034430	Myb-interacting protein 40	eggshell chorion gene amplification ; GO:0007307 | inferred by curator from GO:0031523 <newline> negative regulation of transcription from RNA polymerase II promoter ; GO:0000122 | inferred from mutant phenotype <newline> oogenesis ; GO:0048477 | inferred from mutant phenotype <newline> spermatogenesis ; GO:0007283 | inferred from mutant phenotype <newline> cell cycle ; GO:0007049 | inferred from…	chr2R	3.107	1.51804e+07	2.465	15184103	3.722	15184933
Mipp1	FBgn0026061	Multiple inositol polyphosphate phosphatase 1	-	chr3L	2.796	16565510	2.448	1.65656e+07	4.531	1.65635e+07
Mipp2	FBgn0026060	Multiple inositol polyphosphate phosphatase 2	TOR signaling cascade ; GO:0031929 | inferred from electronic annotation with InterPro:IPR004083	chrX	3.141	5.98704e+06	---	---	3.902	5.97603e+06
mir-100	FBgn0262463	mir-100 stem loop	cellular response to ecdysone ; GO:0071390 | inferred from mutant phenotype	chr2L	3.379	18466896	3.718	18466896	---	---
mir-281-1	FBgn0262394	mir-281-1 stem loop	-	chr2R	---	---	2.639	8.06028e+06	4.681	8054007
mir-281-2	FBgn0262423	mir-281-2 stem loop	-	chr2R	---	---	2.639	8.06028e+06	4.681	8054007
mir-282	FBgn0262368	mir-282 stem loop	wing disc dorsal/ventral pattern formation ; GO:0048190 | inferred from genetic interaction with Bx, ap <newline> determination of adult lifespan ; GO:0008340 | inferred from mutant phenotype	chr3L	---	---	2.448	3248225	3.337	3247455
mir-314	FBgn0262396	mir-314 stem loop	-	chr3L	3.204	1.1771e+07	3.135	1.1771e+07	4.019	1.17678e+07
mir-315	FBgn0262461	mir-315 stem loop	positive regulation of Wnt receptor signaling pathway ; GO:0030177 | inferred from mutant phenotype <newline> gene silencing by miRNA ; GO:0035195 | inferred from direct assay <newline> negative regulation of gene expression ; GO:0010629 | inferred from mutant phenotype	chr3L	3.051	1.88557e+07	3.078	18855682	3.178	18855682
mir-8	FBgn0262432	mir-8 stem loop	positive regulation of multicellular organism growth ; GO:0040018 | inferred from mutant phenotype <newline> gene silencing by miRNA ; GO:0035195 | inferred from direct assay <newline> Wnt receptor signaling pathway ; GO:0016055 | inferred from mutant phenotype <newline> neuromuscular junction development ; GO:0007528 | inferred from mutant phenotype <newline> female pigmentation ; GO:0048095 | i…	chr2R	3.315	12717193	2.607	1.27213e+07	---	---
mir-87	FBgn0262428	mir-87 stem loop	-	chr2L	---	---	3.349	9.94901e+06	4.388	9948984
Mitf	FBgn0263112	Mitf	regulation of transcription, DNA-dependent ; GO:0006355 | inferred from direct assay <newline> compound eye morphogenesis ; GO:0001745 | inferred from mutant phenotype	chr4	---	---	3.153	1219768	4.143	1.22689e+06
Mkk4	FBgn0024326	MAP kinase kinase 4	protein phosphorylation ; GO:0006468 | non-traceable author statement <newline> neuron development ; GO:0048666 | inferred from mutant phenotype <newline> regulation of adult chitin-containing cuticle pigmentation ; GO:0048082 | inferred from genetic interaction with Pk92B <newline> activation of JUN kinase activity ; GO:0007257 | inferred from direct assay <newline> protein phosphorylation ; GO:…	chr3R	3.157	4.48037e+06	3.396	4481490	---	---
mle	FBgn0002774	maleless	dosage compensation ; GO:0007549 | inferred from mutant phenotype <newline> dosage compensation by hyperactivation of X chromosome ; GO:0009047 | non-traceable author statement <newline> dosage compensation ; GO:0007549 | traceable author statement <newline> dosage compensation ; GO:0007549 | non-traceable author statement <newline> dosage compensation complex assembly involved in dosage compensa…	chr2R	3.168	1870475	3.359	1.87047e+06	3.56	1870475
Mlp84B	FBgn0014863	Muscle LIM protein at 84B	cell differentiation ; GO:0030154 | non-traceable author statement <newline> skeletal muscle tissue development ; GO:0007519 | non-traceable author statement <newline> sarcomere organization ; GO:0045214 | inferred from genetic interaction with sls <newline> muscle tissue development ; GO:0060537 | inferred from expression pattern <newline> regulation of establishment of planar polarity ; GO:0090…	chr3R	3.348	2948223	2.979	2948253	3.205	2948278
Mmp1	FBgn0035049	Matrix metalloproteinase 1	autophagic cell death ; GO:0048102 | inferred from expression pattern <newline> salivary gland cell autophagic cell death ; GO:0035071 | inferred from expression pattern <newline> open tracheal system development ; GO:0007424 | inferred from mutant phenotype <newline> dorsal trunk growth, open tracheal system ; GO:0035001 | inferred from mutant phenotype <newline> instar larval development ; GO:0…	chr2R	2.69	20565522	2.554	2.05653e+07	4.308	20561997
Mmp2	FBgn0033438	Matrix metalloproteinase 2	oogenesis ; GO:0048477 | inferred from mutant phenotype <newline> imaginal disc fusion, thorax closure ; GO:0046529 | inferred from mutant phenotype <newline> imaginal disc eversion ; GO:0007561 | inferred from mutant phenotype <newline> basement membrane disassembly ; GO:0034769 | inferred from mutant phenotype <newline> tracheal pit formation in open tracheal system ; GO:0035202 | inferred from…	chr2R	3.811	5.49734e+06	---	---	4.282	5498548
mnb	FBgn0259168	minibrain	brain development ; GO:0007420 | inferred from mutant phenotype <newline> olfactory learning ; GO:0008355 | inferred from mutant phenotype <newline> circadian rhythm ; GO:0007623 | inferred from genetic interaction with so <newline> nervous system development ; GO:0007399 | inferred from mutant phenotype <newline> visual behavior ; GO:0007632 | inferred from mutant phenotype <newline> protein pho…	chrX	3.121	1.77712e+07	2.633	17767942	4.411	1.77712e+07
mnd	FBgn0002778	minidiscs	amino acid transport ; GO:0006865 | traceable author statement <newline> leucine import ; GO:0060356 | inferred from mutant phenotype <newline> amino acid transmembrane transport ; GO:0003333 | inferred from electronic annotation with InterPro:IPR002293	chr3L	2.946	1.4989e+07	2.718	1.4989e+07	3.408	1.49875e+07
Mnn1	FBgn0031885	Menin 1	negative regulation of JNK cascade ; GO:0046329 | inferred from genetic interaction with Jra <newline> positive regulation of JNK cascade ; GO:0046330 | inferred from genetic interaction with kay <newline> nucleotide-excision repair ; GO:0006289 | inferred from mutant phenotype <newline> response to ionizing radiation ; GO:0010212 | inferred from mutant phenotype <newline> response to DNA damage …	chr2L	---	---	2.661	7.05683e+06	3.703	7056038
Mob2	FBgn0259481	Mob2	learning or memory ; GO:0007611 | inferred from mutant phenotype <newline> olfactory learning ; GO:0008355 | inferred from mutant phenotype <newline> cell morphogenesis ; GO:0000902 | inferred from mutant phenotype <newline> rhabdomere development ; GO:0042052 | inferred from mutant phenotype <newline> long-term memory ; GO:0007616 | inferred from mutant phenotype <newline> negative regulation of…	chr3L	2.84	1.15197e+07	2.422	11518786	---	---
Mob4	FBgn0259483	-	microtubule cytoskeleton organization ; GO:0000226 | inferred from mutant phenotype <newline> neuron projection morphogenesis ; GO:0048812 | inferred from mutant phenotype <newline> negative regulation of synaptic growth at neuromuscular junction ; GO:0045886 | inferred from mutant phenotype <newline> axon cargo transport ; GO:0008088 | inferred from mutant phenotype	chr2R	3.17	2581049	3.118	2581074	4.303	2588004
mod	FBgn0002780	modulo	spermatid development ; GO:0007286 | inferred from mutant phenotype <newline> cell proliferation ; GO:0008283 | inferred from mutant phenotype	chr3R	---	---	3.31	2.7873e+07	3.872	2.78815e+07
mod(r)	FBgn0016038	modifier of rudimentary	ubiquitin-dependent protein catabolic process via the multivesicular body sorting pathway ; GO:0043162 | inferred from sequence or structural similarity with SGD_LOCUS:SRN2; SGD:S000004109	chrX	---	---	2.718	518220	3.697	517172
Moe	FBgn0011661	Moesin	establishment or maintenance of epithelial cell apical/basal polarity ; GO:0045197 | inferred from mutant phenotype <newline> establishment or maintenance of polarity of larval imaginal disc epithelium ; GO:0016336 | inferred from mutant phenotype <newline> actin cytoskeleton organization ; GO:0030036 | inferred from mutant phenotype <newline> anterior/posterior pattern specification ; GO:0009952…	chrX	2.694	8.78421e+06	3.234	8786122	4.435	8774841
moody	FBgn0025631	moody	G-protein coupled receptor signaling pathway ; GO:0007186 | inferred from sequence or structural similarity <newline> establishment of glial blood-brain barrier ; GO:0060857 | inferred from mutant phenotype <newline> septate junction assembly ; GO:0019991 | inferred from mutant phenotype <newline> ventral cord development ; GO:0007419 | inferred from mutant phenotype <newline> cortical actin cyto…	chrX	2.851	1944151	---	---	3.683	1.9385e+06
Mpc1	FBgn0038662	Mitochondrial pyruvate carrier	mitochondrial pyruvate transport ; GO:0006850 | inferred from sequence or structural similarity with SGD_LOCUS:FMP37; SGD:S000003048 <newline> pyruvate metabolic process ; GO:0006090 | inferred from mutant phenotype	chr3R	3.873	1.47503e+07	3.645	14750287	3.897	14750287
mrj	FBgn0034091	mrj	protein folding ; GO:0006457 | inferred from sequence or structural similarity with UniProtKB:P08622 <newline> protein folding ; GO:0006457 | inferred from sequence or structural similarity with ECOGENE_G:dnaJ; ECOGENE:EG10240	chr2R	3.117	12098439	2.846	12098604	3.533	12098579
MRP	FBgn0032456	Multidrug-Resistance like Protein 1	response to methotrexate ; GO:0031427 | inferred from expression pattern <newline> transmembrane transport ; GO:0055085 | inferred from electronic annotation with InterPro:IPR001140, InterPro:IPR011527	chr2L	3.494	1.27199e+07	3.835	12720820	---	---
Mrp4	FBgn0263316	Multidrug resistance protein 4 ortholog	drug transmembrane transport ; GO:0006855 | inferred from sequence or structural similarity with UniProtKB:Q9R1X5 <newline> response to anoxia ; GO:0034059 | inferred from mutant phenotype <newline> response to hypoxia ; GO:0001666 | inferred from mutant phenotype <newline> wing disc dorsal/ventral pattern formation ; GO:0048190 | inferred from genetic interaction with Bx, ap	chr3R	---	---	2.328	7392443	4.471	7396433
mRpL1	FBgn0037566	mitochondrial ribosomal protein L1	translation ; GO:0006412 | inferred from sequence or structural similarity with EMBL:AB049632	chr3R	3.176	4129051	2.935	4129536	---	---
mRpL20	FBgn0036335	mitochondrial ribosomal protein L20	translation ; GO:0006412 | inferred from sequence or structural similarity with EMBL:AB049644	chr3L	---	---	2.662	1.30114e+07	4.286	13010115
mRpL3	FBgn0030686	mitochondrial ribosomal protein L3	translation ; GO:0006412 | inferred from sequence or structural similarity with EMBL:AB049633 <newline> translation ; GO:0006412 | inferred from sequence or structural similarity with UniProtKB:P09001	chrX	2.92	15653937	2.891	15653887	4.757	15653862
mRpL39	FBgn0036462	mitochondrial ribosomal protein L39	translation ; GO:0006412 | inferred from sequence or structural similarity with EMBL:AL353983 <newline> threonyl-tRNA aminoacylation ; GO:0006435 | inferred from sequence or structural similarity with NCBI_gi:4507367 <newline> translation ; GO:0006412 | non-traceable author statement	chr3L	2.946	1.4989e+07	2.718	1.4989e+07	3.408	1.49875e+07
mRpL41	FBgn0034001	mitochondrial ribosomal protein L41	translation ; GO:0006412 | inferred from sequence or structural similarity with EMBL:AI912106 <newline> translation ; GO:0006412 | inferred from sequence or structural similarity with UniProtKB:Q8IXM3	chr2R	2.726	1.1103e+07	2.577	11103045	3.772	1.11017e+07
mRpL43	FBgn0034893	mitochondrial ribosomal protein L43	translation ; GO:0006412 | inferred from sequence or structural similarity with EMBL:AI075733	chr2R	3.111	1.95896e+07	3.93	19588755	---	---
mRpS10	FBgn0038307	mitochondrial ribosomal protein S10	translation ; GO:0006412 | inferred from sequence or structural similarity with UniProtKB:P02364 <newline> translation ; GO:0006412 | inferred from sequence or structural similarity with UniProtKB:P82664 <newline> translation ; GO:0006412 | inferred from sequence or structural similarity with UniProtKB:P10129	chr3R	4.036	11055864	3.253	1.10554e+07	4.356	1.10553e+07
mRpS23	FBgn0260407	mitochondrial ribosomal protein S23	mitochondrial translation ; GO:0032543 | inferred by curator from GO:0005761 <newline> translation ; GO:0006412 | inferred from electronic annotation with InterPro:IPR019520, InterPro:IPR023611	chr2L	2.875	13836107	2.95	1.38362e+07	3.227	1.38383e+07
mRpS28	FBgn0034361	mitochondrial ribosomal protein S28	translation ; GO:0006412 | inferred from sequence or structural similarity with UniProtKB:P82673	chr2R	3.442	1.44993e+07	3.044	1.44993e+07	3.523	1.44993e+07
mRpS30	FBgn0030692	mitochondrial ribosomal protein S30	translation ; GO:0006412 | inferred from sequence or structural similarity with UniProtKB:Q9NP92	chrX	3.268	15681739	2.902	15682489	3.262	1.56831e+07
mRpS31	FBgn0036557	mitochondrial ribosomal protein S31	translation ; GO:0006412 | inferred from sequence or structural similarity with UniProtKB:Q92665	chr3L	2.881	15995403	2.862	15995518	4.679	1.60039e+07
Mrtf	FBgn0052296	Myocardin-related transcription factor	positive regulation of transcription, DNA-dependent ; GO:0045893 | non-traceable author statement <newline> actin cytoskeleton organization ; GO:0030036 | inferred from mutant phenotype <newline> border follicle cell migration ; GO:0007298 | inferred from mutant phenotype <newline> mesodermal cell migration ; GO:0008078 | inferred from mutant phenotype <newline> open tracheal system development ;…	chr3L	---	---	2.597	2.77077e+06	4.128	2765459
msl-3	FBgn0002775	male-specific lethal 3	dosage compensation ; GO:0007549 | inferred from mutant phenotype <newline> dosage compensation by hyperactivation of X chromosome ; GO:0009047 | traceable author statement <newline> dosage compensation by hyperactivation of X chromosome ; GO:0009047 | non-traceable author statement <newline> dosage compensation ; GO:0007549 | traceable author statement <newline> negative regulation of chromatin …	chr3L	3.549	7121847	3.253	7122802	3.686	7121872
Msp-300	FBgn0261836	Muscle-specific protein 300	cytoskeleton organization ; GO:0007010 | inferred from sequence or structural similarity with UniProtKB:Q8NF91 <newline> mesoderm development ; GO:0007498 | non-traceable author statement <newline> cytoplasmic transport, nurse cell to oocyte ; GO:0007303 | inferred from mutant phenotype <newline> establishment of nucleus localization ; GO:0040023 | inferred from mutant phenotype <newline> female …	chr2L	4.656	5.20999e+06	2.813	5210075	5.185	5210015
msps	FBgn0027948	mini spindles	microtubule-based process ; GO:0007017 | inferred from sequence or structural similarity with NCBI_gi:2136282 <newline> bicoid mRNA localization ; GO:0045450 | inferred from mutant phenotype <newline> cytoplasmic microtubule organization ; GO:0031122 | inferred from mutant phenotype <newline> mitotic spindle elongation ; GO:0000022 | inferred from mutant phenotype <newline> female meiosis ; GO:00…	chr3R	3.232	11875415	2.972	11875415	---	---
Mst85C	FBgn0028708	Mst85C	biological_process ; GO:0008150 | no biological data available	chr3R	2.874	4.87373e+06	2.859	4880233	3.382	4.87389e+06
msta	FBgn0053548	msta	negative regulation of gene expression ; GO:0010629 | inferred from sequence or structural similarity with Smyd4	chrX	3.326	2112886	3.69	2.11291e+06	3.655	2112886
MTA1-like	FBgn0027951	MTA1-like	regulation of transcription, DNA-dependent ; GO:0006355 | inferred from electronic annotation with InterPro:IPR000679 <newline> phagocytosis ; GO:0006909 | inferred from mutant phenotype	chr3R	2.617	1.47315e+06	2.46	1473256	---	---
mtacp1	FBgn0011361	mitochondrial acyl carrier protein 1	mitochondrial electron transport, NADH to ubiquinone ; GO:0006120 | inferred from sequence alignment with UniProtKB:P52505 <newline> fatty acid biosynthetic process ; GO:0006633 | inferred from sequence alignment with UniProtKB:P52505 <newline> fatty acid biosynthetic process ; GO:0006633 | inferred from electronic annotation with InterPro:IPR003231	chr3L	2.646	1.33654e+06	3.158	1.32537e+06	---	---
mtd	FBgn0013576	mustard	cell wall macromolecule catabolic process ; GO:0016998 | inferred from electronic annotation with InterPro:IPR002482, InterPro:IPR018392 <newline> defense response to Gram-negative bacterium ; GO:0050829 | inferred from mutant phenotype <newline> activation of innate immune response ; GO:0002218 | inferred from mutant phenotype <newline> imaginal disc-derived wing morphogenesis ; GO:0007476 | inf…	chr3R	3.872	1134457	2.625	1.09693e+06	5.097	1134462
MTF-1	FBgn0040305	Metal response element-binding Transcription Factor-1	cellular metal ion homeostasis ; GO:0006875 | inferred from mutant phenotype <newline> response to copper ion ; GO:0046688 | inferred from mutant phenotype <newline> response to metal ion ; GO:0010038 | inferred from mutant phenotype <newline> transcription, DNA-dependent ; GO:0006351 | non-traceable author statement <newline> positive regulation of transcription from RNA polymerase II promoter ;…	chr3L	2.814	9.4287e+06	2.361	9428622	---	---
mth	FBgn0023000	methuselah	determination of adult lifespan ; GO:0008340 | traceable author statement <newline> determination of adult lifespan ; GO:0008340 | inferred from mutant phenotype <newline> synaptic vesicle exocytosis ; GO:0016079 | inferred from mutant phenotype <newline> response to heat ; GO:0009408 | traceable author statement <newline> response to starvation ; GO:0042594 | traceable author statement <newline>…	chr3L	3.538	349910	2.827	350003	4.163	346610
mthl10	FBgn0035132	methuselah-like 10	G-protein coupled receptor signaling pathway ; GO:0007186 | inferred from sequence or structural similarity with mth <newline> determination of adult lifespan ; GO:0008340 | inferred from sequence or structural similarity with mth <newline> response to stress ; GO:0006950 | inferred from sequence or structural similarity with mth	chr3L	2.741	340978	2.361	341028	---	---
mts	FBgn0004177	microtubule star	R7 cell fate commitment ; GO:0007465 | inferred from genetic interaction with Ras85D <newline> mitosis ; GO:0007067 | inferred from mutant phenotype <newline> protein dephosphorylation ; GO:0006470 | inferred from mutant phenotype <newline> spindle organization ; GO:0007051 | inferred from mutant phenotype <newline> protein dephosphorylation ; GO:0006470 | non-traceable author statement <newline>…	chr2L	3.279	7831294	2.458	7831269	---	---
Muc12Ea	FBgn0052602	Mucin 12Ea	neurogenesis ; GO:0022008 | inferred from mutant phenotype <newline> chorion-containing eggshell formation ; GO:0007304 | inferred from expression pattern	chrX	3.357	14177081	---	---	3.269	1.41675e+07
Muc14A	FBgn0052580	Mucin 14A	-	chrX	2.933	15898247	---	---	4.119	1.58983e+07
Muc55B	FBgn0034294	Mucin 55B	biological_process ; GO:0008150 | no biological data available	chr2R	3.038	13941707	---	---	3.795	1.39434e+07
Muc68D	FBgn0036203	Mucin 68D	chitin metabolic process ; GO:0006030 | inferred from electronic annotation with InterPro:IPR002557	chr3L	3.057	1.1767e+07	2.634	1.17661e+07	4.019	1.17678e+07
mus205	FBgn0002891	mutagen-sensitive 205	DNA replication ; GO:0006260 | non-traceable author statement <newline> translesion synthesis ; GO:0019985 | non-traceable author statement <newline> DNA replication ; GO:0006260 | inferred from electronic annotation with InterPro:IPR006133, InterPro:IPR006134 <newline> double-strand break repair via homologous recombination ; GO:0000724 | inferred from mutant phenotype <newline> translesion synt…	chr2R	2.778	3.69051e+06	---	---	3.745	3.68902e+06
mus312	FBgn0002909	mutagen-sensitive 312	nucleotide-excision repair, DNA damage recognition ; GO:0000715 | NOT inferred from mutant phenotype <newline> meiotic chromosome segregation ; GO:0045132 | inferred from mutant phenotype <newline> reciprocal meiotic recombination ; GO:0007131 | inferred from mutant phenotype <newline> resolution of meiotic recombination intermediates ; GO:0000712 | inferred from mutant phenotype <newline> mitoti…	chr3L	2.687	7328130	2.634	7.32229e+06	---	---
mv	FBgn0265988	mauve	lysosomal transport ; GO:0007041 | inferred from sequence or structural similarity with UniProtKB:P97412 <newline> lysosome organization ; GO:0007040 | inferred from sequence or structural similarity with EMBL:AF114785 <newline> negative regulation of autophagic vacuole size ; GO:0045771 | inferred from mutant phenotype <newline> phagocytosis ; GO:0006909 | inferred from mutant phenotype	chr3L	3.054	1967738	2.451	1.96488e+06	3.751	1967848
mwh	FBgn0264272	multiple wing hairs	imaginal disc-derived wing hair organization ; GO:0035317 | inferred from mutant phenotype <newline> imaginal disc-derived wing morphogenesis ; GO:0007476 | inferred from mutant phenotype <newline> establishment of planar polarity ; GO:0001736 | traceable author statement <newline> Wnt receptor signaling pathway ; GO:0016055 | traceable author statement <newline> imaginal disc-derived wing hair s…	chr3L	2.777	1205281	2.435	1.20519e+06	---	---
Myo28B1	FBgn0040299	Myosin 28B1	-	chr2L	3.654	7.67534e+06	3.228	7.67928e+06	3.9	7.67721e+06
Myo31DF	FBgn0086347	Myosin 31DF	mesoderm development ; GO:0007498 | inferred from expression pattern <newline> determination of left/right symmetry ; GO:0007368 | inferred from mutant phenotype <newline> imaginal disc-derived male genitalia morphogenesis ; GO:0048803 | inferred from mutant phenotype <newline> determination of digestive tract left/right asymmetry ; GO:0071907 | inferred from mutant phenotype	chr2L	3.156	10498159	---	---	3.54	10495789
nac	FBgn0265351	neuronally altered carbohydrate	grooming behavior ; GO:0007625 | inferred from mutant phenotype <newline> GDP-fucose import into Golgi lumen ; GO:0036085 | inferred from direct assay inferred from mutant phenotype <newline> GDP-fucose transport ; GO:0015783 | inferred from direct assay <newline> N-glycan fucosylation ; GO:0036071 | inferred from mutant phenotype <newline> UDP-galactose transport ; GO:0015785 | NOT inferred from…	chr3R	3.176	4129051	2.935	4129536	---	---
nAChRalpha7	FBgn0086778	nicotinic Acetylcholine Receptor alpha7	jump response ; GO:0007630 | inferred from mutant phenotype <newline> visual behavior ; GO:0007632 | inferred from mutant phenotype <newline> regulation of excitatory postsynaptic membrane potential ; GO:0060079 | inferred from mutant phenotype <newline> synaptic transmission ; GO:0007268 | inferred from mutant phenotype <newline> cation transport ; GO:0006812 | inferred from direct assay <newlin…	chrX	3.511	19218764	3.129	19218659	3.429	19218714
Nak	FBgn0015772	Numb-associated kinase	asymmetric cell division ; GO:0008356 | inferred from mutant phenotype AND inferred from physical interaction with numb <newline> protein phosphorylation ; GO:0006468 | inferred from sequence or structural similarity with UniProtKB:P38080 AND inferred from sequence or structural similarity with UniProt:P40494 <newline> protein phosphorylation ; GO:0006468 | non-traceable author statement <newline…	chr2L	3.119	1.8967e+07	3.039	1.89661e+07	4.669	18962336
NAT1	FBgn0010488	NAT1	autophagic cell death ; GO:0048102 | inferred from expression pattern <newline> salivary gland cell autophagic cell death ; GO:0035071 | inferred from expression pattern <newline> lateral inhibition ; GO:0046331 | inferred from mutant phenotype	chr2R	3.234	8.81339e+06	2.837	8813347	---	---
nau	FBgn0002922	nautilus	regulation of striated muscle tissue development ; GO:0016202 | traceable author statement <newline> muscle organ development ; GO:0007517 | traceable author statement <newline> muscle organ development ; GO:0007517 | inferred from mutant phenotype <newline> regulation of transcription, DNA-dependent ; GO:0006355 | inferred from electronic annotation with InterPro:IPR002546 <newline> larval somat…	chr3R	---	---	3.591	19548735	3.864	19548710
[truncated: 561 more rows]
