# Supplementary material for: NetR and AttR, Two New Bioinformatic Tools to Integrate Diverse Datasets into Cytoscape Network and Attribute Files
Source: Genes (Basel). 2019 Jun 1;10(6):423. doi: 10.3390/genes10060423 (PMC6628208; doi:10.3390/genes10060423)
Supplement: Supplementary file 1 [file genes-10-00423-s001.zip › Supplementary Materials/EsgCicTis11_noIM.csv]

Source Primary Identifier	Source Secondary Identifier	Source Symbol	Interaction	Target Symbol	Target Secondary Identifier	Target Primary Identifier
FBgn0001981	CG3758	esg	DamID	14-3-3epsilon	CG31196	FBgn0020238
FBgn0001981	CG3758	esg	DamID	ACC	CG11198	FBgn0033246
FBgn0001981	CG3758	esg	DamID	ATP7	CG1886	FBgn0030343
FBgn0001981	CG3758	esg	DamID	ATPCL	CG8322	FBgn0020236
FBgn0001981	CG3758	esg	DamID	Abp1	CG10083	FBgn0036372
FBgn0001981	CG3758	esg	DamID	AcCoAS	CG9390	FBgn0012034
FBgn0001981	CG3758	esg	DamID	AdSS	CG17273	FBgn0027493
FBgn0001981	CG3758	esg	DamID	Ada3	CG7098	FBgn0030891
FBgn0001981	CG3758	esg	DamID	Adar	CG12598	FBgn0026086
FBgn0001981	CG3758	esg	DamID	AlaRS	CG13391	FBgn0027094
FBgn0001981	CG3758	esg	DamID	Alg10	CG32076	FBgn0052076
FBgn0001981	CG3758	esg	DamID	Alh	CG1070	FBgn0261238
FBgn0001981	CG3758	esg	DamID	Amph	CG8604	FBgn0027356
FBgn0001981	CG3758	esg	DamID	Amun	CG2446	FBgn0030328
FBgn0001981	CG3758	esg	DamID	Ankle2	CG8465	FBgn0028343
FBgn0001981	CG3758	esg	DamID	Anp	CG1361	FBgn0000094
FBgn0001981	CG3758	esg	DamID	Ant2	CG1683	FBgn0025111
FBgn0001981	CG3758	esg	DamID	AnxB11	CG9968	FBgn0030749
FBgn0001981	CG3758	esg	DamID	Appl	CG7727	FBgn0000108
FBgn0001981	CG3758	esg	DamID	Aps	CG6391	FBgn0036111
FBgn0001981	CG3758	esg	DamID	Argk	CG32031	FBgn0000116
FBgn0001981	CG3758	esg	DamID	Art3	CG6563	FBgn0038306
FBgn0001981	CG3758	esg	DamID	Asciz	CG14962	FBgn0035407
FBgn0001981	CG3758	esg	DamID	Ass	CG1315	FBgn0026565
FBgn0001981	CG3758	esg	DamID	Ate1	CG9204	FBgn0025720
FBgn0001981	CG3758	esg	DamID	Atg13	CG7331	FBgn0261108
FBgn0001981	CG3758	esg	DamID	Atg8a	CG32672	FBgn0052672
FBgn0001981	CG3758	esg	DamID	Axs	CG9703	FBgn0000152
FBgn0001981	CG3758	esg	DamID	Axud1	CG4272	FBgn0261647
FBgn0001981	CG3758	esg	DamID	B4	CG9239	FBgn0023407
FBgn0001981	CG3758	esg	DamID	BBS1	CG14825	FBgn0035741
FBgn0001981	CG3758	esg	DamID	BBS8	CG13691	FBgn0031255
FBgn0001981	CG3758	esg	DamID	BTBD9	CG1826	FBgn0030228
FBgn0001981	CG3758	esg	DamID	Bacc	CG9894	FBgn0031453
FBgn0001981	CG3758	esg	DamID	Bace	CG13095	FBgn0032049
FBgn0001981	CG3758	esg	DamID	Bap60	CG4303	FBgn0025463
FBgn0001981	CG3758	esg	DamID	Blimp-1	CG5249	FBgn0035625
FBgn0001981	CG3758	esg	DamID	Bx	CG44425	FBgn0265598
FBgn0001981	CG3758	esg	DamID	CAP	CG18408	FBgn0033504
FBgn0001981	CG3758	esg	DamID	CDase	CG1471	FBgn0039774
FBgn0001981	CG3758	esg	DamID	CG10068	CG10068	FBgn0037473
FBgn0001981	CG3758	esg	DamID	CG10082	CG10082	FBgn0034644
FBgn0001981	CG3758	esg	DamID	CG10098	CG10098	FBgn0037472
FBgn0001981	CG3758	esg	DamID	CG10232	CG10232	FBgn0039108
FBgn0001981	CG3758	esg	DamID	CG10321	CG10321	FBgn0034643
FBgn0001981	CG3758	esg	DamID	CG10347	CG10347	FBgn0030342
FBgn0001981	CG3758	esg	DamID	CG10362	CG10362	FBgn0030358
FBgn0001981	CG3758	esg	DamID	CG10365	CG10365	FBgn0039109
FBgn0001981	CG3758	esg	DamID	CG10431	CG10431	FBgn0032730
FBgn0001981	CG3758	esg	DamID	CG10514	CG10514	FBgn0039312
FBgn0001981	CG3758	esg	DamID	CG10600	CG10600	FBgn0032717
FBgn0001981	CG3758	esg	DamID	CG10638	CG10638	FBgn0036290
FBgn0001981	CG3758	esg	DamID	CG10646	CG10646	FBgn0036292
FBgn0001981	CG3758	esg	DamID	CG10650	CG10650	FBgn0046302
FBgn0001981	CG3758	esg	DamID	CG10654	CG10654	FBgn0036294
FBgn0001981	CG3758	esg	DamID	CG10657	CG10657	FBgn0036289
FBgn0001981	CG3758	esg	DamID	CG10660	CG10660	FBgn0036288
FBgn0001981	CG3758	esg	DamID	CG10681	CG10681	FBgn0036291
FBgn0001981	CG3758	esg	DamID	CG10911	CG10911	FBgn0034295
FBgn0001981	CG3758	esg	DamID	CG10912	CG10912	FBgn0034296
FBgn0001981	CG3758	esg	DamID	CG10927	CG10927	FBgn0034360
FBgn0001981	CG3758	esg	DamID	CG10960	CG10960	FBgn0036316
FBgn0001981	CG3758	esg	DamID	CG10962	CG10962	FBgn0030073
FBgn0001981	CG3758	esg	DamID	CG10996	CG10996	FBgn0030525
FBgn0001981	CG3758	esg	DamID	CG11113	CG11113	FBgn0033165
FBgn0001981	CG3758	esg	DamID	CG1116	CG1116	FBgn0037297
FBgn0001981	CG3758	esg	DamID	CG11200	CG11200	FBgn0034500
FBgn0001981	CG3758	esg	DamID	CG11241	CG11241	FBgn0037186
FBgn0001981	CG3758	esg	DamID	CG11257	CG11257	FBgn0034442
FBgn0001981	CG3758	esg	DamID	CG11284	CG11284	FBgn0030056
FBgn0001981	CG3758	esg	DamID	CG11367	CG11367	FBgn0037185
FBgn0001981	CG3758	esg	DamID	CG11374	CG11374	FBgn0031214
FBgn0001981	CG3758	esg	DamID	CG11378	CG11378	FBgn0040364
FBgn0001981	CG3758	esg	DamID	CG11384	CG11384	FBgn0040363
FBgn0001981	CG3758	esg	DamID	CG11737	CG11737	FBgn0037592
FBgn0001981	CG3758	esg	DamID	CG11791	CG11791	FBgn0039266
FBgn0001981	CG3758	esg	DamID	CG11808	CG11808	FBgn0034000
FBgn0001981	CG3758	esg	DamID	CG11883	CG11883	FBgn0033538
FBgn0001981	CG3758	esg	DamID	CG11892	CG11892	FBgn0039313
FBgn0001981	CG3758	esg	DamID	CG11893	CG11893	FBgn0039316
FBgn0001981	CG3758	esg	DamID	CG11911	CG11911	FBgn0031249
FBgn0001981	CG3758	esg	DamID	CG11912	CG11912	FBgn0031248
FBgn0001981	CG3758	esg	DamID	CG11951	CG11951	FBgn0039656
FBgn0001981	CG3758	esg	DamID	CG11986	CG11986	FBgn0037656
FBgn0001981	CG3758	esg	DamID	CG12016	CG12016	FBgn0035436
FBgn0001981	CG3758	esg	DamID	CG12035	CG12035	FBgn0035263
FBgn0001981	CG3758	esg	DamID	CG12056	CG12056	FBgn0030099
FBgn0001981	CG3758	esg	DamID	CG12057	CG12057	FBgn0030098
FBgn0001981	CG3758	esg	DamID	CG12078	CG12078	FBgn0035426
FBgn0001981	CG3758	esg	DamID	CG1208	CG1208	FBgn0037386
FBgn0001981	CG3758	esg	DamID	CG12096	CG12096	FBgn0030457
FBgn0001981	CG3758	esg	DamID	CG12106	CG12106	FBgn0030100
FBgn0001981	CG3758	esg	DamID	CG12118	CG12118	FBgn0030101
FBgn0001981	CG3758	esg	DamID	CG12128	CG12128	FBgn0033473
FBgn0001981	CG3758	esg	DamID	CG1213	CG1213	FBgn0037387
FBgn0001981	CG3758	esg	DamID	CG12320	CG12320	FBgn0038590
FBgn0001981	CG3758	esg	DamID	CG12325	CG12325	FBgn0033557
FBgn0001981	CG3758	esg	DamID	CG12333	CG12333	FBgn0038617
FBgn0001981	CG3758	esg	DamID	CG12338	CG12338	FBgn0033543
FBgn0001981	CG3758	esg	DamID	CG12343	CG12343	FBgn0033556
FBgn0001981	CG3758	esg	DamID	CG12344	CG12344	FBgn0033558
FBgn0001981	CG3758	esg	DamID	CG1236	CG1236	FBgn0037370
FBgn0001981	CG3758	esg	DamID	CG12375	CG12375	FBgn0031987
FBgn0001981	CG3758	esg	DamID	CG1239	CG1239	FBgn0037368
FBgn0001981	CG3758	esg	DamID	CG12491	CG12491	FBgn0034900
FBgn0001981	CG3758	esg	DamID	CG12725	CG12725	FBgn0030483
FBgn0001981	CG3758	esg	DamID	CG12926	CG12926	FBgn0033437
FBgn0001981	CG3758	esg	DamID	CG12934	CG12934	FBgn0033541
FBgn0001981	CG3758	esg	DamID	CG12948	CG12948	FBgn0037739
FBgn0001981	CG3758	esg	DamID	CG12963	CG12963	FBgn0034031
FBgn0001981	CG3758	esg	DamID	CG13000	CG13000	FBgn0030807
FBgn0001981	CG3758	esg	DamID	CG13001	CG13001	FBgn0030806
FBgn0001981	CG3758	esg	DamID	CG13010	CG13010	FBgn0030770
FBgn0001981	CG3758	esg	DamID	CG13012	CG13012	FBgn0030769
FBgn0001981	CG3758	esg	DamID	CG1304	CG1304	FBgn0031141
FBgn0001981	CG3758	esg	DamID	CG13101	CG13101	FBgn0032084
FBgn0001981	CG3758	esg	DamID	CG13157	CG13157	FBgn0033732
FBgn0001981	CG3758	esg	DamID	CG13175	CG13175	FBgn0033693
FBgn0001981	CG3758	esg	DamID	CG13315	CG13315	FBgn0040827
FBgn0001981	CG3758	esg	DamID	CG13321	CG13321	FBgn0033787
FBgn0001981	CG3758	esg	DamID	CG13325	CG13325	FBgn0033792
FBgn0001981	CG3758	esg	DamID	CG13390	CG13390	FBgn0032031
FBgn0001981	CG3758	esg	DamID	CG13392	CG13392	FBgn0032033
FBgn0001981	CG3758	esg	DamID	CG13501	CG13501	FBgn0034684
FBgn0001981	CG3758	esg	DamID	CG13516	CG13516	FBgn0040658
FBgn0001981	CG3758	esg	DamID	CG13560	CG13560	FBgn0034899
FBgn0001981	CG3758	esg	DamID	CG13604	CG13604	FBgn0039137
FBgn0001981	CG3758	esg	DamID	CG13658	CG13658	FBgn0039315
FBgn0001981	CG3758	esg	DamID	CG13766	CG13766	FBgn0031834
FBgn0001981	CG3758	esg	DamID	CG13786	CG13786	FBgn0031900
FBgn0001981	CG3758	esg	DamID	CG13810	CG13810	FBgn0035313
FBgn0001981	CG3758	esg	DamID	CG13868	CG13868	FBgn0034501
FBgn0001981	CG3758	esg	DamID	CG13871	CG13871	FBgn0034502
FBgn0001981	CG3758	esg	DamID	CG13893	CG13893	FBgn0035146
FBgn0001981	CG3758	esg	DamID	CG13921	CG13921	FBgn0035267
FBgn0001981	CG3758	esg	DamID	CG13949	CG13949	FBgn0031288
FBgn0001981	CG3758	esg	DamID	CG13950	CG13950	FBgn0031289
FBgn0001981	CG3758	esg	DamID	CG14034	CG14034	FBgn0250847
FBgn0001981	CG3758	esg	DamID	CG14052	CG14052	FBgn0029606
FBgn0001981	CG3758	esg	DamID	CG1407	CG1407	FBgn0033474
FBgn0001981	CG3758	esg	DamID	CG14074	CG14074	FBgn0036818
FBgn0001981	CG3758	esg	DamID	CG14120	CG14120	FBgn0036321
FBgn0001981	CG3758	esg	DamID	CG14131	CG14131	FBgn0036205
FBgn0001981	CG3758	esg	DamID	CG14142	CG14142	FBgn0036143
FBgn0001981	CG3758	esg	DamID	CG14160	CG14160	FBgn0036066
FBgn0001981	CG3758	esg	DamID	CG14253	CG14253	FBgn0039467
FBgn0001981	CG3758	esg	DamID	CG14312	CG14312	FBgn0038596
FBgn0001981	CG3758	esg	DamID	CG14441	CG14441	FBgn0029895
FBgn0001981	CG3758	esg	DamID	CG14457	CG14457	FBgn0037174
FBgn0001981	CG3758	esg	DamID	CG14488	CG14488	FBgn0034278
FBgn0001981	CG3758	esg	DamID	CG14505	CG14505	FBgn0034327
FBgn0001981	CG3758	esg	DamID	CG14646	CG14646	FBgn0037241
FBgn0001981	CG3758	esg	DamID	CG14647	CG14647	FBgn0037244
FBgn0001981	CG3758	esg	DamID	CG14676	CG14676	FBgn0037388
FBgn0001981	CG3758	esg	DamID	CG14767	CG14767	FBgn0040777
FBgn0001981	CG3758	esg	DamID	CG1486	CG1486	FBgn0031174
FBgn0001981	CG3758	esg	DamID	CG14882	CG14882	FBgn0038429
FBgn0001981	CG3758	esg	DamID	CG14894	CG14894	FBgn0038428
FBgn0001981	CG3758	esg	DamID	CG14933	CG14933	FBgn0040968
FBgn0001981	CG3758	esg	DamID	CG15043	CG15043	FBgn0030929
FBgn0001981	CG3758	esg	DamID	CG15071	CG15071	FBgn0034377
FBgn0001981	CG3758	esg	DamID	CG15082	CG15082	FBgn0034397
FBgn0001981	CG3758	esg	DamID	CG15096	CG15096	FBgn0034394
FBgn0001981	CG3758	esg	DamID	CG15097	CG15097	FBgn0034396
FBgn0001981	CG3758	esg	DamID	CG15098	CG15098	FBgn0034398
FBgn0001981	CG3758	esg	DamID	CG15168	CG15168	FBgn0032732
FBgn0001981	CG3758	esg	DamID	CG15169	CG15169	FBgn0032734
FBgn0001981	CG3758	esg	DamID	CG15170	CG15170	FBgn0032733
FBgn0001981	CG3758	esg	DamID	CG15211	CG15211	FBgn0030234
FBgn0001981	CG3758	esg	DamID	CG15247	CG15247	FBgn0030156
FBgn0001981	CG3758	esg	DamID	CG15322	CG15322	FBgn0031088
FBgn0001981	CG3758	esg	DamID	CG15406	CG15406	FBgn0031517
FBgn0001981	CG3758	esg	DamID	CG15422	CG15422	FBgn0031579
FBgn0001981	CG3758	esg	DamID	CG15423	CG15423	FBgn0031580
FBgn0001981	CG3758	esg	DamID	CG15461	CG15461	FBgn0040649
FBgn0001981	CG3758	esg	DamID	CG15625	CG15625	FBgn0031644
FBgn0001981	CG3758	esg	DamID	CG15674	CG15674	FBgn0034642
FBgn0001981	CG3758	esg	DamID	CG15701	CG15701	FBgn0034095
FBgn0001981	CG3758	esg	DamID	CG15706	CG15706	FBgn0034093
FBgn0001981	CG3758	esg	DamID	CG15812	CG15812	FBgn0035405
FBgn0001981	CG3758	esg	DamID	CG15820	CG15820	FBgn0035312
FBgn0001981	CG3758	esg	DamID	CG15829	CG15829	FBgn0035743
FBgn0001981	CG3758	esg	DamID	CG15879	CG15879	FBgn0035309
FBgn0001981	CG3758	esg	DamID	CG1635	CG1635	FBgn0039854
FBgn0001981	CG3758	esg	DamID	CG1638	CG1638	FBgn0039855
FBgn0001981	CG3758	esg	DamID	CG1657	CG1657	FBgn0030286
FBgn0001981	CG3758	esg	DamID	CG16721	CG16721	FBgn0029820
FBgn0001981	CG3758	esg	DamID	CG1673	CG1673	FBgn0030482
FBgn0001981	CG3758	esg	DamID	CG16789	CG16789	FBgn0037712
FBgn0001981	CG3758	esg	DamID	CG16790	CG16790	FBgn0037713
FBgn0001981	CG3758	esg	DamID	CG16908	CG16908	FBgn0037741
FBgn0001981	CG3758	esg	DamID	CG16952	CG16952	FBgn0030701
FBgn0001981	CG3758	esg	DamID	CG1701	CG1701	FBgn0033167
FBgn0001981	CG3758	esg	DamID	CG17047	CG17047	FBgn0033827
FBgn0001981	CG3758	esg	DamID	CG17209	CG17209	FBgn0030687
FBgn0001981	CG3758	esg	DamID	CG17221	CG17221	FBgn0031500
FBgn0001981	CG3758	esg	DamID	CG17258	CG17258	FBgn0031496
FBgn0001981	CG3758	esg	DamID	CG17260	CG17260	FBgn0031498
FBgn0001981	CG3758	esg	DamID	CG17292	CG17292	FBgn0032029
FBgn0001981	CG3758	esg	DamID	CG17294	CG17294	FBgn0032032
FBgn0001981	CG3758	esg	DamID	CG17322	CG17322	FBgn0027070
FBgn0001981	CG3758	esg	DamID	CG17323	CG17323	FBgn0032713
FBgn0001981	CG3758	esg	DamID	CG17597	CG17597	FBgn0032715
FBgn0001981	CG3758	esg	DamID	CG17658	CG17658	FBgn0034924
FBgn0001981	CG3758	esg	DamID	CG1774	CG1774	FBgn0039856
FBgn0001981	CG3758	esg	DamID	CG17765	CG17765	FBgn0033529
FBgn0001981	CG3758	esg	DamID	CG17906	CG17906	FBgn0032086
FBgn0001981	CG3758	esg	DamID	CG18003	CG18003	FBgn0061356
FBgn0001981	CG3758	esg	DamID	CG18004	CG18004	FBgn0033566
FBgn0001981	CG3758	esg	DamID	CG1801	CG1801	FBgn0031171
FBgn0001981	CG3758	esg	DamID	CG18171	CG18171	FBgn0035262
FBgn0001981	CG3758	esg	DamID	CG1850	CG1850	FBgn0033154
FBgn0001981	CG3758	esg	DamID	CG18539	CG18539	FBgn0034325
FBgn0001981	CG3758	esg	DamID	CG18540	CG18540	FBgn0034326
FBgn0001981	CG3758	esg	DamID	CG18577	CG18577	FBgn0037870
FBgn0001981	CG3758	esg	DamID	CG18598	CG18598	FBgn0038589
FBgn0001981	CG3758	esg	DamID	CG18599	CG18599	FBgn0038592
FBgn0001981	CG3758	esg	DamID	CG18622	CG18622	FBgn0038460
FBgn0001981	CG3758	esg	DamID	CG18635	CG18635	FBgn0034279
FBgn0001981	CG3758	esg	DamID	CG18661	CG18661	FBgn0040964
FBgn0001981	CG3758	esg	DamID	CG18675	CG18675	FBgn0040696
FBgn0001981	CG3758	esg	DamID	CG18765	CG18765	FBgn0042110
FBgn0001981	CG3758	esg	DamID	CG18858	CG18858	FBgn0042175
FBgn0001981	CG3758	esg	DamID	CG1902	CG1902	FBgn0033434
FBgn0001981	CG3758	esg	DamID	CG1927	CG1927	FBgn0027547
FBgn0001981	CG3758	esg	DamID	CG1998	CG1998	FBgn0030485
FBgn0001981	CG3758	esg	DamID	CG2100	CG2100	FBgn0037369
FBgn0001981	CG3758	esg	DamID	CG2224	CG2224	FBgn0039773
FBgn0001981	CG3758	esg	DamID	CG2444	CG2444	FBgn0030326
FBgn0001981	CG3758	esg	DamID	CG2493	CG2493	FBgn0032864
FBgn0001981	CG3758	esg	DamID	CG2678	CG2678	FBgn0014931
FBgn0001981	CG3758	esg	DamID	CG2765	CG2765	FBgn0035087
FBgn0001981	CG3758	esg	DamID	CG2846	CG2846	FBgn0014930
FBgn0001981	CG3758	esg	DamID	CG2865	CG2865	FBgn0023526
FBgn0001981	CG3758	esg	DamID	CG2991	CG2991	FBgn0031474
FBgn0001981	CG3758	esg	DamID	CG30020	CG30020	FBgn0050020
FBgn0001981	CG3758	esg	DamID	CG30157	CG30157	FBgn0050157
FBgn0001981	CG3758	esg	DamID	CG30269	CG30269	FBgn0050269
FBgn0001981	CG3758	esg	DamID	CG30273	CG30273	FBgn0050273
FBgn0001981	CG3758	esg	DamID	CG30284	CG30284	FBgn0050284
FBgn0001981	CG3758	esg	DamID	CG30357	CG30357	FBgn0050357
FBgn0001981	CG3758	esg	DamID	CG3036	CG3036	FBgn0031645
FBgn0001981	CG3758	esg	DamID	CG30384	CG30384	FBgn0050384
FBgn0001981	CG3758	esg	DamID	CG30385	CG30385	FBgn0050385
FBgn0001981	CG3758	esg	DamID	CG30392	CG30392	FBgn0050392
FBgn0001981	CG3758	esg	DamID	CG30463	CG30463	FBgn0050463
FBgn0001981	CG3758	esg	DamID	CG30493	CG30493	FBgn0050493
FBgn0001981	CG3758	esg	DamID	CG30496	CG30496	FBgn0050496
FBgn0001981	CG3758	esg	DamID	CG30497	CG30497	FBgn0050497
FBgn0001981	CG3758	esg	DamID	CG3106	CG3106	FBgn0030148
FBgn0001981	CG3758	esg	DamID	CG31075	CG31075	FBgn0051075
FBgn0001981	CG3758	esg	DamID	CG31086	CG31086	FBgn0051086
FBgn0001981	CG3758	esg	DamID	CG31097	CG31097	FBgn0051097
FBgn0001981	CG3758	esg	DamID	CG31098	CG31098	FBgn0051098
FBgn0001981	CG3758	esg	DamID	CG31102	CG31102	FBgn0051102
FBgn0001981	CG3758	esg	DamID	CG31104	CG31104	FBgn0051104
FBgn0001981	CG3758	esg	DamID	CG31109	CG31109	FBgn0051109
FBgn0001981	CG3758	esg	DamID	CG31111	CG31111	FBgn0051111
FBgn0001981	CG3758	esg	DamID	CG31174	CG31174	FBgn0051174
FBgn0001981	CG3758	esg	DamID	CG31176	CG31176	FBgn0051176
FBgn0001981	CG3758	esg	DamID	CG31178	CG31178	FBgn0064912
FBgn0001981	CG3758	esg	DamID	CG31198	CG31198	FBgn0051198
FBgn0001981	CG3758	esg	DamID	CG31233	CG31233	FBgn0051233
FBgn0001981	CG3758	esg	DamID	CG31259	CG31259	FBgn0051259
FBgn0001981	CG3758	esg	DamID	CG31266	CG31266	FBgn0051266
FBgn0001981	CG3758	esg	DamID	CG31267	CG31267	FBgn0051267
FBgn0001981	CG3758	esg	DamID	CG31274	CG31274	FBgn0051274
FBgn0001981	CG3758	esg	DamID	CG31286	CG31286	FBgn0051286
FBgn0001981	CG3758	esg	DamID	CG31288	CG31288	FBgn0051288
FBgn0001981	CG3758	esg	DamID	CG31300	CG31300	FBgn0051300
FBgn0001981	CG3758	esg	DamID	CG31323	CG31323	FBgn0051323
FBgn0001981	CG3758	esg	DamID	CG31343	CG31343	FBgn0051343
FBgn0001981	CG3758	esg	DamID	CG31344	CG31344	FBgn0051344
FBgn0001981	CG3758	esg	DamID	CG31357	CG31357	FBgn0051357
FBgn0001981	CG3758	esg	DamID	CG31415	CG31415	FBgn0051415
FBgn0001981	CG3758	esg	DamID	CG31431	CG31431	FBgn0051431
FBgn0001981	CG3758	esg	DamID	CG31454	CG31454	FBgn0051454
FBgn0001981	CG3758	esg	DamID	CG31523	CG31523	FBgn0051523
FBgn0001981	CG3758	esg	DamID	CG31635	CG31635	FBgn0051635
FBgn0001981	CG3758	esg	DamID	CG31678	CG31678	FBgn0051678
FBgn0001981	CG3758	esg	DamID	CG31704	CG31704	FBgn0051704
FBgn0001981	CG3758	esg	DamID	CG31715	CG31715	FBgn0051715
FBgn0001981	CG3758	esg	DamID	CG31792	CG31792	FBgn0051792
FBgn0001981	CG3758	esg	DamID	CG31816	CG31816	FBgn0051816
FBgn0001981	CG3758	esg	DamID	CG31882	CG31882	FBgn0051882
FBgn0001981	CG3758	esg	DamID	CG31909	CG31909	FBgn0051909
FBgn0001981	CG3758	esg	DamID	CG31960	CG31960	FBgn0051960
FBgn0001981	CG3758	esg	DamID	CG32032	CG32032	FBgn0043806
FBgn0001981	CG3758	esg	DamID	CG32039	CG32039	FBgn0052039
FBgn0001981	CG3758	esg	DamID	CG32040	CG32040	FBgn0052040
FBgn0001981	CG3758	esg	DamID	CG32053	CG32053	FBgn0052053
FBgn0001981	CG3758	esg	DamID	CG32054	CG32054	FBgn0052054
FBgn0001981	CG3758	esg	DamID	CG32278	CG32278	FBgn0052278
FBgn0001981	CG3758	esg	DamID	CG32280	CG32280	FBgn0052280
FBgn0001981	CG3758	esg	DamID	CG32281	CG32281	FBgn0052281
FBgn0001981	CG3758	esg	DamID	CG32365	CG32365	FBgn0052365
FBgn0001981	CG3758	esg	DamID	CG32369	CG32369	FBgn0052369
FBgn0001981	CG3758	esg	DamID	CG32454	CG32454	FBgn0260481
FBgn0001981	CG3758	esg	DamID	CG32473	CG32473	FBgn0052473
FBgn0001981	CG3758	esg	DamID	CG32506	CG32506	FBgn0052506
FBgn0001981	CG3758	esg	DamID	CG32512	CG32512	FBgn0052512
FBgn0001981	CG3758	esg	DamID	CG32532	CG32532	FBgn0052532
FBgn0001981	CG3758	esg	DamID	CG32687	CG32687	FBgn0052687
FBgn0001981	CG3758	esg	DamID	CG32695	CG32695	FBgn0052695
FBgn0001981	CG3758	esg	DamID	CG3270	CG3270	FBgn0033093
FBgn0001981	CG3758	esg	DamID	CG3277	CG3277	FBgn0031518
FBgn0001981	CG3758	esg	DamID	CG32813	CG32813	FBgn0052813
FBgn0001981	CG3758	esg	DamID	CG33108	CG33108	FBgn0053108
FBgn0001981	CG3758	esg	DamID	CG33127	CG33127	FBgn0053127
FBgn0001981	CG3758	esg	DamID	CG33144	CG33144	FBgn0053144
FBgn0001981	CG3758	esg	DamID	CG33181	CG33181	FBgn0053181
FBgn0001981	CG3758	esg	DamID	CG33298	CG33298	FBgn0032120
FBgn0001981	CG3758	esg	DamID	CG33306	CG33306	FBgn0053306
FBgn0001981	CG3758	esg	DamID	CG33307	CG33307	FBgn0053307
FBgn0001981	CG3758	esg	DamID	CG33679	CG33679	FBgn0053679
FBgn0001981	CG3758	esg	DamID	CG33713	CG33713	FBgn0064116
FBgn0001981	CG3758	esg	DamID	CG33725	CG33725	FBgn0053725
FBgn0001981	CG3758	esg	DamID	CG33964	CG33964	FBgn0053964
FBgn0001981	CG3758	esg	DamID	CG33969	CG33969	FBgn0053969
FBgn0001981	CG3758	esg	DamID	CG33981	CG33981	FBgn0250851
FBgn0001981	CG3758	esg	DamID	CG33985	CG33985	FBgn0053985
FBgn0001981	CG3758	esg	DamID	CG33986	CG33986	FBgn0053986
FBgn0001981	CG3758	esg	DamID	CG34039	CG34039	FBgn0054039
FBgn0001981	CG3758	esg	DamID	CG34105	CG34105	FBgn0083941
FBgn0001981	CG3758	esg	DamID	CG34112	CG34112	FBgn0086608
FBgn0001981	CG3758	esg	DamID	CG34126	CG34126	FBgn0083962
FBgn0001981	CG3758	esg	DamID	CG34129	CG34129	FBgn0083965
FBgn0001981	CG3758	esg	DamID	CG34130	CG34130	FBgn0083966
FBgn0001981	CG3758	esg	DamID	CG34176	CG34176	FBgn0085205
FBgn0001981	CG3758	esg	DamID	CG34316	CG34316	FBgn0085345
FBgn0001981	CG3758	esg	DamID	CG34332	CG34332	FBgn0085361
FBgn0001981	CG3758	esg	DamID	CG34376	CG34376	FBgn0085405
FBgn0001981	CG3758	esg	DamID	CG34386	CG34386	FBgn0085415
FBgn0001981	CG3758	esg	DamID	CG34402	CG34402	FBgn0085431
FBgn0001981	CG3758	esg	DamID	CG34409	CG34409	FBgn0085438
FBgn0001981	CG3758	esg	DamID	CG34449	CG34449	FBgn0085478
FBgn0001981	CG3758	esg	DamID	CG34456	CG34456	FBgn0085485
FBgn0001981	CG3758	esg	DamID	CG34457	CG34457	FBgn0085486
FBgn0001981	CG3758	esg	DamID	CG34458	CG34458	FBgn0085487
FBgn0001981	CG3758	esg	DamID	CG3655	CG3655	FBgn0040397
FBgn0001981	CG3758	esg	DamID	CG3678	CG3678	FBgn0038461
FBgn0001981	CG3758	esg	DamID	CG3719	CG3719	FBgn0024986
FBgn0001981	CG3758	esg	DamID	CG3764	CG3764	FBgn0036684
FBgn0001981	CG3758	esg	DamID	CG3927	CG3927	FBgn0034739
FBgn0001981	CG3758	esg	DamID	CG3955	CG3955	FBgn0033793
FBgn0001981	CG3758	esg	DamID	CG3967	CG3967	FBgn0035989
FBgn0001981	CG3758	esg	DamID	CG3982	CG3982	FBgn0035988
FBgn0001981	CG3758	esg	DamID	CG4078	CG4078	FBgn0029798
FBgn0001981	CG3758	esg	DamID	CG4080	CG4080	FBgn0035983
FBgn0001981	CG3758	esg	DamID	CG4115	CG4115	FBgn0038017
FBgn0001981	CG3758	esg	DamID	CG42249	CG42249	FBgn0259101
FBgn0001981	CG3758	esg	DamID	CG42319	CG42319	FBgn0259219
FBgn0001981	CG3758	esg	DamID	CG42335	CG42335	FBgn0259237
FBgn0001981	CG3758	esg	DamID	CG42375	CG42375	FBgn0259721
FBgn0001981	CG3758	esg	DamID	CG42389	CG42389	FBgn0259735
FBgn0001981	CG3758	esg	DamID	CG4239	CG4239	FBgn0030745
FBgn0001981	CG3758	esg	DamID	CG42395	CG42395	FBgn0259741
FBgn0001981	CG3758	esg	DamID	CG42456	CG42456	FBgn0259933
FBgn0001981	CG3758	esg	DamID	CG4250	CG4250	FBgn0034761
FBgn0001981	CG3758	esg	DamID	CG42542	CG42542	FBgn0260659
FBgn0001981	CG3758	esg	DamID	CG42672	CG42672	FBgn0261554
FBgn0001981	CG3758	esg	DamID	CG42674	CG42674	FBgn0261556
FBgn0001981	CG3758	esg	DamID	CG4269	CG4269	FBgn0034741
FBgn0001981	CG3758	esg	DamID	CG42728	CG42728	FBgn0261681
FBgn0001981	CG3758	esg	DamID	CG42729	CG42729	FBgn0261682
FBgn0001981	CG3758	esg	DamID	CG42825	CG42825	FBgn0262007
FBgn0001981	CG3758	esg	DamID	CG42826	CG42826	FBgn0262008
FBgn0001981	CG3758	esg	DamID	CG4291	CG4291	FBgn0031287
FBgn0001981	CG3758	esg	DamID	CG4294	CG4294	FBgn0034742
FBgn0001981	CG3758	esg	DamID	CG4301	CG4301	FBgn0030747
FBgn0001981	CG3758	esg	DamID	CG43313	CG43313	FBgn0263005
FBgn0001981	CG3758	esg	DamID	CG4332	CG4332	FBgn0030456
FBgn0001981	CG3758	esg	DamID	CG43427	CG43427	FBgn0263346
FBgn0001981	CG3758	esg	DamID	CG43773	CG43773	FBgn0264295
FBgn0001981	CG3758	esg	DamID	CG43774	CG43774	FBgn0264296
FBgn0001981	CG3758	esg	DamID	CG44249	CG44249	FBgn0265184
FBgn0001981	CG3758	esg	DamID	CG44250	CG44250	FBgn0265185
FBgn0001981	CG3758	esg	DamID	CG44251	CG44251	FBgn0265186
FBgn0001981	CG3758	esg	DamID	CG4467	CG4467	FBgn0039064
FBgn0001981	CG3758	esg	DamID	CG4476	CG4476	FBgn0035969
FBgn0001981	CG3758	esg	DamID	CG45060	CG45060	FBgn0266430
FBgn0001981	CG3758	esg	DamID	CG45061	CG45061	FBgn0266431
FBgn0001981	CG3758	esg	DamID	CG4607	CG4607	FBgn0029932
FBgn0001981	CG3758	esg	DamID	CG4622	CG4622	FBgn0035021
FBgn0001981	CG3758	esg	DamID	CG46280	CG46280	FBgn0283438
FBgn0001981	CG3758	esg	DamID	CG46281	CG46281	FBgn0283439
FBgn0001981	CG3758	esg	DamID	CG4676	CG4676	FBgn0033815
FBgn0001981	CG3758	esg	DamID	CG4734	CG4734	FBgn0033826
FBgn0001981	CG3758	esg	DamID	CG4820	CG4820	FBgn0037876
FBgn0001981	CG3758	esg	DamID	CG4927	CG4927	FBgn0034139
FBgn0001981	CG3758	esg	DamID	CG4945	CG4945	FBgn0034137
FBgn0001981	CG3758	esg	DamID	CG5004	CG5004	FBgn0260748
FBgn0001981	CG3758	esg	DamID	CG5022	CG5022	FBgn0032225
FBgn0001981	CG3758	esg	DamID	CG5116	CG5116	FBgn0039339
FBgn0001981	CG3758	esg	DamID	CG5144	CG5144	FBgn0035957
FBgn0001981	CG3758	esg	DamID	CG5149	CG5149	FBgn0031904
FBgn0001981	CG3758	esg	DamID	CG5160	CG5160	FBgn0031906
FBgn0001981	CG3758	esg	DamID	CG5167	CG5167	FBgn0038038
FBgn0001981	CG3758	esg	DamID	CG5196	CG5196	FBgn0038039
FBgn0001981	CG3758	esg	DamID	CG5199	CG5199	FBgn0036994
FBgn0001981	CG3758	esg	DamID	CG5246	CG5246	FBgn0038484
FBgn0001981	CG3758	esg	DamID	CG5255	CG5255	FBgn0038485
FBgn0001981	CG3758	esg	DamID	CG5265	CG5265	FBgn0038486
FBgn0001981	CG3758	esg	DamID	CG5323	CG5323	FBgn0034362
FBgn0001981	CG3758	esg	DamID	CG5327	CG5327	FBgn0034363
FBgn0001981	CG3758	esg	DamID	CG5339	CG5339	FBgn0034925
FBgn0001981	CG3758	esg	DamID	CG5399	CG5399	FBgn0038353
FBgn0001981	CG3758	esg	DamID	CG5421	CG5421	FBgn0032434
FBgn0001981	CG3758	esg	DamID	CG5493	CG5493	FBgn0034364
FBgn0001981	CG3758	esg	DamID	CG5498	CG5498	FBgn0027565
FBgn0001981	CG3758	esg	DamID	CG5521	CG5521	FBgn0039466
FBgn0001981	CG3758	esg	DamID	CG5522	CG5522	FBgn0034158
FBgn0001981	CG3758	esg	DamID	CG5550	CG5550	FBgn0034160
FBgn0001981	CG3758	esg	DamID	CG5704	CG5704	FBgn0026570
FBgn0001981	CG3758	esg	DamID	CG5707	CG5707	FBgn0026593
FBgn0001981	CG3758	esg	DamID	CG5819	CG5819	FBgn0034717
FBgn0001981	CG3758	esg	DamID	CG5830	CG5830	FBgn0036556
FBgn0001981	CG3758	esg	DamID	CG5849	CG5849	FBgn0038897
FBgn0001981	CG3758	esg	DamID	CG5853	CG5853	FBgn0032167
FBgn0001981	CG3758	esg	DamID	CG5877	CG5877	FBgn0030625
FBgn0001981	CG3758	esg	DamID	CG5892	CG5892	FBgn0038873
FBgn0001981	CG3758	esg	DamID	CG5902	CG5902	FBgn0039136
FBgn0001981	CG3758	esg	DamID	CG5910	CG5910	FBgn0036993
FBgn0001981	CG3758	esg	DamID	CG5958	CG5958	FBgn0031913
FBgn0001981	CG3758	esg	DamID	CG5968	CG5968	FBgn0032588
FBgn0001981	CG3758	esg	DamID	CG5973	CG5973	FBgn0031914
FBgn0001981	CG3758	esg	DamID	CG6073	CG6073	FBgn0039417
FBgn0001981	CG3758	esg	DamID	CG6362	CG6362	FBgn0028740
FBgn0001981	CG3758	esg	DamID	CG6424	CG6424	FBgn0028494
FBgn0001981	CG3758	esg	DamID	CG6569	CG6569	FBgn0038909
FBgn0001981	CG3758	esg	DamID	CG6686	CG6686	FBgn0032388
FBgn0001981	CG3758	esg	DamID	CG6689	CG6689	FBgn0037877
FBgn0001981	CG3758	esg	DamID	CG6693	CG6693	FBgn0037878
FBgn0001981	CG3758	esg	DamID	CG6752	CG6752	FBgn0038296
FBgn0001981	CG3758	esg	DamID	CG6830	CG6830	FBgn0037934
FBgn0001981	CG3758	esg	DamID	CG6834	CG6834	FBgn0037935
FBgn0001981	CG3758	esg	DamID	CG6865	CG6865	FBgn0036817
FBgn0001981	CG3758	esg	DamID	CG6908	CG6908	FBgn0037936
FBgn0001981	CG3758	esg	DamID	CG7142	CG7142	FBgn0038595
FBgn0001981	CG3758	esg	DamID	CG7156	CG7156	FBgn0038588
FBgn0001981	CG3758	esg	DamID	CG7220	CG7220	FBgn0033544
FBgn0001981	CG3758	esg	DamID	CG7227	CG7227	FBgn0031970
FBgn0001981	CG3758	esg	DamID	CG7231	CG7231	FBgn0031968
FBgn0001981	CG3758	esg	DamID	CG7298	CG7298	FBgn0036948
FBgn0001981	CG3758	esg	DamID	CG7369	CG7369	FBgn0037188
FBgn0001981	CG3758	esg	DamID	CG7461	CG7461	FBgn0034432
FBgn0001981	CG3758	esg	DamID	CG7536	CG7536	FBgn0030890
FBgn0001981	CG3758	esg	DamID	CG7542	CG7542	FBgn0036738
FBgn0001981	CG3758	esg	DamID	CG7565	CG7565	FBgn0035833
FBgn0001981	CG3758	esg	DamID	CG7616	CG7616	FBgn0036142
FBgn0001981	CG3758	esg	DamID	CG7668	CG7668	FBgn0036929
FBgn0001981	CG3758	esg	DamID	CG7718	CG7718	FBgn0038649
FBgn0001981	CG3758	esg	DamID	CG7720	CG7720	FBgn0038652
FBgn0001981	CG3758	esg	DamID	CG7742	CG7742	FBgn0031690
FBgn0001981	CG3758	esg	DamID	CG7786	CG7786	FBgn0034096
FBgn0001981	CG3758	esg	DamID	CG7884	CG7884	FBgn0031001
FBgn0001981	CG3758	esg	DamID	CG7886	CG7886	FBgn0038248
FBgn0001981	CG3758	esg	DamID	CG7888	CG7888	FBgn0036116
FBgn0001981	CG3758	esg	DamID	CG7916	CG7916	FBgn0028534
FBgn0001981	CG3758	esg	DamID	CG7953	CG7953	FBgn0028533
FBgn0001981	CG3758	esg	DamID	CG7968	CG7968	FBgn0028532
FBgn0001981	CG3758	esg	DamID	CG8064	CG8064	FBgn0038597
FBgn0001981	CG3758	esg	DamID	CG8079	CG8079	FBgn0034002
FBgn0001981	CG3758	esg	DamID	CG8093	CG8093	FBgn0033999
FBgn0001981	CG3758	esg	DamID	CG8195	CG8195	FBgn0034032
FBgn0001981	CG3758	esg	DamID	CG8260	CG8260	FBgn0030684
FBgn0001981	CG3758	esg	DamID	CG8311	CG8311	FBgn0034141
FBgn0001981	CG3758	esg	DamID	CG8370	CG8370	FBgn0034060
FBgn0001981	CG3758	esg	DamID	CG8419	CG8419	FBgn0031999
FBgn0001981	CG3758	esg	DamID	CG8441	CG8441	FBgn0034086
FBgn0001981	CG3758	esg	DamID	CG8478	CG8478	FBgn0037746
FBgn0001981	CG3758	esg	DamID	CG8481	CG8481	FBgn0037747
FBgn0001981	CG3758	esg	DamID	CG8483	CG8483	FBgn0038126
FBgn0001981	CG3758	esg	DamID	CG8520	CG8520	FBgn0033734
FBgn0001981	CG3758	esg	DamID	CG8550	CG8550	FBgn0033742
FBgn0001981	CG3758	esg	DamID	CG8628	CG8628	FBgn0250836
FBgn0001981	CG3758	esg	DamID	CG8629	CG8629	FBgn0035742
FBgn0001981	CG3758	esg	DamID	CG8668	CG8668	FBgn0031988
FBgn0001981	CG3758	esg	DamID	CG8708	CG8708	FBgn0033271
FBgn0001981	CG3758	esg	DamID	CG8773	CG8773	FBgn0038135
FBgn0001981	CG3758	esg	DamID	CG8774	CG8774	FBgn0038136
FBgn0001981	CG3758	esg	DamID	CG8785	CG8785	FBgn0033760
FBgn0001981	CG3758	esg	DamID	CG8786	CG8786	FBgn0036897
FBgn0001981	CG3758	esg	DamID	CG8834	CG8834	FBgn0033733
FBgn0001981	CG3758	esg	DamID	CG8907	CG8907	FBgn0038466
FBgn0001981	CG3758	esg	DamID	CG8997	CG8997	FBgn0028920
FBgn0001981	CG3758	esg	DamID	CG9003	CG9003	FBgn0033639
FBgn0001981	CG3758	esg	DamID	CG9030	CG9030	FBgn0030599
FBgn0001981	CG3758	esg	DamID	CG9044	CG9044	FBgn0031752
FBgn0001981	CG3758	esg	DamID	CG9286	CG9286	FBgn0038183
FBgn0001981	CG3758	esg	DamID	CG9288	CG9288	FBgn0260464
FBgn0001981	CG3758	esg	DamID	CG9297	CG9297	FBgn0038181
FBgn0001981	CG3758	esg	DamID	CG9389	CG9389	FBgn0037064
FBgn0001981	CG3758	esg	DamID	CG9396	CG9396	FBgn0037714
FBgn0001981	CG3758	esg	DamID	CG9399	CG9399	FBgn0037715
FBgn0001981	CG3758	esg	DamID	CG9471	CG9471	FBgn0037749
FBgn0001981	CG3758	esg	DamID	CG9555	CG9555	FBgn0032085
FBgn0001981	CG3758	esg	DamID	CG9596	CG9596	FBgn0031832
FBgn0001981	CG3758	esg	DamID	CG9663	CG9663	FBgn0031516
FBgn0001981	CG3758	esg	DamID	CG9684	CG9684	FBgn0037583
FBgn0001981	CG3758	esg	DamID	CG9752	CG9752	FBgn0034614
FBgn0001981	CG3758	esg	DamID	CG9853	CG9853	FBgn0086605
FBgn0001981	CG3758	esg	DamID	CG9855	CG9855	FBgn0037242
FBgn0001981	CG3758	esg	DamID	CG9864	CG9864	FBgn0034490
FBgn0001981	CG3758	esg	DamID	CG9902	CG9902	FBgn0030757
FBgn0001981	CG3758	esg	DamID	CG9903	CG9903	FBgn0030756
FBgn0001981	CG3758	esg	DamID	CG9932	CG9932	FBgn0262160
FBgn0001981	CG3758	esg	DamID	CG9992	CG9992	FBgn0030744
FBgn0001981	CG3758	esg	DamID	CLIP-190	CG5020	FBgn0020503
FBgn0001981	CG3758	esg	DamID	COX5B	CG11015	FBgn0031830
FBgn0001981	CG3758	esg	DamID	COX5BL	CG11043	FBgn0031831
FBgn0001981	CG3758	esg	DamID	CR15821	CR15821	FBgn0035311
FBgn0001981	CG3758	esg	DamID	CR30374	CR30374	FBgn0050374
FBgn0001981	CG3758	esg	DamID	CR31958	CR31958	FBgn0051958
FBgn0001981	CG3758	esg	DamID	CRMP	CG1411	FBgn0023023
FBgn0001981	CG3758	esg	DamID	CTCF	CG8591	FBgn0035769
FBgn0001981	CG3758	esg	DamID	Caf1-55	CG4236	FBgn0263979
FBgn0001981	CG3758	esg	DamID	Cam	CG8472	FBgn0000253
FBgn0001981	CG3758	esg	DamID	Cat	CG6871	FBgn0000261
FBgn0001981	CG3758	esg	DamID	Cby	CG13415	FBgn0067317
FBgn0001981	CG3758	esg	DamID	Ccs	CG17753	FBgn0010531
FBgn0001981	CG3758	esg	DamID	Cdc23	CG2508	FBgn0032863
FBgn0001981	CG3758	esg	DamID	Cdk4	CG5072	FBgn0016131
FBgn0001981	CG3758	esg	DamID	Cec-Psi1	CR32926	FBgn0000280
FBgn0001981	CG3758	esg	DamID	Cec2	CR32934	FBgn0000281
FBgn0001981	CG3758	esg	DamID	CecA1	CG1365	FBgn0000276
FBgn0001981	CG3758	esg	DamID	CecA2	CG1367	FBgn0000277
FBgn0001981	CG3758	esg	DamID	CecB	CG1878	FBgn0000278
FBgn0001981	CG3758	esg	DamID	CecC	CG1373	FBgn0000279
FBgn0001981	CG3758	esg	DamID	Cen	CG1962	FBgn0032876
FBgn0001981	CG3758	esg	DamID	CenG1A	CG31811	FBgn0028509
FBgn0001981	CG3758	esg	DamID	Cip4	CG15015	FBgn0035533
FBgn0001981	CG3758	esg	DamID	ClC-a	CG31116	FBgn0051116
FBgn0001981	CG3758	esg	DamID	Clk	CG7391	FBgn0023076
FBgn0001981	CG3758	esg	DamID	CngB	CG17922	FBgn0266346
FBgn0001981	CG3758	esg	DamID	Cpr67Fb	CG18348	FBgn0036110
FBgn0001981	CG3758	esg	DamID	CrebA	CG7450	FBgn0004396
FBgn0001981	CG3758	esg	DamID	Cwc25	CG2843	FBgn0031452
FBgn0001981	CG3758	esg	DamID	CycT	CG6292	FBgn0025455
FBgn0001981	CG3758	esg	DamID	Cyp28d1	CG10833	FBgn0031689
FBgn0001981	CG3758	esg	DamID	Cyp28d2	CG6081	FBgn0031688
FBgn0001981	CG3758	esg	DamID	Cyp4s3	CG9081	FBgn0030615
FBgn0001981	CG3758	esg	DamID	Cyp6a19	CG10243	FBgn0033979
FBgn0001981	CG3758	esg	DamID	Cyp6a2	CG9438	FBgn0000473
FBgn0001981	CG3758	esg	DamID	Cyp6a20	CG10245	FBgn0033980
FBgn0001981	CG3758	esg	DamID	Cyp6a21	CG10247	FBgn0033981
FBgn0001981	CG3758	esg	DamID	Cyp6a23	CG10242	FBgn0033978
FBgn0001981	CG3758	esg	DamID	Cyp6a8	CG10248	FBgn0013772
FBgn0001981	CG3758	esg	DamID	Cyp6a9	CG10246	FBgn0013771
FBgn0001981	CG3758	esg	DamID	Cyp6g1	CG8453	FBgn0025454
FBgn0001981	CG3758	esg	DamID	Cyp6g2	CG8859	FBgn0033696
FBgn0001981	CG3758	esg	DamID	Cyp6t3	CG8457	FBgn0033697
FBgn0001981	CG3758	esg	DamID	Cyp6u1	CG3567	FBgn0033121
FBgn0001981	CG3758	esg	DamID	Cyp9f2	CG11466	FBgn0038037
FBgn0001981	CG3758	esg	DamID	Cyt-b5	CG2140	FBgn0264294
FBgn0001981	CG3758	esg	DamID	Cyt-c1	CG4769	FBgn0035600
FBgn0001981	CG3758	esg	DamID	D2hgdh	CG3835	FBgn0023507
FBgn0001981	CG3758	esg	DamID	DCP1	CG11183	FBgn0034921
FBgn0001981	CG3758	esg	DamID	DNAlig1	CG5602	FBgn0262619
FBgn0001981	CG3758	esg	DamID	DNApol-gamma35	CG33650	FBgn0004407
FBgn0001981	CG3758	esg	DamID	DPCoAC	CG4241	FBgn0067783
FBgn0001981	CG3758	esg	DamID	Dbi	CG8627	FBgn0010387
FBgn0001981	CG3758	esg	DamID	Dd	CG1696	FBgn0029067
FBgn0001981	CG3758	esg	DamID	Dh31	CG13094	FBgn0032048
FBgn0001981	CG3758	esg	DamID	Dh31-R	CG32843	FBgn0052843
FBgn0001981	CG3758	esg	DamID	Dh44-R2	CG12370	FBgn0033744
FBgn0001981	CG3758	esg	DamID	Dhap-at	CG4625	FBgn0040212
FBgn0001981	CG3758	esg	DamID	Dip-B	CG9285	FBgn0000454
FBgn0001981	CG3758	esg	DamID	Dp	CG4654	FBgn0011763
FBgn0001981	CG3758	esg	DamID	Drat	CG1600	FBgn0033188
FBgn0001981	CG3758	esg	DamID	Drsl5	CG10812	FBgn0035434
FBgn0001981	CG3758	esg	DamID	Dyrk2	CG4551	FBgn0016930
FBgn0001981	CG3758	esg	DamID	Dysb	CG6856	FBgn0036819
FBgn0001981	CG3758	esg	DamID	E(spl)malpha-BFM	CG8337	FBgn0002732
FBgn0001981	CG3758	esg	DamID	Eaf	CG11166	FBgn0033166
FBgn0001981	CG3758	esg	DamID	Ect4	CG43119	FBgn0262579
FBgn0001981	CG3758	esg	DamID	Eglp4	CG4019	FBgn0034885
FBgn0001981	CG3758	esg	DamID	Eip63F-1	CG15855	FBgn0004910
FBgn0001981	CG3758	esg	DamID	Elp2	CG11887	FBgn0033540
FBgn0001981	CG3758	esg	DamID	Ent2	CG31911	FBgn0263916
FBgn0001981	CG3758	esg	DamID	Epac	CG34392	FBgn0085421
FBgn0001981	CG3758	esg	DamID	Evi5	CG11727	FBgn0262740
FBgn0001981	CG3758	esg	DamID	FASN2	CG3524	FBgn0042627
FBgn0001981	CG3758	esg	DamID	Fak	CG10023	FBgn0020440
FBgn0001981	CG3758	esg	DamID	Fer3	CG6913	FBgn0037937
FBgn0001981	CG3758	esg	DamID	FucT6	CG2448	FBgn0030327
FBgn0001981	CG3758	esg	DamID	Fur2	CG18734	FBgn0004598
FBgn0001981	CG3758	esg	DamID	GABPI	CG17257	FBgn0031495
FBgn0001981	CG3758	esg	DamID	GATAd	CG5034	FBgn0032223
FBgn0001981	CG3758	esg	DamID	Gapdh2	CG8893	FBgn0001092
FBgn0001981	CG3758	esg	DamID	Gart	CG31628	FBgn0000053
FBgn0001981	CG3758	esg	DamID	GatC	CG33649	FBgn0064115
FBgn0001981	CG3758	esg	DamID	Gbs-70E	CG9238	FBgn0036428
FBgn0001981	CG3758	esg	DamID	Gga	CG3002	FBgn0030141
FBgn0001981	CG3758	esg	DamID	Git	CG16728	FBgn0033539
FBgn0001981	CG3758	esg	DamID	Gk2	CG7995	FBgn0035266
FBgn0001981	CG3758	esg	DamID	GlcAT-S	CG3881	FBgn0032135
FBgn0001981	CG3758	esg	DamID	Glut4EF	CG34360	FBgn0267336
FBgn0001981	CG3758	esg	DamID	Gmap	CG33206	FBgn0027287
FBgn0001981	CG3758	esg	DamID	Gp150	CG5820	FBgn0013272
FBgn0001981	CG3758	esg	DamID	Gpdh1	CG9042	FBgn0001128
FBgn0001981	CG3758	esg	DamID	Graf	CG8948	FBgn0030685
FBgn0001981	CG3758	esg	DamID	GramD1B	CG34394	FBgn0085423
FBgn0001981	CG3758	esg	DamID	Grip91	CG10988	FBgn0001612
FBgn0001981	CG3758	esg	DamID	Gs2	CG1743	FBgn0001145
FBgn0001981	CG3758	esg	DamID	GstD1	CG10045	FBgn0001149
FBgn0001981	CG3758	esg	DamID	GstD10	CG18548	FBgn0042206
FBgn0001981	CG3758	esg	DamID	GstD9	CG10091	FBgn0038020
FBgn0001981	CG3758	esg	DamID	GstT1	CG30000	FBgn0050000
FBgn0001981	CG3758	esg	DamID	GstT2	CG30005	FBgn0050005
FBgn0001981	CG3758	esg	DamID	GstT3	CG1702	FBgn0031117
FBgn0001981	CG3758	esg	DamID	GstT4	CG1681	FBgn0030484
FBgn0001981	CG3758	esg	DamID	Gyc76C	CG42636	FBgn0266136
FBgn0001981	CG3758	esg	DamID	HPS4	CG4966	FBgn0034261
FBgn0001981	CG3758	esg	DamID	Hex-C	CG8094	FBgn0001187
FBgn0001981	CG3758	esg	DamID	HipHop	CG6874	FBgn0036815
FBgn0001981	CG3758	esg	DamID	His4r	CG3379	FBgn0013981
FBgn0001981	CG3758	esg	DamID	Hk	CG43388	FBgn0263220
FBgn0001981	CG3758	esg	DamID	HmgZ	CG17921	FBgn0010228
FBgn0001981	CG3758	esg	DamID	Hr3	CG33183	FBgn0000448
FBgn0001981	CG3758	esg	DamID	IFT52	CG9595	FBgn0031829
FBgn0001981	CG3758	esg	DamID	IKKepsilon	CG2615	FBgn0086657
FBgn0001981	CG3758	esg	DamID	IP3K2	CG45017	FBgn0283680
FBgn0001981	CG3758	esg	DamID	ITP	CG13586	FBgn0035023
FBgn0001981	CG3758	esg	DamID	InR	CG18402	FBgn0283499
FBgn0001981	CG3758	esg	DamID	Indy	CG3979	FBgn0036816
FBgn0001981	CG3758	esg	DamID	IntS6	CG3125	FBgn0261383
FBgn0001981	CG3758	esg	DamID	Inx2	CG4590	FBgn0027108
FBgn0001981	CG3758	esg	DamID	Inx7	CG2977	FBgn0027106
FBgn0001981	CG3758	esg	DamID	Ir48c	CG12444	FBgn0033651
FBgn0001981	CG3758	esg	DamID	Irc	CG8913	FBgn0038465
FBgn0001981	CG3758	esg	DamID	Irk1	CG44159	FBgn0265042
FBgn0001981	CG3758	esg	DamID	Iswi	CG8625	FBgn0011604
FBgn0001981	CG3758	esg	DamID	Itp-r83A	CG1063	FBgn0010051
FBgn0001981	CG3758	esg	DamID	Jon74E	CG6298	FBgn0023197
FBgn0001981	CG3758	esg	DamID	KCNQ	CG33135	FBgn0033494
FBgn0001981	CG3758	esg	DamID	Kap-alpha3	CG9423	FBgn0027338
FBgn0001981	CG3758	esg	DamID	Kaz-m1	CG8342	FBgn0002578
FBgn0001981	CG3758	esg	DamID	Kdm2	CG11033	FBgn0037659
FBgn0001981	CG3758	esg	DamID	Khc-73	CG8183	FBgn0019968
FBgn0001981	CG3758	esg	DamID	Klp64D	CG10642	FBgn0004380
FBgn0001981	CG3758	esg	DamID	Klp67A	CG10923	FBgn0004379
FBgn0001981	CG3758	esg	DamID	Kr-h1	CG45074	FBgn0266450
FBgn0001981	CG3758	esg	DamID	Kr-h2	CG9159	FBgn0266449
FBgn0001981	CG3758	esg	DamID	KrT95D	CG5405	FBgn0020647
FBgn0001981	CG3758	esg	DamID	LPCAT	CG32699	FBgn0052699
FBgn0001981	CG3758	esg	DamID	LRR	CG1399	FBgn0033212
FBgn0001981	CG3758	esg	DamID	LSm3	CG31184	FBgn0051184
FBgn0001981	CG3758	esg	DamID	Lgr4	CG34411	FBgn0085440
FBgn0001981	CG3758	esg	DamID	Lis-1	CG8440	FBgn0015754
FBgn0001981	CG3758	esg	DamID	Lk	CG13480	FBgn0028418
FBgn0001981	CG3758	esg	DamID	Lk6	CG17342	FBgn0017581
FBgn0001981	CG3758	esg	DamID	LpR1	CG31094	FBgn0066101
FBgn0001981	CG3758	esg	DamID	Lpt	CG5591	FBgn0263667
FBgn0001981	CG3758	esg	DamID	Lsm10	CG12938	FBgn0033554
FBgn0001981	CG3758	esg	DamID	Lst	CG8317	FBgn0034140
FBgn0001981	CG3758	esg	DamID	MED6	CG9473	FBgn0024330
FBgn0001981	CG3758	esg	DamID	MESK4	CG31447	FBgn0043069
FBgn0001981	CG3758	esg	DamID	MESR4	CG4903	FBgn0034240
FBgn0001981	CG3758	esg	DamID	Mad	CG12399	FBgn0011648
FBgn0001981	CG3758	esg	DamID	Mat1	CG7614	FBgn0024956
FBgn0001981	CG3758	esg	DamID	Mekk1	CG7717	FBgn0024329
FBgn0001981	CG3758	esg	DamID	Mi-2	CG8103	FBgn0262519
FBgn0001981	CG3758	esg	DamID	Mipp1	CG4123	FBgn0026061
FBgn0001981	CG3758	esg	DamID	Mlp84B	CG1019	FBgn0014863
FBgn0001981	CG3758	esg	DamID	Mmp1	CG4859	FBgn0035049
FBgn0001981	CG3758	esg	DamID	Mob4	CG3403	FBgn0259483
FBgn0001981	CG3758	esg	DamID	Moe	CG10701	FBgn0011661
FBgn0001981	CG3758	esg	DamID	Mpc1	CG14290	FBgn0038662
FBgn0001981	CG3758	esg	DamID	Msp300	CG42768	FBgn0261836
FBgn0001981	CG3758	esg	DamID	Mst85C	CG11993	FBgn0028708
FBgn0001981	CG3758	esg	DamID	Muc68D	CG6004	FBgn0036203
FBgn0001981	CG3758	esg	DamID	Myo28B1	CG6976	FBgn0040299
FBgn0001981	CG3758	esg	DamID	ND-39	CG6020	FBgn0037001
FBgn0001981	CG3758	esg	DamID	NFAT	CG11172	FBgn0030505
FBgn0001981	CG3758	esg	DamID	NT5E-2	CG30104	FBgn0050104
FBgn0001981	CG3758	esg	DamID	NTPase	CG3059	FBgn0024947
FBgn0001981	CG3758	esg	DamID	Nak	CG10637	FBgn0015772
FBgn0001981	CG3758	esg	DamID	Nedd4	CG42279	FBgn0259174
FBgn0001981	CG3758	esg	DamID	Nmdmc	CG18466	FBgn0010222
FBgn0001981	CG3758	esg	DamID	Nost	CG42388	FBgn0259734
FBgn0001981	CG3758	esg	DamID	Nup44A	CG8722	FBgn0033247
FBgn0001981	CG3758	esg	DamID	Oatp33Ea	CG5427	FBgn0032433
FBgn0001981	CG3758	esg	DamID	Oatp33Eb	CG6417	FBgn0032435
FBgn0001981	CG3758	esg	DamID	Ogg1	CG1795	FBgn0027864
FBgn0001981	CG3758	esg	DamID	Or19a	CG18859	FBgn0041626
FBgn0001981	CG3758	esg	DamID	Ork1	CG1615	FBgn0017561
FBgn0001981	CG3758	esg	DamID	Oseg4	CG2069	FBgn0035264
FBgn0001981	CG3758	esg	DamID	Oseg6	CG11237	FBgn0034452
FBgn0001981	CG3758	esg	DamID	OstDelta	CG6370	FBgn0034277
FBgn0001981	CG3758	esg	DamID	PAPLA1	CG8552	FBgn0031990
FBgn0001981	CG3758	esg	DamID	PCB	CG1516	FBgn0027580
FBgn0001981	CG3758	esg	DamID	PGAP5	CG8455	FBgn0031997
FBgn0001981	CG3758	esg	DamID	PGRP-SC2	CG14745	FBgn0043575
FBgn0001981	CG3758	esg	DamID	PI4KIIIalpha	CG10260	FBgn0267350
FBgn0001981	CG3758	esg	DamID	PIG-C	CG12077	FBgn0035435
FBgn0001981	CG3758	esg	DamID	PIG-O	CG12263	FBgn0034346
FBgn0001981	CG3758	esg	DamID	PPP4R2r	CG2890	FBgn0030208
FBgn0001981	CG3758	esg	DamID	PRL-1	CG4993	FBgn0024734
FBgn0001981	CG3758	esg	DamID	Paf-AHalpha	CG8962	FBgn0025809
FBgn0001981	CG3758	esg	DamID	Pak3	CG14895	FBgn0044826
FBgn0001981	CG3758	esg	DamID	Parg	CG2864	FBgn0023216
FBgn0001981	CG3758	esg	DamID	Pax	CG31794	FBgn0041789
FBgn0001981	CG3758	esg	DamID	Pdcd4	CG10990	FBgn0030520
FBgn0001981	CG3758	esg	DamID	Pde11	CG34341	FBgn0085370
FBgn0001981	CG3758	esg	DamID	Pde1c	CG44007	FBgn0264815
FBgn0001981	CG3758	esg	DamID	Pdk	CG8808	FBgn0017558
FBgn0001981	CG3758	esg	DamID	Pdp1	CG17888	FBgn0016694
FBgn0001981	CG3758	esg	DamID	Pdxk	CG34455	FBgn0085484
FBgn0001981	CG3758	esg	DamID	Pex13	CG4663	FBgn0033812
FBgn0001981	CG3758	esg	DamID	Pex6	CG11919	FBgn0033564
FBgn0001981	CG3758	esg	DamID	Pgant7	CG6394	FBgn0030930
FBgn0001981	CG3758	esg	DamID	Pgd	CG3724	FBgn0004654
FBgn0001981	CG3758	esg	DamID	Pgk	CG3127	FBgn0250906
FBgn0001981	CG3758	esg	DamID	PhKgamma	CG1830	FBgn0011754
FBgn0001981	CG3758	esg	DamID	Phb2	CG15081	FBgn0010551
FBgn0001981	CG3758	esg	DamID	Pi3K68D	CG11621	FBgn0015278
FBgn0001981	CG3758	esg	DamID	Picot	CG8098	FBgn0024315
FBgn0001981	CG3758	esg	DamID	Pino	CG4710	FBgn0016926
FBgn0001981	CG3758	esg	DamID	Pka-R2	CG15862	FBgn0022382
FBgn0001981	CG3758	esg	DamID	Pkc53E	CG6622	FBgn0003091
FBgn0001981	CG3758	esg	DamID	Plc21C	CG4574	FBgn0004611
FBgn0001981	CG3758	esg	DamID	Pld	CG12110	FBgn0033075
FBgn0001981	CG3758	esg	DamID	PpD3	CG8402	FBgn0005777
FBgn0001981	CG3758	esg	DamID	Ppt1	CG12108	FBgn0030057
FBgn0001981	CG3758	esg	DamID	Prat	CG2867	FBgn0004901
FBgn0001981	CG3758	esg	DamID	Prestin	CG5485	FBgn0036770
FBgn0001981	CG3758	esg	DamID	Prosalpha4	CG3422	FBgn0004066
FBgn0001981	CG3758	esg	DamID	Prosbeta2R2	CG12161	FBgn0037296
FBgn0001981	CG3758	esg	DamID	Prosbeta5	CG12323	FBgn0029134
FBgn0001981	CG3758	esg	DamID	Ptpmeg	CG1228	FBgn0261985
FBgn0001981	CG3758	esg	DamID	Ptpmeg2	CG32697	FBgn0028341
FBgn0001981	CG3758	esg	DamID	Pvf1	CG7103	FBgn0030964
FBgn0001981	CG3758	esg	DamID	Qsox1	CG4670	FBgn0033814
FBgn0001981	CG3758	esg	DamID	RYBP	CG12190	FBgn0034763
FBgn0001981	CG3758	esg	DamID	Rab2	CG3269	FBgn0014009
FBgn0001981	CG3758	esg	DamID	Rab3-GEF	CG5627	FBgn0030613
FBgn0001981	CG3758	esg	DamID	Rab5	CG3664	FBgn0014010
FBgn0001981	CG3758	esg	DamID	Rab7	CG5915	FBgn0015795
FBgn0001981	CG3758	esg	DamID	RabX4	CG31118	FBgn0051118
FBgn0001981	CG3758	esg	DamID	RapGAP1	CG44086	FBgn0264895
FBgn0001981	CG3758	esg	DamID	Rbpn-5	CG4030	FBgn0034585
FBgn0001981	CG3758	esg	DamID	Reg-2	CG3200	FBgn0016715
FBgn0001981	CG3758	esg	DamID	Rel	CG11992	FBgn0014018
FBgn0001981	CG3758	esg	DamID	Rep	CG8432	FBgn0026378
FBgn0001981	CG3758	esg	DamID	RhoGAP15B	CG4937	FBgn0030808
FBgn0001981	CG3758	esg	DamID	RhoGAP18B	CG42274	FBgn0261461
FBgn0001981	CG3758	esg	DamID	RhoGAP19D	CG1412	FBgn0031118
FBgn0001981	CG3758	esg	DamID	RhoGAP71E	CG32149	FBgn0036518
FBgn0001981	CG3758	esg	DamID	Rhp	CG8497	FBgn0026374
FBgn0001981	CG3758	esg	DamID	RluA-1	CG31719	FBgn0051719
FBgn0001981	CG3758	esg	DamID	RpII33	CG7885	FBgn0026373
FBgn0001981	CG3758	esg	DamID	RpL11	CG7726	FBgn0013325
FBgn0001981	CG3758	esg	DamID	RpL29	CG10071	FBgn0016726
FBgn0001981	CG3758	esg	DamID	RpL6	CG11522	FBgn0039857
FBgn0001981	CG3758	esg	DamID	RpLP2	CG4918	FBgn0003274
FBgn0001981	CG3758	esg	DamID	RpS15	CG8332	FBgn0034138
FBgn0001981	CG3758	esg	DamID	RpS15Ab	CG12324	FBgn0033555
FBgn0001981	CG3758	esg	DamID	RpS25	CG6684	FBgn0086472
FBgn0001981	CG3758	esg	DamID	Rpt6	CG1489	FBgn0020369
FBgn0001981	CG3758	esg	DamID	SCOT	CG1140	FBgn0035298
FBgn0001981	CG3758	esg	DamID	SLC5A11	CG8451	FBgn0031998
FBgn0001981	CG3758	esg	DamID	SLIRP1	CG33714	FBgn0064117
FBgn0001981	CG3758	esg	DamID	SNF4Agamma	CG17299	FBgn0264357
FBgn0001981	CG3758	esg	DamID	SREBP	CG8522	FBgn0261283
FBgn0001981	CG3758	esg	DamID	SamDC	CG5029	FBgn0019932
FBgn0001981	CG3758	esg	DamID	Samuel	CG31868	FBgn0032330
FBgn0001981	CG3758	esg	DamID	Sbat	CG31950	FBgn0051950
FBgn0001981	CG3758	esg	DamID	Sclp	CG2471	FBgn0030357
FBgn0001981	CG3758	esg	DamID	ScpX	CG17320	FBgn0015808
FBgn0001981	CG3758	esg	DamID	SdhA	CG17246	FBgn0261439
FBgn0001981	CG3758	esg	DamID	Sec16	CG32654	FBgn0052654
FBgn0001981	CG3758	esg	DamID	Sec63	CG8583	FBgn0035771
FBgn0001981	CG3758	esg	DamID	Sema2b	CG33960	FBgn0264273
FBgn0001981	CG3758	esg	DamID	Sema5c	CG5661	FBgn0284221
FBgn0001981	CG3758	esg	DamID	Ser6	CG2071	FBgn0011834
FBgn0001981	CG3758	esg	DamID	Ser7	CG2045	FBgn0019929
FBgn0001981	CG3758	esg	DamID	SerRS	CG17259	FBgn0031497
FBgn0001981	CG3758	esg	DamID	Sf3a1	CG16941	FBgn0266917
FBgn0001981	CG3758	esg	DamID	Sgf29	CG30390	FBgn0050390
FBgn0001981	CG3758	esg	DamID	Shc	CG3715	FBgn0015296
FBgn0001981	CG3758	esg	DamID	Shroom	CG34379	FBgn0085408
FBgn0001981	CG3758	esg	DamID	Sik3	CG42856	FBgn0262103
FBgn0001981	CG3758	esg	DamID	Sin3A	CG8815	FBgn0022764
FBgn0001981	CG3758	esg	DamID	Sk1	CG1747	FBgn0030300
FBgn0001981	CG3758	esg	DamID	Slc45-1	CG4484	FBgn0035968
FBgn0001981	CG3758	esg	DamID	Slik	CG4527	FBgn0035001
FBgn0001981	CG3758	esg	DamID	Slob	CG43756	FBgn0264087
FBgn0001981	CG3758	esg	DamID	SmF	CG16792	FBgn0000426
FBgn0001981	CG3758	esg	DamID	SmydA-8	CG33548	FBgn0053548
FBgn0001981	CG3758	esg	DamID	Snoo	CG34421	FBgn0085450
FBgn0001981	CG3758	esg	DamID	Snp	CG44248	FBgn0265192
FBgn0001981	CG3758	esg	DamID	Socs36E	CG15154	FBgn0041184
FBgn0001981	CG3758	esg	DamID	Spn77Ba	CG6680	FBgn0262057
FBgn0001981	CG3758	esg	DamID	Spn77Bb	CG6663	FBgn0036969
FBgn0001981	CG3758	esg	DamID	Spn88Ea	CG18525	FBgn0028984
FBgn0001981	CG3758	esg	DamID	Sps2	CG5025	FBgn0032224
FBgn0001981	CG3758	esg	DamID	Spt5	CG7626	FBgn0040273
FBgn0001981	CG3758	esg	DamID	Src42A	CG44128	FBgn0264959
FBgn0001981	CG3758	esg	DamID	Src64B	CG7524	FBgn0262733
FBgn0001981	CG3758	esg	DamID	Ssk	CG6981	FBgn0036945
FBgn0001981	CG3758	esg	DamID	Stat92E	CG4257	FBgn0016917
FBgn0001981	CG3758	esg	DamID	Strip	CG11526	FBgn0035437
FBgn0001981	CG3758	esg	DamID	Su(Tpl)	CG32217	FBgn0014037
FBgn0001981	CG3758	esg	DamID	Sulf1	CG6725	FBgn0040271
FBgn0001981	CG3758	esg	DamID	Swim	CG3074	FBgn0034709
FBgn0001981	CG3758	esg	DamID	Swip-1	CG10641	FBgn0032731
FBgn0001981	CG3758	esg	DamID	Sym	CG2097	FBgn0037371
FBgn0001981	CG3758	esg	DamID	Syp	CG17838	FBgn0038826
FBgn0001981	CG3758	esg	DamID	Syt1	CG3139	FBgn0004242
FBgn0001981	CG3758	esg	DamID	TH1	CG9984	FBgn0010416
FBgn0001981	CG3758	esg	DamID	Tab2	CG7417	FBgn0086358
FBgn0001981	CG3758	esg	DamID	Taf1	CG17603	FBgn0010355
FBgn0001981	CG3758	esg	DamID	Taf7	CG2670	FBgn0024909
FBgn0001981	CG3758	esg	DamID	Tango1	CG11098	FBgn0031842
FBgn0001981	CG3758	esg	DamID	Tctp	CG4800	FBgn0037874
FBgn0001981	CG3758	esg	DamID	TfIIS	CG3710	FBgn0010422
FBgn0001981	CG3758	esg	DamID	Tgi	CG10741	FBgn0036373
FBgn0001981	CG3758	esg	DamID	Tim13	CG11611	FBgn0036204
FBgn0001981	CG3758	esg	DamID	Tim17a1	CG10090	FBgn0038018
FBgn0001981	CG3758	esg	DamID	Tnks	CG4719	FBgn0027508
FBgn0001981	CG3758	esg	DamID	Tom20	CG7654	FBgn0036928
FBgn0001981	CG3758	esg	DamID	Treh	CG9364	FBgn0003748
FBgn0001981	CG3758	esg	DamID	Trl	CG33261	FBgn0013263
FBgn0001981	CG3758	esg	DamID	Trx-2	CG31884	FBgn0040070
FBgn0001981	CG3758	esg	DamID	Try29F	CG9564	FBgn0015316
FBgn0001981	CG3758	esg	DamID	Tsf3	CG3666	FBgn0034094
FBgn0001981	CG3758	esg	DamID	TwdlW	CG4060	FBgn0038487
FBgn0001981	CG3758	esg	DamID	UGP	CG4347	FBgn0035978
FBgn0001981	CG3758	esg	DamID	Uhg1	CR32886	FBgn0045800
FBgn0001981	CG3758	esg	DamID	Uhg8	CR42454	FBgn0083120
FBgn0001981	CG3758	esg	DamID	Upf3	CG11184	FBgn0034923
FBgn0001981	CG3758	esg	DamID	Usp1	CG15817	FBgn0028476
FBgn0001981	CG3758	esg	DamID	Usp10	CG32479	FBgn0052479
FBgn0001981	CG3758	esg	DamID	Usp15-31	CG30421	FBgn0050421
FBgn0001981	CG3758	esg	DamID	Vha100-2	CG18617	FBgn0028670
FBgn0001981	CG3758	esg	DamID	Vha36-2	CG13167	FBgn0033706
FBgn0001981	CG3758	esg	DamID	Vinc	CG3299	FBgn0004397
FBgn0001981	CG3758	esg	DamID	Vps39	CG7146	FBgn0038593
FBgn0001981	CG3758	esg	DamID	Wdr82	CG17293	FBgn0032030
FBgn0001981	CG3758	esg	DamID	Whamy	CG12946	FBgn0037750
FBgn0001981	CG3758	esg	DamID	Wnt4	CG4698	FBgn0010453
FBgn0001981	CG3758	esg	DamID	X11Lbeta	CG32677	FBgn0052677
FBgn0001981	CG3758	esg	DamID	XNP	CG4548	FBgn0039338
FBgn0001981	CG3758	esg	DamID	Xrp1	CG17836	FBgn0261113
FBgn0001981	CG3758	esg	DamID	Zip71B	CG10006	FBgn0036461
FBgn0001981	CG3758	esg	DamID	Zip89B	CG6898	FBgn0038412
FBgn0001981	CG3758	esg	DamID	ZnT63C	CG17723	FBgn0035432
FBgn0001981	CG3758	esg	DamID	ZnT77C	CG5130	FBgn0037000
FBgn0001981	CG3758	esg	DamID	ZnT86D	CG6672	FBgn0037875
FBgn0001981	CG3758	esg	DamID	aay	CG3705	FBgn0023129
FBgn0001981	CG3758	esg	DamID	alien	CG9556	FBgn0013746
FBgn0001981	CG3758	esg	DamID	alphaSnap	CG6625	FBgn0250791
FBgn0001981	CG3758	esg	DamID	aop	CG3166	FBgn0000097
FBgn0001981	CG3758	esg	DamID	aralar1	CG2139	FBgn0028646
FBgn0001981	CG3758	esg	DamID	arr	CG5912	FBgn0000119
FBgn0001981	CG3758	esg	DamID	asRNA:Eig63F-2	CR32265	FBgn0004911
FBgn0001981	CG3758	esg	DamID	att-ORFB	CG33488	FBgn0067782
FBgn0001981	CG3758	esg	DamID	babo	CG8224	FBgn0011300
FBgn0001981	CG3758	esg	DamID	bark	CG3921	FBgn0031571
FBgn0001981	CG3758	esg	DamID	baz	CG5055	FBgn0000163
FBgn0001981	CG3758	esg	DamID	be	CG32594	FBgn0052594
FBgn0001981	CG3758	esg	DamID	betaggt-II	CG18627	FBgn0028970
FBgn0001981	CG3758	esg	DamID	bol	CG4760	FBgn0011206
FBgn0001981	CG3758	esg	DamID	bowl	CG10021	FBgn0004893
FBgn0001981	CG3758	esg	DamID	brat	CG10719	FBgn0010300
FBgn0001981	CG3758	esg	DamID	btsz	CG44012	FBgn0266756
FBgn0001981	CG3758	esg	DamID	bun	CG42281	FBgn0259176
FBgn0001981	CG3758	esg	DamID	bves	CG32513	FBgn0031150
FBgn0001981	CG3758	esg	DamID	bwa	CG13969	FBgn0045064
FBgn0001981	CG3758	esg	DamID	ced-6	CG11804	FBgn0029092
FBgn0001981	CG3758	esg	DamID	cer	CG10460	FBgn0034443
FBgn0001981	CG3758	esg	DamID	chk	CG3409	FBgn0033095
FBgn0001981	CG3758	esg	DamID	cic	CG43122	FBgn0262582
FBgn0001981	CG3758	esg	DamID	ck	CG7595	FBgn0000317
FBgn0001981	CG3758	esg	DamID	cnc	CG43286	FBgn0262975
FBgn0001981	CG3758	esg	DamID	cnir	CG17262	FBgn0243513
FBgn0001981	CG3758	esg	DamID	cno	CG42312	FBgn0259212
FBgn0001981	CG3758	esg	DamID	cu	CG31299	FBgn0261808
FBgn0001981	CG3758	esg	DamID	cwo	CG17100	FBgn0259938
FBgn0001981	CG3758	esg	DamID	daw	CG16987	FBgn0031461
FBgn0001981	CG3758	esg	DamID	dbr	CG11371	FBgn0067779
FBgn0001981	CG3758	esg	DamID	dgo	CG12342	FBgn0086898
FBgn0001981	CG3758	esg	DamID	dmpd	CG11866	FBgn0033486
FBgn0001981	CG3758	esg	DamID	dnc	CG32498	FBgn0000479
FBgn0001981	CG3758	esg	DamID	dnr1	CG12489	FBgn0260866
FBgn0001981	CG3758	esg	DamID	drpr	CG2086	FBgn0027594
FBgn0001981	CG3758	esg	DamID	dsx	CG11094	FBgn0000504
FBgn0001981	CG3758	esg	DamID	e	CG3331	FBgn0000527
FBgn0001981	CG3758	esg	DamID	eIF1A	CG8053	FBgn0026250
FBgn0001981	CG3758	esg	DamID	eIF4A	CG9075	FBgn0001942
FBgn0001981	CG3758	esg	DamID	eIF4E1	CG4035	FBgn0015218
FBgn0001981	CG3758	esg	DamID	eas	CG3525	FBgn0000536
FBgn0001981	CG3758	esg	DamID	egh	CG9659	FBgn0001404
FBgn0001981	CG3758	esg	DamID	egl	CG4051	FBgn0000562
FBgn0001981	CG3758	esg	DamID	ens	CG14998	FBgn0264693
FBgn0001981	CG3758	esg	DamID	et	CG14225	FBgn0031055
FBgn0001981	CG3758	esg	DamID	ex	CG4114	FBgn0004583
FBgn0001981	CG3758	esg	DamID	fab1	CG6355	FBgn0028741
FBgn0001981	CG3758	esg	DamID	fbl	CG5725	FBgn0011205
FBgn0001981	CG3758	esg	DamID	fig	CG7615	FBgn0039694
FBgn0001981	CG3758	esg	DamID	fok	CG43690	FBgn0263773
FBgn0001981	CG3758	esg	DamID	fsd	CG12765	FBgn0033813
FBgn0001981	CG3758	esg	DamID	ftz-f1	CG4059	FBgn0001078
FBgn0001981	CG3758	esg	DamID	galectin	CG11372	FBgn0031213
FBgn0001981	CG3758	esg	DamID	gas	CG6018	FBgn0034736
FBgn0001981	CG3758	esg	DamID	gce	CG42739	FBgn0261703
FBgn0001981	CG3758	esg	DamID	gcl	CG8411	FBgn0005695
FBgn0001981	CG3758	esg	DamID	gcm2	CG3858	FBgn0019809
FBgn0001981	CG3758	esg	DamID	gem	CG30011	FBgn0050011
FBgn0001981	CG3758	esg	DamID	gish	CG6963	FBgn0250823
FBgn0001981	CG3758	esg	DamID	glo	CG6946	FBgn0259139
FBgn0001981	CG3758	esg	DamID	gudu	CG5155	FBgn0031905
FBgn0001981	CG3758	esg	DamID	h	CG6494	FBgn0001168
FBgn0001981	CG3758	esg	DamID	hep	CG4353	FBgn0010303
FBgn0001981	CG3758	esg	DamID	hiw	CG32592	FBgn0030600
FBgn0001981	CG3758	esg	DamID	hpo	CG11228	FBgn0261456
FBgn0001981	CG3758	esg	DamID	hts	CG43443	FBgn0263391
FBgn0001981	CG3758	esg	DamID	ifc	CG9078	FBgn0001941
FBgn0001981	CG3758	esg	DamID	inaE	CG33174	FBgn0261244
FBgn0001981	CG3758	esg	DamID	jing	CG9397	FBgn0086655
FBgn0001981	CG3758	esg	DamID	kat80	CG13956	FBgn0040207
FBgn0001981	CG3758	esg	DamID	kay	CG33956	FBgn0001297
FBgn0001981	CG3758	esg	DamID	kek5	CG12199	FBgn0031016
FBgn0001981	CG3758	esg	DamID	kel	CG7210	FBgn0001301
FBgn0001981	CG3758	esg	DamID	kermit	CG11546	FBgn0010504
FBgn0001981	CG3758	esg	DamID	klar	CG17046	FBgn0001316
FBgn0001981	CG3758	esg	DamID	koko	CG44010	FBgn0264816
FBgn0001981	CG3758	esg	DamID	kraken	CG3943	FBgn0020545
FBgn0001981	CG3758	esg	DamID	kst	CG12008	FBgn0004167
FBgn0001981	CG3758	esg	DamID	kug	CG7749	FBgn0261574
FBgn0001981	CG3758	esg	DamID	l(1)10Bb	CG1639	FBgn0001491
FBgn0001981	CG3758	esg	DamID	l(3)04053	CG11238	FBgn0010830
FBgn0001981	CG3758	esg	DamID	l(3)87Df	CG7620	FBgn0002354
FBgn0001981	CG3758	esg	DamID	lama	CG10645	FBgn0016031
FBgn0001981	CG3758	esg	DamID	lic	CG12244	FBgn0261524
FBgn0001981	CG3758	esg	DamID	lid	CG9088	FBgn0031759
FBgn0001981	CG3758	esg	DamID	lilli	CG8817	FBgn0041111
FBgn0001981	CG3758	esg	DamID	lncRNA:CR30055	CR30055	FBgn0050055
FBgn0001981	CG3758	esg	DamID	lncRNA:CR32027	CR32027	FBgn0052027
FBgn0001981	CG3758	esg	DamID	lncRNA:CR32660	CR32660	FBgn0052660
FBgn0001981	CG3758	esg	DamID	lncRNA:CR32661	CR32661	FBgn0030356
FBgn0001981	CG3758	esg	DamID	lncRNA:CR9162	CR9162	FBgn0031778
FBgn0001981	CG3758	esg	DamID	lsn	CG6637	FBgn0260940
FBgn0001981	CG3758	esg	DamID	luna	CG33473	FBgn0040765
FBgn0001981	CG3758	esg	DamID	mRRF1	CG4447	FBgn0035980
FBgn0001981	CG3758	esg	DamID	mRpL3	CG8288	FBgn0030686
FBgn0001981	CG3758	esg	DamID	mRpL39	CG17166	FBgn0036462
FBgn0001981	CG3758	esg	DamID	mRpL41	CG12954	FBgn0034001
FBgn0001981	CG3758	esg	DamID	mRpS10	CG4247	FBgn0038307
FBgn0001981	CG3758	esg	DamID	mRpS23	CG31842	FBgn0260407
FBgn0001981	CG3758	esg	DamID	mRpS28	CG5497	FBgn0034361
FBgn0001981	CG3758	esg	DamID	mRpS30	CG8470	FBgn0030692
FBgn0001981	CG3758	esg	DamID	mRpS31	CG5904	FBgn0036557
FBgn0001981	CG3758	esg	DamID	mahj	CG10080	FBgn0034641
FBgn0001981	CG3758	esg	DamID	mamo	CG45477	FBgn0267033
FBgn0001981	CG3758	esg	DamID	mbf1	CG4143	FBgn0262732
FBgn0001981	CG3758	esg	DamID	mei-217	CG33935	FBgn0028581
FBgn0001981	CG3758	esg	DamID	mei-218	CG8923	FBgn0002709
FBgn0001981	CG3758	esg	DamID	melt	CG8624	FBgn0023001
FBgn0001981	CG3758	esg	DamID	mib1	CG5841	FBgn0263601
FBgn0001981	CG3758	esg	DamID	mim	CG33558	FBgn0053558
FBgn0001981	CG3758	esg	DamID	mip40	CG15119	FBgn0034430
FBgn0001981	CG3758	esg	DamID	mir-314	CR42933	FBgn0262396
FBgn0001981	CG3758	esg	DamID	mir-315	CR43036	FBgn0262461
FBgn0001981	CG3758	esg	DamID	mle	CG11680	FBgn0002774
FBgn0001981	CG3758	esg	DamID	mnb	CG42273	FBgn0259168
FBgn0001981	CG3758	esg	DamID	mnd	CG3297	FBgn0002778
FBgn0001981	CG3758	esg	DamID	mrj	CG8448	FBgn0034091
FBgn0001981	CG3758	esg	DamID	msl-3	CG8631	FBgn0002775
FBgn0001981	CG3758	esg	DamID	mtd	CG32464	FBgn0013576
FBgn0001981	CG3758	esg	DamID	mth	CG6936	FBgn0023000
FBgn0001981	CG3758	esg	DamID	mv	CG42863	FBgn0265988
FBgn0001981	CG3758	esg	DamID	nAChRalpha7	CG32538	FBgn0086778
FBgn0001981	CG3758	esg	DamID	neb	CG10718	FBgn0004374
FBgn0001981	CG3758	esg	DamID	nej	CG15319	FBgn0261617
FBgn0001981	CG3758	esg	DamID	net	CG11450	FBgn0002931
FBgn0001981	CG3758	esg	DamID	niki	CG10951	FBgn0045980
FBgn0001981	CG3758	esg	DamID	ninaC	CG5125	FBgn0002938
FBgn0001981	CG3758	esg	DamID	nkd	CG11614	FBgn0002945
FBgn0001981	CG3758	esg	DamID	nub	CG34395	FBgn0085424
FBgn0001981	CG3758	esg	DamID	obst-F	CG7306	FBgn0036947
FBgn0001981	CG3758	esg	DamID	obst-H	CG33983	FBgn0053983
FBgn0001981	CG3758	esg	DamID	osp	CG3479	FBgn0003016
FBgn0001981	CG3758	esg	DamID	out	CG8062	FBgn0259834
FBgn0001981	CG3758	esg	DamID	p24-1	CG1967	FBgn0030341
FBgn0001981	CG3758	esg	DamID	pan	CG34403	FBgn0085432
FBgn0001981	CG3758	esg	DamID	pdgy	CG9009	FBgn0027601
FBgn0001981	CG3758	esg	DamID	pes	CG7228	FBgn0031969
FBgn0001981	CG3758	esg	DamID	ph-p	CG18412	FBgn0004861
FBgn0001981	CG3758	esg	DamID	pk	CG11084	FBgn0003090
FBgn0001981	CG3758	esg	DamID	polo	CG12306	FBgn0003124
FBgn0001981	CG3758	esg	DamID	ppk23	CG8527	FBgn0030844
FBgn0001981	CG3758	esg	DamID	ppk6	CG11209	FBgn0034489
FBgn0001981	CG3758	esg	DamID	ppl	CG7758	FBgn0027945
FBgn0001981	CG3758	esg	DamID	pr	CG16784	FBgn0003141
FBgn0001981	CG3758	esg	DamID	prage	CG42666	FBgn0283741
FBgn0001981	CG3758	esg	DamID	prel	CG8806	FBgn0033413
FBgn0001981	CG3758	esg	DamID	pst	CG8588	FBgn0035770
FBgn0001981	CG3758	esg	DamID	ptc	CG2411	FBgn0003892
FBgn0001981	CG3758	esg	DamID	puc	CG7850	FBgn0243512
FBgn0001981	CG3758	esg	DamID	put	CG7904	FBgn0003169
FBgn0001981	CG3758	esg	DamID	px	CG4444	FBgn0003175
FBgn0001981	CG3758	esg	DamID	rasp	CG11495	FBgn0024194
FBgn0001981	CG3758	esg	DamID	rdgA	CG42667	FBgn0261549
FBgn0001981	CG3758	esg	DamID	rdgBbeta	CG17818	FBgn0027872
FBgn0001981	CG3758	esg	DamID	rdx	CG12537	FBgn0264493
FBgn0001981	CG3758	esg	DamID	resilin	CG15920	FBgn0034157
FBgn0001981	CG3758	esg	DamID	rod	CG1569	FBgn0003268
FBgn0001981	CG3758	esg	DamID	rols	CG32096	FBgn0041096
FBgn0001981	CG3758	esg	DamID	rost	CG9552	FBgn0011705
FBgn0001981	CG3758	esg	DamID	row	CG8092	FBgn0033998
FBgn0001981	CG3758	esg	DamID	ry	CG7642	FBgn0003308
FBgn0001981	CG3758	esg	DamID	shakB	CG34358	FBgn0085387
FBgn0001981	CG3758	esg	DamID	shg	CG3722	FBgn0003391
FBgn0001981	CG3758	esg	DamID	shn	CG7734	FBgn0003396
FBgn0001981	CG3758	esg	DamID	shot	CG18076	FBgn0013733
FBgn0001981	CG3758	esg	DamID	simj	CG32067	FBgn0010762
FBgn0001981	CG3758	esg	DamID	sing	CG13011	FBgn0261245
FBgn0001981	CG3758	esg	DamID	sisA	CG1641	FBgn0003411
FBgn0001981	CG3758	esg	DamID	sky	CG9339	FBgn0032901
FBgn0001981	CG3758	esg	DamID	slif	CG11128	FBgn0037203
FBgn0001981	CG3758	esg	DamID	sn	CG32858	FBgn0003447
FBgn0001981	CG3758	esg	DamID	snmRNA:158	CR33749	FBgn0065104
FBgn0001981	CG3758	esg	DamID	snmRNA:419	CR33917	FBgn0065094
FBgn0001981	CG3758	esg	DamID	snoRNA:Me18S-U1356a	CR34644	FBgn0082949
FBgn0001981	CG3758	esg	DamID	snoRNA:Me28S-A1666a	CR32889	FBgn0063377
FBgn0001981	CG3758	esg	DamID	snoRNA:Me28S-A3407a	CR32888	FBgn0063385
FBgn0001981	CG3758	esg	DamID	snoRNA:Me28S-G3081a	CR32887	FBgn0063381
FBgn0001981	CG3758	esg	DamID	snoRNA:Or-CD1	CR34656	FBgn0086027
FBgn0001981	CG3758	esg	DamID	snoRNA:Or-CD11	CR34711	FBgn0086082
FBgn0001981	CG3758	esg	DamID	sosie	CG13636	FBgn0039232
FBgn0001981	CG3758	esg	DamID	spri	CG34414	FBgn0085443
FBgn0001981	CG3758	esg	DamID	srp	CG3992	FBgn0003507
FBgn0001981	CG3758	esg	DamID	stac	CG34349	FBgn0266719
FBgn0001981	CG3758	esg	DamID	stck	CG7954	FBgn0020249
FBgn0001981	CG3758	esg	DamID	stv	CG32130	FBgn0086708
FBgn0001981	CG3758	esg	DamID	stx	CG32676	FBgn0052676
FBgn0001981	CG3758	esg	DamID	su(r)	CG2194	FBgn0086450
FBgn0001981	CG3758	esg	DamID	swi2	CG14485	FBgn0034262
FBgn0001981	CG3758	esg	DamID	sws	CG2212	FBgn0003656
FBgn0001981	CG3758	esg	DamID	tRNA:Gln-CTG-1-1	CR30237	FBgn0050237
FBgn0001981	CG3758	esg	DamID	tRNA:Ile-AAT-1-2	CR30297	FBgn0050297
FBgn0001981	CG3758	esg	DamID	tRNA:Thr-AGT-1-1	CR31885	FBgn0051885
FBgn0001981	CG3758	esg	DamID	tRNA:Tyr-GTA-1-1	CR32520	FBgn0052520
FBgn0001981	CG3758	esg	DamID	tRNA:Tyr-GTA-2-1	CR32525	FBgn0052525
FBgn0001981	CG3758	esg	DamID	tai	CG13109	FBgn0041092
FBgn0001981	CG3758	esg	DamID	tapas	CG8920	FBgn0027529
FBgn0001981	CG3758	esg	DamID	tara	CG6889	FBgn0040071
FBgn0001981	CG3758	esg	DamID	tefu	CG6535	FBgn0045035
FBgn0001981	CG3758	esg	DamID	teq	CG4821	FBgn0023479
FBgn0001981	CG3758	esg	DamID	tgo	CG11987	FBgn0264075
FBgn0001981	CG3758	esg	DamID	ths	CG12443	FBgn0033652
FBgn0001981	CG3758	esg	DamID	tna	CG7958	FBgn0026160
FBgn0001981	CG3758	esg	DamID	topi	CG8484	FBgn0037751
FBgn0001981	CG3758	esg	DamID	trbl	CG5408	FBgn0028978
FBgn0001981	CG3758	esg	DamID	trsn	CG11761	FBgn0033528
FBgn0001981	CG3758	esg	DamID	ttk	CG1856	FBgn0003870
FBgn0001981	CG3758	esg	DamID	veil	CG4827	FBgn0034225
FBgn0001981	CG3758	esg	DamID	vih	CG10682	FBgn0264848
FBgn0001981	CG3758	esg	DamID	vimar	CG3572	FBgn0022960
FBgn0001981	CG3758	esg	DamID	vnd	CG6172	FBgn0261930
FBgn0001981	CG3758	esg	DamID	wash	CG13176	FBgn0033692
FBgn0001981	CG3758	esg	DamID	wdb	CG5643	FBgn0027492
FBgn0001981	CG3758	esg	DamID	wdp	CG3413	FBgn0034718
FBgn0001981	CG3758	esg	DamID	whd	CG12891	FBgn0261862
FBgn0001981	CG3758	esg	DamID	wls	CG6210	FBgn0036141
FBgn0001981	CG3758	esg	DamID	wnd	CG8789	FBgn0036896
FBgn0001981	CG3758	esg	DamID	wntD	CG8458	FBgn0038134
FBgn0001981	CG3758	esg	DamID	wus	CG9089	FBgn0030805
FBgn0001981	CG3758	esg	DamID			FBgn0038035
FBgn0001981	CG3758	esg	DamID			FBgn0050118
FBgn0262582	CG43122	cic	DamID	14-3-3epsilon	CG31196	FBgn0020238
FBgn0262582	CG43122	cic	DamID	18w	CG8896	FBgn0004364
FBgn0262582	CG43122	cic	DamID	312	CG9166	FBgn0029514
FBgn0262582	CG43122	cic	DamID	5-HT2B	CG42796	FBgn0261929
FBgn0262582	CG43122	cic	DamID	7SLRNA:CR32864	CR32864	FBgn0000003
FBgn0262582	CG43122	cic	DamID	AANAT1	CG3318	FBgn0019643
FBgn0262582	CG43122	cic	DamID	ACC	CG11198	FBgn0033246
FBgn0262582	CG43122	cic	DamID	ADPS	CG10253	FBgn0033983
FBgn0262582	CG43122	cic	DamID	AGO1	CG6671	FBgn0262739
FBgn0262582	CG43122	cic	DamID	AGO2	CG7439	FBgn0087035
FBgn0262582	CG43122	cic	DamID	ALiX	CG12876	FBgn0086346
FBgn0262582	CG43122	cic	DamID	AMPdeam	CG32626	FBgn0052626
FBgn0262582	CG43122	cic	DamID	AOX1	CG18522	FBgn0267408
FBgn0262582	CG43122	cic	DamID	AOX2	CG18519	FBgn0038348
FBgn0262582	CG43122	cic	DamID	AP-1mu	CG9388	FBgn0024833
FBgn0262582	CG43122	cic	DamID	AP-2alpha	CG4260	FBgn0264855
FBgn0262582	CG43122	cic	DamID	AP-2sigma	CG6056	FBgn0043012
FBgn0262582	CG43122	cic	DamID	APC7	CG14444	FBgn0029879
FBgn0262582	CG43122	cic	DamID	ATP7	CG1886	FBgn0030343
FBgn0262582	CG43122	cic	DamID	ATP8B	CG14741	FBgn0037989
FBgn0262582	CG43122	cic	DamID	ATPCL	CG8322	FBgn0020236
FBgn0262582	CG43122	cic	DamID	ATPsynC	CG1746	FBgn0039830
FBgn0262582	CG43122	cic	DamID	ATPsynD	CG6030	FBgn0016120
FBgn0262582	CG43122	cic	DamID	ATPsynG	CG6105	FBgn0010612
FBgn0262582	CG43122	cic	DamID	ATPsyndelta	CG2968	FBgn0028342
FBgn0262582	CG43122	cic	DamID	Abd-B	CG11648	FBgn0000015
FBgn0262582	CG43122	cic	DamID	Ac13E	CG9210	FBgn0022710
FBgn0262582	CG43122	cic	DamID	Ac76E	CG7978	FBgn0004852
FBgn0262582	CG43122	cic	DamID	AcCoAS	CG9390	FBgn0012034
FBgn0262582	CG43122	cic	DamID	Acf	CG1966	FBgn0027620
FBgn0262582	CG43122	cic	DamID	Ack	CG14992	FBgn0028484
FBgn0262582	CG43122	cic	DamID	Acp26Aa	CG8982	FBgn0002855
FBgn0262582	CG43122	cic	DamID	Acp62F	CG1262	FBgn0020509
FBgn0262582	CG43122	cic	DamID	Acp76A	CG3801	FBgn0015586
FBgn0262582	CG43122	cic	DamID	Acsl	CG8732	FBgn0263120
FBgn0262582	CG43122	cic	DamID	Act42A	CG12051	FBgn0000043
FBgn0262582	CG43122	cic	DamID	Act5C	CG4027	FBgn0000042
FBgn0262582	CG43122	cic	DamID	Act79B	CG7478	FBgn0000045
FBgn0262582	CG43122	cic	DamID	Actn	CG4376	FBgn0000667
FBgn0262582	CG43122	cic	DamID	Acyp2	CG18505	FBgn0038363
FBgn0262582	CG43122	cic	DamID	AdSS	CG17273	FBgn0027493
FBgn0262582	CG43122	cic	DamID	AdenoK	CG11255	FBgn0036337
FBgn0262582	CG43122	cic	DamID	Adgf-A	CG5992	FBgn0036752
FBgn0262582	CG43122	cic	DamID	Adgf-A2	CG32178	FBgn0043025
FBgn0262582	CG43122	cic	DamID	Adhr	CG3484	FBgn0000056
FBgn0262582	CG43122	cic	DamID	Adi1	CG32068	FBgn0052068
FBgn0262582	CG43122	cic	DamID	Adk3	CG6612	FBgn0042094
FBgn0262582	CG43122	cic	DamID	AdoR	CG9753	FBgn0039747
FBgn0262582	CG43122	cic	DamID	Ahcy	CG11654	FBgn0014455
FBgn0262582	CG43122	cic	DamID	Akap200	CG13388	FBgn0027932
FBgn0262582	CG43122	cic	DamID	Akt1	CG4006	FBgn0010379
FBgn0262582	CG43122	cic	DamID	AlaRS	CG13391	FBgn0027094
FBgn0262582	CG43122	cic	DamID	Ald	CG6058	FBgn0000064
FBgn0262582	CG43122	cic	DamID	Aldh	CG3752	FBgn0012036
FBgn0262582	CG43122	cic	DamID	Aldh-III	CG11140	FBgn0010548
FBgn0262582	CG43122	cic	DamID	Alg2	CG1291	FBgn0035401
FBgn0262582	CG43122	cic	DamID	Alh	CG1070	FBgn0261238
FBgn0262582	CG43122	cic	DamID	AlkB	CG33250	FBgn0065035
FBgn0262582	CG43122	cic	DamID	Alr	CG12534	FBgn0031068
FBgn0262582	CG43122	cic	DamID	Amnionless	CG11592	FBgn0025686
FBgn0262582	CG43122	cic	DamID	Amph	CG8604	FBgn0027356
FBgn0262582	CG43122	cic	DamID	Amt	CG6499	FBgn0038309
FBgn0262582	CG43122	cic	DamID	Amun	CG2446	FBgn0030328
FBgn0262582	CG43122	cic	DamID	Ankle2	CG8465	FBgn0028343
FBgn0262582	CG43122	cic	DamID	Ant2	CG1683	FBgn0025111
FBgn0262582	CG43122	cic	DamID	AnxB11	CG9968	FBgn0030749
FBgn0262582	CG43122	cic	DamID	Apc	CG1451	FBgn0015589
FBgn0262582	CG43122	cic	DamID	Appl	CG7727	FBgn0000108
FBgn0262582	CG43122	cic	DamID	Aprt	CG18315	FBgn0000109
FBgn0262582	CG43122	cic	DamID	Aps	CG6391	FBgn0036111
FBgn0262582	CG43122	cic	DamID	Arc2	CG13941	FBgn0033928
FBgn0262582	CG43122	cic	DamID	Arc42	CG4703	FBgn0038742
FBgn0262582	CG43122	cic	DamID	Arf51F	CG8156	FBgn0013750
FBgn0262582	CG43122	cic	DamID	ArfGAP1	CG4237	FBgn0020655
FBgn0262582	CG43122	cic	DamID	Arp2	CG9901	FBgn0011742
FBgn0262582	CG43122	cic	DamID	Arp3	CG7558	FBgn0262716
FBgn0262582	CG43122	cic	DamID	Arpc2	CG10954	FBgn0032859
FBgn0262582	CG43122	cic	DamID	Arpc3B	CG8936	FBgn0065032
FBgn0262582	CG43122	cic	DamID	Art3	CG6563	FBgn0038306
FBgn0262582	CG43122	cic	DamID	Art4	CG5358	FBgn0037770
FBgn0262582	CG43122	cic	DamID	Asap	CG30372	FBgn0050372
FBgn0262582	CG43122	cic	DamID	Asator	CG11533	FBgn0039908
FBgn0262582	CG43122	cic	DamID	Ask1	CG4720	FBgn0014006
FBgn0262582	CG43122	cic	DamID	AspRS	CG3821	FBgn0002069
FBgn0262582	CG43122	cic	DamID	Atet	CG2969	FBgn0020762
FBgn0262582	CG43122	cic	DamID	Atf3	CG11405	FBgn0028550
FBgn0262582	CG43122	cic	DamID	Atg1	CG10967	FBgn0260945
FBgn0262582	CG43122	cic	DamID	Atg101	CG7053	FBgn0030960
FBgn0262582	CG43122	cic	DamID	Atg13	CG7331	FBgn0261108
FBgn0262582	CG43122	cic	DamID	Atg17	CG1347	FBgn0037363
FBgn0262582	CG43122	cic	DamID	Atg18a	CG7986	FBgn0035850
FBgn0262582	CG43122	cic	DamID	Atg18b	CG8678	FBgn0032935
FBgn0262582	CG43122	cic	DamID	Atg4b	CG6194	FBgn0038325
FBgn0262582	CG43122	cic	DamID	Atg5	CG1643	FBgn0029943
FBgn0262582	CG43122	cic	DamID	Atg7	CG5489	FBgn0034366
FBgn0262582	CG43122	cic	DamID	Atg8a	CG32672	FBgn0052672
FBgn0262582	CG43122	cic	DamID	Atpalpha	CG5670	FBgn0002921
FBgn0262582	CG43122	cic	DamID	Atu	CG1433	FBgn0019637
FBgn0262582	CG43122	cic	DamID	Axud1	CG4272	FBgn0261647
FBgn0262582	CG43122	cic	DamID	B-H2	CG5488	FBgn0004854
FBgn0262582	CG43122	cic	DamID	B4	CG9239	FBgn0023407
FBgn0262582	CG43122	cic	DamID	BCL7-like	CG17252	FBgn0026149
FBgn0262582	CG43122	cic	DamID	BRWD3	CG31132	FBgn0011785
FBgn0262582	CG43122	cic	DamID	Bacc	CG9894	FBgn0031453
FBgn0262582	CG43122	cic	DamID	Baldspot	CG3971	FBgn0260960
FBgn0262582	CG43122	cic	DamID	Best1	CG6264	FBgn0040238
FBgn0262582	CG43122	cic	DamID	Best3	CG12327	FBgn0036492
FBgn0262582	CG43122	cic	DamID	Blimp-1	CG5249	FBgn0035625
FBgn0262582	CG43122	cic	DamID	Bmcp	CG7314	FBgn0036199
FBgn0262582	CG43122	cic	DamID	Bsg	CG31605	FBgn0261822
FBgn0262582	CG43122	cic	DamID	Btk29A	CG8049	FBgn0003502
FBgn0262582	CG43122	cic	DamID	Bx	CG44425	FBgn0265598
FBgn0262582	CG43122	cic	DamID	C1GalTA	CG9520	FBgn0032078
FBgn0262582	CG43122	cic	DamID	C3G	CG42328	FBgn0259228
FBgn0262582	CG43122	cic	DamID	CAP	CG18408	FBgn0033504
FBgn0262582	CG43122	cic	DamID	CCT5	CG8439	FBgn0010621
FBgn0262582	CG43122	cic	DamID	CD98hc	CG2791	FBgn0037533
FBgn0262582	CG43122	cic	DamID	CDase	CG1471	FBgn0039774
FBgn0262582	CG43122	cic	DamID	CG10011	CG10011	FBgn0039590
FBgn0262582	CG43122	cic	DamID	CG10035	CG10035	FBgn0038028
FBgn0262582	CG43122	cic	DamID	CG10051	CG10051	FBgn0034437
FBgn0262582	CG43122	cic	DamID	CG10064	CG10064	FBgn0035724
FBgn0262582	CG43122	cic	DamID	CG10082	CG10082	FBgn0034644
FBgn0262582	CG43122	cic	DamID	CG10086	CG10086	FBgn0037517
FBgn0262582	CG43122	cic	DamID	CG10137	CG10137	FBgn0032800
FBgn0262582	CG43122	cic	DamID	CG10147	CG10147	FBgn0035702
FBgn0262582	CG43122	cic	DamID	CG10164	CG10164	FBgn0039088
FBgn0262582	CG43122	cic	DamID	CG10165	CG10165	FBgn0032801
FBgn0262582	CG43122	cic	DamID	CG10168	CG10168	FBgn0039087
FBgn0262582	CG43122	cic	DamID	CG10184	CG10184	FBgn0039094
FBgn0262582	CG43122	cic	DamID	CG10208	CG10208	FBgn0039118
FBgn0262582	CG43122	cic	DamID	CG10232	CG10232	FBgn0039108
FBgn0262582	CG43122	cic	DamID	CG10283	CG10283	FBgn0032681
FBgn0262582	CG43122	cic	DamID	CG10300	CG10300	FBgn0039107
FBgn0262582	CG43122	cic	DamID	CG10301	CG10301	FBgn0039106
FBgn0262582	CG43122	cic	DamID	CG10311	CG10311	FBgn0038420
FBgn0262582	CG43122	cic	DamID	CG10321	CG10321	FBgn0034643
FBgn0262582	CG43122	cic	DamID	CG10337	CG10337	FBgn0032805
FBgn0262582	CG43122	cic	DamID	CG10338	CG10338	FBgn0032700
FBgn0262582	CG43122	cic	DamID	CG10365	CG10365	FBgn0039109
FBgn0262582	CG43122	cic	DamID	CG10383	CG10383	FBgn0032699
FBgn0262582	CG43122	cic	DamID	CG10405	CG10405	FBgn0038431
FBgn0262582	CG43122	cic	DamID	CG10431	CG10431	FBgn0032730
FBgn0262582	CG43122	cic	DamID	CG10433	CG10433	FBgn0034638
FBgn0262582	CG43122	cic	DamID	CG10479	CG10479	FBgn0035656
FBgn0262582	CG43122	cic	DamID	CG10494	CG10494	FBgn0034634
FBgn0262582	CG43122	cic	DamID	CG10505	CG10505	FBgn0034612
FBgn0262582	CG43122	cic	DamID	CG10512	CG10512	FBgn0037057
FBgn0262582	CG43122	cic	DamID	CG10513	CG10513	FBgn0039311
FBgn0262582	CG43122	cic	DamID	CG10527	CG10527	FBgn0034583
FBgn0262582	CG43122	cic	DamID	CG10581	CG10581	FBgn0037046
FBgn0262582	CG43122	cic	DamID	CG10585	CG10585	FBgn0037044
FBgn0262582	CG43122	cic	DamID	CG10589	CG10589	FBgn0037035
FBgn0262582	CG43122	cic	DamID	CG10669	CG10669	FBgn0039329
FBgn0262582	CG43122	cic	DamID	CG10694	CG10694	FBgn0039147
FBgn0262582	CG43122	cic	DamID	CG10734	CG10734	FBgn0034082
FBgn0262582	CG43122	cic	DamID	CG10737	CG10737	FBgn0034420
FBgn0262582	CG43122	cic	DamID	CG10747	CG10747	FBgn0032845
FBgn0262582	CG43122	cic	DamID	CG10749	CG10749	FBgn0036328
FBgn0262582	CG43122	cic	DamID	CG10752	CG10752	FBgn0036325
FBgn0262582	CG43122	cic	DamID	CG10764	CG10764	FBgn0034221
FBgn0262582	CG43122	cic	DamID	CG10793	CG10793	FBgn0029656
FBgn0262582	CG43122	cic	DamID	CG10795	CG10795	FBgn0034626
FBgn0262582	CG43122	cic	DamID	CG10809	CG10809	FBgn0036052
FBgn0262582	CG43122	cic	DamID	CG10827	CG10827	FBgn0038845
FBgn0262582	CG43122	cic	DamID	CG10862	CG10862	FBgn0035455
FBgn0262582	CG43122	cic	DamID	CG10863	CG10863	FBgn0027552
FBgn0262582	CG43122	cic	DamID	CG10877	CG10877	FBgn0038804
FBgn0262582	CG43122	cic	DamID	CG10934	CG10934	FBgn0034263
FBgn0262582	CG43122	cic	DamID	CG10948	CG10948	FBgn0036317
FBgn0262582	CG43122	cic	DamID	CG10949	CG10949	FBgn0032858
FBgn0262582	CG43122	cic	DamID	CG10960	CG10960	FBgn0036316
FBgn0262582	CG43122	cic	DamID	CG10970	CG10970	FBgn0030078
FBgn0262582	CG43122	cic	DamID	CG11034	CG11034	FBgn0031741
FBgn0262582	CG43122	cic	DamID	CG11041	CG11041	FBgn0034481
FBgn0262582	CG43122	cic	DamID	CG11050	CG11050	FBgn0031836
FBgn0262582	CG43122	cic	DamID	CG11060	CG11060	FBgn0033149
FBgn0262582	CG43122	cic	DamID	CG11068	CG11068	FBgn0030536
FBgn0262582	CG43122	cic	DamID	CG11141	CG11141	FBgn0033177
FBgn0262582	CG43122	cic	DamID	CG11158	CG11158	FBgn0030511
FBgn0262582	CG43122	cic	DamID	CG11170	CG11170	FBgn0034705
FBgn0262582	CG43122	cic	DamID	CG11210	CG11210	FBgn0033259
FBgn0262582	CG43122	cic	DamID	CG11226	CG11226	FBgn0037195
FBgn0262582	CG43122	cic	DamID	CG11241	CG11241	FBgn0037186
FBgn0262582	CG43122	cic	DamID	CG11247	CG11247	FBgn0037120
FBgn0262582	CG43122	cic	DamID	CG11262	CG11262	FBgn0036329
FBgn0262582	CG43122	cic	DamID	CG11275	CG11275	FBgn0034706
FBgn0262582	CG43122	cic	DamID	CG11284	CG11284	FBgn0030056
FBgn0262582	CG43122	cic	DamID	CG11309	CG11309	FBgn0037070
FBgn0262582	CG43122	cic	DamID	CG11317	CG11317	FBgn0039816
FBgn0262582	CG43122	cic	DamID	CG11318	CG11318	FBgn0039818
FBgn0262582	CG43122	cic	DamID	CG11353	CG11353	FBgn0035557
FBgn0262582	CG43122	cic	DamID	CG11357	CG11357	FBgn0035558
FBgn0262582	CG43122	cic	DamID	CG11362	CG11362	FBgn0034737
FBgn0262582	CG43122	cic	DamID	CG11369	CG11369	FBgn0029951
FBgn0262582	CG43122	cic	DamID	CG11374	CG11374	FBgn0031214
FBgn0262582	CG43122	cic	DamID	CG11378	CG11378	FBgn0040364
FBgn0262582	CG43122	cic	DamID	CG11379	CG11379	FBgn0040362
FBgn0262582	CG43122	cic	DamID	CG11384	CG11384	FBgn0040363
FBgn0262582	CG43122	cic	DamID	CG11388	CG11388	FBgn0034959
FBgn0262582	CG43122	cic	DamID	CG11396	CG11396	FBgn0037022
FBgn0262582	CG43122	cic	DamID	CG11399	CG11399	FBgn0037021
FBgn0262582	CG43122	cic	DamID	CG11403	CG11403	FBgn0026876
FBgn0262582	CG43122	cic	DamID	CG11407	CG11407	FBgn0038733
FBgn0262582	CG43122	cic	DamID	CG11414	CG11414	FBgn0035024
FBgn0262582	CG43122	cic	DamID	CG11438	CG11438	FBgn0037164
FBgn0262582	CG43122	cic	DamID	CG11447	CG11447	FBgn0038737
FBgn0262582	CG43122	cic	DamID	CG11448	CG11448	FBgn0024985
FBgn0262582	CG43122	cic	DamID	CG11449	CG11449	FBgn0037162
FBgn0262582	CG43122	cic	DamID	CG11453	CG11453	FBgn0038734
FBgn0262582	CG43122	cic	DamID	CG11454	CG11454	FBgn0031224
FBgn0262582	CG43122	cic	DamID	CG1146	CG1146	FBgn0035346
FBgn0262582	CG43122	cic	DamID	CG11486	CG11486	FBgn0035397
FBgn0262582	CG43122	cic	DamID	CG11537	CG11537	FBgn0035400
FBgn0262582	CG43122	cic	DamID	CG11550	CG11550	FBgn0039864
FBgn0262582	CG43122	cic	DamID	CG11597	CG11597	FBgn0036212
FBgn0262582	CG43122	cic	DamID	CG11629	CG11629	FBgn0032965
FBgn0262582	CG43122	cic	DamID	CG11630	CG11630	FBgn0032964
FBgn0262582	CG43122	cic	DamID	CG11658	CG11658	FBgn0036196
FBgn0262582	CG43122	cic	DamID	CG11674	CG11674	FBgn0030551
FBgn0262582	CG43122	cic	DamID	CG11699	CG11699	FBgn0030311
FBgn0262582	CG43122	cic	DamID	CG11703	CG11703	FBgn0038690
FBgn0262582	CG43122	cic	DamID	CG1172	CG1172	FBgn0264712
FBgn0262582	CG43122	cic	DamID	CG11723	CG11723	FBgn0031391
FBgn0262582	CG43122	cic	DamID	CG11737	CG11737	FBgn0037592
FBgn0262582	CG43122	cic	DamID	CG11779	CG11779	FBgn0038683
FBgn0262582	CG43122	cic	DamID	CG11791	CG11791	FBgn0039266
FBgn0262582	CG43122	cic	DamID	CG11811	CG11811	FBgn0036099
FBgn0262582	CG43122	cic	DamID	CG11815	CG11815	FBgn0035299
FBgn0262582	CG43122	cic	DamID	CG11825	CG11825	FBgn0033519
FBgn0262582	CG43122	cic	DamID	CG11828	CG11828	FBgn0039616
FBgn0262582	CG43122	cic	DamID	CG11873	CG11873	FBgn0039633
FBgn0262582	CG43122	cic	DamID	CG11878	CG11878	FBgn0039310
FBgn0262582	CG43122	cic	DamID	CG11883	CG11883	FBgn0033538
FBgn0262582	CG43122	cic	DamID	CG11927	CG11927	FBgn0031638
FBgn0262582	CG43122	cic	DamID	CG11961	CG11961	FBgn0034436
FBgn0262582	CG43122	cic	DamID	CG11964	CG11964	FBgn0037644
FBgn0262582	CG43122	cic	DamID	CG11970	CG11970	FBgn0027503
FBgn0262582	CG43122	cic	DamID	CG11997	CG11997	FBgn0037662
FBgn0262582	CG43122	cic	DamID	CG11999	CG11999	FBgn0037312
FBgn0262582	CG43122	cic	DamID	CG12054	CG12054	FBgn0039831
FBgn0262582	CG43122	cic	DamID	CG12065	CG12065	FBgn0030052
FBgn0262582	CG43122	cic	DamID	CG12081	CG12081	FBgn0030053
FBgn0262582	CG43122	cic	DamID	CG12091	CG12091	FBgn0035228
FBgn0262582	CG43122	cic	DamID	CG12104	CG12104	FBgn0035238
FBgn0262582	CG43122	cic	DamID	CG1213	CG1213	FBgn0037387
FBgn0262582	CG43122	cic	DamID	CG12163	CG12163	FBgn0260462
FBgn0262582	CG43122	cic	DamID	CG12177	CG12177	FBgn0030510
FBgn0262582	CG43122	cic	DamID	CG12182	CG12182	FBgn0028504
FBgn0262582	CG43122	cic	DamID	CG12224	CG12224	FBgn0037974
FBgn0262582	CG43122	cic	DamID	CG12262	CG12262	FBgn0035811
FBgn0262582	CG43122	cic	DamID	CG12268	CG12268	FBgn0039131
FBgn0262582	CG43122	cic	DamID	CG12279	CG12279	FBgn0038080
FBgn0262582	CG43122	cic	DamID	CG12290	CG12290	FBgn0039419
FBgn0262582	CG43122	cic	DamID	CG12320	CG12320	FBgn0038590
FBgn0262582	CG43122	cic	DamID	CG12374	CG12374	FBgn0033774
FBgn0262582	CG43122	cic	DamID	CG12420	CG12420	FBgn0037797
FBgn0262582	CG43122	cic	DamID	CG12428	CG12428	FBgn0039543
FBgn0262582	CG43122	cic	DamID	CG12483	CG12483	FBgn0040688
FBgn0262582	CG43122	cic	DamID	CG12498	CG12498	FBgn0040356
FBgn0262582	CG43122	cic	DamID	CG12535	CG12535	FBgn0029657
FBgn0262582	CG43122	cic	DamID	CG12560	CG12560	FBgn0031974
FBgn0262582	CG43122	cic	DamID	CG12567	CG12567	FBgn0039958
FBgn0262582	CG43122	cic	DamID	CG12576	CG12576	FBgn0031190
FBgn0262582	CG43122	cic	DamID	CG12643	CG12643	FBgn0040942
FBgn0262582	CG43122	cic	DamID	CG12684	CG12684	FBgn0029717
FBgn0262582	CG43122	cic	DamID	CG12689	CG12689	FBgn0029952
FBgn0262582	CG43122	cic	DamID	CG1271	CG1271	FBgn0035392
FBgn0262582	CG43122	cic	DamID	CG12725	CG12725	FBgn0030483
FBgn0262582	CG43122	cic	DamID	CG12730	CG12730	FBgn0029771
FBgn0262582	CG43122	cic	DamID	CG1275	CG1275	FBgn0035321
FBgn0262582	CG43122	cic	DamID	CG12768	CG12768	FBgn0037206
FBgn0262582	CG43122	cic	DamID	CG12773	CG12773	FBgn0024365
FBgn0262582	CG43122	cic	DamID	CG12814	CG12814	FBgn0037796
FBgn0262582	CG43122	cic	DamID	CG12824	CG12824	FBgn0033222
FBgn0262582	CG43122	cic	DamID	CG12825	CG12825	FBgn0033221
FBgn0262582	CG43122	cic	DamID	CG12863	CG12863	FBgn0033948
FBgn0262582	CG43122	cic	DamID	CG12868	CG12868	FBgn0033945
FBgn0262582	CG43122	cic	DamID	CG12869	CG12869	FBgn0033943
FBgn0262582	CG43122	cic	DamID	CG12877	CG12877	FBgn0039544
FBgn0262582	CG43122	cic	DamID	CG12895	CG12895	FBgn0033523
FBgn0262582	CG43122	cic	DamID	CG12896	CG12896	FBgn0033521
FBgn0262582	CG43122	cic	DamID	CG12911	CG12911	FBgn0033501
FBgn0262582	CG43122	cic	DamID	CG12913	CG12913	FBgn0033500
FBgn0262582	CG43122	cic	DamID	CG12926	CG12926	FBgn0033437
FBgn0262582	CG43122	cic	DamID	CG12935	CG12935	FBgn0033547
FBgn0262582	CG43122	cic	DamID	CG12947	CG12947	FBgn0037753
FBgn0262582	CG43122	cic	DamID	CG12963	CG12963	FBgn0034031
FBgn0262582	CG43122	cic	DamID	CG12971	CG12971	FBgn0037078
FBgn0262582	CG43122	cic	DamID	CG12991	CG12991	FBgn0030847
FBgn0262582	CG43122	cic	DamID	CG12992	CG12992	FBgn0030846
FBgn0262582	CG43122	cic	DamID	CG13000	CG13000	FBgn0030807
FBgn0262582	CG43122	cic	DamID	CG13004	CG13004	FBgn0030797
FBgn0262582	CG43122	cic	DamID	CG13014	CG13014	FBgn0030759
FBgn0262582	CG43122	cic	DamID	CG13021	CG13021	FBgn0029669
FBgn0262582	CG43122	cic	DamID	CG13026	CG13026	FBgn0036656
FBgn0262582	CG43122	cic	DamID	CG13028	CG13028	FBgn0036676
FBgn0262582	CG43122	cic	DamID	CG13085	CG13085	FBgn0032780
FBgn0262582	CG43122	cic	DamID	CG13108	CG13108	FBgn0032100
FBgn0262582	CG43122	cic	DamID	CG13124	CG13124	FBgn0032156
FBgn0262582	CG43122	cic	DamID	CG13131	CG13131	FBgn0032175
FBgn0262582	CG43122	cic	DamID	CG13197	CG13197	FBgn0062449
FBgn0262582	CG43122	cic	DamID	CG13250	CG13250	FBgn0037013
FBgn0262582	CG43122	cic	DamID	CG13252	CG13252	FBgn0037016
FBgn0262582	CG43122	cic	DamID	CG13280	CG13280	FBgn0032609
FBgn0262582	CG43122	cic	DamID	CG13284	CG13284	FBgn0032614
FBgn0262582	CG43122	cic	DamID	CG13295	CG13295	FBgn0035674
FBgn0262582	CG43122	cic	DamID	CG13321	CG13321	FBgn0033787
FBgn0262582	CG43122	cic	DamID	CG13339	CG13339	FBgn0033871
FBgn0262582	CG43122	cic	DamID	CG13361	CG13361	FBgn0029532
FBgn0262582	CG43122	cic	DamID	CG13366	CG13366	FBgn0025633
FBgn0262582	CG43122	cic	DamID	CG13392	CG13392	FBgn0032033
FBgn0262582	CG43122	cic	DamID	CG13405	CG13405	FBgn0035097
FBgn0262582	CG43122	cic	DamID	CG13408	CG13408	FBgn0038929
FBgn0262582	CG43122	cic	DamID	CG13481	CG13481	FBgn0036421
FBgn0262582	CG43122	cic	DamID	CG13482	CG13482	FBgn0036419
FBgn0262582	CG43122	cic	DamID	CG13506	CG13506	FBgn0034723
FBgn0262582	CG43122	cic	DamID	CG13516	CG13516	FBgn0040658
FBgn0262582	CG43122	cic	DamID	CG13551	CG13551	FBgn0040660
FBgn0262582	CG43122	cic	DamID	CG13604	CG13604	FBgn0039137
FBgn0262582	CG43122	cic	DamID	CG13659	CG13659	FBgn0039319
FBgn0262582	CG43122	cic	DamID	CG13693	CG13693	FBgn0031235
FBgn0262582	CG43122	cic	DamID	CG13698	CG13698	FBgn0036773
FBgn0262582	CG43122	cic	DamID	CG1371	CG1371	FBgn0033482
FBgn0262582	CG43122	cic	DamID	CG13738	CG13738	FBgn0036390
FBgn0262582	CG43122	cic	DamID	CG13741	CG13741	FBgn0033374
FBgn0262582	CG43122	cic	DamID	CG13784	CG13784	FBgn0031897
FBgn0262582	CG43122	cic	DamID	CG13786	CG13786	FBgn0031900
FBgn0262582	CG43122	cic	DamID	CG13827	CG13827	FBgn0039068
FBgn0262582	CG43122	cic	DamID	CG13847	CG13847	FBgn0038967
FBgn0262582	CG43122	cic	DamID	CG13868	CG13868	FBgn0034501
FBgn0262582	CG43122	cic	DamID	CG13876	CG13876	FBgn0035109
FBgn0262582	CG43122	cic	DamID	CG13877	CG13877	FBgn0035112
FBgn0262582	CG43122	cic	DamID	CG13893	CG13893	FBgn0035146
FBgn0262582	CG43122	cic	DamID	CG13895	CG13895	FBgn0035158
FBgn0262582	CG43122	cic	DamID	CG13898	CG13898	FBgn0035161
FBgn0262582	CG43122	cic	DamID	CG13907	CG13907	FBgn0035173
FBgn0262582	CG43122	cic	DamID	CG13917	CG13917	FBgn0035237
FBgn0262582	CG43122	cic	DamID	CG13921	CG13921	FBgn0035267
FBgn0262582	CG43122	cic	DamID	CG13989	CG13989	FBgn0031786
FBgn0262582	CG43122	cic	DamID	CG14014	CG14014	FBgn0031718
FBgn0262582	CG43122	cic	DamID	CG14052	CG14052	FBgn0029606
FBgn0262582	CG43122	cic	DamID	CG14053	CG14053	FBgn0029603
FBgn0262582	CG43122	cic	DamID	CG14073	CG14073	FBgn0036814
FBgn0262582	CG43122	cic	DamID	CG14153	CG14153	FBgn0036094
FBgn0262582	CG43122	cic	DamID	CG1416	CG1416	FBgn0032961
FBgn0262582	CG43122	cic	DamID	CG14183	CG14183	FBgn0036931
FBgn0262582	CG43122	cic	DamID	CG14200	CG14200	FBgn0031023
FBgn0262582	CG43122	cic	DamID	CG1421	CG1421	FBgn0032966
FBgn0262582	CG43122	cic	DamID	CG14218	CG14218	FBgn0031031
FBgn0262582	CG43122	cic	DamID	CG14231	CG14231	FBgn0031060
FBgn0262582	CG43122	cic	DamID	CG14252	CG14252	FBgn0039462
FBgn0262582	CG43122	cic	DamID	CG14253	CG14253	FBgn0039467
FBgn0262582	CG43122	cic	DamID	CG14269	CG14269	FBgn0029658
FBgn0262582	CG43122	cic	DamID	CG1427	CG1427	FBgn0037347
FBgn0262582	CG43122	cic	DamID	CG14280	CG14280	FBgn0038695
FBgn0262582	CG43122	cic	DamID	CG14291	CG14291	FBgn0038660
FBgn0262582	CG43122	cic	DamID	CG14312	CG14312	FBgn0038596
FBgn0262582	CG43122	cic	DamID	CG14316	CG14316	FBgn0038567
FBgn0262582	CG43122	cic	DamID	CG14317	CG14317	FBgn0038566
FBgn0262582	CG43122	cic	DamID	CG14322	CG14322	FBgn0038532
FBgn0262582	CG43122	cic	DamID	CG14408	CG14408	FBgn0030581
FBgn0262582	CG43122	cic	DamID	CG14411	CG14411	FBgn0030582
FBgn0262582	CG43122	cic	DamID	CG14431	CG14431	FBgn0029922
FBgn0262582	CG43122	cic	DamID	CG14434	CG14434	FBgn0029915
FBgn0262582	CG43122	cic	DamID	CG14438	CG14438	FBgn0029899
FBgn0262582	CG43122	cic	DamID	CG14440	CG14440	FBgn0029894
FBgn0262582	CG43122	cic	DamID	CG14441	CG14441	FBgn0029895
FBgn0262582	CG43122	cic	DamID	CG14443	CG14443	FBgn0029880
FBgn0262582	CG43122	cic	DamID	CG14448	CG14448	FBgn0037191
FBgn0262582	CG43122	cic	DamID	CG14457	CG14457	FBgn0037174
FBgn0262582	CG43122	cic	DamID	CG14478	CG14478	FBgn0028953
FBgn0262582	CG43122	cic	DamID	CG14502	CG14502	FBgn0034321
FBgn0262582	CG43122	cic	DamID	CG14506	CG14506	FBgn0039659
FBgn0262582	CG43122	cic	DamID	CG14589	CG14589	FBgn0033063
FBgn0262582	CG43122	cic	DamID	CG14591	CG14591	FBgn0033054
FBgn0262582	CG43122	cic	DamID	CG14626	CG14626	FBgn0040360
FBgn0262582	CG43122	cic	DamID	CG14627	CG14627	FBgn0040361
FBgn0262582	CG43122	cic	DamID	CG14628	CG14628	FBgn0040365
FBgn0262582	CG43122	cic	DamID	CG14629	CG14629	FBgn0040398
FBgn0262582	CG43122	cic	DamID	CG1463	CG1463	FBgn0030406
FBgn0262582	CG43122	cic	DamID	CG14696	CG14696	FBgn0037853
FBgn0262582	CG43122	cic	DamID	CG14715	CG14715	FBgn0037930
FBgn0262582	CG43122	cic	DamID	CG14731	CG14731	FBgn0037964
FBgn0262582	CG43122	cic	DamID	CG14757	CG14757	FBgn0033274
FBgn0262582	CG43122	cic	DamID	CG14764	CG14764	FBgn0033236
FBgn0262582	CG43122	cic	DamID	CG14767	CG14767	FBgn0040777
FBgn0262582	CG43122	cic	DamID	CG14777	CG14777	FBgn0026872
FBgn0262582	CG43122	cic	DamID	CG14778	CG14778	FBgn0029580
FBgn0262582	CG43122	cic	DamID	CG14811	CG14811	FBgn0029590
FBgn0262582	CG43122	cic	DamID	CG14812	CG14812	FBgn0026090
FBgn0262582	CG43122	cic	DamID	CG1486	CG1486	FBgn0031174
FBgn0262582	CG43122	cic	DamID	CG14877	CG14877	FBgn0038380
FBgn0262582	CG43122	cic	DamID	CG14915	CG14915	FBgn0032335
FBgn0262582	CG43122	cic	DamID	CG1494	CG1494	FBgn0031169
FBgn0262582	CG43122	cic	DamID	CG14968	CG14968	FBgn0035431
FBgn0262582	CG43122	cic	DamID	CG14982	CG14982	FBgn0035477
FBgn0262582	CG43122	cic	DamID	CG14989	CG14989	FBgn0035495
FBgn0262582	CG43122	cic	DamID	CG14995	CG14995	FBgn0035497
FBgn0262582	CG43122	cic	DamID	CG14997	CG14997	FBgn0035515
FBgn0262582	CG43122	cic	DamID	CG15019	CG15019	FBgn0035541
FBgn0262582	CG43122	cic	DamID	CG15025	CG15025	FBgn0038709
FBgn0262582	CG43122	cic	DamID	CG15056	CG15056	FBgn0030918
FBgn0262582	CG43122	cic	DamID	CG15059	CG15059	FBgn0030905
FBgn0262582	CG43122	cic	DamID	CG15071	CG15071	FBgn0034377
FBgn0262582	CG43122	cic	DamID	CG15080	CG15080	FBgn0034391
FBgn0262582	CG43122	cic	DamID	CG15083	CG15083	FBgn0034399
FBgn0262582	CG43122	cic	DamID	CG15093	CG15093	FBgn0034390
FBgn0262582	CG43122	cic	DamID	CG15096	CG15096	FBgn0034394
FBgn0262582	CG43122	cic	DamID	CG15098	CG15098	FBgn0034398
FBgn0262582	CG43122	cic	DamID	CG15099	CG15099	FBgn0034400
FBgn0262582	CG43122	cic	DamID	CG15107	CG15107	FBgn0041702
FBgn0262582	CG43122	cic	DamID	CG15117	CG15117	FBgn0034417
FBgn0262582	CG43122	cic	DamID	CG15126	CG15126	FBgn0040729
FBgn0262582	CG43122	cic	DamID	CG15127	CG15127	FBgn0040730
FBgn0262582	CG43122	cic	DamID	CG15128	CG15128	FBgn0034467
FBgn0262582	CG43122	cic	DamID	CG1513	CG1513	FBgn0033463
FBgn0262582	CG43122	cic	DamID	CG15160	CG15160	FBgn0032688
FBgn0262582	CG43122	cic	DamID	CG15186	CG15186	FBgn0037448
FBgn0262582	CG43122	cic	DamID	CG15210	CG15210	FBgn0040850
FBgn0262582	CG43122	cic	DamID	CG15233	CG15233	FBgn0033076
FBgn0262582	CG43122	cic	DamID	CG15258	CG15258	FBgn0032563
FBgn0262582	CG43122	cic	DamID	CG15262	CG15262	FBgn0028852
FBgn0262582	CG43122	cic	DamID	CG15282	CG15282	FBgn0028855
FBgn0262582	CG43122	cic	DamID	CG15296	CG15296	FBgn0030215
FBgn0262582	CG43122	cic	DamID	CG15309	CG15309	FBgn0030183
FBgn0262582	CG43122	cic	DamID	CG15332	CG15332	FBgn0029986
FBgn0262582	CG43122	cic	DamID	CG15365	CG15365	FBgn0030077
FBgn0262582	CG43122	cic	DamID	CG15387	CG15387	FBgn0031403
FBgn0262582	CG43122	cic	DamID	CG15390	CG15390	FBgn0031419
FBgn0262582	CG43122	cic	DamID	CG15406	CG15406	FBgn0031517
FBgn0262582	CG43122	cic	DamID	CG15412	CG15412	FBgn0031528
FBgn0262582	CG43122	cic	DamID	CG15461	CG15461	FBgn0040649
FBgn0262582	CG43122	cic	DamID	CG15465	CG15465	FBgn0029746
FBgn0262582	CG43122	cic	DamID	CG15478	CG15478	FBgn0029955
FBgn0262582	CG43122	cic	DamID	CG15482	CG15482	FBgn0032483
FBgn0262582	CG43122	cic	DamID	CG15483	CG15483	FBgn0032457
FBgn0262582	CG43122	cic	DamID	CG15517	CG15517	FBgn0039718
FBgn0262582	CG43122	cic	DamID	CG15529	CG15529	FBgn0039748
FBgn0262582	CG43122	cic	DamID	CG15544	CG15544	FBgn0039804
FBgn0262582	CG43122	cic	DamID	CG15601	CG15601	FBgn0030673
FBgn0262582	CG43122	cic	DamID	CG15629	CG15629	FBgn0031630
FBgn0262582	CG43122	cic	DamID	CG15673	CG15673	FBgn0034639
FBgn0262582	CG43122	cic	DamID	CG15674	CG15674	FBgn0034642
FBgn0262582	CG43122	cic	DamID	CG15717	CG15717	FBgn0030451
FBgn0262582	CG43122	cic	DamID	CG1572	CG1572	FBgn0030309
FBgn0262582	CG43122	cic	DamID	CG15725	CG15725	FBgn0030417
FBgn0262582	CG43122	cic	DamID	CG15743	CG15743	FBgn0030465
FBgn0262582	CG43122	cic	DamID	CG1575	CG1575	FBgn0029999
FBgn0262582	CG43122	cic	DamID	CG15771	CG15771	FBgn0029801
FBgn0262582	CG43122	cic	DamID	CG15784	CG15784	FBgn0029766
FBgn0262582	CG43122	cic	DamID	CG15822	CG15822	FBgn0035308
FBgn0262582	CG43122	cic	DamID	CG15861	CG15861	FBgn0035084
FBgn0262582	CG43122	cic	DamID	CG15863	CG15863	FBgn0033467
FBgn0262582	CG43122	cic	DamID	CG15879	CG15879	FBgn0035309
FBgn0262582	CG43122	cic	DamID	CG15894	CG15894	FBgn0029864
FBgn0262582	CG43122	cic	DamID	CG15908	CG15908	FBgn0033085
FBgn0262582	CG43122	cic	DamID	CG15923	CG15923	FBgn0038814
FBgn0262582	CG43122	cic	DamID	CG1628	CG1628	FBgn0030218
FBgn0262582	CG43122	cic	DamID	CG1640	CG1640	FBgn0030478
FBgn0262582	CG43122	cic	DamID	CG1648	CG1648	FBgn0033446
FBgn0262582	CG43122	cic	DamID	CG1657	CG1657	FBgn0030286
FBgn0262582	CG43122	cic	DamID	CG1663	CG1663	FBgn0033449
FBgn0262582	CG43122	cic	DamID	CG1667	CG1667	FBgn0033453
FBgn0262582	CG43122	cic	DamID	CG16719	CG16719	FBgn0036029
FBgn0262582	CG43122	cic	DamID	CG1673	CG1673	FBgn0030482
FBgn0262582	CG43122	cic	DamID	CG16732	CG16732	FBgn0039086
FBgn0262582	CG43122	cic	DamID	CG16756	CG16756	FBgn0029765
FBgn0262582	CG43122	cic	DamID	CG16762	CG16762	FBgn0035343
FBgn0262582	CG43122	cic	DamID	CG1677	CG1677	FBgn0029941
FBgn0262582	CG43122	cic	DamID	CG16771	CG16771	FBgn0032779
FBgn0262582	CG43122	cic	DamID	CG16782	CG16782	FBgn0029659
FBgn0262582	CG43122	cic	DamID	CG16791	CG16791	FBgn0038881
FBgn0262582	CG43122	cic	DamID	CG16800	CG16800	FBgn0032462
FBgn0262582	CG43122	cic	DamID	CG16853	CG16853	FBgn0028941
FBgn0262582	CG43122	cic	DamID	CG16952	CG16952	FBgn0030701
FBgn0262582	CG43122	cic	DamID	CG16974	CG16974	FBgn0032479
FBgn0262582	CG43122	cic	DamID	CG16979	CG16979	FBgn0036512
FBgn0262582	CG43122	cic	DamID	CG1698	CG1698	FBgn0033443
FBgn0262582	CG43122	cic	DamID	CG16984	CG16984	FBgn0062517
FBgn0262582	CG43122	cic	DamID	CG16985	CG16985	FBgn0035355
FBgn0262582	CG43122	cic	DamID	CG16995	CG16995	FBgn0031412
FBgn0262582	CG43122	cic	DamID	CG17002	CG17002	FBgn0033122
FBgn0262582	CG43122	cic	DamID	CG17010	CG17010	FBgn0032424
FBgn0262582	CG43122	cic	DamID	CG17019	CG17019	FBgn0033783
FBgn0262582	CG43122	cic	DamID	CG17028	CG17028	FBgn0036552
FBgn0262582	CG43122	cic	DamID	CG17029	CG17029	FBgn0036551
FBgn0262582	CG43122	cic	DamID	CG1703	CG1703	FBgn0030321
FBgn0262582	CG43122	cic	DamID	CG17047	CG17047	FBgn0033827
FBgn0262582	CG43122	cic	DamID	CG17048	CG17048	FBgn0033828
FBgn0262582	CG43122	cic	DamID	CG17121	CG17121	FBgn0039043
FBgn0262582	CG43122	cic	DamID	CG17124	CG17124	FBgn0032297
FBgn0262582	CG43122	cic	DamID	CG17154	CG17154	FBgn0036246
FBgn0262582	CG43122	cic	DamID	CG17180	CG17180	FBgn0035140
FBgn0262582	CG43122	cic	DamID	CG17186	CG17186	FBgn0038741
FBgn0262582	CG43122	cic	DamID	CG1722	CG1722	FBgn0031168
FBgn0262582	CG43122	cic	DamID	CG17224	CG17224	FBgn0031489
FBgn0262582	CG43122	cic	DamID	CG17230	CG17230	FBgn0046225
FBgn0262582	CG43122	cic	DamID	CG17264	CG17264	FBgn0031490
FBgn0262582	CG43122	cic	DamID	CG17265	CG17265	FBgn0031488
FBgn0262582	CG43122	cic	DamID	CG17270	CG17270	FBgn0038828
FBgn0262582	CG43122	cic	DamID	CG17271	CG17271	FBgn0038829
FBgn0262582	CG43122	cic	DamID	CG17333	CG17333	FBgn0030239
FBgn0262582	CG43122	cic	DamID	CG17337	CG17337	FBgn0259979
FBgn0262582	CG43122	cic	DamID	CG17344	CG17344	FBgn0032755
FBgn0262582	CG43122	cic	DamID	CG17360	CG17360	FBgn0037949
FBgn0262582	CG43122	cic	DamID	CG17544	CG17544	FBgn0032775
FBgn0262582	CG43122	cic	DamID	CG17556	CG17556	FBgn0038462
FBgn0262582	CG43122	cic	DamID	CG17574	CG17574	FBgn0033777
FBgn0262582	CG43122	cic	DamID	CG17612	CG17612	FBgn0031597
FBgn0262582	CG43122	cic	DamID	CG17625	CG17625	FBgn0039002
FBgn0262582	CG43122	cic	DamID	CG17636	CG17636	FBgn0025837
FBgn0262582	CG43122	cic	DamID	CG17646	CG17646	FBgn0264494
FBgn0262582	CG43122	cic	DamID	CG17681	CG17681	FBgn0032668
FBgn0262582	CG43122	cic	DamID	CG17712	CG17712	FBgn0027597
FBgn0262582	CG43122	cic	DamID	CG17734	CG17734	FBgn0037890
FBgn0262582	CG43122	cic	DamID	CG17754	CG17754	FBgn0030114
FBgn0262582	CG43122	cic	DamID	CG17834	CG17834	FBgn0028394
FBgn0262582	CG43122	cic	DamID	CG1785	CG1785	FBgn0030061
FBgn0262582	CG43122	cic	DamID	CG17930	CG17930	FBgn0038416
FBgn0262582	CG43122	cic	DamID	CG17931	CG17931	FBgn0038421
FBgn0262582	CG43122	cic	DamID	CG17959	CG17959	FBgn0029647
FBgn0262582	CG43122	cic	DamID	CG17994	CG17994	FBgn0033072
FBgn0262582	CG43122	cic	DamID	CG17999	CG17999	FBgn0034552
FBgn0262582	CG43122	cic	DamID	CG18067	CG18067	FBgn0034512
FBgn0262582	CG43122	cic	DamID	CG18135	CG18135	FBgn0036837
FBgn0262582	CG43122	cic	DamID	CG1814	CG1814	FBgn0033426
FBgn0262582	CG43122	cic	DamID	CG1815	CG1815	FBgn0039863
FBgn0262582	CG43122	cic	DamID	CG18155	CG18155	FBgn0029945
FBgn0262582	CG43122	cic	DamID	CG1824	CG1824	FBgn0030403
FBgn0262582	CG43122	cic	DamID	CG18259	CG18259	FBgn0030956
FBgn0262582	CG43122	cic	DamID	CG1827	CG1827	FBgn0033431
FBgn0262582	CG43122	cic	DamID	CG18301	CG18301	FBgn0032265
FBgn0262582	CG43122	cic	DamID	CG18336	CG18336	FBgn0040763
FBgn0262582	CG43122	cic	DamID	CG18371	CG18371	FBgn0033893
FBgn0262582	CG43122	cic	DamID	CG18404	CG18404	FBgn0039761
FBgn0262582	CG43122	cic	DamID	CG18467	CG18467	FBgn0034218
FBgn0262582	CG43122	cic	DamID	CG18480	CG18480	FBgn0028518
FBgn0262582	CG43122	cic	DamID	CG18508	CG18508	FBgn0028746
FBgn0262582	CG43122	cic	DamID	CG18542	CG18542	FBgn0037731
FBgn0262582	CG43122	cic	DamID	CG18549	CG18549	FBgn0038053
FBgn0262582	CG43122	cic	DamID	CG18622	CG18622	FBgn0038460
FBgn0262582	CG43122	cic	DamID	CG18666	CG18666	FBgn0040967
FBgn0262582	CG43122	cic	DamID	CG18745	CG18745	FBgn0042102
FBgn0262582	CG43122	cic	DamID	CG18746	CG18746	FBgn0042103
FBgn0262582	CG43122	cic	DamID	CG18748	CG18748	FBgn0042105
FBgn0262582	CG43122	cic	DamID	CG18810	CG18810	FBgn0042133
FBgn0262582	CG43122	cic	DamID	CG1882	CG1882	FBgn0033226
FBgn0262582	CG43122	cic	DamID	CG1885	CG1885	FBgn0030066
FBgn0262582	CG43122	cic	DamID	CG18870	CG18870	FBgn0042180
FBgn0262582	CG43122	cic	DamID	CG1888	CG1888	FBgn0033421
FBgn0262582	CG43122	cic	DamID	CG1902	CG1902	FBgn0033434
FBgn0262582	CG43122	cic	DamID	CG1907	CG1907	FBgn0039674
FBgn0262582	CG43122	cic	DamID	CG1910	CG1910	FBgn0022349
FBgn0262582	CG43122	cic	DamID	CG1927	CG1927	FBgn0027547
FBgn0262582	CG43122	cic	DamID	CG2003	CG2003	FBgn0039886
FBgn0262582	CG43122	cic	DamID	CG2004	CG2004	FBgn0030060
FBgn0262582	CG43122	cic	DamID	CG2017	CG2017	FBgn0037391
FBgn0262582	CG43122	cic	DamID	CG2034	CG2034	FBgn0015359
FBgn0262582	CG43122	cic	DamID	CG2063	CG2063	FBgn0033400
FBgn0262582	CG43122	cic	DamID	CG2064	CG2064	FBgn0033205
FBgn0262582	CG43122	cic	DamID	CG2065	CG2065	FBgn0033204
FBgn0262582	CG43122	cic	DamID	CG2082	CG2082	FBgn0027608
FBgn0262582	CG43122	cic	DamID	CG2199	CG2199	FBgn0035213
FBgn0262582	CG43122	cic	DamID	CG2201	CG2201	FBgn0032955
FBgn0262582	CG43122	cic	DamID	CG2211	CG2211	FBgn0035211
FBgn0262582	CG43122	cic	DamID	CG2224	CG2224	FBgn0039773
FBgn0262582	CG43122	cic	DamID	CG2246	CG2246	FBgn0039790
FBgn0262582	CG43122	cic	DamID	CG2247	CG2247	FBgn0030320
FBgn0262582	CG43122	cic	DamID	CG2258	CG2258	FBgn0029997
FBgn0262582	CG43122	cic	DamID	CG2321	CG2321	FBgn0039663
FBgn0262582	CG43122	cic	DamID	CG2556	CG2556	FBgn0030396
FBgn0262582	CG43122	cic	DamID	CG2611	CG2611	FBgn0032871
FBgn0262582	CG43122	cic	DamID	CG2641	CG2641	FBgn0037518
FBgn0262582	CG43122	cic	DamID	CG2678	CG2678	FBgn0014931
FBgn0262582	CG43122	cic	DamID	CG2680	CG2680	FBgn0024995
FBgn0262582	CG43122	cic	DamID	CG2681	CG2681	FBgn0024997
FBgn0262582	CG43122	cic	DamID	CG2691	CG2691	FBgn0030504
FBgn0262582	CG43122	cic	DamID	CG2765	CG2765	FBgn0035087
FBgn0262582	CG43122	cic	DamID	CG2818	CG2818	FBgn0031566
FBgn0262582	CG43122	cic	DamID	CG2841	CG2841	FBgn0003159
FBgn0262582	CG43122	cic	DamID	CG2846	CG2846	FBgn0014930
FBgn0262582	CG43122	cic	DamID	CG2889	CG2889	FBgn0030206
FBgn0262582	CG43122	cic	DamID	CG2906	CG2906	FBgn0033240
FBgn0262582	CG43122	cic	DamID	CG2909	CG2909	FBgn0030189
FBgn0262582	CG43122	cic	DamID	CG2911	CG2911	FBgn0037350
FBgn0262582	CG43122	cic	DamID	CG2924	CG2924	FBgn0023528
FBgn0262582	CG43122	cic	DamID	CG2955	CG2955	FBgn0031585
FBgn0262582	CG43122	cic	DamID	CG2991	CG2991	FBgn0031474
FBgn0262582	CG43122	cic	DamID	CG30002	CG30002	FBgn0260474
FBgn0262582	CG43122	cic	DamID	CG30008	CG30008	FBgn0050008
FBgn0262582	CG43122	cic	DamID	CG30010	CG30010	FBgn0050010
FBgn0262582	CG43122	cic	DamID	CG30015	CG30015	FBgn0050015
FBgn0262582	CG43122	cic	DamID	CG30016	CG30016	FBgn0050016
FBgn0262582	CG43122	cic	DamID	CG30022	CG30022	FBgn0050022
FBgn0262582	CG43122	cic	DamID	CG30033	CG30033	FBgn0050033
FBgn0262582	CG43122	cic	DamID	CG30043	CG30043	FBgn0050043
FBgn0262582	CG43122	cic	DamID	CG30049	CG30049	FBgn0050049
FBgn0262582	CG43122	cic	DamID	CG30060	CG30060	FBgn0265272
FBgn0262582	CG43122	cic	DamID	CG30062	CG30062	FBgn0050062
FBgn0262582	CG43122	cic	DamID	CG30089	CG30089	FBgn0050089
FBgn0262582	CG43122	cic	DamID	CG30090	CG30090	FBgn0050090
FBgn0262582	CG43122	cic	DamID	CG30099	CG30099	FBgn0050099
FBgn0262582	CG43122	cic	DamID	CG30120	CG30120	FBgn0050120
FBgn0262582	CG43122	cic	DamID	CG30154	CG30154	FBgn0050154
FBgn0262582	CG43122	cic	DamID	CG30159	CG30159	FBgn0050159
FBgn0262582	CG43122	cic	DamID	CG30184	CG30184	FBgn0050184
FBgn0262582	CG43122	cic	DamID	CG30269	CG30269	FBgn0050269
FBgn0262582	CG43122	cic	DamID	CG30273	CG30273	FBgn0050273
FBgn0262582	CG43122	cic	DamID	CG30281	CG30281	FBgn0050281
FBgn0262582	CG43122	cic	DamID	CG30283	CG30283	FBgn0260477
FBgn0262582	CG43122	cic	DamID	CG30339	CG30339	FBgn0050339
FBgn0262582	CG43122	cic	DamID	CG30344	CG30344	FBgn0050344
FBgn0262582	CG43122	cic	DamID	CG30345	CG30345	FBgn0050345
FBgn0262582	CG43122	cic	DamID	CG30357	CG30357	FBgn0050357
FBgn0262582	CG43122	cic	DamID	CG30378	CG30378	FBgn0050378
FBgn0262582	CG43122	cic	DamID	CG3038	CG3038	FBgn0040373
FBgn0262582	CG43122	cic	DamID	CG30389	CG30389	FBgn0050389
FBgn0262582	CG43122	cic	DamID	CG30392	CG30392	FBgn0050392
FBgn0262582	CG43122	cic	DamID	CG30403	CG30403	FBgn0050403
FBgn0262582	CG43122	cic	DamID	CG30424	CG30424	FBgn0050424
FBgn0262582	CG43122	cic	DamID	CG30427	CG30427	FBgn0043792
FBgn0262582	CG43122	cic	DamID	CG30428	CG30428	FBgn0050428
FBgn0262582	CG43122	cic	DamID	CG30431	CG30431	FBgn0050431
FBgn0262582	CG43122	cic	DamID	CG30432	CG30432	FBgn0050432
FBgn0262582	CG43122	cic	DamID	CG30456	CG30456	FBgn0050456
FBgn0262582	CG43122	cic	DamID	CG30460	CG30460	FBgn0050460
FBgn0262582	CG43122	cic	DamID	CG30471	CG30471	FBgn0050471
FBgn0262582	CG43122	cic	DamID	CG30493	CG30493	FBgn0050493
FBgn0262582	CG43122	cic	DamID	CG30496	CG30496	FBgn0050496
FBgn0262582	CG43122	cic	DamID	CG30497	CG30497	FBgn0050497
FBgn0262582	CG43122	cic	DamID	CG3061	CG3061	FBgn0038195
FBgn0262582	CG43122	cic	DamID	CG31019	CG31019	FBgn0051019
FBgn0262582	CG43122	cic	DamID	CG31021	CG31021	FBgn0051021
FBgn0262582	CG43122	cic	DamID	CG31038	CG31038	FBgn0051038
FBgn0262582	CG43122	cic	DamID	CG3106	CG3106	FBgn0030148
FBgn0262582	CG43122	cic	DamID	CG31109	CG31109	FBgn0051109
FBgn0262582	CG43122	cic	DamID	CG31111	CG31111	FBgn0051111
FBgn0262582	CG43122	cic	DamID	CG31115	CG31115	FBgn0051115
FBgn0262582	CG43122	cic	DamID	CG31141	CG31141	FBgn0051141
FBgn0262582	CG43122	cic	DamID	CG31145	CG31145	FBgn0051145
FBgn0262582	CG43122	cic	DamID	CG31156	CG31156	FBgn0051156
FBgn0262582	CG43122	cic	DamID	CG31174	CG31174	FBgn0051174
FBgn0262582	CG43122	cic	DamID	CG31191	CG31191	FBgn0051191
FBgn0262582	CG43122	cic	DamID	CG31211	CG31211	FBgn0051211
FBgn0262582	CG43122	cic	DamID	CG31213	CG31213	FBgn0051213
FBgn0262582	CG43122	cic	DamID	CG31230	CG31230	FBgn0051230
FBgn0262582	CG43122	cic	DamID	CG31259	CG31259	FBgn0051259
FBgn0262582	CG43122	cic	DamID	CG31267	CG31267	FBgn0051267
FBgn0262582	CG43122	cic	DamID	CG31288	CG31288	FBgn0051288
FBgn0262582	CG43122	cic	DamID	CG31324	CG31324	FBgn0051324
FBgn0262582	CG43122	cic	DamID	CG31342	CG31342	FBgn0051342
FBgn0262582	CG43122	cic	DamID	CG31343	CG31343	FBgn0051343
FBgn0262582	CG43122	cic	DamID	CG31365	CG31365	FBgn0051365
FBgn0262582	CG43122	cic	DamID	CG31368	CG31368	FBgn0051368
FBgn0262582	CG43122	cic	DamID	CG31407	CG31407	FBgn0051407
FBgn0262582	CG43122	cic	DamID	CG31431	CG31431	FBgn0051431
FBgn0262582	CG43122	cic	DamID	CG31446	CG31446	FBgn0051446
FBgn0262582	CG43122	cic	DamID	CG31454	CG31454	FBgn0051454
FBgn0262582	CG43122	cic	DamID	CG31459	CG31459	FBgn0051459
FBgn0262582	CG43122	cic	DamID	CG3149	CG3149	FBgn0027564
FBgn0262582	CG43122	cic	DamID	CG31515	CG31515	FBgn0051515
FBgn0262582	CG43122	cic	DamID	CG31612	CG31612	FBgn0051612
FBgn0262582	CG43122	cic	DamID	CG31624	CG31624	FBgn0051624
FBgn0262582	CG43122	cic	DamID	CG31635	CG31635	FBgn0051635
FBgn0262582	CG43122	cic	DamID	CG3164	CG3164	FBgn0025683
FBgn0262582	CG43122	cic	DamID	CG31650	CG31650	FBgn0031673
FBgn0262582	CG43122	cic	DamID	CG31673	CG31673	FBgn0051673
FBgn0262582	CG43122	cic	DamID	CG31674	CG31674	FBgn0051674
FBgn0262582	CG43122	cic	DamID	CG3168	CG3168	FBgn0029896
FBgn0262582	CG43122	cic	DamID	CG31688	CG31688	FBgn0263355
FBgn0262582	CG43122	cic	DamID	CG31689	CG31689	FBgn0031449
FBgn0262582	CG43122	cic	DamID	CG31694	CG31694	FBgn0051694
FBgn0262582	CG43122	cic	DamID	CG31710	CG31710	FBgn0051710
FBgn0262582	CG43122	cic	DamID	CG31717	CG31717	FBgn0051717
FBgn0262582	CG43122	cic	DamID	CG31743	CG31743	FBgn0032618
FBgn0262582	CG43122	cic	DamID	CG31773	CG31773	FBgn0051773
FBgn0262582	CG43122	cic	DamID	CG31798	CG31798	FBgn0051798
FBgn0262582	CG43122	cic	DamID	CG31808	CG31808	FBgn0062978
FBgn0262582	CG43122	cic	DamID	CG31810	CG31810	FBgn0051810
FBgn0262582	CG43122	cic	DamID	CG31815	CG31815	FBgn0051815
FBgn0262582	CG43122	cic	DamID	CG31848	CG31848	FBgn0051848
FBgn0262582	CG43122	cic	DamID	CG31875	CG31875	FBgn0051875
FBgn0262582	CG43122	cic	DamID	CG31882	CG31882	FBgn0051882
FBgn0262582	CG43122	cic	DamID	CG31883	CG31883	FBgn0032122
FBgn0262582	CG43122	cic	DamID	CG31886	CG31886	FBgn0032079
FBgn0262582	CG43122	cic	DamID	CG31908	CG31908	FBgn0051908
FBgn0262582	CG43122	cic	DamID	CG31928	CG31928	FBgn0051928
FBgn0262582	CG43122	cic	DamID	CG31949	CG31949	FBgn0051949
FBgn0262582	CG43122	cic	DamID	CG31955	CG31955	FBgn0051955
FBgn0262582	CG43122	cic	DamID	CG31960	CG31960	FBgn0051960
FBgn0262582	CG43122	cic	DamID	CG31974	CG31974	FBgn0051974
FBgn0262582	CG43122	cic	DamID	CG3198	CG3198	FBgn0029887
FBgn0262582	CG43122	cic	DamID	CG32006	CG32006	FBgn0052006
FBgn0262582	CG43122	cic	DamID	CG32026	CG32026	FBgn0052026
FBgn0262582	CG43122	cic	DamID	CG32036	CG32036	FBgn0052036
FBgn0262582	CG43122	cic	DamID	CG32039	CG32039	FBgn0052039
FBgn0262582	CG43122	cic	DamID	CG32040	CG32040	FBgn0052040
FBgn0262582	CG43122	cic	DamID	CG32066	CG32066	FBgn0052066
FBgn0262582	CG43122	cic	DamID	CG32081	CG32081	FBgn0052081
FBgn0262582	CG43122	cic	DamID	CG32091	CG32091	FBgn0052091
FBgn0262582	CG43122	cic	DamID	CG32099	CG32099	FBgn0052099
FBgn0262582	CG43122	cic	DamID	CG32103	CG32103	FBgn0052103
FBgn0262582	CG43122	cic	DamID	CG32104	CG32104	FBgn0052104
FBgn0262582	CG43122	cic	DamID	CG32106	CG32106	FBgn0052106
FBgn0262582	CG43122	cic	DamID	CG32115	CG32115	FBgn0052115
FBgn0262582	CG43122	cic	DamID	CG32121	CG32121	FBgn0052121
FBgn0262582	CG43122	cic	DamID	CG32147	CG32147	FBgn0047178
FBgn0262582	CG43122	cic	DamID	CG32152	CG32152	FBgn0052152
FBgn0262582	CG43122	cic	DamID	CG32170	CG32170	FBgn0052170
FBgn0262582	CG43122	cic	DamID	CG32174	CG32174	FBgn0052174
FBgn0262582	CG43122	cic	DamID	CG32176	CG32176	FBgn0052176
FBgn0262582	CG43122	cic	DamID	CG32181	CG32181	FBgn0052181
FBgn0262582	CG43122	cic	DamID	CG32182	CG32182	FBgn0052182
FBgn0262582	CG43122	cic	DamID	CG32195	CG32195	FBgn0052195
FBgn0262582	CG43122	cic	DamID	CG32204	CG32204	FBgn0052204
FBgn0262582	CG43122	cic	DamID	CG32219	CG32219	FBgn0052219
FBgn0262582	CG43122	cic	DamID	CG32243	CG32243	FBgn0052243
FBgn0262582	CG43122	cic	DamID	CG32259	CG32259	FBgn0052259
FBgn0262582	CG43122	cic	DamID	CG32264	CG32264	FBgn0052264
FBgn0262582	CG43122	cic	DamID	CG32266	CG32266	FBgn0052266
FBgn0262582	CG43122	cic	DamID	CG32295	CG32295	FBgn0260480
FBgn0262582	CG43122	cic	DamID	CG32299	CG32299	FBgn0052299
FBgn0262582	CG43122	cic	DamID	CG32313	CG32313	FBgn0052313
FBgn0262582	CG43122	cic	DamID	CG32333	CG32333	FBgn0052333
FBgn0262582	CG43122	cic	DamID	CG32335	CG32335	FBgn0063667
FBgn0262582	CG43122	cic	DamID	CG32365	CG32365	FBgn0052365
FBgn0262582	CG43122	cic	DamID	CG32369	CG32369	FBgn0052369
FBgn0262582	CG43122	cic	DamID	CG32371	CG32371	FBgn0052371
FBgn0262582	CG43122	cic	DamID	CG32373	CG32373	FBgn0052373
FBgn0262582	CG43122	cic	DamID	CG32396	CG32396	FBgn0052396
FBgn0262582	CG43122	cic	DamID	CG32425	CG32425	FBgn0052425
FBgn0262582	CG43122	cic	DamID	CG32428	CG32428	FBgn0052428
FBgn0262582	CG43122	cic	DamID	CG32436	CG32436	FBgn0052436
FBgn0262582	CG43122	cic	DamID	CG32462	CG32462	FBgn0052462
FBgn0262582	CG43122	cic	DamID	CG32485	CG32485	FBgn0052485
FBgn0262582	CG43122	cic	DamID	CG32486	CG32486	FBgn0266918
FBgn0262582	CG43122	cic	DamID	CG32512	CG32512	FBgn0052512
FBgn0262582	CG43122	cic	DamID	CG32521	CG32521	FBgn0052521
FBgn0262582	CG43122	cic	DamID	CG32533	CG32533	FBgn0052533
FBgn0262582	CG43122	cic	DamID	CG32549	CG32549	FBgn0052549
FBgn0262582	CG43122	cic	DamID	CG32572	CG32572	FBgn0052572
FBgn0262582	CG43122	cic	DamID	CG32573	CG32573	FBgn0052573
FBgn0262582	CG43122	cic	DamID	CG32576	CG32576	FBgn0052576
FBgn0262582	CG43122	cic	DamID	CG3259	CG3259	FBgn0038221
FBgn0262582	CG43122	cic	DamID	CG32638	CG32638	FBgn0052638
FBgn0262582	CG43122	cic	DamID	CG32639	CG32639	FBgn0052639
FBgn0262582	CG43122	cic	DamID	CG32645	CG32645	FBgn0052645
FBgn0262582	CG43122	cic	DamID	CG32650	CG32650	FBgn0052650
FBgn0262582	CG43122	cic	DamID	CG32669	CG32669	FBgn0052669
FBgn0262582	CG43122	cic	DamID	CG32679	CG32679	FBgn0052679
FBgn0262582	CG43122	cic	DamID	CG32695	CG32695	FBgn0052695
FBgn0262582	CG43122	cic	DamID	CG32712	CG32712	FBgn0052712
FBgn0262582	CG43122	cic	DamID	CG32736	CG32736	FBgn0052736
FBgn0262582	CG43122	cic	DamID	CG3277	CG3277	FBgn0031518
FBgn0262582	CG43122	cic	DamID	CG32795	CG32795	FBgn0040384
FBgn0262582	CG43122	cic	DamID	CG32803	CG32803	FBgn0052803
FBgn0262582	CG43122	cic	DamID	CG3281	CG3281	FBgn0260741
FBgn0262582	CG43122	cic	DamID	CG32811	CG32811	FBgn0052811
FBgn0262582	CG43122	cic	DamID	CG32812	CG32812	FBgn0025642
FBgn0262582	CG43122	cic	DamID	CG32813	CG32813	FBgn0052813
FBgn0262582	CG43122	cic	DamID	CG32815	CG32815	FBgn0052815
FBgn0262582	CG43122	cic	DamID	CG32816	CG32816	FBgn0052816
FBgn0262582	CG43122	cic	DamID	CG32845	CG32845	FBgn0052845
FBgn0262582	CG43122	cic	DamID	CG32939	CG32939	FBgn0052939
FBgn0262582	CG43122	cic	DamID	CG32945	CG32945	FBgn0052945
FBgn0262582	CG43122	cic	DamID	CG32982	CG32982	FBgn0052982
FBgn0262582	CG43122	cic	DamID	CG33017	CG33017	FBgn0053017
FBgn0262582	CG43122	cic	DamID	CG33054	CG33054	FBgn0053054
FBgn0262582	CG43122	cic	DamID	CG33056	CG33056	FBgn0053056
FBgn0262582	CG43122	cic	DamID	CG33099	CG33099	FBgn0053099
FBgn0262582	CG43122	cic	DamID	CG33110	CG33110	FBgn0053110
FBgn0262582	CG43122	cic	DamID	CG33111	CG33111	FBgn0053111
FBgn0262582	CG43122	cic	DamID	CG33116	CG33116	FBgn0053116
FBgn0262582	CG43122	cic	DamID	CG33127	CG33127	FBgn0053127
FBgn0262582	CG43122	cic	DamID	CG33144	CG33144	FBgn0053144
FBgn0262582	CG43122	cic	DamID	CG33155	CG33155	FBgn0053155
FBgn0262582	CG43122	cic	DamID	CG33158	CG33158	FBgn0053158
FBgn0262582	CG43122	cic	DamID	CG33169	CG33169	FBgn0053169
FBgn0262582	CG43122	cic	DamID	CG33170	CG33170	FBgn0053170
FBgn0262582	CG43122	cic	DamID	CG33181	CG33181	FBgn0053181
FBgn0262582	CG43122	cic	DamID	CG33199	CG33199	FBgn0053199
FBgn0262582	CG43122	cic	DamID	CG33203	CG33203	FBgn0053203
FBgn0262582	CG43122	cic	DamID	CG33223	CG33223	FBgn0053223
FBgn0262582	CG43122	cic	DamID	CG33229	CG33229	FBgn0053229
FBgn0262582	CG43122	cic	DamID	CG33253	CG33253	FBgn0030992
FBgn0262582	CG43122	cic	DamID	CG33260	CG33260	FBgn0053260
FBgn0262582	CG43122	cic	DamID	CG33281	CG33281	FBgn0053281
FBgn0262582	CG43122	cic	DamID	CG33282	CG33282	FBgn0053282
FBgn0262582	CG43122	cic	DamID	CG33284	CG33284	FBgn0053284
FBgn0262582	CG43122	cic	DamID	CG33293	CG33293	FBgn0053293
FBgn0262582	CG43122	cic	DamID	CG33298	CG33298	FBgn0032120
FBgn0262582	CG43122	cic	DamID	CG33307	CG33307	FBgn0053307
FBgn0262582	CG43122	cic	DamID	CG33322	CG33322	FBgn0053322
FBgn0262582	CG43122	cic	DamID	CG33463	CG33463	FBgn0053463
FBgn0262582	CG43122	cic	DamID	CG33465	CG33465	FBgn0053465
FBgn0262582	CG43122	cic	DamID	CG33474	CG33474	FBgn0053474
FBgn0262582	CG43122	cic	DamID	CG33483	CG33483	FBgn0053483
FBgn0262582	CG43122	cic	DamID	CG33500	CG33500	FBgn0053500
FBgn0262582	CG43122	cic	DamID	CG33509	CG33509	FBgn0053509
FBgn0262582	CG43122	cic	DamID	CG33523	CG33523	FBgn0053523
FBgn0262582	CG43122	cic	DamID	CG33640	CG33640	FBgn0053640
FBgn0262582	CG43122	cic	DamID	CG33713	CG33713	FBgn0064116
FBgn0262582	CG43122	cic	DamID	CG33723	CG33723	FBgn0053723
FBgn0262582	CG43122	cic	DamID	CG33752	CG33752	FBgn0053752
FBgn0262582	CG43122	cic	DamID	CG33796	CG33796	FBgn0053796
FBgn0262582	CG43122	cic	DamID	CG3386	CG3386	FBgn0035152
FBgn0262582	CG43122	cic	DamID	CG33927	CG33927	FBgn0053927
FBgn0262582	CG43122	cic	DamID	CG33946	CG33946	FBgn0047000
FBgn0262582	CG43122	cic	DamID	CG3397	CG3397	FBgn0037975
FBgn0262582	CG43122	cic	DamID	CG33977	CG33977	FBgn0053977
FBgn0262582	CG43122	cic	DamID	CG33995	CG33995	FBgn0053995
FBgn0262582	CG43122	cic	DamID	CG34002	CG34002	FBgn0054002
FBgn0262582	CG43122	cic	DamID	CG34021	CG34021	FBgn0054021
FBgn0262582	CG43122	cic	DamID	CG34033	CG34033	FBgn0054033
FBgn0262582	CG43122	cic	DamID	CG34039	CG34039	FBgn0054039
FBgn0262582	CG43122	cic	DamID	CG34045	CG34045	FBgn0054045
FBgn0262582	CG43122	cic	DamID	CG3408	CG3408	FBgn0036008
FBgn0262582	CG43122	cic	DamID	CG34126	CG34126	FBgn0083962
FBgn0262582	CG43122	cic	DamID	CG34133	CG34133	FBgn0083969
FBgn0262582	CG43122	cic	DamID	CG34141	CG34141	FBgn0083977
FBgn0262582	CG43122	cic	DamID	CG34161	CG34161	FBgn0085190
FBgn0262582	CG43122	cic	DamID	CG34179	CG34179	FBgn0085208
FBgn0262582	CG43122	cic	DamID	CG34194	CG34194	FBgn0085223
FBgn0262582	CG43122	cic	DamID	CG34198	CG34198	FBgn0085227
FBgn0262582	CG43122	cic	DamID	CG34207	CG34207	FBgn0085236
FBgn0262582	CG43122	cic	DamID	CG34221	CG34221	FBgn0085250
FBgn0262582	CG43122	cic	DamID	CG34228	CG34228	FBgn0085257
FBgn0262582	CG43122	cic	DamID	CG34231	CG34231	FBgn0085260
FBgn0262582	CG43122	cic	DamID	CG34232	CG34232	FBgn0085261
FBgn0262582	CG43122	cic	DamID	CG34234	CG34234	FBgn0085263
FBgn0262582	CG43122	cic	DamID	CG34236	CG34236	FBgn0085265
FBgn0262582	CG43122	cic	DamID	CG34267	CG34267	FBgn0085296
FBgn0262582	CG43122	cic	DamID	CG34269	CG34269	FBgn0085298
FBgn0262582	CG43122	cic	DamID	CG34278	CG34278	FBgn0085307
FBgn0262582	CG43122	cic	DamID	CG34299	CG34299	FBgn0085328
FBgn0262582	CG43122	cic	DamID	CG34300	CG34300	FBgn0085329
FBgn0262582	CG43122	cic	DamID	CG34310	CG34310	FBgn0085339
FBgn0262582	CG43122	cic	DamID	CG34313	CG34313	FBgn0085342
FBgn0262582	CG43122	cic	DamID	CG34325	CG34325	FBgn0085354
FBgn0262582	CG43122	cic	DamID	CG34328	CG34328	FBgn0085357
FBgn0262582	CG43122	cic	DamID	CG34330	CG34330	FBgn0085359
FBgn0262582	CG43122	cic	DamID	CG34347	CG34347	FBgn0085376
FBgn0262582	CG43122	cic	DamID	CG34348	CG34348	FBgn0085377
FBgn0262582	CG43122	cic	DamID	CG34355	CG34355	FBgn0085384
FBgn0262582	CG43122	cic	DamID	CG3437	CG3437	FBgn0035998
FBgn0262582	CG43122	cic	DamID	CG34376	CG34376	FBgn0085405
FBgn0262582	CG43122	cic	DamID	CG34383	CG34383	FBgn0085412
FBgn0262582	CG43122	cic	DamID	CG34401	CG34401	FBgn0085430
FBgn0262582	CG43122	cic	DamID	CG34402	CG34402	FBgn0085431
FBgn0262582	CG43122	cic	DamID	CG34449	CG34449	FBgn0085478
FBgn0262582	CG43122	cic	DamID	CG34450	CG34450	FBgn0085479
FBgn0262582	CG43122	cic	DamID	CG34451	CG34451	FBgn0085480
FBgn0262582	CG43122	cic	DamID	CG3505	CG3505	FBgn0038250
FBgn0262582	CG43122	cic	DamID	CG3534	CG3534	FBgn0038463
FBgn0262582	CG43122	cic	DamID	CG3552	CG3552	FBgn0035999
FBgn0262582	CG43122	cic	DamID	CG3581	CG3581	FBgn0038697
FBgn0262582	CG43122	cic	DamID	CG3597	CG3597	FBgn0031417
FBgn0262582	CG43122	cic	DamID	CG3603	CG3603	FBgn0029648
FBgn0262582	CG43122	cic	DamID	CG3609	CG3609	FBgn0031418
FBgn0262582	CG43122	cic	DamID	CG3625	CG3625	FBgn0031245
FBgn0262582	CG43122	cic	DamID	CG3635	CG3635	FBgn0032981
FBgn0262582	CG43122	cic	DamID	CG3655	CG3655	FBgn0040397
FBgn0262582	CG43122	cic	DamID	CG3662	CG3662	FBgn0031285
FBgn0262582	CG43122	cic	DamID	CG3678	CG3678	FBgn0038461
FBgn0262582	CG43122	cic	DamID	CG3689	CG3689	FBgn0035987
FBgn0262582	CG43122	cic	DamID	CG3714	CG3714	FBgn0031589
FBgn0262582	CG43122	cic	DamID	CG3719	CG3719	FBgn0024986
FBgn0262582	CG43122	cic	DamID	CG3726	CG3726	FBgn0029824
FBgn0262582	CG43122	cic	DamID	CG3735	CG3735	FBgn0034933
FBgn0262582	CG43122	cic	DamID	CG3764	CG3764	FBgn0036684
FBgn0262582	CG43122	cic	DamID	CG3770	CG3770	FBgn0035085
FBgn0262582	CG43122	cic	DamID	CG3777	CG3777	FBgn0024989
FBgn0262582	CG43122	cic	DamID	CG3788	CG3788	FBgn0034800
FBgn0262582	CG43122	cic	DamID	CG3808	CG3808	FBgn0036838
FBgn0262582	CG43122	cic	DamID	CG3829	CG3829	FBgn0035091
FBgn0262582	CG43122	cic	DamID	CG3842	CG3842	FBgn0029866
FBgn0262582	CG43122	cic	DamID	CG3847	CG3847	FBgn0029867
FBgn0262582	CG43122	cic	DamID	CG3862	CG3862	FBgn0031286
FBgn0262582	CG43122	cic	DamID	CG3868	CG3868	FBgn0036422
FBgn0262582	CG43122	cic	DamID	CG3902	CG3902	FBgn0036824
FBgn0262582	CG43122	cic	DamID	CG3907	CG3907	FBgn0034958
FBgn0262582	CG43122	cic	DamID	CG3909	CG3909	FBgn0027524
FBgn0262582	CG43122	cic	DamID	CG3919	CG3919	FBgn0036423
FBgn0262582	CG43122	cic	DamID	CG3927	CG3927	FBgn0034739
FBgn0262582	CG43122	cic	DamID	CG3967	CG3967	FBgn0035989
FBgn0262582	CG43122	cic	DamID	CG3982	CG3982	FBgn0035988
FBgn0262582	CG43122	cic	DamID	CG4004	CG4004	FBgn0030418
FBgn0262582	CG43122	cic	DamID	CG40160	CG40160	FBgn0058160
FBgn0262582	CG43122	cic	DamID	CG4022	CG4022	FBgn0035986
FBgn0262582	CG43122	cic	DamID	CG40485	CG40485	FBgn0069973
FBgn0262582	CG43122	cic	DamID	CG4080	CG4080	FBgn0035983
FBgn0262582	CG43122	cic	DamID	CG41106	CG41106	FBgn0069938
FBgn0262582	CG43122	cic	DamID	CG4116	CG4116	FBgn0029649
FBgn0262582	CG43122	cic	DamID	CG41284	CG41284	FBgn0085599
FBgn0262582	CG43122	cic	DamID	CG42231	CG42231	FBgn0087041
FBgn0262582	CG43122	cic	DamID	CG42237	CG42237	FBgn0250862
FBgn0262582	CG43122	cic	DamID	CG42238	CG42238	FBgn0250867
FBgn0262582	CG43122	cic	DamID	CG42240	CG42240	FBgn0250869
FBgn0262582	CG43122	cic	DamID	CG42258	CG42258	FBgn0259143
FBgn0262582	CG43122	cic	DamID	CG42268	CG42268	FBgn0259163
FBgn0262582	CG43122	cic	DamID	CG42272	CG42272	FBgn0259167
FBgn0262582	CG43122	cic	DamID	CG42288	CG42288	FBgn0259184
FBgn0262582	CG43122	cic	DamID	CG4230	CG4230	FBgn0031683
FBgn0262582	CG43122	cic	DamID	CG42308	CG42308	FBgn0259204
FBgn0262582	CG43122	cic	DamID	CG42321	CG42321	FBgn0259221
FBgn0262582	CG43122	cic	DamID	CG42327	CG42327	FBgn0259227
FBgn0262582	CG43122	cic	DamID	CG42336	CG42336	FBgn0259238
FBgn0262582	CG43122	cic	DamID	CG42342	CG42342	FBgn0259244
FBgn0262582	CG43122	cic	DamID	CG42346	CG42346	FBgn0259677
FBgn0262582	CG43122	cic	DamID	CG42353	CG42353	FBgn0259699
FBgn0262582	CG43122	cic	DamID	CG42354	CG42354	FBgn0259700
FBgn0262582	CG43122	cic	DamID	CG42359	CG42359	FBgn0259705
FBgn0262582	CG43122	cic	DamID	CG42362	CG42362	FBgn0259708
FBgn0262582	CG43122	cic	DamID	CG42363	CG42363	FBgn0259709
FBgn0262582	CG43122	cic	DamID	CG42376	CG42376	FBgn0259722
FBgn0262582	CG43122	cic	DamID	CG4238	CG4238	FBgn0031384
FBgn0262582	CG43122	cic	DamID	CG42389	CG42389	FBgn0259735
FBgn0262582	CG43122	cic	DamID	CG4239	CG4239	FBgn0030745
FBgn0262582	CG43122	cic	DamID	CG42392	CG42392	FBgn0259738
FBgn0262582	CG43122	cic	DamID	CG42394	CG42394	FBgn0259740
FBgn0262582	CG43122	cic	DamID	CG42395	CG42395	FBgn0259741
FBgn0262582	CG43122	cic	DamID	CG42445	CG42445	FBgn0259916
FBgn0262582	CG43122	cic	DamID	CG42458	CG42458	FBgn0259935
FBgn0262582	CG43122	cic	DamID	CG42493	CG42493	FBgn0260007
FBgn0262582	CG43122	cic	DamID	CG42495	CG42495	FBgn0260027
FBgn0262582	CG43122	cic	DamID	CG42496	CG42496	FBgn0260222
[truncated: 3,087 more rows]
