# Supplementary material for: NetR and AttR, Two New Bioinformatic Tools to Integrate Diverse Datasets into Cytoscape Network and Attribute Files
Source: Genes (Basel). 2019 Jun 1;10(6):423. doi: 10.3390/genes10060423 (PMC6628208; doi:10.3390/genes10060423)
Supplement: Supplementary file 1 [file genes-10-00423-s001.zip › Supplementary Materials/Cic_DamID data-processed.csv]

GeneID	Symbol
FBgn0031209	Ir21a
FBgn0002121	l(2)gl
FBgn0031209	Ir21a
FBgn0002121	l(2)gl
FBgn0058182	CR40182
FBgn0039987	CR12798
FBgn0267431	CG45784
FBgn0052945	CG32945
FBgn0031209	Ir21a
FBgn0002121	l(2)gl
FBgn0013348	TpnC41C
FBgn0264914	CR44105
FBgn0259978	vlc
FBgn0037260	Mur82C
FBgn0037265	spartin
FBgn0259979	CG17337
FBgn0033041	Or42a
FBgn0025693	ZnT41F
FBgn0067779	dbr
FBgn0266879	CR45340
FBgn0087013	Karybeta3
FBgn0053927	CG33927
FBgn0265040	CR44157
FBgn0263346	CG43427
FBgn0053927	CG33927
FBgn0265040	CR44157
FBgn0263346	CG43427
FBgn0053927	CG33927
FBgn0000043	Act42A
FBgn0264959	Src42A
FBgn0033052	SCAP
FBgn0033051	Strica
FBgn0033054	CG14591
FBgn0052533	CG32533
FBgn0031016	kek5
FBgn0265040	CR44157
FBgn0263346	CG43427
FBgn0028379	fan
FBgn0035833	CG7565
FBgn0262579	Ect4
FBgn0037270	CG9769
FBgn0053927	CG33927
FBgn0031213	galectin
FBgn0266322	CR44987
FBgn0036329	CG11262
FBgn0036328	CG10749
FBgn0263346	CG43427
FBgn0037270	CG9769
FBgn0053927	CG33927
FBgn0265922	CR44711
FBgn0031182	Cyp6t1
FBgn0266457	CR45082
FBgn0261553	CG42671
FBgn0064766	CG7600
FBgn0035976	PGRP-LC
FBgn0035975	PGRP-LA
FBgn0035850	Atg18a
FBgn0267530	CR45870
FBgn0035849	ERR
FBgn0033052	SCAP
FBgn0033063	CG14589
FBgn0000546	EcR
FBgn0033063	CG14589
FBgn0000546	EcR
FBgn0031214	CG11374
FBgn0031213	galectin
FBgn0033063	CG14589
FBgn0000546	EcR
FBgn0263346	CG43427
FBgn0026417	Hus1-like
FBgn0011958	tRNA:R2:42Ad
FBgn0033063	tRNA:R2:42Ad
FBgn0000546	EcR
FBgn0011891	tRNA:K2:42Ae
FBgn0266322	CR44987
FBgn0031228	CG11455
FBgn0086081	snoRNA:Me28S-A30
FBgn0267581	CR45921
FBgn0000568	Eip75B
FBgn0052650	CG32650
FBgn0030429	CG4661
FBgn0259171	Pde9
FBgn0260388	CG42514
FBgn0004569	aos
FBgn0053158	CG33158
FBgn0011937	tRNA:N5:42Ag
FBgn0011938	tRNA:N5:42Ah
FBgn0052462	CG32462
FBgn0263345	CR43426
FBgn0267582	CR45922
FBgn0086081	snoRNA:Me28S-A30
FBgn0000568	Eip75B
FBgn0005278	Sam-S
FBgn0025683	CG3164
FBgn0031220	CG4822
FBgn0260794	ctrip
FBgn0026417	Hus1-like
FBgn0031228	CG11455
FBgn0001142	Gs1
FBgn0266304	CR44969
FBgn0031228	CG11455
FBgn0025683	CG3164
FBgn0265074	CR44185
FBgn0260794	ctrip
FBgn0266698	CR45188
FBgn0266094	CR44831
FBgn0027601	pdgy
FBgn0000546	EcR
FBgn0011936	tRNA:N5:42Af
FBgn0035161	CG13898
FBgn0052481	tRNA:CR32481
FBgn0001142	Gs1
FBgn0031228	CG11455
FBgn0030506	Lig4
FBgn0030505	NFAT
FBgn0040502	CG8343
FBgn0011955	tRNA:R2:42Aa
FBgn0265082	Cdep
FBgn0267145	CR45585
FBgn0036386	CG8833
FBgn0026376	Rgl
FBgn0037292	CG2022
FBgn0267145	CR45585
FBgn0037292	CG2022
FBgn0267620	CR45958
FBgn0037133	CG7370
FBgn0037130	Syn1
FBgn0050432	CG30432
FBgn0011934	tRNA:N5:42Ad
FBgn0033072	CG17994
FBgn0030603	CG5541
FBgn0052594	be
FBgn0030600	hiw
FBgn0263626	CR43635
FBgn0267145	CR45585
FBgn0263626	CR43635
FBgn0267145	CR45585
FBgn0267148	CR45588
FBgn0036450	Tdrd3
FBgn0036449	bmm
FBgn0265719	CR44526
FBgn0001168	h
FBgn0030759	CG13014
FBgn0030758	CanA-14F
FBgn0265075	CR44186
FBgn0031224	CG11454
FBgn0051974	CG31974
FBgn0031228	CG11455
FBgn0265151	CR44220
FBgn0263626	CR43635
FBgn0263626	CR43635
FBgn0267148	CR45588
FBgn0040296	Ocho
FBgn0263380	CR43432
FBgn0052170	CG32170
FBgn0261565	Lmpt
FBgn0010313	corto
FBgn0267148	CR45588
FBgn0030980	CG7406
FBgn0085359	CG34330
FBgn0050431	CG30431
FBgn0033074	tomboy40
FBgn0265044	CR44161
FBgn0263144	bin3
FBgn0266557	kis
FBgn0265153	CR44222
FBgn0031191	Cp110
FBgn0031190	CG12576
FBgn0036195	CG6053
FBgn0036194	CG11652
FBgn0264618	CR43958
FBgn0026869	Thd1
FBgn0022361	Pur-alpha
FBgn0267744	CR46075
FBgn0033075	Pld
FBgn0267744	CR46075
FBgn0262605	CG43131
FBgn0010313	corto
FBgn0033075	Pld
FBgn0033075	Pld
FBgn0036085	CG6527
FBgn0052064	S-Lap4
FBgn0052062	A2bp1
FBgn0265149	CR44218
FBgn0031235	CG13693
FBgn0266557	kis
FBgn0262605	CG43131
FBgn0010313	corto
FBgn0003996	w
FBgn0040384	CG32795
FBgn0028369	kirre
FBgn0037296	Prosbeta2R2
FBgn0263018	snRNA:U4atac:82E
FBgn0025686	Amnionless
FBgn0031245	CG3625
FBgn0004611	Plc21C
FBgn0259212	cno
FBgn0087005	rtp
FBgn0267744	CR46075
FBgn0086655	jing
FBgn0040382	CG5273
FBgn0029532	CG13361
FBgn0040383	CG5254
FBgn0020622	Pi3K21B
FBgn0004611	Plc21C
FBgn0020622	Pi3K21B
FBgn0037301	Mms19
FBgn0264789	CR44019
FBgn0053293	CG33293
FBgn0264086	CG43755
FBgn0053127	CG33127
FBgn0004611	Plc21C
FBgn0263933	ebi
FBgn0030658	CG7872
FBgn0030657	cerv
FBgn0264506	CR43905
FBgn0266620	CR45127
FBgn0086655	jing
FBgn0266276	CR44961
FBgn0261703	gce
FBgn0052365	CG32365
FBgn0016694	Pdp1
FBgn0004650	fs(1)N
FBgn0052811	CG32811
FBgn0025641	DAAM
FBgn0264855	AP-2alpha
FBgn0263870	CR43717
FBgn0086661	snoRNA:Psi28S-2566
FBgn0036824	CG3902
FBgn0030807	CG13000
FBgn0030808	RhoGAP15B
FBgn0260462	CG12163
FBgn0267443	CR45793
FBgn0267454	CR45804
FBgn0036029	CG16719
FBgn0036030	CG6767
FBgn0266596	CR45121
FBgn0015321	Ubc4
FBgn0035812	CG7457
FBgn0035811	CG12262
FBgn0052373	CG32373
FBgn0027547	CG1927
FBgn0267478	CR45828
FBgn0035298	SCOT
FBgn0004583	ex
FBgn0263870	CR43717
FBgn0004583	ex
FBgn0031256	CG4164
FBgn0025637	SkpA
FBgn0025639	Hmt4-20
FBgn0015924	crq
FBgn0010602	lwr
FBgn0043364	cbt
FBgn0035308	CG15822
FBgn0267452	CR45802
FBgn0052311	zormin
FBgn0042650	disco-r
FBgn0259700	CG42354
FBgn0259699	CG42353
FBgn0037307	Tim17a2
FBgn0264785	Hph
FBgn0020294	ko
FBgn0262482	CG43072
FBgn0026179	siz
FBgn0266988	CR45439
FBgn0035656	CG10479
FBgn0003963	ush
FBgn0010602	lwr
FBgn0264506	CR43905
FBgn0266620	CR45127
FBgn0086655	jing
FBgn0033076	CG15233
FBgn0264506	CR43905
FBgn0043364	cbt
FBgn0003963	ush
FBgn0260933	rempA
FBgn0031261	nAChRbeta3
FBgn0037312	CG11999
FBgn0037310	Tim17b1
FBgn0005660	Ets21C
FBgn0031263	CG2789
FBgn0013576	mtd
FBgn0037312	CG11999
FBgn0037310	Tim17b1
FBgn0013576	mtd
FBgn0037312	CG11999
FBgn0037310	Tim17b1
FBgn0086899	tlk
FBgn0015286	Rala
FBgn0013576	mtd
FBgn0037312	CG11999
FBgn0260933	rempA
FBgn0031286	CG3862
FBgn0031285	CG3662
FBgn0037310	Tim17b1
FBgn0013576	mtd
FBgn0086655	jing
FBgn0033076	CG15233
FBgn0029659	CG16782
FBgn0029658	CG14269
FBgn0266350	CR44999
FBgn0029657	CG12535
FBgn0264506	CR43905
FBgn0086655	jing
FBgn0026761	Trap1
FBgn0262736	Vha16-1
FBgn0029131	Debcl
FBgn0037322	Or83a
FBgn0264712	CG1172
FBgn0010051	Itp-r83A
FBgn0025642	CG32812
FBgn0028550	Atf3
FBgn0003747	Gr5a
FBgn0046687	Tre1
FBgn0010399	Nmdar1
FBgn0023023	CRMP
FBgn0003463	sog
FBgn0030661	CG8105
FBgn0030662	CG9220
FBgn0033079	Fmo-2
FBgn0050443	Opbp
FBgn0029131	Debcl
FBgn0033085	CG15908
FBgn0266621	CR45128
FBgn0020304	drongo
FBgn0010583	dock
FBgn0264869	CR44060
FBgn0020304	drongo
FBgn0041191	Rheb
FBgn0015324	Vha26
FBgn0000054	Adf1
FBgn0263586	CR43611
FBgn0262854	CG43218
FBgn0004865	Eip78C
FBgn0014366	noi
FBgn0037347	CG1427
FBgn0266525	CG45092
FBgn0033095	CG3409
FBgn0033096	Zip42C.1
FBgn0263586	CR43611
FBgn0033095	CG3409
FBgn0082989	snoRNA:Psi28S-2442a
FBgn0250753	kra
FBgn0019637	Atu
FBgn0263619	CR43628
FBgn0263385	CR43437
FBgn0264819	CR44027
FBgn0036685	CG6664
FBgn0036684	CG3764
FBgn0026259	eIF5B
FBgn0014388	sty
FBgn0035987	CG3689
FBgn0035986	CG4022
FBgn0264869	CR44060
FBgn0020304	drongo
FBgn0267219	CR45659
FBgn0037195	CG11226
FBgn0263342	CR43423
FBgn0263039	CR43334
FBgn0020305	dbe
FBgn0086031	snoRNA:Me28S-U1230
FBgn0029095	aru
FBgn0037147	CG7140
FBgn0000045	Act79B
FBgn0266525	CG45092
FBgn0033096	Zip42C.1
FBgn0263665	CR43656
FBgn0259677	CG42346
FBgn0000719	fog
FBgn0015905	ast
FBgn0003310	S
FBgn0017550	Rga
FBgn0037351	RpL13A
FBgn0261938	mtRNApol
FBgn0031299	CG4629
FBgn0031304	CG4552
FBgn0016926	Pino
FBgn0265596	CR44423
FBgn0003463	sog
FBgn0266197	CR44892
FBgn0266196	CR44891
FBgn0004648	svr
FBgn0052695	CG32695
FBgn0266431	CG45061
FBgn0029763	CG4165
FBgn0263987	spoon
FBgn0031304	CG4552
FBgn0016926	Pino
FBgn0037350	CG2911
FBgn0044823	Spec2
FBgn0037364	Rab23
FBgn0037363	Atg17
FBgn0037364	Rab23
FBgn0037363	Atg17
FBgn0010381	Drs
FBgn0004167	kst
FBgn0037374	jagn
FBgn0027608	CG2082
FBgn0037387	CG1213
FBgn0266702	CR45192
FBgn0083949	CG34113
FBgn0267581	CR45921
FBgn0000568	Eip75B
FBgn0037391	CG2017
FBgn0261641	CG42724
FBgn0037016	CG13252
FBgn0264573	CR43945
FBgn0267698	Pak
FBgn0037443	Dmtn
FBgn0037442	godzilla
FBgn0264267	CR43767
FBgn0261458	capt
FBgn0031312	Tango14
FBgn0263586	CR43611
FBgn0033095	CG3409
FBgn0266525	CG45092
FBgn0014028	SdhB
FBgn0000473	Cyp6a2
FBgn0264495	gpp
FBgn0037443	Dmtn
FBgn0263352	Unr
FBgn0020224	Cbl
FBgn0085421	Epac
FBgn0014028	SdhB
FBgn0263320	CG43401
FBgn0266202	CR44897
FBgn0000473	Cyp6a2
FBgn0085421	Epac
FBgn0053653	Caps
FBgn0002543	lea
FBgn0263320	CG43401
FBgn0266202	CR44897
FBgn0265635	CR44442
FBgn0265003	koi
FBgn0030511	CG11158
FBgn0030510	CG12177
FBgn0036656	CG13026
FBgn0000414	Dab
FBgn0264495	gpp
FBgn0037443	Dmtn
FBgn0037445	CG9727
FBgn0267103	CR45543
FBgn0267102	CR45542
FBgn0033110	CG9447
FBgn0265935	coro
FBgn0265058	CR44169
FBgn0033113	Spn42Dc
FBgn0264677	CR43962
FBgn0263504	CR43493
FBgn0027279	l(1)G0196
FBgn0002543	lea
FBgn0263320	CG43401
FBgn0264787	CR44017
FBgn0264495	gpp
FBgn0033112	Spn42Db
FBgn0029508	Tsp42Ea
FBgn0033122	CG17002
FBgn0037445	CG9727
FBgn0264787	CR44017
FBgn0264495	gpp
FBgn0037448	CG15186
FBgn0029508	Tsp42Ea
FBgn0033122	CG17002
FBgn0050159	CG30159
FBgn0266202	CR44897
FBgn0051928	CG31928
FBgn0031169	CG1494
FBgn0031168	CG1722
FBgn0052521	CG32521
FBgn0263321	CG43402
FBgn0051928	CG31928
FBgn0263321	CG43402
FBgn0051928	CG31928
FBgn0263321	CG43402
FBgn0267259	CR45695
FBgn0267172	CR45612
FBgn0024251	bbx
FBgn0024182	waw
FBgn0037447	Neurochondrin
FBgn0261503	CR42651
FBgn0000439	Dfd
FBgn0267575	CR45915
FBgn0265866	CR44655
FBgn0030536	CG11068
FBgn0267033	mamo
FBgn0265814	CR44603
FBgn0000579	Eno
FBgn0033128	Tsp42Eg
FBgn0033127	Tsp42Ef
FBgn0047178	CG32147
FBgn0266945	CR45396
FBgn0014002	Pdi
FBgn0266946	CR45397
FBgn0036484	Pex3
FBgn0053796	CG33796
FBgn0052152	CG32152
FBgn0036576	CG5151
FBgn0052533	CG32533
FBgn0031016	kek5
FBgn0030078	CG10970
FBgn0030077	CG15365
FBgn0011904	tRNA:K5:84ABa
FBgn0000003	7SLRNA:CR32864
FBgn0003339	Scr
FBgn0003884	alphaTub84B
FBgn0033134	Tsp42El
FBgn0033133	Tsp42Ek
FBgn0267567	CR45907
FBgn0037470	CG1091
FBgn0033135	Tsp42En
FBgn0016032	lbm
FBgn0033139	Tsp42Er
FBgn0262740	Evi5
FBgn0001145	Gs2
FBgn0263768	CR43685
FBgn0003884	alphaTub84B
FBgn0031359	Rim2
FBgn0260648	Rrp40
FBgn0266783	CR45248
FBgn0036111	Aps
FBgn0033138	Tsp42Eq
FBgn0033149	CG11060
FBgn0267178	CR45618
FBgn0030328	Amun
FBgn0000579	Eno
FBgn0027597	CG17712
FBgn0264494	CG17646
FBgn0052182	CG32182
FBgn0043025	Msi
FBgn0036752	Adgf-A
FBgn0264511	CR43910
FBgn0260442	rhea
FBgn0010406	RNaseX25
FBgn0041156	exex
FBgn0265453	CR44353
FBgn0022710	Ac13E
FBgn0263768	CR43685
FBgn0003884	alphaTub84B
FBgn0267566	CR45906
FBgn0261238	Alh
FBgn0037162	CG11449
FBgn0267628	CR45966
FBgn0011859	tRNA:G3:22BCa
FBgn0031374	CG7337
FBgn0036994	CG5199
FBgn0036993	CG5910
FBgn0002930	nec
FBgn0003090	pk
FBgn0033149	CG11060
FBgn0054039	CG34039
FBgn0036428	Gbs-70E
FBgn0264598	PsGEF
FBgn0003159	ptr
FBgn0065099	snRNA:7SK
FBgn0012001	tRNA:V3b:84Dd
FBgn0261508	CG42656
FBgn0015569	alpha-Est10
FBgn0002930	nec
FBgn0003090	pk
FBgn0266818	CR45280
FBgn0033153	Gadd45
FBgn0000352	cos
FBgn0264880	CR44071
FBgn0015576	alpha-Est8
FBgn0037506	CG1287
FBgn0011859	tRNA:G3:22BCa
FBgn0031374	CG7337
FBgn0033159	Dscam1
FBgn0000352	cos
FBgn0011606	Klp3A
FBgn0001404	egh
FBgn0004607	zfh2
FBgn0039908	Asator
FBgn0030551	CG11674
FBgn0040153	l(1)G0469
FBgn0026713	l(1)G0007
FBgn0015577	alpha-Est9
FBgn0015572	alpha-Est4
FBgn0264880	CR44071
FBgn0033159	Dscam1
FBgn0261393	alpha-Est5
FBgn0042105	CG18748
FBgn0042102	CG18745
FBgn0031381	Npc2a
FBgn0001125	Got2
FBgn0042103	CG18746
FBgn0037517	CG10086
FBgn0042103	CG18746
FBgn0011860	tRNA:G3:22BCb
FBgn0051669	tRNA:CR31669
FBgn0031384	CG4238
FBgn0000352	cos
FBgn0264880	CR44071
FBgn0033159	Dscam1
FBgn0031390	tho2
FBgn0004507	GlyP
FBgn0027509	CG7261
FBgn0031391	CG11723
FBgn0003515	st
FBgn0263131	CG43373
FBgn0053158	CG33158
FBgn0260388	CG42514
FBgn0265933	CR44722
FBgn0265932	CR44721
FBgn0265934	CR44723
FBgn0037518	CG2641
FBgn0037517	CG10086
FBgn0265017	CR43751
FBgn0000097	aop
FBgn0265017	CR43751
FBgn0014931	CG2678
FBgn0014930	CG2846
FBgn0037533	CD98hc
FBgn0000097	aop
FBgn0265017	CR43751
FBgn0000097	aop
FBgn0000504	dsx
FBgn0037533	CD98hc
FBgn0033177	CG11141
FBgn0025885	Inos
FBgn0000504	dsx
FBgn0037533	CD98hc
FBgn0030465	CG15743
FBgn0041210	HDAC4
FBgn0259745	wech
FBgn0010548	Aldh-III
FBgn0263240	Coop
FBgn0259745	wech
FBgn0000504	dsx
FBgn0266598	Kmn2
FBgn0037535	CG14463
FBgn0027786	Mtch
FBgn0083992	Mkp
FBgn0243512	puc
FBgn0037548	CG7900
FBgn0037044	CG10585
FBgn0263486	scaRNA:PsiU6-40
FBgn0003415	skd
FBgn0261397	didum
FBgn0015929	dpa
FBgn0011817	nmo
FBgn0035831	CG8038
FBgn0265107	CR44209
FBgn0033188	Drat
FBgn0033194	Vps13
FBgn0004132	boca
FBgn0033205	CG2064
FBgn0033204	CG2065
FBgn0050493	CG30493
FBgn0033212	CG1399
FBgn0050493	CG30493
FBgn0033212	CG1399
FBgn0037022	CG11396
FBgn0037021	CG11399
FBgn0267087	CR45531
FBgn0029915	CG14434
FBgn0263993	CG43736
FBgn0265419	CR44331
FBgn0243512	puc
FBgn0030344	CG2025
FBgn0030343	ATP7
FBgn0265596	CR44423
FBgn0003463	sog
FBgn0002564	Lsp1gamma
FBgn0262679	CG43149
FBgn0050493	CG30493
FBgn0033212	CG1399
FBgn0031401	papi
FBgn0031399	mio
FBgn0243512	puc
FBgn0265419	CR44331
FBgn0029887	CG3198
FBgn0062413	Ctr1A
FBgn0037549	CG7878
FBgn0265419	CR44331
FBgn0027342	fz4
FBgn0029937	CG8300
FBgn0023095	caps
FBgn0266537	CR45098
FBgn0050496	CG30496
FBgn0000337	cn
FBgn0003053	peb
FBgn0029717	CG12684
FBgn0052773	CR32773
FBgn0036684	CG3764
FBgn0261547	Exn
FBgn0267528	CR45868
FBgn0267527	CR45867
FBgn0026263	bip1
FBgn0052358	tRNA:CR32358
FBgn0266526	CG45093
FBgn0050497	CG30497
FBgn0000337	cn
FBgn0002638	Rcc1
FBgn0053523	Vap-33B
FBgn0263072	CG43347
FBgn0030218	CG1628
FBgn0266526	CG45093
FBgn0050497	CG30497
FBgn0266577	CR45108
FBgn0004373	fwd
FBgn0264707	RhoGEF3
FBgn0033222	CG12824
FBgn0033221	CG12825
FBgn0031403	CG15387
FBgn0031401	papi
FBgn0003317	sax
FBgn0033224	Nop17l
FBgn0243512	puc
FBgn0037549	CG7878
FBgn0262106	CR42859
FBgn0264979	CG4267
FBgn0029093	cathD
FBgn0033226	CG1882
FBgn0265419	CR44331
FBgn0243512	puc
FBgn0035498	Fit1
FBgn0035497	CG14995
FBgn0033240	CG2906
FBgn0050378	CG30378
FBgn0033236	CG14764
FBgn0051583	tRNA:N5:84F
FBgn0037551	Gie
FBgn0014861	Mcm2
FBgn0010173	RpA-70
FBgn0036416	CG7924
FBgn0036415	CG7768
FBgn0013718	nuf
FBgn0016694	Pdp1
FBgn0052369	CG32369
FBgn0026252	msk
FBgn0262716	Arp3
FBgn0031412	CG16995
FBgn0051949	CG31949
FBgn0033247	Nup44A
FBgn0033246	ACC
FBgn0028563	sut1
FBgn0025469	slv
FBgn0033259	CG11210
FBgn0261647	Axud1
FBgn0014010	Rab5
FBgn0031418	CG3609
FBgn0020249	stck
FBgn0261108	Atg13
FBgn0036685	CG6664
FBgn0036684	CG3764
FBgn0033258	CG8712
FBgn0050372	Asap
FBgn0033261	udd
FBgn0020249	stck
FBgn0261108	Atg13
FBgn0036008	CG3408
FBgn0036007	path
FBgn0033266	Socs44A
FBgn0033265	coil
FBgn0035181	CG9205
FBgn0267461	CR45811
FBgn0024277	trio
FBgn0051454	CG31454
FBgn0037592	CG11737
FBgn0265931	CR44720
FBgn0041094	scyl
FBgn0031417	CG3597
FBgn0031419	CG15390
FBgn0029067	Dd
FBgn0064117	CG33714
FBgn0064116	CG33713
FBgn0264877	CR44068
FBgn0010504	kermit
FBgn0263593	Lpin
FBgn0051259	CG31259
FBgn0051454	CG31454
FBgn0053087	LRP1
FBgn0033274	CG14757
FBgn0265303	CR44276
FBgn0052027	CR32027
FBgn0036816	Indy
FBgn0013726	pnut
FBgn0265638	CR44445
FBgn0036299	Tsf2
FBgn0036298	nst
FBgn0261588	pdm3
FBgn0265643	CR44450
FBgn0026399	Or85e
FBgn0261929	5-HT2B
FBgn0037606	CG8032
FBgn0033303	Cyp6a15Psi
FBgn0033302	Cyp6a14
FBgn0033304	Cyp6a13
FBgn0040362	CG11379
FBgn0040363	CG11384
FBgn0267792	rgr
FBgn0033309	CG8735
FBgn0266317	CR44982
FBgn0031450	Hrs
FBgn0031449	CG31689
FBgn0031453	Bacc
FBgn0040360	CG14626
FBgn0040361	CG14627
FBgn0035120	wac
FBgn0024806	DIP2
FBgn0086679	p
FBgn0037622	CG8202
FBgn0037621	M1BP
FBgn0037636	CG9821
FBgn0250906	Pgk
FBgn0265997	CR44772
FBgn0031453	Bacc
FBgn0037635	CG9837
FBgn0011966	tRNA:R:85Ca
FBgn0262614	pyd
FBgn0030893	RhoGAP16F
FBgn0021765	scu
FBgn0030506	Lig4
FBgn0030505	NFAT
FBgn0264790	CR44020
FBgn0053551	tRNA:R:85Cb
FBgn0262614	pyd
FBgn0264790	CR44020
FBgn0029688	lva
FBgn0029687	Vap-33A
FBgn0025642	CG32812
FBgn0028550	Atf3
FBgn0035370	Non2
FBgn0020509	Acp62F
FBgn0052296	Mrtf
FBgn0053551	tRNA:R:85Cb
FBgn0262614	pyd
FBgn0033312	CG8642
FBgn0267792	rgr
FBgn0263120	Acsl
FBgn0265308	CR44281
FBgn0003892	ptc
FBgn0263120	Acsl
FBgn0031454	CG9960
FBgn0031455	Snapin
FBgn0031474	CG2991
FBgn0052712	CG32712
FBgn0261793	Trf2
FBgn0037644	CG11964
FBgn0037643	skap
FBgn0265308	CR44281
FBgn0050354	CG30354
FBgn0086081	snoRNA:Me28S-A30
FBgn0267581	CR45921
FBgn0000568	Eip75B
FBgn0027503	CG11970
FBgn0037647	RagA-B
FBgn0069938	CG41106
FBgn0083994	CR41352
FBgn0036746	Crtc
FBgn0036745	CG7484
FBgn0037657	hyx
FBgn0063298	CR31429
FBgn0035724	CG10064
FBgn0261445	sgl
FBgn0002932	neur
FBgn0037657	hyx
FBgn0261451	trol
FBgn0004050	z
FBgn0040388	boi
FBgn0063298	CR31429
FBgn0002932	neur
FBgn0259228	C3G
FBgn0003390	shf
FBgn0010222	Nmdmc
FBgn0037657	hyx
FBgn0263120	Acsl
FBgn0005695	gcl
FBgn0002932	neur
FBgn0014018	Rel
FBgn0030300	Sk1
FBgn0262740	Evi5
FBgn0037121	Rpb8
FBgn0037120	CG11247
FBgn0050357	CG30357
FBgn0040777	CG14767
FBgn0015521	RpS21
FBgn0051694	CG31694
FBgn0031474	CG2991
FBgn0028342	l(1)G0230
FBgn0264500	CR43899
FBgn0010222	Nmdmc
FBgn0028708	Mst85C
FBgn0266977	CG45428
FBgn0027339	jim
FBgn0266769	CR45234
FBgn0003997	hid
FBgn0264746	CG44004
FBgn0266940	CR45391
FBgn0014018	Rel
FBgn0010222	Nmdmc
FBgn0267601	CR45939
FBgn0267600	CR45938
FBgn0001078	ftz-f1
FBgn0263463	snoRNA:gcl-a
FBgn0053199	CG33199
FBgn0027607	CG8230
FBgn0051694	CG31694
FBgn0031474	CG2991
FBgn0033356	CG8229
FBgn0033374	CG13741
FBgn0037659	Kdm2
FBgn0028708	Mst85C
FBgn0033373	CG8080
FBgn0033376	CG8777
FBgn0031478	CG8814
FBgn0031476	CG8813
FBgn0051694	CG31694
FBgn0037662	CG11997
FBgn0003165	pum
FBgn0086603	snoRNA:Or-CD2
FBgn0033375	CG8078
FBgn0050344	CG30344
FBgn0050342	Prp38
FBgn0037662	CG11997
FBgn0003165	pum
FBgn0266430	CG45060
FBgn0019929	Ser7
FBgn0266706	CR45196
FBgn0037662	CG11997
FBgn0050345	CG30345
FBgn0050344	CG30344
FBgn0033391	CG8026
FBgn0265311	CR44284
FBgn0002567	ltd
FBgn0266625	CR45132
FBgn0083977	CG34141
FBgn0035102	CG7049
FBgn0262681	CR43151
FBgn0035101	p130CAS
FBgn0260753	Pdfr
FBgn0261451	trol
FBgn0052104	CG32104
FBgn0267474	CR45824
FBgn0036279	Ncc69
FBgn0020621	Pkn
FBgn0266625	CR45132
FBgn0003165	pum
FBgn0086053	snoRNA:Me18S-G1358a
FBgn0041111	lilli
FBgn0024947	NTPase
FBgn0083977	CG34141
FBgn0020621	Pkn
FBgn0033400	CG2063
FBgn0010263	Rbp9
FBgn0041111	lilli
FBgn0086782	amn
FBgn0052529	Hers
FBgn0266410	CG45050
FBgn0086053	snoRNA:Me18S-G1358a
FBgn0266410	CG45050
FBgn0037685	Or85f
FBgn0000723	FER
FBgn0010263	Rbp9
FBgn0041111	lilli
FBgn0267183	CR45623
FBgn0264678	CR43963
FBgn0265523	Smr
FBgn0030418	CG4004
FBgn0035102	CG7049
FBgn0262681	CR43151
FBgn0035101	p130CAS
FBgn0041087	wun2
FBgn0016078	wun
FBgn0040340	TRAM
FBgn0052815	CG32815
FBgn0260777	CG42571
FBgn0041160	comm2
FBgn0041087	wun2
FBgn0016078	wun
FBgn0010263	Rbp9
FBgn0041111	lilli
FBgn0010263	Rbp9
FBgn0041111	lilli
FBgn0040373	CG3038
FBgn0264445	CR43863
FBgn0029128	tyn
FBgn0010263	Rbp9
FBgn0041111	lilli
FBgn0041087	wun2
FBgn0016078	wun
FBgn0029092	ced-6
FBgn0017558	Pdk
FBgn0266860	CR45321
FBgn0261552	ps
FBgn0011740	alpha-Man-II
FBgn0036090	CG8009
FBgn0000629	E(z)
FBgn0037700	CG8149
FBgn0014380	RhoL
FBgn0000244	by
FBgn0029092	ced-6
FBgn0263660	CR43651
FBgn0033421	CG1888
FBgn0010263	Rbp9
FBgn0041111	lilli
FBgn0263660	CR43651
FBgn0033421	CG1888
FBgn0033426	CG1814
FBgn0037703	JHDM2
FBgn0037705	mura
FBgn0000244	by
FBgn0035534	mRpS6
FBgn0266649	CR45156
FBgn0035533	Cip4
FBgn0031489	CG17224
FBgn0031488	CG17265
FBgn0031490	CG17264
FBgn0085436	Not1
FBgn0033431	CG1827
FBgn0261016	clos
FBgn0265312	CR44285
FBgn0050339	CG30339
FBgn0037191	CG14448
FBgn0267623	CR45961
FBgn0052451	SPoCk
FBgn0033434	CG1902
FBgn0264878	CR44069
FBgn0033437	CG12926
FBgn0033438	Mmp2
FBgn0031489	CG17224
FBgn0263847	snRNA:LU
FBgn0263039	CR43334
FBgn0263042	CG43337
FBgn0035865	CG7201
FBgn0027569	cert
FBgn0027950	MBD-like
FBgn0024833	AP-1mu
FBgn0042627	v(2)k05816
FBgn0027571	CG3523
FBgn0261283	HLH106
FBgn0036905	ms(3)76Ca
FBgn0261360	CG42637
FBgn0266136	Gyc76C
FBgn0027338	Kap-alpha3
FBgn0037715	CG9399
FBgn0037723	SpdS
FBgn0005585	Crc
FBgn0266413	CR45053
FBgn0040309	Jafrac1
FBgn0266376	CR45018
FBgn0266375	IP3K2
FBgn0030913	CG6123
FBgn0030912	CG6023
FBgn0030310	PGRP-SA
FBgn0030309	CG1572
FBgn0037731	CG18542
FBgn0069242	eca
FBgn0052939	CG32939
FBgn0036887	CG9231
FBgn0005564	Shal
FBgn0260474	CG30002
FBgn0023143	Uba1
FBgn0086047	snoRNA:Me18S-G894
FBgn0030396	CG2556
FBgn0267601	CR45939
FBgn0267600	CR45938
FBgn0001078	ftz-f1
FBgn0085293	CG34264
FBgn0004373	fwd
FBgn0010246	Myo61F
FBgn0035207	CG9153
FBgn0035208	CG9184
FBgn0053105	p24-2
FBgn0260463	Unc-115b
FBgn0029514	312
FBgn0267487	Ptp61F
FBgn0000210	br
FBgn0065095	snmRNA:400
FBgn0025390	Mur2B
FBgn0004052	Z600
FBgn0036502	CG7841
FBgn0035238	CG12104
FBgn0035237	CG13917
FBgn0037734	trbd
FBgn0051352	Unc-115a
FBgn0036415	CG7768
FBgn0052141	CG32141
FBgn0013718	nuf
FBgn0054002	CG34002
FBgn0036764	CG5535
FBgn0003934	snRNA:U5:23D
FBgn0260817	gkt
FBgn0011648	Mad
FBgn0259678	sqa
FBgn0010316	dap
FBgn0002868	MtnA
FBgn0037753	CG12947
FBgn0052252	CR32252
FBgn0035513	Cpr64Ad
FBgn0263110	CG43367
FBgn0037770	Art4
FBgn0266389	CR45029
FBgn0267336	Glut4EF
FBgn0260817	gkt
FBgn0011648	Mad
FBgn0031516	CG9663
FBgn0037770	Art4
FBgn0266389	CR45029
FBgn0031515	CG9664
FBgn0031518	CG3277
FBgn0033446	CG1648
FBgn0033443	CG1698
FBgn0031516	CG9663
FBgn0031518	CG3277
FBgn0031516	CG9663
FBgn0031517	CG15406
FBgn0031518	CG3277
FBgn0053282	CG33282
FBgn0267336	Glut4EF
FBgn0037770	Art4
FBgn0036676	CG13028
FBgn0267558	CR45898
FBgn0261565	Lmpt
FBgn0263505	CR43494
FBgn0028369	kirre
FBgn0024980	Syx4
FBgn0266389	CR45029
FBgn0267336	Glut4EF
FBgn0035143	Ppm1
FBgn0267458	CR45808
FBgn0035142	hipk
FBgn0263975	CR43727
FBgn0036641	Smn
FBgn0053281	CG33281
FBgn0031526	CG8838
FBgn0027524	CG3909
FBgn0051407	CG31407
FBgn0053208	Mical
FBgn0266414	CR45054
FBgn0020445	E23
FBgn0031526	CG8838
FBgn0011837	Tis11
FBgn0015024	CkIalpha
FBgn0053963	CR33963
FBgn0036325	CG10752
FBgn0052115	CG32115
FBgn0054033	CG34033
FBgn0040093	lectin-46Ca
FBgn0033446	CG1648
FBgn0037786	CG5361
FBgn0028734	Fmr1
FBgn0030239	CG17333
FBgn0052669	CG32669
FBgn0003321	sbr
FBgn0035227	CG12090
FBgn0011204	cue
FBgn0261243	Psa
FBgn0035639	CG5537
FBgn0259167	CG42272
FBgn0015806	S6k
FBgn0040309	Jafrac1
FBgn0266376	CR45018
FBgn0266375	IP3K2
FBgn0027287	Gmap
FBgn0030648	CG6340
FBgn0263413	CR43459
FBgn0037792	TAF1B
FBgn0004889	tws
FBgn0037792	TAF1B
FBgn0033449	CG1663
FBgn0033448	hebe
FBgn0004889	tws
FBgn0037796	CG12814
FBgn0040238	Best1
FBgn0029880	CG14443
FBgn0029881	pigs
FBgn0037797	CG12420
FBgn0025879	Timp
FBgn0052106	CG32106
FBgn0036309	Hip1
FBgn0266786	CR45251
FBgn0266785	CR45250
FBgn0010406	RNaseX25
FBgn0041156	exex
FBgn0266276	CR44961
FBgn0261703	gce
FBgn0020445	E23
FBgn0031528	CG15412
FBgn0004575	Syn
FBgn0011970	tRNA:S2b:86A
FBgn0041203	LIMK1
FBgn0030400	CG11138
FBgn0262617	CG43143
FBgn0037807	CG6293
FBgn0011970	tRNA:S2b:86A
FBgn0085423	CG34394
FBgn0264549	CR43928
FBgn0266912	CR45372
FBgn0261560	Thor
FBgn0266837	CR45299
FBgn0262617	CG43143
FBgn0020379	Rfx
FBgn0015396	jumu
FBgn0020379	Rfx
FBgn0266243	CR44938
FBgn0029676	HIP-R
FBgn0086899	tlk
FBgn0014396	tim
FBgn0264370	CR43822
FBgn0265960	CR44747
FBgn0033449	CG1663
FBgn0033448	hebe
FBgn0029997	CG2258
FBgn0029996	UbcE2H
FBgn0259938	cwo
FBgn0264788	CR44018
FBgn0010198	RpS15Aa
FBgn0052636	CR32636
FBgn0264363	CG43815
FBgn0264370	CR43822
FBgn0044047	Ilp6
FBgn0053218	CR33218
FBgn0003079	phl
FBgn0001235	hth
FBgn0264788	CR44018
FBgn0001235	hth
FBgn0033453	CG1667
FBgn0266186	Vamp7
FBgn0085296	CG34267
FBgn0065092	snmRNA:438
FBgn0001316	klar
FBgn0085358	Diedel3
FBgn0264090	CG43759
FBgn0051390	MED7
FBgn0266372	CR45016
FBgn0030403	CG1824
FBgn0041203	LIMK1
FBgn0265339	CR44293
FBgn0027580	CG1516
FBgn0037831	Cap-H2
FBgn0037841	CG4565
FBgn0259740	CG42394
FBgn0085369	CG34340
FBgn0000721	for
FBgn0265339	CR44293
FBgn0027580	CG1516
FBgn0037843	CG4511
FBgn0037842	CG6567
FBgn0037856	Leash
FBgn0037853	CG14696
FBgn0004619	GluRIA
FBgn0035708	CG8398
FBgn0042094	Adk3
FBgn0040257	Ugt86Dc
FBgn0040251	Ugt86Di
FBgn0015359	CG2034
FBgn0035321	CG1275
FBgn0052027	CR32027
FBgn0036816	Indy
FBgn0031148	Cbs
FBgn0265613	CR44431
FBgn0050010	CG30010
FBgn0265339	CR44293
FBgn0040250	Ugt86Dj
FBgn0026315	Ugt35a
FBgn0053223	CG33223
FBgn0014032	Sptr
FBgn0261522	CR42657
FBgn0261617	nej
FBgn0037873	SdhC
FBgn0261808	cu
FBgn0037875	ZnT86D
FBgn0037874	Tctp
FBgn0037022	CG11396
FBgn0037021	CG11399
FBgn0050007	CG30007
FBgn0050008	CG30008
FBgn0033463	CG1513
FBgn0033467	CG15863
FBgn0011656	Mef2
FBgn0267033	mamo
FBgn0052626	AMPdeam
FBgn0026702	l(1)G0045
FBgn0004687	Mlc-c
FBgn0037891	CG5214
FBgn0037890	CG17734
FBgn0267141	CR45581
FBgn0037906	PGRP-LB
FBgn0046225	CG17230
FBgn0267141	CR45581
FBgn0037906	PGRP-LB
FBgn0023197	Jon74E
FBgn0259174	Nedd4
FBgn0033467	CG15863
FBgn0011656	Mef2
FBgn0085369	CG34340
FBgn0000721	for
FBgn0085369	CG34340
FBgn0000721	for
FBgn0030536	CG11068
FBgn0267033	mamo
FBgn0031566	CG2818
FBgn0051955	CG31955
FBgn0036212	CG11597
FBgn0036211	CG5946
FBgn0036740	Vps60
FBgn0086080	snoRNA:Me28S-A576
FBgn0000567	Eip74EF
FBgn0051960	CG31960
FBgn0004893	bowl
FBgn0046225	CG17230
FBgn0267141	CR45581
FBgn0037906	PGRP-LB
FBgn0024250	brk
FBgn0025549	unc-119
FBgn0265457	CR44357
FBgn0029941	CG1677
FBgn0046225	CG17230
FBgn0263316	Mrp4
FBgn0036104	CG6418
FBgn0026160	tna
FBgn0033466	Pal1
FBgn0040773	CoVIIc
FBgn0265341	CR44295
FBgn0051960	CG31960
FBgn0004893	bowl
FBgn0264341	CG43797
FBgn0051773	CG31773
FBgn0037913	fabp
FBgn0037912	sea
FBgn0263316	Mrp4
FBgn0037913	fabp
FBgn0037912	sea
FBgn0051774	fred
FBgn0266319	CR44984
FBgn0023129	aay
FBgn0035988	CG3982
FBgn0035989	CG3967
FBgn0015296	Shc
FBgn0267301	CR45737
FBgn0035445	CG12014
FBgn0025525	bab2
FBgn0004870	bab1
FBgn0263665	CR43656
FBgn0259677	CG42346
FBgn0000719	fog
FBgn0266549	CR45102
FBgn0023215	Mnt
FBgn0000547	ed
FBgn0020376	Sr-CIII
FBgn0263316	Mrp4
FBgn0037913	fabp
FBgn0037926	Elp1
FBgn0052266	CG32266
FBgn0035458	ppk27
FBgn0052264	CG32264
FBgn0264986	CR44137
FBgn0262081	Csk
FBgn0030851	CG8326
FBgn0030850	stas
FBgn0033476	oys
FBgn0040773	CoVIIc
FBgn0086032	snoRNA:Me28S-C437
FBgn0000547	ed
FBgn0031585	CG2955
FBgn0265341	CR44295
FBgn0033476	oys
FBgn0033483	egr
FBgn0033482	CG1371
FBgn0263201	scaRNA:MeU1b-A234
FBgn0067052	Rab9D
FBgn0030215	CG15296
FBgn0085443	spri
FBgn0050011	gem
FBgn0010531	Ccs
FBgn0037930	CG14715
FBgn0259227	CG42327
FBgn0265512	mlt
FBgn0266626	CR45133
FBgn0033494	KCNQ
FBgn0029903	pod1
FBgn0259228	C3G
FBgn0036173	CG7394
FBgn0259481	Mob2
FBgn0262810	CG43181
FBgn0052816	CG32816
FBgn0024989	CG3777
FBgn0085250	CG34221
FBgn0265512	mlt
FBgn0033494	KCNQ
FBgn0029880	CG14443
FBgn0029881	pigs
FBgn0262581	CG43121
FBgn0267548	CR45888
FBgn0041604	dlp
FBgn0000319	Chc
FBgn0030696	CG8509
FBgn0003345	sd
FBgn0085250	CG34221
FBgn0265512	mlt
FBgn0033494	KCNQ
FBgn0033501	CG12911
FBgn0031174	CG1486
FBgn0029067	Dd
FBgn0014033	Sr-CI
FBgn0001075	ft
FBgn0037936	CG6908
FBgn0037935	CG6834
FBgn0031589	CG3714
FBgn0020762	Atet
FBgn0028482	CG16857
FBgn0031597	CG17612
FBgn0003660	Syb
FBgn0033500	CG12913
FBgn0028426	JhI-1
FBgn0266903	CR45363
FBgn0026319	Traf4
FBgn0029148	NHP2
FBgn0036451	CG9425
FBgn0265276	l(3)neo38
FBgn0017581	Lk6
FBgn0052638	CG32638
FBgn0065101	snmRNA:204
FBgn0030451	CG15717
FBgn0030452	MFS10
FBgn0033504	CAP
FBgn0028426	JhI-1
FBgn0267155	CR45595
FBgn0265276	l(3)neo38
FBgn0026179	siz
FBgn0037046	CG10581
FBgn0262735	Imp
FBgn0003360	sesB
FBgn0025111	Ant2
FBgn0266835	CR45297
FBgn0031629	Clect27
FBgn0031630	CG15629
FBgn0031638	CG11927
FBgn0031637	mxt
FBgn0083962	CG34126
FBgn0030417	CG15725
FBgn0265523	Smr
FBgn0267155	CR45595
FBgn0265276	l(3)neo38
FBgn0037949	CG17360
FBgn0037962	CG6971
FBgn0260635	Diap1
FBgn0036560	CG5895
FBgn0033504	CAP
FBgn0053474	CG33474
FBgn0037960	mthl5
FBgn0051368	CG31368
FBgn0051211	CG31211
FBgn0040068	Vav
FBgn0031006	rictor
FBgn0010223	Galphaf
FBgn0041721	snRNA:U12:73B
FBgn0260960	Baldspot
FBgn0267087	CR45531
FBgn0029915	CG14434
FBgn0266776	CR45241
FBgn0267697	CR46033
FBgn0010223	Galphaf
FBgn0037964	CG14731
FBgn0037963	Cad87A
FBgn0000147	aurA
FBgn0260741	CG3281
FBgn0031664	CG8892
FBgn0265968	Tfb5
FBgn0033519	CG11825
FBgn0033520	Prx2540-1
FBgn0011573	Cdc37
FBgn0024510	dlt
FBgn0250789	alpha-Spec
FBgn0035370	Non2
FBgn0020509	Acp62F
FBgn0052296	Mrtf
FBgn0030148	CG3106
FBgn0028341	l(1)G0232
FBgn0030989	Inx5
FBgn0261461	RhoGAP18B
FBgn0053474	CG33474
FBgn0033519	CG11825
FBgn0262114	RanBPM
FBgn0260744	Tango9
FBgn0260743	GC1
FBgn0037975	CG3397
FBgn0053113	Rtnl1
FBgn0031675	CG9121
FBgn0264743	CG44001
FBgn0037974	CG12224
FBgn0260745	mfas
FBgn0037975	CG3397
FBgn0031673	CG31650
FBgn0053995	CG33995
FBgn0035299	CG11815
FBgn0027547	CG1927
FBgn0033521	CG12896
FBgn0001122	Galphao
FBgn0029114	Tollo
FBgn0036490	CG6888
FBgn0033523	CG12895
FBgn0266627	CR45134
FBgn0261862	whd
FBgn0013987	MAPk-Ak2
FBgn0029801	CG15771
FBgn0267084	CR45528
FBgn0263466	snoRNA:lola-a
FBgn0264817	pre-lola-G
FBgn0264742	CG44000
FBgn0031684	CG8680
FBgn0031683	CG4230
FBgn0052736	CG32736
FBgn0000330	cm
FBgn0259204	CG42308
FBgn0030536	CG11068
FBgn0267033	mamo
FBgn0037147	CG7140
FBgn0000045	Act79B
FBgn0011851	tRNA:E4:62Aa
FBgn0052329	tRNA:CR32329
FBgn0267487	Ptp61F
FBgn0003295	ru
FBgn0005630	lola
FBgn0263466	snoRNA:lola-a
FBgn0264817	pre-lola-G
FBgn0005630	lola
FBgn0030960	Atg101
FBgn0004462	Pk17E
FBgn0035140	CG17180
FBgn0085298	CG34269
FBgn0001316	klar
FBgn0082990	snoRNA:Psi28S-2263
FBgn0261836	Msp300
FBgn0263481	snoRNA:lola-b
FBgn0263483	snoRNA:lola-d
FBgn0263482	snoRNA:lola-c
FBgn0266182	CR44888
FBgn0027287	Gmap
FBgn0005630	lola
FBgn0263102	psq
FBgn0023545	CG4406
FBgn0264562	Hr4
FBgn0031689	Cyp28d1
FBgn0031688	Cyp28d2
FBgn0010909	msn
FBgn0260480	CG32295
FBgn0010905	Spn
FBgn0036512	CG16979
FBgn0267390	dop
FBgn0029659	CG16782
FBgn0029658	CG14269
FBgn0266350	CR44999
FBgn0029657	CG12535
FBgn0266628	CR45135
FBgn0263102	psq
FBgn0003716	tkv
FBgn0051971	tRNA:CR31971
FBgn0003716	tkv
FBgn0051971	tRNA:CR31971
FBgn0265957	CR44744
FBgn0046776	CR14033
FBgn0003716	tkv
FBgn0052141	CG32141
FBgn0013718	nuf
FBgn0051361	dpr17
FBgn0037989	ATP8B
FBgn0262719	CG43163
FBgn0010825	Gug
FBgn0038020	GstD9
FBgn0042206	GstD10
FBgn0267679	CR46015
FBgn0040309	Jafrac1
FBgn0266376	CR45018
FBgn0266375	IP3K2
FBgn0266628	CR45135
FBgn0033538	CG11883
FBgn0263102	psq
FBgn0052813	CG32813
FBgn0024986	CG3719
FBgn0029002	miple2
FBgn0027111	miple
FBgn0052845	CG32845
FBgn0262788	CG43169
FBgn0267473	CR45823
FBgn0263930	dally
FBgn0033538	CG11883
FBgn0263102	psq
FBgn0001149	GstD1
FBgn0038028	CG10035
FBgn0033538	CG11883
FBgn0263102	psq
FBgn0024956	Mat1
FBgn0010044	GstD8
FBgn0038035	lig3
FBgn0038034	Cyp9f3Psi
FBgn0033544	CG7220
FBgn0265345	CR44299
FBgn0029975	CG1444
FBgn0029974	dpr14
FBgn0085431	CG34402
FBgn0038038	CG5167
FBgn0263802	CR43605
FBgn0053144	CG33144
FBgn0038037	Cyp9f2
FBgn0038054	CG5509
FBgn0036099	CG11811
FBgn0010762	simj
FBgn0259722	CG42376
FBgn0040372	G9a
FBgn0266769	CR45234
FBgn0003997	hid
FBgn0261547	Exn
FBgn0010352	Nc73EF
FBgn0036680	Cpr73D
FBgn0038053	CG18549
FBgn0052865	alphagamma-element:CR32865
FBgn0013277	Hsp70Ba
FBgn0030330	Tango10
FBgn0030329	prtp
FBgn0030066	CG1885
FBgn0011661	Moe
FBgn0016076	vri
FBgn0265955	CR44742
FBgn0051354	Hsp70Bbb
FBgn0052865	alphagamma-element:CR32865
FBgn0036059	nudE
FBgn0036058	CG6707
FBgn0036096	CG8003
FBgn0036094	CG14153
FBgn0052066	CG32066
FBgn0030081	CG7246
FBgn0265413	CG44325
FBgn0029114	Tollo
FBgn0036490	CG6888
FBgn0011822	pcl
FBgn0002561	l(1)sc
FBgn0052816	CG32816
FBgn0051354	Hsp70Bbb
FBgn0052865	alphagamma-element:CR32865
FBgn0013278	Hsp70Bb
FBgn0051354	Hsp70Bbb
FBgn0013279	Hsp70Bc
FBgn0013278	Hsp70Bb
FBgn0267681	CR46017
FBgn0038063	Octbeta2R
FBgn0038065	Snx3
FBgn0033547	CG12935
FBgn0027499	wde
FBgn0263628	CR43637
FBgn0029603	CG14053
FBgn0023549	Mct1
FBgn0267294	CR45730
FBgn0031717	Oscillin
FBgn0002525	Lam
FBgn0031718	CG14014
FBgn0031717	Oscillin
FBgn0031741	CG11034
FBgn0030406	CG1463
FBgn0052654	Sec16
FBgn0035161	CG13898
FBgn0052481	tRNA:CR32481
FBgn0005671	Vha55
FBgn0038071	Dtg
FBgn0031740	CG7239
FBgn0265790	CR44579
FBgn0002855	Acp26Aa
FBgn0031747	CG9021
FBgn0266321	CR44986
FBgn0001128	Gpdh
FBgn0001942	eIF-4a
FBgn0000308	chic
FBgn0265348	CR44302
FBgn0266629	CR45136
FBgn0050015	CG30015
FBgn0038070	CG6753
FBgn0005355	Su(fu)
FBgn0030148	CG3106
FBgn0028341	l(1)G0232
FBgn0261617	nej
FBgn0030148	CG3106
FBgn0001296	kar
FBgn0038080	CG12279
FBgn0265348	CR44302
FBgn0266629	CR45136
FBgn0004370	Ptp10D
FBgn0002723	Met
FBgn0050015	CG30015
FBgn0265348	CR44302
FBgn0035824	CG8281
FBgn0003041	pbl
FBgn0001942	eIF-4a
FBgn0000308	chic
FBgn0001941	ifc
FBgn0001942	eIF-4a
FBgn0031759	lid
FBgn0001941	ifc
FBgn0024728	Slip1
FBgn0051992	gw
FBgn0052679	CG32679
FBgn0028331	l(1)G0289
FBgn0016693	Past1
FBgn0265162	CR44231
FBgn0267073	CR45517
FBgn0029765	CG16756
FBgn0029766	CG15784
FBgn0265724	CR44531
FBgn0263392	Tet
FBgn0036782	CG7320
FBgn0266769	CR45234
FBgn0031760	Tsp26A
FBgn0031759	lid
FBgn0002719	Men
FBgn0087021	Spc25
FBgn0031031	CG14218
FBgn0031030	Tao
FBgn0086899	tlk
FBgn0015286	Rala
FBgn0266950	CR45401
FBgn0040688	CG12483
FBgn0029161	slmo
FBgn0000052	ade2
FBgn0264705	CR43974
FBgn0260968	CG42591
FBgn0262579	Ect4
FBgn0050015	CG30015
FBgn0050016	CG30016
FBgn0262817	CG43188
FBgn0085208	CG34179
FBgn0031778	CR9162
FBgn0030053	CG12081
FBgn0030052	CG12065
FBgn0040493	grsm
FBgn0051342	CG31342
FBgn0266778	CR45243
FBgn0037035	CG10589
FBgn0011591	fng
FBgn0038100	Paip2
FBgn0003308	ry
FBgn0036552	CG17028
FBgn0036551	CG17029
FBgn0000212	brm
FBgn0036426	CG9592
FBgn0267695	CR46031
FBgn0087007	bbg
FBgn0064123	stg1
FBgn0052512	CG32512
FBgn0031150	bves
FBgn0028663	VhaM9.7-b
FBgn0263911	CoVIII
FBgn0029580	CG14778
FBgn0026872	CG14777
FBgn0053500	CG33500
FBgn0036165	chrb
FBgn0040765	luna
FBgn0050489	Cyp12d1-p
FBgn0262818	CG43189
FBgn0040765	luna
FBgn0033582	CG9084
FBgn0003396	shn
FBgn0033582	CG9084
FBgn0002354	l(3)87Df
FBgn0260962	pic
FBgn0038115	CG7966
FBgn0027610	Dic1
FBgn0003396	shn
FBgn0040763	CG18336
FBgn0050033	CG30033
FBgn0015582	dare
FBgn0029895	CG14441
FBgn0029894	CG14440
FBgn0035880	CG17352
FBgn0035879	GAPcenA
FBgn0086371	poly
FBgn0053977	CG33977
FBgn0038149	GILT1
FBgn0030851	CG8326
FBgn0030850	stas
FBgn0033615	CG7741
FBgn0259238	CG42336
FBgn0082585	sprt
FBgn0033631	Sod3
FBgn0050257	tRNA:CR30257
FBgn0050022	CG30022
FBgn0082585	sprt
FBgn0050506	tRNA:CR30506
FBgn0050257	tRNA:CR30257
FBgn0264508	CR43907
FBgn0086658	snoRNA:Psi28S-1180
FBgn0033636	tou
FBgn0264345	CR43801
FBgn0266450	Kr-h1
FBgn0015778	rin
FBgn0263396	sqd
FBgn0033639	CG9003
FBgn0033638	CG9005
FBgn0035267	CG13921
FBgn0035266	Gk
FBgn0037013	CG13250
FBgn0037012	Rcd2
FBgn0029722	CG7024
FBgn0028325	l(1)G0334
FBgn0033639	CG9003
FBgn0033638	CG9005
FBgn0085257	CG34228
FBgn0265999	CR44773
FBgn0266445	CG45075
FBgn0085409	CG34380
FBgn0031786	CG13989
FBgn0002466	sti
FBgn0266678	CR45168
FBgn0041775	tral
FBgn0266354	CG45002
FBgn0030809	CG9086
FBgn0033639	CG9003
FBgn0085257	CG34228
FBgn0024555	flfl
FBgn0038168	omd
FBgn0263973	jv
FBgn0042185	CG18769
FBgn0033639	CG9003
FBgn0050254	tRNA:CR30254
FBgn0011915	tRNA:M2:48Ba
FBgn0038179	CG9312
FBgn0267383	Ubc87F
FBgn0085412	CG34383
FBgn0267150	CR45590
FBgn0026755	Ugt37b1
FBgn0085409	CG34380
FBgn0052219	CG32219
FBgn0004852	Ac76E
FBgn0037147	CG7140
FBgn0000045	Act79B
FBgn0264543	CG43922
FBgn0261699	CR42735
FBgn0010381	Drs
FBgn0004167	kst
FBgn0265903	CR44692
FBgn0263706	CG43658
FBgn0037057	CG10512
FBgn0053056	CG33056
FBgn0053054	CG33054
FBgn0000454	Dip-B
FBgn0263650	CR43641
FBgn0259733	tal-AA
FBgn0264493	rdx
FBgn0015270	Orc2
FBgn0038194	Cyp6d5
FBgn0261283	HLH106
FBgn0036905	ms(3)76Ca
FBgn0261360	CG42637
FBgn0266136	Gyc76C
FBgn0263414	CR43460
FBgn0264493	rdx
FBgn0011361	mtacp1
FBgn0266676	CR45166
FBgn0010246	Myo61F
FBgn0004607	zfh2
FBgn0039908	Asator
FBgn0053531	Ddr
FBgn0264543	CG43922
FBgn0038194	Cyp6d5
FBgn0263414	CR43460
FBgn0030989	Inx5
FBgn0261461	RhoGAP18B
FBgn0261699	CR42735
FBgn0053531	Ddr
FBgn0036740	Vps60
FBgn0086080	snoRNA:Me28S-A576
FBgn0000567	Eip74EF
FBgn0029945	CG18155
FBgn0029944	Dok
FBgn0265457	CR44357
FBgn0029941	CG1677
FBgn0035343	CG16762
FBgn0052299	CG32299
FBgn0266696	CG45186
FBgn0024182	waw
FBgn0011710	40786
FBgn0264543	CG43922
FBgn0261699	CR42735
FBgn0053531	Ddr
FBgn0264493	rdx
FBgn0038195	CG3061
FBgn0038194	Cyp6d5
FBgn0062449	CG13197
FBgn0010516	wal
FBgn0028746	CG18508
FBgn0004647	N
FBgn0261451	trol
FBgn0004050	z
FBgn0040388	boi
FBgn0264493	rdx
FBgn0038197	foxo
FBgn0000042	Act5C
FBgn0267228	CR45668
FBgn0011971	tRNA:S2b:88A
FBgn0038198	Npc2b
FBgn0038197	foxo
FBgn0026149	BCL7-like
FBgn0085479	CG34450
FBgn0085478	CG34449
FBgn0038198	Npc2b
FBgn0038197	foxo
FBgn0264478	CG43886
FBgn0259916	CG42445
FBgn0031800	CG9497
FBgn0015623	Cpr
FBgn0031805	CG9505
FBgn0266004	CR44778
FBgn0031837	CG11320
FBgn0031836	CG11050
FBgn0033649	pyr
FBgn0266926	CR45377
FBgn0033652	ths
FBgn0033649	pyr
FBgn0035675	CG6610
FBgn0035674	CG13295
FBgn0038198	Npc2b
FBgn0038197	foxo
FBgn0025836	RhoGAP1A
FBgn0025837	CG17636
FBgn0031842	Tango1
FBgn0051635	CG31635
FBgn0031004	CG7992
FBgn0031003	CG7889
FBgn0028990	Spn27A
FBgn0263200	Galt
FBgn0000392	cup
FBgn0033651	Ir48c
FBgn0260007	CG42493
FBgn0036740	Vps60
FBgn0086080	snoRNA:Me28S-A576
FBgn0000567	Eip74EF
FBgn0085339	CG34310
FBgn0015777	nrv2
FBgn0267484	CR45834
FBgn0250789	alpha-Spec
FBgn0015776	nrv1
FBgn0263585	CR43610
FBgn0004860	ph-d
FBgn0086043	snoRNA:Me18S-C1024
FBgn0000382	csw
FBgn0031118	RhoGAP19D
FBgn0031117	GstT3
FBgn0033652	ths
FBgn0260437	CR42532
FBgn0260436	CG42531
FBgn0033659	Damm
FBgn0015543	snoRNA:Me28S-A1322
FBgn0000556	Ef1alpha48D
FBgn0085260	CG34231
FBgn0011704	RnrS
FBgn0003517	sta
FBgn0025381	rush
FBgn0015777	nrv2
FBgn0017551	Rca1
FBgn0265365	CR44306
FBgn0004839	otk
FBgn0051632	sens-2
FBgn0266220	CR44915
FBgn0038198	Npc2b
FBgn0038197	foxo
FBgn0262022	CG42833
FBgn0036945	Ssk
FBgn0261556	CG42674
FBgn0014184	Oda
FBgn0085261	CG34232
FBgn0031865	Nha1
FBgn0264922	smt3
FBgn0026079	Nsun2
FBgn0026084	cib
FBgn0000414	Dab
FBgn0036654	CG9692
FBgn0063485	Lasp
FBgn0264605	CG43954
FBgn0267156	CR45596
FBgn0267684	CR46020
FBgn0003862	trx
FBgn0038221	CG3259
FBgn0038220	CG12207
FBgn0023167	SmD3
FBgn0014184	Oda
FBgn0038221	CG3259
FBgn0038220	CG12207
FBgn0021944	Coprox
FBgn0051908	CG31908
FBgn0003046	Pcp
FBgn0000053	ade3
FBgn0085407	Pvf3
FBgn0265822	CR44611
FBgn0031888	Pvf2
FBgn0085407	Pvf3
FBgn0265822	CR44611
FBgn0035977	PGRP-LF
FBgn0035976	PGRP-LC
FBgn0086058	snoRNA:Me18S-G1189
FBgn0051320	CG31320
FBgn0024321	NK7.1
FBgn0035558	CG11357
FBgn0052243	CG32243
FBgn0265066	CR44177
FBgn0265065	CR44176
FBgn0086901	cv-c
FBgn0264904	CR44095
FBgn0038243	CG8066
FBgn0010621	Cct5
[truncated: 3,336 more rows]
