# Supplementary material for: NetR and AttR, Two New Bioinformatic Tools to Integrate Diverse Datasets into Cytoscape Network and Attribute Files
Source: Genes (Basel). 2019 Jun 1;10(6):423. doi: 10.3390/genes10060423 (PMC6628208; doi:10.3390/genes10060423)
Supplement: Supplementary file 1 [file genes-10-00423-s001.zip › Supplementary Materials/Esg_Cic-top10_IM.csv]

Source Primary Identifier	Source Secondary Identifier	Source Symbol	Interaction	Target Symbol	Target Secondary Identifier	Target Primary Identifier
FBgn0001981	CG3758	esg	DamID	Ankle2	CG8465	FBgn0028343
FBgn0001981	CG3758	esg	DamID	CG1304	CG1304	FBgn0031141
FBgn0001981	CG3758	esg	DamID	CG3655	CG3655	FBgn0040397
FBgn0001981	CG3758	esg	DamID	Ser6	CG2071	FBgn0011834
FBgn0001981	CG3758	esg	DamID	be	CG32594	FBgn0052594
FBgn0001981	CG3758	esg	DamID	esg	CG3758	FBgn0001981
FBgn0001981	CG3758	esg	DamID	gas	CG6018	FBgn0034736
FBgn0001981	CG3758	esg	DamID	hiw	CG32592	FBgn0030600
FBgn0001981	CG3758	esg	DamID	ppk23	CG8527	FBgn0030844
FBgn0001981	CG3758	esg	DamID	px	CG4444	FBgn0003175
FBgn0001981	CG3758	esg	DamID	stx	CG32676	FBgn0052676
FBgn0001981	CG3758	esg	genetic	Cdk1	CG5363	FBgn0004106
FBgn0001981	CG3758	esg	genetic	Cdk1	CG5363	FBgn0004106
FBgn0001981	CG3758	esg	genetic	Dcp-1	CG5370	FBgn0010501
FBgn0001981	CG3758	esg	genetic	H	CG5460	FBgn0001169
FBgn0001981	CG3758	esg	genetic	H	CG5460	FBgn0001169
FBgn0001981	CG3758	esg	genetic	H	CG5460	FBgn0001169
FBgn0001981	CG3758	esg	genetic	N	CG3936	FBgn0004647
FBgn0001981	CG3758	esg	genetic	ase	CG3258	FBgn0000137
FBgn0001981	CG3758	esg	genetic	ase	CG3258	FBgn0000137
FBgn0001981	CG3758	esg	genetic	ase	CG3258	FBgn0000137
FBgn0001981	CG3758	esg	genetic	eas	CG3525	FBgn0000536
FBgn0001981	CG3758	esg	genetic	eas	CG3525	FBgn0000536
FBgn0001981	CG3758	esg	genetic	eas	CG3525	FBgn0000536
FBgn0001981	CG3758	esg	genetic	gcm	CG12245	FBgn0014179
FBgn0001981	CG3758	esg	genetic	mir-14	CR43013	FBgn0262447
FBgn0001981	CG3758	esg	genetic	mir-311	CR42943	FBgn0262402
FBgn0001981	CG3758	esg	genetic	osk	CG10901	FBgn0003015
FBgn0001981	CG3758	esg	genetic	para	CG9907	FBgn0285944
FBgn0001981	CG3758	esg	genetic	para	CG9907	FBgn0285944
FBgn0001981	CG3758	esg	genetic	para	CG9907	FBgn0285944
FBgn0001981	CG3758	esg	genetic	phyl	CG10108	FBgn0013725
FBgn0001981	CG3758	esg	genetic	pnr	CG3978	FBgn0003117
FBgn0001981	CG3758	esg	genetic	pnr	CG3978	FBgn0003117
FBgn0001981	CG3758	esg	genetic	pnr	CG3978	FBgn0003117
FBgn0001981	CG3758	esg	genetic	pros	CG17228	FBgn0004595
FBgn0001981	CG3758	esg	genetic	shg	CG3722	FBgn0003391
FBgn0001981	CG3758	esg	genetic	shg	CG3722	FBgn0003391
FBgn0001981	CG3758	esg	genetic	sna	CG3956	FBgn0003448
FBgn0001981	CG3758	esg	genetic	sna	CG3956	FBgn0003448
FBgn0001981	CG3758	esg	genetic	upd1	CG5993	FBgn0004956
FBgn0001981	CG3758	esg	genetic	upd1	CG5993	FBgn0004956
FBgn0001981	CG3758	esg	physical	Bap60	CG4303	FBgn0025463
FBgn0001981	CG3758	esg	physical	Bap60	CG4303	FBgn0025463
FBgn0001981	CG3758	esg	physical	CG13148	CG13148	FBgn0033767
FBgn0001981	CG3758	esg	physical	CG13148	CG13148	FBgn0033767
FBgn0001981	CG3758	esg	physical	CG14044	CG14044	FBgn0031650
FBgn0001981	CG3758	esg	physical	CG14044	CG14044	FBgn0031650
FBgn0001981	CG3758	esg	physical	CG14546	CG14546	FBgn0039395
FBgn0001981	CG3758	esg	physical	CG14546	CG14546	FBgn0039395
FBgn0001981	CG3758	esg	physical	CG17265	CG17265	FBgn0031488
FBgn0001981	CG3758	esg	physical	CG17265	CG17265	FBgn0031488
FBgn0001981	CG3758	esg	physical	CG17666	CG17666	FBgn0036311
FBgn0001981	CG3758	esg	physical	CG17666	CG17666	FBgn0036311
FBgn0001981	CG3758	esg	physical	CG31140	CG31140	FBgn0051140
FBgn0001981	CG3758	esg	physical	CG31140	CG31140	FBgn0051140
FBgn0001981	CG3758	esg	physical	CG34168	CG34168	FBgn0085197
FBgn0001981	CG3758	esg	physical	CG34168	CG34168	FBgn0085197
FBgn0001981	CG3758	esg	physical	CG6441	CG6441	FBgn0031920
FBgn0001981	CG3758	esg	physical	CG6441	CG6441	FBgn0031920
FBgn0001981	CG3758	esg	physical	CG6569	CG6569	FBgn0038909
FBgn0001981	CG3758	esg	physical	CG6569	CG6569	FBgn0038909
FBgn0001981	CG3758	esg	physical	CG8079	CG8079	FBgn0034002
FBgn0001981	CG3758	esg	physical	CG8079	CG8079	FBgn0034002
FBgn0001981	CG3758	esg	physical	CG8319	CG8319	FBgn0037722
FBgn0001981	CG3758	esg	physical	CG8319	CG8319	FBgn0037722
FBgn0001981	CG3758	esg	physical	CG9497	CG9497	FBgn0031800
FBgn0001981	CG3758	esg	physical	CG9497	CG9497	FBgn0031800
FBgn0001981	CG3758	esg	physical	CG9572	CG9572	FBgn0031089
FBgn0001981	CG3758	esg	physical	CG9572	CG9572	FBgn0031089
FBgn0001981	CG3758	esg	physical	Cpr72Ea	CG4818	FBgn0036617
FBgn0001981	CG3758	esg	physical	Cpr72Ea	CG4818	FBgn0036617
FBgn0001981	CG3758	esg	physical	CtBP	CG7583	FBgn0020496
FBgn0001981	CG3758	esg	physical	CtBP	CG7583	FBgn0020496
FBgn0001981	CG3758	esg	physical	CtBP	CG7583	FBgn0020496
FBgn0001981	CG3758	esg	physical	Gtp-bp	CG2522	FBgn0010391
FBgn0001981	CG3758	esg	physical	Gtp-bp	CG2522	FBgn0010391
FBgn0001981	CG3758	esg	physical	NimC1	CG8942	FBgn0259896
FBgn0001981	CG3758	esg	physical	NimC1	CG8942	FBgn0259896
FBgn0001981	CG3758	esg	physical	Prosbeta5	CG12323	FBgn0029134
FBgn0001981	CG3758	esg	physical	Prosbeta5	CG12323	FBgn0029134
FBgn0001981	CG3758	esg	physical	Rcd-1r	CG9573	FBgn0032089
FBgn0001981	CG3758	esg	physical	Rcd-1r	CG9573	FBgn0032089
FBgn0001981	CG3758	esg	physical	Rcd5	CG1135	FBgn0263832
FBgn0001981	CG3758	esg	physical	Rcd5	CG1135	FBgn0263832
FBgn0001981	CG3758	esg	physical	RpS25	CG6684	FBgn0086472
FBgn0001981	CG3758	esg	physical	RpS25	CG6684	FBgn0086472
FBgn0001981	CG3758	esg	physical	Tektin-A	CG4767	FBgn0028902
FBgn0001981	CG3758	esg	physical	Tektin-A	CG4767	FBgn0028902
FBgn0001981	CG3758	esg	physical	Traf-like	CG4394	FBgn0030748
FBgn0001981	CG3758	esg	physical	Traf-like	CG4394	FBgn0030748
FBgn0001981	CG3758	esg	physical	Tsp	CG11326	FBgn0031850
FBgn0001981	CG3758	esg	physical	Tsp	CG11326	FBgn0031850
FBgn0001981	CG3758	esg	physical	cnn	CG4832	FBgn0013765
FBgn0001981	CG3758	esg	physical	cnn	CG4832	FBgn0013765
FBgn0001981	CG3758	esg	physical	dx	CG3929	FBgn0000524
FBgn0001981	CG3758	esg	physical	dx	CG3929	FBgn0000524
FBgn0001981	CG3758	esg	physical	eEF2	CG2238	FBgn0000559
FBgn0001981	CG3758	esg	physical	eEF2	CG2238	FBgn0000559
FBgn0001981	CG3758	esg	physical	ewg	CG3114	FBgn0005427
FBgn0001981	CG3758	esg	physical	tHMG1	CG7045	FBgn0038978
FBgn0001981	CG3758	esg	physical	tHMG1	CG7045	FBgn0038978
FBgn0001981	CG3758	esg	physical	wdb	CG5643	FBgn0027492
FBgn0001981	CG3758	esg	physical	wdb	CG5643	FBgn0027492
FBgn0003175	CG4444	px	genetic	Dl	CG3619	FBgn0000463
FBgn0003175	CG4444	px	genetic	Dl	CG3619	FBgn0000463
FBgn0003175	CG4444	px	genetic	Dl	CG3619	FBgn0000463
FBgn0003175	CG4444	px	genetic	Dl	CG3619	FBgn0000463
FBgn0003175	CG4444	px	genetic	Dl	CG3619	FBgn0000463
FBgn0003175	CG4444	px	genetic	Egfr	CG10079	FBgn0003731
FBgn0003175	CG4444	px	genetic	Egfr	CG10079	FBgn0003731
FBgn0003175	CG4444	px	genetic	Egfr	CG10079	FBgn0003731
FBgn0003175	CG4444	px	genetic	Egfr	CG10079	FBgn0003731
FBgn0003175	CG4444	px	genetic	Egfr	CG10079	FBgn0003731
FBgn0003175	CG4444	px	genetic	Egfr	CG10079	FBgn0003731
FBgn0003175	CG4444	px	genetic	Egfr	CG10079	FBgn0003731
FBgn0003175	CG4444	px	genetic	H	CG5460	FBgn0001169
FBgn0003175	CG4444	px	genetic	H	CG5460	FBgn0001169
FBgn0003175	CG4444	px	genetic	H	CG5460	FBgn0001169
FBgn0003175	CG4444	px	genetic	N	CG3936	FBgn0004647
FBgn0003175	CG4444	px	genetic	N	CG3936	FBgn0004647
FBgn0003175	CG4444	px	genetic	N	CG3936	FBgn0004647
FBgn0003175	CG4444	px	genetic	Ret	CG14396	FBgn0011829
FBgn0003175	CG4444	px	genetic	Ret	CG14396	FBgn0011829
FBgn0003175	CG4444	px	genetic	Ret	CG14396	FBgn0011829
FBgn0003175	CG4444	px	genetic	S	CG4385	FBgn0003310
FBgn0003175	CG4444	px	genetic	S	CG4385	FBgn0003310
FBgn0003175	CG4444	px	genetic	S	CG4385	FBgn0003310
FBgn0003175	CG4444	px	genetic	Snr1	CG1064	FBgn0011715
FBgn0003175	CG4444	px	genetic	Snr1	CG1064	FBgn0011715
FBgn0003175	CG4444	px	genetic	Snr1	CG1064	FBgn0011715
FBgn0003175	CG4444	px	genetic	ast	CG4426	FBgn0015905
FBgn0003175	CG4444	px	genetic	ast	CG4426	FBgn0015905
FBgn0003175	CG4444	px	genetic	ast	CG4426	FBgn0015905
FBgn0003175	CG4444	px	genetic	bs	CG3411	FBgn0004101
FBgn0003175	CG4444	px	genetic	bs	CG3411	FBgn0004101
FBgn0003175	CG4444	px	genetic	bs	CG3411	FBgn0004101
FBgn0003175	CG4444	px	genetic	bs	CG3411	FBgn0004101
FBgn0003175	CG4444	px	genetic	bs	CG3411	FBgn0004101
FBgn0003175	CG4444	px	genetic	emc	CG1007	FBgn0000575
FBgn0003175	CG4444	px	genetic	emc	CG1007	FBgn0000575
FBgn0003175	CG4444	px	genetic	emc	CG1007	FBgn0000575
FBgn0003175	CG4444	px	genetic	emc	CG1007	FBgn0000575
FBgn0003175	CG4444	px	genetic	if	CG9623	FBgn0001250
FBgn0003175	CG4444	px	genetic	if	CG9623	FBgn0001250
FBgn0003175	CG4444	px	genetic	if	CG9623	FBgn0001250
FBgn0003175	CG4444	px	genetic	nmo	CG7892	FBgn0011817
FBgn0003175	CG4444	px	genetic	nmo	CG7892	FBgn0011817
FBgn0003175	CG4444	px	genetic	nmo	CG7892	FBgn0011817
FBgn0003175	CG4444	px	genetic	nmo	CG7892	FBgn0011817
FBgn0003175	CG4444	px	genetic	peb	CG12212	FBgn0003053
FBgn0003175	CG4444	px	genetic	peb	CG12212	FBgn0003053
FBgn0003175	CG4444	px	genetic	peb	CG12212	FBgn0003053
FBgn0003175	CG4444	px	genetic	rho	CG1004	FBgn0004635
FBgn0003175	CG4444	px	genetic	rho	CG1004	FBgn0004635
FBgn0003175	CG4444	px	genetic	rho	CG1004	FBgn0004635
FBgn0003175	CG4444	px	genetic	rho	CG1004	FBgn0004635
FBgn0003175	CG4444	px	genetic	rho	CG1004	FBgn0004635
FBgn0003175	CG4444	px	genetic	upd1	CG5993	FBgn0004956
FBgn0003175	CG4444	px	genetic	upd1	CG5993	FBgn0004956
FBgn0003175	CG4444	px	physical	ci	CG2125	FBgn0004859
FBgn0003175	CG4444	px	physical	ci	CG2125	FBgn0004859
FBgn0028343	CG8465	Ankle2	physical	Lkb1	CG9374	FBgn0038167
FBgn0028343	CG8465	Ankle2	physical	S6kII	CG17596	FBgn0262866
FBgn0028343	CG8465	Ankle2	physical	gig	CG6975	FBgn0005198
FBgn0028343	CG8465	Ankle2	physical	rictor	CG8002	FBgn0031006
FBgn0030600	CG32592	hiw	genetic	Aplip1	CG1200	FBgn0040281
FBgn0030600	CG32592	hiw	genetic	Aplip1	CG1200	FBgn0040281
FBgn0030600	CG32592	hiw	genetic	Atg1	CG10967	FBgn0260945
FBgn0030600	CG32592	hiw	genetic	Atg1	CG10967	FBgn0260945
FBgn0030600	CG32592	hiw	genetic	Atg1	CG10967	FBgn0260945
FBgn0030600	CG32592	hiw	genetic	Atg2	CG1241	FBgn0044452
FBgn0030600	CG32592	hiw	genetic	Atg6	CG5429	FBgn0264325
FBgn0030600	CG32592	hiw	genetic	Cln3	CG5582	FBgn0036756
FBgn0030600	CG32592	hiw	genetic	Dscam1	CG17800	FBgn0033159
FBgn0030600	CG32592	hiw	genetic	Fmr1	CG6203	FBgn0028734
FBgn0030600	CG32592	hiw	genetic	Fsn	CG4643	FBgn0043010
FBgn0030600	CG32592	hiw	genetic	GluRIIA	CG6992	FBgn0004620
FBgn0030600	CG32592	hiw	genetic	Med	CG1775	FBgn0011655
FBgn0030600	CG32592	hiw	genetic	Med	CG1775	FBgn0011655
FBgn0030600	CG32592	hiw	genetic	Med	CG1775	FBgn0011655
FBgn0030600	CG32592	hiw	genetic	Rae1	CG9862	FBgn0034646
FBgn0030600	CG32592	hiw	genetic	Rae1	CG9862	FBgn0034646
FBgn0030600	CG32592	hiw	genetic	RagA-B	CG11968	FBgn0037647
FBgn0030600	CG32592	hiw	genetic	SkpA	CG16983	FBgn0025637
FBgn0030600	CG32592	hiw	genetic	Trpml	CG8743	FBgn0262516
FBgn0030600	CG32592	hiw	genetic	Tsc1	CG6147	FBgn0026317
FBgn0030600	CG32592	hiw	genetic	Tsc1	CG6147	FBgn0026317
FBgn0030600	CG32592	hiw	genetic	bsk	CG5680	FBgn0000229
FBgn0030600	CG32592	hiw	genetic	bsk	CG5680	FBgn0000229
FBgn0030600	CG32592	hiw	genetic	faf	CG1945	FBgn0005632
FBgn0030600	CG32592	hiw	genetic	faf	CG1945	FBgn0005632
FBgn0030600	CG32592	hiw	genetic	faf	CG1945	FBgn0005632
FBgn0030600	CG32592	hiw	genetic	gig	CG6975	FBgn0005198
FBgn0030600	CG32592	hiw	genetic	gig	CG6975	FBgn0005198
FBgn0030600	CG32592	hiw	genetic	p38a	CG5475	FBgn0015765
FBgn0030600	CG32592	hiw	genetic	p38b	CG7393	FBgn0024846
FBgn0030600	CG32592	hiw	genetic	p38b	CG7393	FBgn0024846
FBgn0030600	CG32592	hiw	genetic	raptor	CG4320	FBgn0029840
FBgn0030600	CG32592	hiw	genetic	tkv	CG14026	FBgn0003716
FBgn0030600	CG32592	hiw	genetic	wit	CG10776	FBgn0024179
FBgn0030600	CG32592	hiw	genetic	wit	CG10776	FBgn0024179
FBgn0030600	CG32592	hiw	genetic	wit	CG10776	FBgn0024179
FBgn0030600	CG32592	hiw	genetic	wnd	CG8789	FBgn0036896
FBgn0030600	CG32592	hiw	genetic	wnd	CG8789	FBgn0036896
FBgn0030600	CG32592	hiw	physical	CG12393	CG12393	FBgn0031768
FBgn0030600	CG32592	hiw	physical	Fsn	CG4643	FBgn0043010
FBgn0030600	CG32592	hiw	physical	Nmnat	CG13645	FBgn0039254
FBgn0030600	CG32592	hiw	physical	Rae1	CG9862	FBgn0034646
FBgn0030600	CG32592	hiw	physical	Rae1	CG9862	FBgn0034646
FBgn0030600	CG32592	hiw	physical	Sec5	CG8843	FBgn0266670
FBgn0030600	CG32592	hiw	physical	Sec5	CG8843	FBgn0266670
FBgn0030600	CG32592	hiw	physical	betaTub56D	CG9277	FBgn0284243
FBgn0030600	CG32592	hiw	physical	ptc	CG2411	FBgn0003892
FBgn0030600	CG32592	hiw	physical	ptc	CG2411	FBgn0003892
FBgn0030844	CG8527	ppk23	physical	CG4853	CG4853	FBgn0034230
FBgn0030844	CG8527	ppk23	physical	CG4853	CG4853	FBgn0034230
FBgn0030844	CG8527	ppk23	physical	CG7231	CG7231	FBgn0031968
FBgn0030844	CG8527	ppk23	physical	CG7231	CG7231	FBgn0031968
FBgn0052594	CG32594	be	physical	Cds	CG7962	FBgn0010350
FBgn0052594	CG32594	be	physical	Cds	CG7962	FBgn0010350
FBgn0052594	CG32594	be	physical	Oda	CG16747	FBgn0014184
FBgn0052594	CG32594	be	physical	Oda	CG16747	FBgn0014184
FBgn0052594	CG32594	be	physical	SCCRO	CG7427	FBgn0036510
FBgn0052594	CG32594	be	physical	SsRbeta	CG5474	FBgn0011016
FBgn0052594	CG32594	be	physical	SsRbeta	CG5474	FBgn0011016
FBgn0052594	CG32594	be	physical	Tim10	CG9878	FBgn0027360
FBgn0052676	CG32676	stx	genetic	Pc	CG32443	FBgn0003042
FBgn0052676	CG32676	stx	genetic	pbl	CG8114	FBgn0003041
FBgn0052676	CG32676	stx	genetic	pbl	CG8114	FBgn0003041
FBgn0052676	CG32676	stx	genetic	pbl	CG8114	FBgn0003041
FBgn0052676	CG32676	stx	genetic	trx	CG8651	FBgn0003862
FBgn0052676	CG32676	stx	physical	Hrs	CG2903	FBgn0031450
FBgn0052676	CG32676	stx	physical	Hrs	CG2903	FBgn0031450
FBgn0052676	CG32676	stx	physical	Pc	CG32443	FBgn0003042
FBgn0052676	CG32676	stx	physical	Pc	CG32443	FBgn0003042
FBgn0052676	CG32676	stx	physical	Rpn10	CG7619	FBgn0015283
FBgn0052676	CG32676	stx	physical	spi	CG10334	FBgn0005672
FBgn0052676	CG32676	stx	physical	spi	CG10334	FBgn0005672
FBgn0262582	CG43122	cic	DamID	Bsg	CG31605	FBgn0261822
FBgn0262582	CG43122	cic	DamID	CG11703	CG11703	FBgn0038690
FBgn0262582	CG43122	cic	DamID	CG1416	CG1416	FBgn0032961
FBgn0262582	CG43122	cic	DamID	CG14434	CG14434	FBgn0029915
FBgn0262582	CG43122	cic	DamID	GLS	CG42708	FBgn0261625
FBgn0262582	CG43122	cic	DamID	Nup188	CG8771	FBgn0033766
FBgn0262582	CG43122	cic	DamID	cic	CG43122	FBgn0262582
FBgn0262582	CG43122	cic	DamID	lncRNA:CR45531	CR45531	FBgn0267087
FBgn0262582	CG43122	cic	DamID	mon2	CG8683	FBgn0031985
FBgn0262582	CG43122	cic	DamID	step	CG11628	FBgn0086779
FBgn0262582	CG43122	cic	DamID	vib	CG5269	FBgn0267975
FBgn0029915	CG14434	CG14434	physical	CG14820	CG14820	FBgn0035718
FBgn0029915	CG14434	CG14434	physical	CG14820	CG14820	FBgn0035718
FBgn0029915	CG14434	CG14434	physical	Pebp1	CG18594	FBgn0038973
FBgn0031985	CG8683	mon2	physical	14-3-3zeta	CG17870	FBgn0004907
FBgn0031985	CG8683	mon2	physical	CG13949	CG13949	FBgn0031288
FBgn0031985	CG8683	mon2	physical	CG13949	CG13949	FBgn0031288
FBgn0031985	CG8683	mon2	physical	D12	CG13400	FBgn0027490
FBgn0031985	CG8683	mon2	physical	D12	CG13400	FBgn0027490
FBgn0031985	CG8683	mon2	physical	Khc	CG7765	FBgn0001308
FBgn0031985	CG8683	mon2	physical	Khc	CG7765	FBgn0001308
FBgn0031985	CG8683	mon2	physical	P32	CG6459	FBgn0034259
FBgn0031985	CG8683	mon2	physical	P32	CG6459	FBgn0034259
FBgn0031985	CG8683	mon2	physical	capu	CG3399	FBgn0000256
FBgn0031985	CG8683	mon2	physical	skl	CG13701	FBgn0036786
FBgn0031985	CG8683	mon2	physical	skl	CG13701	FBgn0036786
FBgn0031985	CG8683	mon2	physical	skl	CG13701	FBgn0036786
FBgn0031985	CG8683	mon2	physical	spir	CG10076	FBgn0003475
FBgn0031985	CG8683	mon2	physical	spir	CG10076	FBgn0003475
FBgn0032961	CG1416	CG1416	physical	ATPsyngamma	CG7610	FBgn0020235
FBgn0032961	CG1416	CG1416	physical	Akt1	CG4006	FBgn0010379
FBgn0032961	CG1416	CG1416	physical	Arf79F	CG8385	FBgn0010348
FBgn0032961	CG1416	CG1416	physical	AsnRS	CG10687	FBgn0086443
FBgn0032961	CG1416	CG1416	physical	CCT2	CG7033	FBgn0030086
FBgn0032961	CG1416	CG1416	physical	CCT3	CG8977	FBgn0015019
FBgn0032961	CG1416	CG1416	physical	CCT6	CG8231	FBgn0027329
FBgn0032961	CG1416	CG1416	physical	CG12262	CG12262	FBgn0035811
FBgn0032961	CG1416	CG1416	physical	CG33303	CG33303	FBgn0053303
FBgn0032961	CG1416	CG1416	physical	Chc	CG9012	FBgn0000319
FBgn0032961	CG1416	CG1416	physical	Dsor1	CG15793	FBgn0010269
FBgn0032961	CG1416	CG1416	physical	GCS2beta	CG6453	FBgn0032643
FBgn0032961	CG1416	CG1416	physical	Gale	CG12030	FBgn0035147
FBgn0032961	CG1416	CG1416	physical	Gie	CG7891	FBgn0037551
FBgn0032961	CG1416	CG1416	physical	Gp93	CG5520	FBgn0039562
FBgn0032961	CG1416	CG1416	physical	Hel25E	CG7269	FBgn0014189
FBgn0032961	CG1416	CG1416	physical	Kap-alpha3	CG9423	FBgn0027338
FBgn0032961	CG1416	CG1416	physical	KdelR	CG5183	FBgn0267330
FBgn0032961	CG1416	CG1416	physical	Ldh	CG10160	FBgn0001258
FBgn0032961	CG1416	CG1416	physical	Mec2	CG7635	FBgn0030993
FBgn0032961	CG1416	CG1416	physical	PGRP-LC	CG4432	FBgn0035976
FBgn0032961	CG1416	CG1416	physical	PHDP	CG11182	FBgn0025334
FBgn0032961	CG1416	CG1416	physical	Pdk1	CG1210	FBgn0020386
FBgn0032961	CG1416	CG1416	physical	Pp2A-29B	CG17291	FBgn0260439
FBgn0032961	CG1416	CG1416	physical	Psa	CG1009	FBgn0261243
FBgn0032961	CG1416	CG1416	physical	Rab1	CG3320	FBgn0285937
FBgn0032961	CG1416	CG1416	physical	Rab2	CG3269	FBgn0014009
FBgn0032961	CG1416	CG1416	physical	Rab5	CG3664	FBgn0014010
FBgn0032961	CG1416	CG1416	physical	Rab7	CG5915	FBgn0015795
FBgn0032961	CG1416	CG1416	physical	Rheb	CG1081	FBgn0041191
FBgn0032961	CG1416	CG1416	physical	Rpt1	CG1341	FBgn0028687
FBgn0032961	CG1416	CG1416	physical	Rpt4	CG3455	FBgn0028685
FBgn0032961	CG1416	CG1416	physical	Rpt5	CG10370	FBgn0028684
FBgn0032961	CG1416	CG1416	physical	Rpt6	CG1489	FBgn0020369
FBgn0032961	CG1416	CG1416	physical	SERCA	CG3725	FBgn0263006
FBgn0032961	CG1416	CG1416	physical	Sc2	CG10849	FBgn0035471
FBgn0032961	CG1416	CG1416	physical	ScsbetaA	CG11963	FBgn0037643
FBgn0032961	CG1416	CG1416	physical	ScsbetaG	CG10622	FBgn0029118
FBgn0032961	CG1416	CG1416	physical	SdhD	CG10219	FBgn0039112
FBgn0032961	CG1416	CG1416	physical	SdhD	CG10219	FBgn0039112
FBgn0032961	CG1416	CG1416	physical	Sec13	CG6773	FBgn0024509
FBgn0032961	CG1416	CG1416	physical	SsRbeta	CG5474	FBgn0011016
FBgn0032961	CG1416	CG1416	physical	Tak1	CG18492	FBgn0026323
FBgn0032961	CG1416	CG1416	physical	Tapdelta	CG9035	FBgn0021795
FBgn0032961	CG1416	CG1416	physical	Tspo	CG2789	FBgn0031263
FBgn0032961	CG1416	CG1416	physical	UQCR-C2	CG4169	FBgn0250814
FBgn0032961	CG1416	CG1416	physical	l(1)G0320	CG32701	FBgn0028327
FBgn0032961	CG1416	CG1416	physical	mt:CoII	CG34069	FBgn0013675
FBgn0032961	CG1416	CG1416	physical	ox	CG8764	FBgn0011227
FBgn0032961	CG1416	CG1416	physical	rols	CG32096	FBgn0041096
FBgn0032961	CG1416	CG1416	physical	rols	CG32096	FBgn0041096
FBgn0032961	CG1416	CG1416	physical	sima	CG45051	FBgn0266411
FBgn0032961	CG1416	CG1416	physical	spidey	CG1444	FBgn0029975
FBgn0032961	CG1416	CG1416	physical	wal	CG8996	FBgn0010516
FBgn0038690	CG11703	CG11703	genetic	pbl	CG8114	FBgn0003041
FBgn0038690	CG11703	CG11703	genetic	pbl	CG8114	FBgn0003041
FBgn0038690	CG11703	CG11703	genetic	pbl	CG8114	FBgn0003041
FBgn0038690	CG11703	CG11703	physical	CG3795	CG3795	FBgn0025378
FBgn0086779	CG11628	step	genetic	AP-2alpha	CG4260	FBgn0264855
FBgn0086779	CG11628	step	genetic	Egfr	CG10079	FBgn0003731
FBgn0086779	CG11628	step	genetic	Egfr	CG10079	FBgn0003731
FBgn0086779	CG11628	step	genetic	Raf	CG2845	FBgn0003079
FBgn0086779	CG11628	step	genetic	Ras85D	CG9375	FBgn0003205
FBgn0086779	CG11628	step	genetic	Ras85D	CG9375	FBgn0003205
FBgn0086779	CG11628	step	genetic	Rho1	CG8416	FBgn0014020
FBgn0086779	CG11628	step	genetic	S	CG4385	FBgn0003310
FBgn0086779	CG11628	step	genetic	cnk	CG6556	FBgn0286070
FBgn0086779	CG11628	step	genetic	cnk	CG6556	FBgn0286070
FBgn0086779	CG11628	step	genetic	rl	CG12559	FBgn0003256
FBgn0086779	CG11628	step	genetic	sstn	CG6945	FBgn0036476
FBgn0086779	CG11628	step	physical	CG13458	CG13458	FBgn0036479
FBgn0086779	CG11628	step	physical	CG13458	CG13458	FBgn0036479
FBgn0086779	CG11628	step	physical	CG8207	CG8207	FBgn0034035
FBgn0086779	CG11628	step	physical	CG8207	CG8207	FBgn0034035
FBgn0086779	CG11628	step	physical	Fer2LCH	CG1469	FBgn0015221
FBgn0086779	CG11628	step	physical	HLH4C	CG3052	FBgn0011277
FBgn0086779	CG11628	step	physical	HLH4C	CG3052	FBgn0011277
FBgn0086779	CG11628	step	physical	PAN2	CG8232	FBgn0033352
FBgn0086779	CG11628	step	physical	PAN2	CG8232	FBgn0033352
FBgn0086779	CG11628	step	physical	Pdhb	CG11876	FBgn0039635
FBgn0086779	CG11628	step	physical	Pdhb	CG11876	FBgn0039635
FBgn0086779	CG11628	step	physical	RpS21	CG2986	FBgn0015521
FBgn0086779	CG11628	step	physical	Taf12	CG17358	FBgn0011290
FBgn0086779	CG11628	step	physical	Taf12	CG17358	FBgn0011290
FBgn0086779	CG11628	step	physical	Uro	CG7171	FBgn0003961
FBgn0086779	CG11628	step	physical	Uro	CG7171	FBgn0003961
FBgn0086779	CG11628	step	physical	alpha-Man-Ia	CG42275	FBgn0259170
FBgn0086779	CG11628	step	physical	alpha-Man-Ia	CG42275	FBgn0259170
FBgn0086779	CG11628	step	physical	cnk	CG6556	FBgn0286070
FBgn0086779	CG11628	step	physical	ena	CG15112	FBgn0000578
FBgn0086779	CG11628	step	physical	ena	CG15112	FBgn0000578
FBgn0086779	CG11628	step	physical	nst	CG10627	FBgn0036298
FBgn0086779	CG11628	step	physical	nst	CG10627	FBgn0036298
FBgn0086779	CG11628	step	physical	skd	CG9936	FBgn0003415
FBgn0086779	CG11628	step	physical	skd	CG9936	FBgn0003415
FBgn0086779	CG11628	step	physical	sstn	CG6945	FBgn0036476
FBgn0086779	CG11628	step	physical	sstn	CG6945	FBgn0036476
FBgn0086779	CG11628	step	physical	sstn	CG6945	FBgn0036476
FBgn0261625	CG42708	GLS	physical	CG32086	CG32086	FBgn0052086
FBgn0261822	CG31605	Bsg	genetic	mys	CG1560	FBgn0004657
FBgn0261822	CG31605	Bsg	genetic	mys	CG1560	FBgn0004657
FBgn0261822	CG31605	Bsg	genetic	mys	CG1560	FBgn0004657
FBgn0261822	CG31605	Bsg	genetic	mys	CG1560	FBgn0004657
FBgn0261822	CG31605	Bsg	genetic	mys	CG1560	FBgn0004657
FBgn0261822	CG31605	Bsg	genetic	mys	CG1560	FBgn0004657
FBgn0261822	CG31605	Bsg	physical	CCT6	CG8231	FBgn0027329
FBgn0261822	CG31605	Bsg	physical	CG13032	CG13032	FBgn0036652
FBgn0261822	CG31605	Bsg	physical	CG13096	CG13096	FBgn0032050
FBgn0261822	CG31605	Bsg	physical	CG13996	CG13996	FBgn0031763
FBgn0261822	CG31605	Bsg	physical	CG13996	CG13996	FBgn0031763
FBgn0261822	CG31605	Bsg	physical	CG17230	CG17230	FBgn0046225
FBgn0261822	CG31605	Bsg	physical	CG7372	CG7372	FBgn0036522
FBgn0261822	CG31605	Bsg	physical	CG7878	CG7878	FBgn0037549
FBgn0261822	CG31605	Bsg	physical	CG9624	CG9624	FBgn0038213
FBgn0261822	CG31605	Bsg	physical	Fmr1	CG6203	FBgn0028734
FBgn0261822	CG31605	Bsg	physical	RpS15Ab	CG12324	FBgn0033555
FBgn0261822	CG31605	Bsg	physical	Vha36-3	CG8310	FBgn0040377
FBgn0261822	CG31605	Bsg	physical	bsf	CG10302	FBgn0284256
FBgn0261822	CG31605	Bsg	physical	cindr	CG31012	FBgn0027598
FBgn0261822	CG31605	Bsg	physical	cora	CG11949	FBgn0010434
FBgn0261822	CG31605	Bsg	physical	gammaCOP	CG1528	FBgn0028968
FBgn0261822	CG31605	Bsg	physical	tmod	CG1539	FBgn0082582
FBgn0262582	CG43122	cic	genetic	Bx	CG44425	FBgn0265598
FBgn0262582	CG43122	cic	genetic	Dl	CG3619	FBgn0000463
FBgn0262582	CG43122	cic	genetic	Dl	CG3619	FBgn0000463
FBgn0262582	CG43122	cic	genetic	Ras85D	CG9375	FBgn0003205
FBgn0262582	CG43122	cic	genetic	Ras85D	CG9375	FBgn0003205
FBgn0262582	CG43122	cic	genetic	ca	CG31037	FBgn0000247
FBgn0262582	CG43122	cic	genetic	mirr	CG10601	FBgn0014343
FBgn0262582	CG43122	cic	genetic	spz	CG6134	FBgn0003495
FBgn0262582	CG43122	cic	genetic	spz	CG6134	FBgn0003495
FBgn0262582	CG43122	cic	genetic	spz	CG6134	FBgn0003495
FBgn0262582	CG43122	cic	physical	CTPsyn	CG45070	FBgn0266452
FBgn0262582	CG43122	cic	physical	Rack1	CG7111	FBgn0020618
FBgn0262582	CG43122	cic	physical	Rtnl1	CG33113	FBgn0053113
FBgn0262582	CG43122	cic	physical	ftz-f1	CG4059	FBgn0001078
FBgn0262582	CG43122	cic	physical	ftz-f1	CG4059	FBgn0001078
FBgn0262582	CG43122	cic	physical	gro	CG8384	FBgn0001139
FBgn0262582	CG43122	cic	physical	gro	CG8384	FBgn0001139
FBgn0262582	CG43122	cic	physical	rl	CG12559	FBgn0003256
FBgn0262582	CG43122	cic	physical	rl	CG12559	FBgn0003256
FBgn0262582	CG43122	cic	physical	rl	CG12559	FBgn0003256
FBgn0262582	CG43122	cic	physical	rl	CG12559	FBgn0003256
FBgn0262582	CG43122	cic	physical	rl	CG12559	FBgn0003256
FBgn0262582	CG43122	cic	physical	rl	CG12559	FBgn0003256
FBgn0267975	CG5269	vib	genetic	pbl	CG8114	FBgn0003041
FBgn0267975	CG5269	vib	genetic	pbl	CG8114	FBgn0003041
FBgn0267975	CG5269	vib	genetic	pbl	CG8114	FBgn0003041
FBgn0267975	CG5269	vib	physical	Cog7	CG31040	FBgn0051040
FBgn0267975	CG5269	vib	physical	Cog7	CG31040	FBgn0051040
FBgn0267975	CG5269	vib	physical	Rab11	CG5771	FBgn0015790
FBgn0267975	CG5269	vib	physical	Rab11	CG5771	FBgn0015790
