# Supplementary material for: NetR and AttR, Two New Bioinformatic Tools to Integrate Diverse Datasets into Cytoscape Network and Attribute Files
Source: Genes (Basel). 2019 Jun 1;10(6):423. doi: 10.3390/genes10060423 (PMC6628208; doi:10.3390/genes10060423)
Supplement: Supplementary file 1 [file genes-10-00423-s001.zip › Supplementary Materials/Tis11_Diff expressed-processed.csv]

FlyBase ID	Gene Name
FBgn0085376	CG34347
FBgn0085218	CG34189
FBgn0051076	CG31076
FBgn0261503	CG42651
FBgn0002609	HLHm3
FBgn0033135	Tsp42En
FBgn0036836	CG11619
FBgn0002732	malpha
FBgn0034154	CG5267
FBgn0034317	CG14499
FBgn0042101	CG18744
FBgn0000451	ect
FBgn0002633	HLHm7
FBgn0004647	N
FBgn0011695	PebIII
FBgn0030837	CG8661
FBgn0031045	CG14212
FBgn0031488	CG17265
FBgn0037753	CG12947
FBgn0038221	CG3259
FBgn0040388	boi
FBgn0050280	CG30280
FBgn0053530	Acp53C14c
FBgn0086693	iav
FBgn0000078	Amy-d
FBgn0000079	Amy-p
FBgn0000097	aop
FBgn0000723	Fps85D
FBgn0002570	Mal-A1
FBgn0002571	Mal-A3
FBgn0002735	HLHmgamma
FBgn0003358	Jon99Ci
FBgn0003391	shg
FBgn0003716	tkv
FBgn0003863	alphaTry
FBgn0004045	Yp1
FBgn0004047	Yp3
FBgn0004108	Nrt
FBgn0004425	LysB
FBgn0004427	LysD
FBgn0004839	otk
FBgn0004860	ph-d
FBgn0004876	cdi
FBgn0005391	Yp2
FBgn0005592	btl
FBgn0010303	hep
FBgn0010357	betaTry
FBgn0010425	epsilonTry
FBgn0010768	sqz
FBgn0011591	fng
FBgn0012037	Ance
FBgn0013763	CG5210
FBgn0015039	Cyp9b2
FBgn0015371	chn
FBgn0016032	lbm
FBgn0016070	smg
FBgn0016123	Aph-4
FBgn0016797	fz2
FBgn0020224	Cbl
FBgn0020493	Dad
FBgn0020906	Jon25Bi
FBgn0021776	mira
FBgn0021873	Gef26
FBgn0023129	aay
FBgn0023197	Jon74E
FBgn0023215	Mnt
FBgn0025454	Cyp6g1
FBgn0025621	CG16989
FBgn0026602	Ady43A
FBgn0027499	wde
FBgn0027506	EDTP
FBgn0027571	CG3523
FBgn0029895	CG14441
FBgn0029994	CG2254
FBgn0030017	CG2278
FBgn0030418	CG4004
FBgn0030452	MFS10
FBgn0030484	CG1681
FBgn0030536	CG11068
FBgn0030688	CG8952
FBgn0030766	mthl1
FBgn0030774	spheroide
FBgn0030808	RhoGAP15B
FBgn0030999	Mur18B
FBgn0031078	CG11943
FBgn0031107	HERC2
FBgn0031258	CG4297
FBgn0031654	Jon25Bii
FBgn0031885	Mnn1
FBgn0032130	CG3838
FBgn0032633	Lrch
FBgn0032699	CG10383
FBgn0032886	CG9328
FBgn0032899	CG9338
FBgn0033294	Mal-A4
FBgn0033297	Mal-A8
FBgn0033446	CG1648
FBgn0033638	CG9005
FBgn0033774	CG12374
FBgn0033789	CG13324
FBgn0033820	CG4716
FBgn0034155	unc-104
FBgn0034247	CG6484
FBgn0034289	CG10910
FBgn0034295	CG10911
FBgn0034570	CG10543
FBgn0034663	CG4363
FBgn0034711	CG3290
FBgn0034817	Art7
FBgn0034987	CG3363
FBgn0035360	CG1246
FBgn0035665	Jon65Aiii
FBgn0035989	CG3967
FBgn0036004	Jarid2
FBgn0036106	CG6409
FBgn0036110	Cpr67Fb
FBgn0036279	Ncc69
FBgn0036398	CG9007
FBgn0036449	bmm
FBgn0036534	Dcp2
FBgn0036684	CG3764
FBgn0036837	CG18135
FBgn0036948	CG7298
FBgn0037387	CG1213
FBgn0037633	CG9839
FBgn0037976	Tk
FBgn0037989	CG14741
FBgn0038197	foxo
FBgn0038498	beat-IIa
FBgn0038613	Vha100-4
FBgn0038700	CG3734
FBgn0039431	CG6490
FBgn0039471	CG6295
FBgn0039474	CG6283
FBgn0039475	CG6277
FBgn0039590	CG10011
FBgn0039747	AdoR
FBgn0039754	CG9747
FBgn0039808	CG12071
FBgn0039911	CG1909
FBgn0040827	CG13315
FBgn0041182	TepII
FBgn0043471	kappaTry
FBgn0045064	bwa
FBgn0050360	Mal-A6
FBgn0050460	CG30460
FBgn0051198	CG31198
FBgn0051343	CG31343
FBgn0051632	sens-2
FBgn0052264	CG32264
FBgn0052296	Mrtf
FBgn0052407	CG32407
FBgn0060296	pain
FBgn0082974	snoRNA:Psi28S-3305c
FBgn0085285	CG34256
FBgn0085430	CG34401
FBgn0259176	bun
FBgn0259738	CG42392
FBgn0259967	Sfp53D
FBgn0261444	CG3638
FBgn0261703	gce
FBgn0262127	kibra
FBgn0262160	CG9932
FBgn0262624	Tmhs
FBgn0263593	Lpin
FBgn0263773	fok
FBgn0263873	sick
FBgn0264273	Sema-2b
FBgn0025712	CG13920
FBgn0032901	sky
FBgn0259745	wech
FBgn0050108	CG30108
FBgn0038490	CG5285
FBgn0038811	CG4159
FBgn0031031	CG14218
FBgn0031032	CG14204
FBgn0033593	Listericin
FBgn0036057	CG14164
FBgn0037345	rev7
FBgn0038302	CG4210
FBgn0038680	Cyp12a5
FBgn0040370	CG13375
FBgn0051259	CG31259
FBgn0052368	CG32368
FBgn0065047	snoRNA:U3:54Ab
FBgn0065048	snoRNA:U3:54Aa
FBgn0086367	t
FBgn0259710	CG42364
FBgn0025391	Scgdelta
FBgn0031678	CG31918
FBgn0035415	CG14966
FBgn0037709	CG8199
FBgn0039050	CG17110
FBgn0039051	CG17109
FBgn0039052	CG6733
FBgn0043001	Chrac-16
FBgn0052695	CG32695
FBgn0085265	CG34236
FBgn0262366	CG43064
FBgn0264437	CR43855
FBgn0000477	DNaseII
FBgn0001223	Hsp22
FBgn0001224	Hsp23
FBgn0001995	mRpL4
FBgn0002031	l(2)37Cc
FBgn0003116	pn
FBgn0003231	ref(2)P
FBgn0003401	shu
FBgn0003483	spn-E
FBgn0004187	snRNA:U1:95Cc
FBgn0010278	Ssrp
FBgn0010314	Cks30A
FBgn0010438	mtSSB
FBgn0011787	mRpL12
FBgn0014033	Sr-CI
FBgn0015299	Ssb-c31a
FBgn0015714	Cyp6a17
FBgn0025592	Gyk
FBgn0025814	Mgstl
FBgn0026261	bonsai
FBgn0026737	CG6171
FBgn0027073	CG4302
FBgn0027083	Aats-met
FBgn0027359	Tim8
FBgn0028424	JhI-26
FBgn0029158	Las
FBgn0030026	sni
FBgn0030058	CG11294
FBgn0030724	Nipsnap
FBgn0031231	mRpL10
FBgn0032082	CG18088
FBgn0032160	CG4598
FBgn0032236	mRpS7
FBgn0032393	CG12264
FBgn0032921	Mpp6
FBgn0033547	CG12935
FBgn0033883	CG16935
FBgn0033980	Cyp6a20
FBgn0034177	CG6796
FBgn0034605	CG15661
FBgn0034936	CG2970
FBgn0034938	CG3803
FBgn0034950	Pask
FBgn0035309	CG15879
FBgn0035355	CG16985
FBgn0035375	pgant6
FBgn0035529	CG1319
FBgn0035996	CG3448
FBgn0036117	CG6321
FBgn0036126	CG6272
FBgn0036290	CG10638
FBgn0036334	CG11267
FBgn0036702	CG6512
FBgn0036889	CG14100
FBgn0036929	CG7668
FBgn0037018	CG4042
FBgn0037071	CG7632
FBgn0037608	mRpL19
FBgn0037611	CG11755
FBgn0037637	CG9836
FBgn0037809	CG12818
FBgn0037973	CG18547
FBgn0037974	CG12224
FBgn0037975	CG3397
FBgn0038107	CG17327
FBgn0038292	CG3987
FBgn0038319	mRpL9
FBgn0038389	CG5516
FBgn0038530	AttD
FBgn0038808	Srp14
FBgn0038974	CG5377
FBgn0039099	CG10157
FBgn0039254	Nmnat
FBgn0039766	CG15536
FBgn0039881	CG1971
FBgn0040309	Jafrac1
FBgn0040928	CG15345
FBgn0050010	CG30010
FBgn0050022	CG30022
FBgn0050100	CG30100
FBgn0050373	CG30373
FBgn0050441	CG30441
FBgn0051133	Slimp
FBgn0051648	CG31648
FBgn0051740	CG31740
FBgn0051864	Qtzl
FBgn0051922	CG31922
FBgn0052500	CG32500
FBgn0052857	CG32857
FBgn0053494	CG33494
FBgn0053502	CG33502
FBgn0053506	CG33506
FBgn0053867	His-Psi:CR33867
FBgn0053926	CG33926
FBgn0054001	CG34001
FBgn0067628	CG33331
FBgn0087021	Spc25
FBgn0260744	Tango9
FBgn0260985	RfC4
FBgn0261373	CG33228
FBgn0261989	CG42807
FBgn0262532	CR43086
FBgn0262563	CG43103
FBgn0262846	CG43210
FBgn0262945	CR43264
FBgn0263981	CR43730
FBgn0264295	CG43773
FBgn0264617	CR43957
