# Supplementary material for: NetR and AttR, Two New Bioinformatic Tools to Integrate Diverse Datasets into Cytoscape Network and Attribute Files
Source: Genes (Basel). 2019 Jun 1;10(6):423. doi: 10.3390/genes10060423 (PMC6628208; doi:10.3390/genes10060423)
Supplement: Supplementary file 1 [file genes-10-00423-s001.zip › Supplementary Materials/ISC_RNAseq-processed.csv]

GeneID	ANNOTATION_SYMBOL	NAME	ISC average
FBgn0000003	CR32864	Signal recognition particle 7SL RNA CR32864	0
FBgn0000008	CG6741	arc	5.24910134
FBgn0000014	CG10325	abdominal A	0.001709228
FBgn0000015	CG11648	Abdominal B	0.037845671
FBgn0000017	CG4032	Abl tyrosine kinase	1.045818557
FBgn0000018	CG6093	abnormal oocyte	1.980354889
FBgn0000022	CG3796	achaete	0
FBgn0000024	CG17907	Acetylcholine esterase	0.011972611
FBgn0000028	CG9151	abnormal chemosensory jump 6	0.090109685
FBgn0000032	CG7899	Acid phosphatase 1	1.033264325
FBgn0000036	CG5610	nicotinic Acetylcholine Receptor alpha1	0
FBgn0000037	CG4356	muscarinic Acetylcholine Receptor	0.083006043
FBgn0000038	CG11348	nicotinic Acetylcholine Receptor beta1	0.0204874
FBgn0000039	CG6844	nicotinic Acetylcholine Receptor alpha2	0
FBgn0000042	CG4027	Actin 5C	885.4459395
FBgn0000043	CG12051	Actin 42A	28.6988981
FBgn0000044	CG10067	Actin 57B	0.238611248
FBgn0000045	CG7478	Actin 79B	0.404952083
FBgn0000046	CG18290	Actin 87E	0.082175005
FBgn0000047	CG5178	Actin 88F	0.031086202
FBgn0000052	CG9127	adenosine 2	2.237578175
FBgn0000053	CG31628	adenosine 3	29.96133923
FBgn0000054	CG15845	Adh transcription factor 1	5.987377255
FBgn0000055	CG3481	Alcohol dehydrogenase	0.378534781
FBgn0000056	CG3484	Adh-related	0
FBgn0000057	CG5124	adipose	7.485557139
FBgn0000061	CG3935	aristaless	0
FBgn0000063	CG7643	altered disjunction	21.33953455
FBgn0000064	CG6058	Aldolase	284.1167302
FBgn0000071	CG2198	Amalgam	3.341589043
FBgn0000075	CG10501	alpha methyl dopa-resistant	0.058742823
FBgn0000077	CG12127	almondex	3.465034057
FBgn0000078	CG17876	Amylase distal	2.641772488
FBgn0000079	CG18730	Amylase proximal	3.406029496
FBgn0000083	CG5730	Annexin B9	151.6935333
FBgn0000084	CG9579	Annexin B10	4.540767674
FBgn0000092	CG2650	-	0.187325458
FBgn0000094	CG1361	Andropin	0.027313167
FBgn0000097	CG3166	anterior open	19.43898965
FBgn0000099	CG8376	apterous	1.229615892
FBgn0000100	CG7490	Ribosomal protein LP0	482.2196093
FBgn0000108	CG7727	beta amyloid protein precursor-like	2.608290056
FBgn0000109	CG18315	Adenine phosphoribosyltransferase	19.87124818
FBgn0000114	CG31762	arrest	0.012607953
FBgn0000115	CG6025	ADP ribosylation factor-like 1	4.853998786
FBgn0000116	CG32031	Arginine kinase	13.83952196
FBgn0000117	CG11579	armadillo	63.11524326
FBgn0000119	CG5912	arrow	7.254373217
FBgn0000120	CG5711	Arrestin 1	0
FBgn0000121	CG5962	Arrestin 2	0
FBgn0000137	CG3258	asense	0.655647794
FBgn0000139	CG6677	absent, small, or homeotic discs 2	21.83111699
FBgn0000140	CG6875	abnormal spindle	7.474155511
FBgn0000146	CG6137	aubergine	1.300922217
FBgn0000147	CG3068	aurora	7.844386982
FBgn0000150	CG2210	abnormal wing discs	874.3788666
FBgn0000152	CG9703	Abnormal X segregation	0.103828896
FBgn0000153	CG7811	black	0.057726622
FBgn0000157	CG3629	Distal-less	0.0168831
FBgn0000158	CG10422	bag of marbles	0.434472265
FBgn0000163	CG5055	bazooka	73.85632001
FBgn0000166	CG1034	bicoid	0
FBgn0000173	CG18319	bendless	97.5881366
FBgn0000179	CG3578	bifid	0.151233762
FBgn0000180	CG4722	big brain	28.05970967
FBgn0000181	CG3644	bicaudal	1483.944213
FBgn0000182	CG4824	Bicaudal C	0
FBgn0000183	CG6605	Bicaudal D	9.034307819
FBgn0000206	CG8285	bride of sevenless	0
FBgn0000210	CG11491	broad	1.590513813
FBgn0000212	CG5942	brahma	12.51233209
FBgn0000216	CG3096	Bearded	0
FBgn0000221	CG4934	brainiac	1.122233575
FBgn0000227	CG12205	Blastoderm-specific gene 25A	0
FBgn0000228	CG14025	Blastoderm-specific gene 25D	11.47075784
FBgn0000229	CG5680	basket	82.05836331
FBgn0000233	CG12653	buttonhead	0.0172542
FBgn0000239	CG9242	burgundy	19.90998269
FBgn0000241	CG17632	brown	1.389036756
FBgn0000242			0.076008923
FBgn0000244	CG9379	blistery	23.62485929
FBgn0000246	CG17604	crossover suppressor on 3 of Gowen	0.321198642
FBgn0000247	CG31037	claret	4.27025121
FBgn0000250	CG5848	cactus	79.78695793
FBgn0000251	CG1759	caudal	4.879928523
FBgn0000253	CG8472	Calmodulin	390.3808179
FBgn0000256	CG3399	cappuccino	2.08746755
FBgn0000257	CG12230	carnation	13.12283765
FBgn0000259	CG15224	Casein kinase II beta subunit	36.496618
FBgn0000261	CG6871	Catalase	28.67564583
FBgn0000273	CG4379	cAMP-dependent protein kinase 1	19.51193978
FBgn0000274	CG12066	cAMP-dependent protein kinase 2	0
FBgn0000276	CG1365	Cecropin A1	0.023932997
FBgn0000277	CG1367	Cecropin A2	0.056006357
FBgn0000278	CG1878	Cecropin B	0.001190958
FBgn0000279	CG1373	Cecropin C	0.625319804
FBgn0000280	CR32926	Cecropin pseudogene 1	0
FBgn0000281	CR32934	Cecropin 2	0
FBgn0000283	CG6384	Centrosomal protein 190kD	6.664120949
FBgn0000286	CG11924	Chorion factor 2	4.090017484
FBgn0000287	CG4881	spalt-related	0.003951009
FBgn0000289	CG8367	combgap	256.9887041
FBgn0000299	CG4145	Collagen type IV	15.91923124
FBgn0000303	CG12345	Choline acetyltransferase	0.061026462
FBgn0000307	CG5813	chiffon	6.150291443
FBgn0000308	CG9553	chickadee	388.9831934
FBgn0000313	CG1744	chaoptin	0.746506272
FBgn0000316	CG2945	cinnamon	0
FBgn0000317	CG7595	crinkled	3.60873424
FBgn0000318	CG11024	clot	2.160998818
FBgn0000319	CG9012	Clathrin heavy chain	8.127722842
FBgn0000320	CG9554	eyes absent	0.035294124
FBgn0000326	CG9858	cricklet	0.97920081
FBgn0000330	CG3035	carmine	3.122007563
FBgn0000337	CG1555	cinnabar	0.220613478
FBgn0000339	CG5855	cornichon	6.745727533
FBgn0000346	CG1618	comatose	0.789880988
FBgn0000351	CG11330	cortex	0.845434734
FBgn0000352	CG1708	costa	0.652931254
FBgn0000355	CG6519	Chorion protein 15	0
FBgn0000356	CG6533	Chorion protein 16	0
FBgn0000357	CG6517	Chorion protein 18	0.086485569
FBgn0000358	CG6524	Chorion protein 19	0
FBgn0000359	CG1478	Chorion protein 36	0
FBgn0000360	CG11213	Chorion protein 38	0.050107715
FBgn0000370	CG8669	cryptocephal	21.16060542
FBgn0000376	CG2714	cramped	2.082318858
FBgn0000377	CG3193	crooked neck	3.554716134
FBgn0000382	CG3954	corkscrew	3.673675134
FBgn0000384	CG17678	concertina	4.917080291
FBgn0000392	CG11181	cup	0
FBgn0000394	CG12410	crossveinless	1.234761876
FBgn0000395	CG15671	crossveinless 2	25.26937994
FBgn0000404	CG5940	Cyclin A	0.707638341
FBgn0000405	CG3510	Cyclin B	0.249233961
FBgn0000406	CG13279	Cytochrome b5-related	0.034358289
FBgn0000409	CG17903	Cytochrome c proximal	187.8932311
FBgn0000411	CG5893	Dichaete	2.55814578
FBgn0000412	CG9745	D1 chromosomal protein	299.2152073
FBgn0000413	CG5102	daughterless	55.17691348
FBgn0000414	CG9695	Disabled	1.79127233
FBgn0000416	CG12070	Saposin-related	42.46758222
FBgn0000422	CG10697	Dopa decarboxylase	0.145689802
FBgn0000426	CG16792	Small ribonucleoprotein particle protein SmF	7.37403428
FBgn0000427	CG2175	defective chorion 1	0
FBgn0000439	CG2189	Deformed	0
FBgn0000442	CG3324	cGMP-dependent protein kinase 21D	0.074427485
FBgn0000447	CG9741	Dihydroorotate dehydrogenase	4.662076065
FBgn0000448	CG33183	Hormone receptor-like in 46	0.458123132
FBgn0000449	CG12028	disembodied	0
FBgn0000451	CG6611	ectodermal	0.315664887
FBgn0000454	CG9285	Dipeptidase B	61.83803949
FBgn0000455	CG5663	Dipeptidase C	11.86715092
FBgn0000459	CG9908	disconnected	0.010884062
FBgn0000463	CG3619	Delta	509.8000538
FBgn0000464	CG10443	Leukocyte-antigen-related-like	0.042029363
FBgn0000473	CG9438	Cytochrome P450-6a2	0.018575847
FBgn0000477	CG7780	Deoxyribonuclease II	110.5572623
FBgn0000479	CG32498	dunce	598.247023
FBgn0000482	CG3093	deep orange	1.791901077
FBgn0000489	CG6117	cAMP-dependent protein kinase 3	0.948514799
FBgn0000490	CG9885	decapentaplegic	2.759630567
FBgn0000492	CG1897	Drop	0.142283441
FBgn0000497	CG17941	dachsous	0
FBgn0000499	CG18361	dishevelled	3.696068203
FBgn0000500	CG18090	Drosulfakinin	0
FBgn0000504	CG11094	doublesex	0.850912183
FBgn0000520	CG2711	deformed wings	3.184007413
FBgn0000524	CG3929	deltex	3.498938693
FBgn0000527	CG3331	ebony	0.700383766
FBgn0000529	CG10604	brain-specific homeobox	0
FBgn0000533	CG4920	easter	0.055614741
FBgn0000535	CG10952	ether a go-go	0.065016659
FBgn0000536	CG3525	easily shocked	9.313964827
FBgn0000541	CG32346	Enhancer of bithorax	34.62300841
FBgn0000542	CG2904	echinus	4.735367542
FBgn0000543	CG5714	ecdysoneless	2.689873362
FBgn0000546	CG1765	Ecdysone receptor	82.61262334
FBgn0000547	CG12676	echinoid	189.0982635
FBgn0000551	CG7673	Ecdysone-dependent gene 78E	0.017189175
FBgn0000552	CG2345	Ecdysone-dependent gene 84A	0
FBgn0000556	CG8280	Elongation factor 1alpha48D	897.0149892
FBgn0000557	CG1873	Elongation factor 1alpha100E	0.013903032
FBgn0000559	CG2238	Elongation factor 2	677.6228131
FBgn0000560	CG7383	eagle	0
FBgn0000562	CG4051	egalitarian	23.83993899
FBgn0000564	CG5400	Eclosion hormone	0
FBgn0000565	CG7266	Ecdysone-induced protein 28/29kD	0.785881325
FBgn0000566	CG5345	Eip55E	183.3207054
FBgn0000567	CG32180	Ecdysone-induced protein 74EF	128.5566168
FBgn0000568	CG8127	Ecdysone-induced protein 75B	68.86170351
FBgn0000575	CG1007	extra macrochaetae	21.38391084
FBgn0000576	CG2988	empty spiracles	0
FBgn0000577	CG9015	engrailed	0.100197696
FBgn0000578	CG15112	enabled	34.18065664
FBgn0000579	CG17654	Enolase	95.97670971
FBgn0000581	CG7776	Enhancer of Polycomb	14.79374103
FBgn0000588	CG14941	extra sexcombs	0.222198647
FBgn0000591	CG8365	Enhancer of split m8, helix-loop-helix	6.366087768
FBgn0000592	CG6917	Esterase 6	9.505177924
FBgn0000594	CG17148	Esterase P	0.120554094
FBgn0000606	CG2328	even skipped	0
FBgn0000611	CG8933	extradenticle	48.76116596
FBgn0000615	CG8994	exuperantia	8.81320451
FBgn0000617	CG6474	enhancer of yellow 1	6.095042742
FBgn0000618	CG15191	enhancer of yellow 2	13.66256942
FBgn0000625	CG10488	eyegone	32.39917521
FBgn0000629	CG6502	Enhancer of zeste	0.465149779
FBgn0000633	CG17716	faint sausage	0.228126062
FBgn0000635	CG3665	Fasciclin 2	18.52357618
FBgn0000636	CG5803	Fasciclin 3	4.000742973
FBgn0000639	CG17285	Fat body protein 1	0.255426675
FBgn0000640	CG3763	Fat body protein 2	0
FBgn0000644	CG4015	Follicle cell protein 3C	0.711483909
FBgn0000658	CG10917	four-jointed	0.435316399
FBgn0000659	CG10002	fork head	168.2424071
FBgn0000662	CG6315	female lethal d	12.11749446
FBgn0000667	CG4376	alpha actinin	78.05572545
FBgn0000709	CG1484	flightless I	3.512413216
FBgn0000711	CG2096	flapwing	54.77129853
FBgn0000715	CG2346	FMRFamide	0
FBgn0000719	CG9559	folded gastrulation	11.83329042
FBgn0000721	CG10033	foraging	140.4977767
FBgn0000723	CG8874	Fps oncogene analog	21.10458684
FBgn0000808	CG1505	gastrulation-defective	0.011892021
FBgn0000810	CG3218	female sterile (1) K10	5.504435522
FBgn0000826	CG11420	pan gu	0.239264579
FBgn0000927	CG2707	female sterile (1) Young arrest	0
FBgn0000928	CG2706	female sterile (1) Yb	0.05378651
FBgn0000964	CG10034	traffic jam	0.089758828
FBgn0000996	CG8171	double parked	2.567033758
FBgn0001075	CG3352	fat	0.054248299
FBgn0001077	CG2047	fushi tarazu	0
FBgn0001078	CG4059	ftz transcription factor 1	139.813559
FBgn0001079	CG6551	fused	1.153520952
FBgn0001083	CG1500	furrowed	0
FBgn0001084	CG13396	fuzzy	2.107895352
FBgn0001085	CG17697	frizzled	1.633298249
FBgn0001086	CG4274	fizzy	7.974788655
FBgn0001087	CG10986	garnet	1.040992642
FBgn0001089	CG9092	beta galactosidase	0.039394133
FBgn0001090	CG7088	bangles and beads	0.038631312
FBgn0001091	CG12055	Glyceraldehyde 3 phosphate dehydrogenase 1	25.41792889
FBgn0001092	CG8893	Glyceraldehyde 3 phosphate dehydrogenase 2	251.4612837
FBgn0001098	CG5320	Glutamate dehydrogenase	8.923913275
FBgn0001099	CG33756	gonadal	0.275753668
FBgn0001104	CG10060	G protein alpha i subunit	24.03392758
FBgn0001105	CG10545	G protein beta-subunit 13F	273.1235574
FBgn0001108	CG9206	Glued	8.929931717
FBgn0001112	CG1152	Glucose dehydrogenase	0.042795849
FBgn0001114	CG9280	Glutactin	1.195254913
FBgn0001120	CG5272	giant nuclei	0
FBgn0001122	CG2204	G protein alpha o subunit	10.81405352
FBgn0001123	CG2835	G protein alpha s subunit	19.81656934
FBgn0001124	CG8430	Glutamate oxaloacetate transaminase 1	151.5012593
FBgn0001125	CG4233	Glutamate oxaloacetate transaminase 2	92.4331919
FBgn0001128	CG9042	Glycerol 3 phosphate dehydrogenase	47.24601115
FBgn0001133	CG33133	grauzone	3.402391247
FBgn0001134	CG7446	Glycine receptor	1.578688821
FBgn0001137	CG17610	gurken	2.267137737
FBgn0001138	CG9656	grain	0.074865661
FBgn0001139	CG8384	groucho	8.318324807
FBgn0001142	CG2718	Glutamine synthetase 1	1.570587699
FBgn0001145	CG1743	Glutamine synthetase 2	18.0536876
FBgn0001147	CG2692	gooseberry-neuro	0
FBgn0001148	CG3388	gooseberry	0
FBgn0001149	CG10045	Glutathione S transferase D1	787.6931806
FBgn0001150	CG7952	giant	0.857612883
FBgn0001168	CG6494	hairy	95.12594026
FBgn0001169	CG5460	Hairless	16.20383149
FBgn0001170	CG11607	Homeodomain protein 2.0	0.396147199
FBgn0001174	CG7428	halo	0
FBgn0001179	CG8019	haywire	6.107661591
FBgn0001180	CG9786	hunchback	0
FBgn0001185	CG4694	hermaphrodite	6.945461527
FBgn0001186	CG3001	Hexokinase A	276.6783647
FBgn0001187	CG8094	Hexokinase C	0.295743118
FBgn0001189	CG3095	halfway	4.424479571
FBgn0001197	CG5499	Histone H2A variant	851.0261745
FBgn0001202	CG10653	hook	12.08476294
FBgn0001206	CG1619	Hybrid male rescue	2.843930599
FBgn0001208	CG7399	Henna	0.233590557
FBgn0001215	CG9983	Heterogeneous nuclear ribonucleoprotein at 98DE	564.2299308
FBgn0001216	CG8937	Heat shock protein cognate 1	0
FBgn0001217	CG7756	Heat shock protein cognate 2	0.004025326
FBgn0001218	CG4147	Heat shock 70-kDa protein cognate 3	132.697999
FBgn0001219	CG4264	Heat shock protein cognate 4	2132.452526
FBgn0001220	CG8542	Heat shock protein cognate 5	35.02337148
FBgn0001222	CG5748	Heat shock factor	2.872711639
FBgn0001223	CG4460	Heat shock protein 22	0
FBgn0001224	CG4463	Heat shock protein 23	307.5743809
FBgn0001225	CG4183	Heat shock protein 26	3582.014459
FBgn0001226	CG4466	Heat shock protein 27	163.1805629
FBgn0001227	CG4167	Heat shock gene 67Ba	1.632683336
FBgn0001228	CG4456	Heat shock gene 67Bb	0
FBgn0001229	CG4190	Heat shock gene 67Bc	43.84290103
FBgn0001230	CG5436	Heat shock protein 68	84.60254354
FBgn0001233	CG1242	Heat shock protein 83	571.5675746
FBgn0001234	CR31400	Heat shock RNA omega	411.8130718
FBgn0001235	CG17117	homothorax	0.361758343
FBgn0001247	CG5517	Insulin degrading metalloproteinase	5.356287201
FBgn0001248	CG7176	Isocitrate dehydrogenase	27.95086255
FBgn0001250	CG9623	inflated	0.151548492
FBgn0001253	CG32356	Ecdysone-inducible gene E1	0.052155978
FBgn0001254	CG1934	Ecdysone-inducible gene E2	0
FBgn0001255	CG2723	Ecdysone-inducible gene E3	0.002016505
FBgn0001256	CG10717	Ecdysone-inducible gene L1	0
FBgn0001257	CG15009	Ecdysone-inducible gene L2	21.21403644
FBgn0001258	CG10160	Ecdysone-inducible gene L3	28.42991898
FBgn0001259	CG16993	inturned	0
FBgn0001263	CG3504	inactivation no afterpotential D	0.481687381
FBgn0001269	CG17835	invected	0
FBgn0001276	CG13201	intersex	1.087488196
FBgn0001280	CG7933	janus A	39.49248666
FBgn0001281	CG7931	janus B	0.002881146
FBgn0001285	CG8579	Jonah 44E	0.009940801
FBgn0001291	CG2275	Jun-related antigen	22.88914888
FBgn0001296	CG12286	karmoisin	5.858256555
FBgn0001297	CG33956	kayak	2067.276407
FBgn0001301	CG7210	kelch	14.720849
FBgn0001308	CG7765	Kinesin heavy chain	43.40233826
FBgn0001311	CG2666	krotzkopf verkehrt	0.047185383
FBgn0001313	CG17866	male fertility factor kl2	0
FBgn0001314	CG17629	male fertility factor kl3	0
FBgn0001315	CG40444	male fertility factor kl5	0
FBgn0001316	CG17046	klarsicht	79.32852338
FBgn0001319	CG10197	knot	0.149884021
FBgn0001320	CG4717	knirps	0.015441612
FBgn0001321	CG6217	knickkopf	0.09299425
FBgn0001323	CG4761	knirps-like	0
FBgn0001324	CG8491	kohtalo	2.949963697
FBgn0001325	CG3340	Kruppel	0
FBgn0001330	CG3228	kurz	0.336023292
FBgn0001332	CG10109	Lobe	3.961798355
FBgn0001337	CG3923	Exportin 6	10.84736184
FBgn0001341	CG6189	lethal (1) 1Bi	4.518563184
FBgn0001404	CG9659	egghead	62.96025331
FBgn0001491	CG1639	lethal (1) 10Bb	3.093411058
FBgn0001565	CG1666	Helicase	57.42554227
FBgn0001612	CG10988	lethal (1) discs degenerate 4	5.811400831
FBgn0001624	CG1725	discs large 1	5.05600307
FBgn0001941	CG9078	infertile crescent	190.2265539
FBgn0001942	CG9075	Eukaryotic initiation factor 4a	326.2998733
FBgn0001961	CG8978	Actin-related protein 2/3 complex, subunit 1	55.0578749
FBgn0001965	CG7793	Son of sevenless	1.566418296
FBgn0001967	CG16880	Nimrod C3	0
FBgn0001970	CG7480	Polypeptide N-acetylgalactosaminyltransferase 35A	0.020193684
FBgn0001974	CG3688	lethal (2) 35Bd	1.283411382
FBgn0001977	CG4180	CIAPIN1 ortholog	12.96305672
FBgn0001978	CG3647	shuttle craft	53.07886673
FBgn0001981	CG3758	escargot	108.7638137
FBgn0001983	CG4158	worniu	0.116864812
FBgn0001986	CG4152	lethal (2) 35Df	3.140026738
FBgn0001987	CG3903	Gliotactin	5.982472293
FBgn0001989	CG13240	lethal (2) 35Di	72.01242642
FBgn0001990	CG4148	weckle	0.327555377
FBgn0001991	CG4894	Ca[2+]-channel protein alpha[[1]] subunit D	0.383587943
FBgn0001992	CG4163	Cyp303a1	0
FBgn0001994	CG7664	cropped	504.9574006
FBgn0001995	CG5818	mitochondrial ribosomal protein L4	9.467269925
FBgn0002021	CG10655	lethal (2) 37Bb	2.788787643
FBgn0002022	CG10449	Catecholamines up	25.72269432
FBgn0002023	CG10699	Lim3	0.586171871
FBgn0002031	CG10691	lethal (2) 37Cc	215.6885502
FBgn0002036	CG10561	-	0.828725323
FBgn0002044	CG10084	second mitotic wave missing	19.24526183
FBgn0002069	CG3821	Aspartyl-tRNA synthetase	380.101351
FBgn0002121	CG2671	lethal (2) giant larvae	35.26678712
FBgn0002174	CG5504	lethal (2) tumorous imaginal discs	9.572392573
FBgn0002183	CG1828	dre4	9.851769749
FBgn0002283	CG4195	lethal (3) 73Ah	10.34679413
FBgn0002284	CG4097	Proteasome beta6 subunit	121.4299648
FBgn0002306	CG2507	stranded at second	0
FBgn0002354	CG7620	lethal (3) 87Df	2.526287961
FBgn0002413	CG2048	discs overgrown	16.93661997
FBgn0002431	CG9484	hyperplastic discs	7.051155956
FBgn0002440	CG12755	lethal (3) malignant blood neoplasm	0
FBgn0002441	CG5954	lethal (3) malignant brain tumor	4.07136289
FBgn0002466	CG10522	sticky	3.861145577
FBgn0002521	CG17743	pleiohomeotic	114.3796393
FBgn0002522	CG1264	labial	1.271937617
FBgn0002524	CG4162	lace	78.21814292
FBgn0002525	CG6944	Lamin	163.4670854
FBgn0002526	CG10236	Laminin A	69.20521089
FBgn0002528	CG3322	Laminin B2	11.29015086
FBgn0002531	CG11650	Larval cuticle protein 1	0
FBgn0002533	CG8697	Larval cuticle protein 2	0
FBgn0002534	CG2043	Larval cuticle protein 3	0
FBgn0002535	CG2044	Larval cuticle protein 4	0
FBgn0002542	CG2684	lodestar	0.306742985
FBgn0002543	CG5481	leak	29.35843049
FBgn0002552	CG11770	lines	0.007083202
FBgn0002561	CG3839	lethal of scute	0.016368006
FBgn0002562	CG2559	Larval serum protein 1 alpha	0
FBgn0002563	CG4178	Larval serum protein 1 beta	0.014565131
FBgn0002564	CG6821	Larval serum protein 1 gamma	0.010452118
FBgn0002565	CG6806	Larval serum protein 2	0
FBgn0002566	CG18028	light	8.076545204
FBgn0002567	CG8024	lightoid	3.805255509
FBgn0002569	CG8694	Maltase A2	9.119911923
FBgn0002570	CG8696	Maltase A1	8.413414891
FBgn0002571	CG8695	Maltase A3	0.71146833
FBgn0002573	CG32120	senseless	14.34440306
FBgn0002576	CG1689	lozenge	0.026508626
FBgn0002577	CG9369	miniature	0.308856181
FBgn0002578	CG8342	Kazal-type protease inhibitor m1	1.077593311
FBgn0002579	CG7622	Ribosomal protein L36	1670.168538
FBgn0002590	CG8922	Ribosomal protein S5a	4424.662393
FBgn0002592	CG6104	Enhancer of split m2, Bearded family member	1.197845601
FBgn0002593	CG4087	Ribosomal protein LP1	2197.459758
FBgn0002607	CG2746	Ribosomal protein L19	371.8460649
FBgn0002609	CG8346	Enhancer of split m3, helix-loop-helix	29.8482896
FBgn0002622	CG6779	Ribosomal protein S3	5572.270186
FBgn0002626	CG7939	Ribosomal protein L32	2278.545531
FBgn0002629	CG6099	Enhancer of split m4, Bearded family member	0.0687606
FBgn0002631	CG6096	Enhancer of split m5, helix-loop-helix	2.178997833
FBgn0002632	CG8354	Enhancer of split m6, Bearded family member	0.925149119
FBgn0002633	CG8361	Enhancer of split m7, helix-loop-helix	2.011510765
FBgn0002638	CG10480	Regulator of chromosome condensation 1 ortholog (H. sapiens)	4.786398614
FBgn0002641	CG1692	maroon-like	3.479142156
FBgn0002643	CG8118	mastermind	20.65641313
FBgn0002645	CG1483	Microtubule-associated protein 205	42.73369486
FBgn0002652	CG4711	squash	6.747505785
FBgn0002673	CG4965	twine	24.79054509
FBgn0002707	CG3697	meiotic 9	0.366098005
FBgn0002709	CG8923	meiotic 218	0.888601055
FBgn0002715	CG5303	meiotic from via Salaria 332	8.065184748
FBgn0002716	CG7753	meiotic W68	0.097791126
FBgn0002719	CG10120	Malic enzyme	7.432721863
FBgn0002723	CG1705	Methoprene-tolerant	1.156242088
FBgn0002732	CG8337	Enhancer of split malpha, Bearded family member	70.324381
FBgn0002733	CG14548	Enhancer of split mbeta, helix-loop-helix	77.25222764
FBgn0002734	CG8328	Enhancer of split mdelta, helix-loop-helix	0.030986391
FBgn0002735	CG8333	Enhancer of split mgamma, helix-loop-helix	7.776686229
FBgn0002736	CG9401	mago nashi	37.45783949
FBgn0002772	CG5596	Myosin alkali light chain 1	1.357500927
FBgn0002773	CG2184	Myosin light chain 2	1.474422271
FBgn0002774	CG11680	maleless	8.237596945
FBgn0002775	CG8631	male-specific lethal 3	9.019537425
FBgn0002778	CG3297	minidiscs	2.691409302
FBgn0002780	CG2050	modulo	842.9254226
FBgn0002781	CG32491	modifier of mdg4	109.9203272
FBgn0002783	CG18740	moira	3.826429868
FBgn0002787	CG3416	Regulatory particle non-ATPase 8	7.779478878
FBgn0002789	CG4696	Muscle protein 20	2.098271889
FBgn0002791	CG3060	morula	23.2401595
FBgn0002838	CG14251	male sterile (3) K81	0
FBgn0002842	CG11308	spermatocyte arrest	0.058581814
FBgn0002855	CG8982	Accessory gland protein 26Aa	0.760971667
FBgn0002856	CG9024	Accessory gland protein 26Ab	0
FBgn0002862	CG17956	Male-specific RNA 87F	0
FBgn0002863	CG17924	Accessory gland protein 95EF	0
FBgn0002865	CG11719	Male-specific RNA 98Ca	0
FBgn0002868	CG9470	Metallothionein A	448.5226208
FBgn0002869	CG4312	Metallothionein B	0.805449375
FBgn0002872	CG1960	mutator 2	3.945418562
FBgn0002873	CG12047	mushroom body defect	5.804312874
FBgn0002878	CG11156	mutagen-sensitive 101	3.551069376
FBgn0002887	CG10890	mutagen-sensitive 201	0
FBgn0002891	CG1925	mutagen-sensitive 205	0.203634486
FBgn0002899	CG7972	mutagen-sensitive 301	0.332321623
FBgn0002901	CG7347	mutagen-sensitive 304	0.356015151
FBgn0002905	CG6019	mutagen-sensitive 308	1.888216637
FBgn0002906	CG6920	Bloom syndrome helicase ortholog	2.189418336
FBgn0002909	CG8601	mutagen-sensitive 312	0
FBgn0002914	CG9045	Myb oncogene-like	2.69007455
FBgn0002917	CG1517	narrow abdomen	0.049722897
FBgn0002921	CG5670	Na pump alpha subunit	213.6087114
FBgn0002922	CG10250	nautilus	0
FBgn0002924	CG7831	non-claret disjunctional	21.81670759
FBgn0002926	CG10129	nudel	0.0480184
FBgn0002930	CG1857	necrotic	0.542579958
FBgn0002931	CG11450	net	0.896921997
FBgn0002932	CG11988	neuralized	15.16793733
FBgn0002933	CG10781	new glue 1	0
FBgn0002936	CG3966	neither inactivation nor afterpotential A	0.026364176
FBgn0002937	CG9347	neither inactivation nor afterpotential B	0.015328767
FBgn0002938	CG5125	neither inactivation nor afterpotential C	0
FBgn0002939	CG31783	neither inactivation nor afterpotential D	1.334503293
FBgn0002940	CG4550	neither inactivation nor afterpotential E	0.081868074
FBgn0002941	CG6534	slouch	0.014692719
FBgn0002945	CG11614	naked cuticle	4.375108807
FBgn0002948	CG1763	no distributive disjunction	8.840111403
FBgn0002962	CG5637	nanos	0.002631159
FBgn0002968			132.8118551
FBgn0002973	CG3779	numb	43.0122965
FBgn0002985	CG3851	odd skipped	6.618545832
FBgn0002989	CG3736	okra	0.871811755
FBgn0003002	CG1133	odd paired	0
FBgn0003008	CG3029	orange	12.42602216
FBgn0003009	CG3134	orientation disruptor	0
FBgn0003011	CG7411	ora transientless	0.002863555
FBgn0003015	CG10901	oskar	0
FBgn0003016	CG3479	outspread	32.2319299
FBgn0003022			2.9905181
FBgn0003023	CG12743	ovarian tumor	0
FBgn0003028	CG6824	ovo	0.05002017
FBgn0003034	CG17673	Sex Peptide	0
FBgn0003041	CG8114	pebble	12.25891087
FBgn0003042	CG32443	Polycomb	4.182143031
FBgn0003044	CG5109	Polycomblike	18.16743161
FBgn0003046	CG3440	Pupal cuticle protein	0
FBgn0003048	CG3443	pecanex	7.240635145
FBgn0003053	CG12212	pebbled	957.4277039
FBgn0003057	CG10598	-	0
FBgn0003060	CG9757	-	0
FBgn0003062	CG9888	Fibrillarin	63.11857563
FBgn0003065	CG2150	-	0.11300889
FBgn0003067	CG17725	Phosphoenolpyruvate carboxykinase	31.91784337
FBgn0003068	CG2647	period	1.381107041
FBgn0003071	CG4001	Phosphofructokinase	5.852462773
FBgn0003074	CG8251	Phosphoglucose isomerase	34.88231741
FBgn0003076	CG5165	phosphoglucose mutase	13.46726553
FBgn0003079	CG2845	pole hole	16.59793579
FBgn0003082	CG11205	photorepair	0.037417386
FBgn0003086	CG10790	Pre-intermoult gene 1	0
FBgn0003087	CG5052	pimples	0.628305957
FBgn0003089	CG9614	pipe	0.128099856
FBgn0003090	CG11084	prickle	0.764888795
FBgn0003091	CG6622	Protein C kinase 53E	0.360474839
FBgn0003093	CG1954	Protein C kinase 98E	34.71969685
FBgn0003114	CG9183	plutonium	0
FBgn0003116	CG3461	prune	0.328499963
FBgn0003117	CG3978	pannier	0.339638477
FBgn0003118	CG17077	pointed	16.73342269
FBgn0003124	CG12306	polo	53.11020208
FBgn0003129	CG9610	Pox meso	0
FBgn0003130	CG8246	Pox neuro	4.638751695
FBgn0003132	CG9156	Protein phosphatase 1 at 13C	0
FBgn0003134	CG6593	Protein phosphatase 1alpha at 96A	107.9196683
FBgn0003137	CG33103	Papilin	71.28431106
FBgn0003138	CG9181	Protein tyrosine phosphatase 61F	30.5353709
FBgn0003139	CG12217	Protein phosphatase V	17.02498633
FBgn0003140	CG10930	Protein phosphatase Y at 55A	0
FBgn0003141	CG16784	purple	2.588666455
FBgn0003145	CG6716	paired	0
FBgn0003149	CG5939	Paramyosin	0.100366211
FBgn0003159	CG2841	proximal to raf	0.743893838
FBgn0003162	CG9441	Punch	0.015219003
FBgn0003165	CG9755	pumilio	57.2222903
FBgn0003169	CG7904	punt	8.991779479
FBgn0003174	CG11101	pawn	0.082692949
FBgn0003175	CG4444	plexus	2.795718832
FBgn0003178	CG7070	Pyruvate kinase	7.112805104
FBgn0003187	CG6433	quail	0
FBgn0003189	CG18572	rudimentary	1.401218973
FBgn0003204	CG1799	raspberry	14.9795704
FBgn0003205	CG9375	Ras oncogene at 85D	23.81670424
FBgn0003206	CG1167	Ras oncogene at 64B	11.5697836
FBgn0003209	CG12437	raw	6.957653359
FBgn0003210	CG11427	ruby	16.9002778
FBgn0003218	CG11111	retinal degeneration B	1.601884165
FBgn0003227	CG31293	recombination-defective	0.44907587
FBgn0003231	CG10360	refractory to sigma P	13.32946545
FBgn0003248	CG16740	Rhodopsin 2	0
FBgn0003249	CG10888	Rhodopsin 3	0
FBgn0003250	CG9668	Rhodopsin 4	0.00284883
FBgn0003254	CG7230	ribbon	0.035124589
FBgn0003255	CG8930	rickets	0.002122869
FBgn0003256	CG12559	rolled	185.3916487
FBgn0003257	CG3593	rudimentary-like	3.725279854
FBgn0003261	CG10279	Rm62	3817.910697
FBgn0003267	CG6348	rough	0.041586953
FBgn0003268	CG1569	rough deal	3.553307378
FBgn0003270	CG10393	absent MD neurons and olfactory sensilla	0
FBgn0003274	CG4918	Ribosomal protein LP2	204.3065902
FBgn0003275	CG1163	RNA polymerase II 18kD subunit	36.20252684
FBgn0003277	CG1554	RNA polymerase II 215kD subunit	2.054597268
FBgn0003278	CG4033	RNA polymerase I 135kD subunit	7.721212859
FBgn0003279	CG5502	Ribosomal protein L4	287.9933225
FBgn0003285	CG4125	roughest	31.50070286
FBgn0003292	CG6097	rotated abdomen	0
FBgn0003295	CG1214	roughoid	0.287428655
FBgn0003300	CG1849	runt	0
FBgn0003301	CG9533	rutabaga	6.413406274
FBgn0003302	CG4336	roughex	9.588620682
FBgn0003308	CG7642	rosy	0.108784492
FBgn0003310	CG4385	Star	110.9186696
FBgn0003312	CG14728	shadow	0.045001926
FBgn0003313	CG4922	spalt-adjacent	0
FBgn0003317	CG1891	saxophone	9.584794777
FBgn0003319	CG4316	Stubble	0.188073474
FBgn0003321	CG1664	small bristles	0.956303902
FBgn0003326	CG17579	scabrous	0.194412853
FBgn0003328	CG8095	scab	65.97466673
FBgn0003330	CG5595	Sex combs extra	24.47098833
FBgn0003334	CG9495	Sex comb on midleg	5.950233128
FBgn0003339	CG1030	Sex combs reduced	0
FBgn0003345	CG8544	scalloped	51.4198718
FBgn0003346	CG9999	Ran GTPase activating protein	5.438729557
FBgn0003353	CG3182	seizure	0.276408503
FBgn0003356	CG31034	Jonah 99Cii	8.516647504
FBgn0003357	CG31362	Jonah 99Ciii	0.54482413
FBgn0003358	CG31039	Jonah 99Ci	1.133757455
FBgn0003360	CG16944	stress-sensitive B	1350.572177
FBgn0003366	CG18085	sevenless	0
FBgn0003371	CG2621	shaggy	31.59567751
FBgn0003372	CG3047	Salivary gland secretion 1	0
FBgn0003373	CG11720	Salivary gland secretion 3	0.054152093
FBgn0003374	CG12181	Salivary gland secretion 4	0
FBgn0003375	CG7596	Salivary gland secretion 5	0
FBgn0003377	CG18087	Salivary gland secretion 7	0.155690989
FBgn0003378	CG6132	Salivary gland secretion 8	0.397401728
FBgn0003380	CG12348	Shaker	0.146928349
FBgn0003382	CG13209	shavenoid	0.002495576
FBgn0003386	CG2822	Shaker cognate w	0.26105976
FBgn0003388	CG13478	shade	0.253821811
FBgn0003390	CG3135	shifted	0.876550257
FBgn0003391	CG3722	shotgun	0.052114921
FBgn0003392	CG18102	shibire	3.538862053
FBgn0003396	CG7734	schnurri	48.27280511
FBgn0003401	CG4735	shutdown	15.23303585
FBgn0003410	CG9949	seven in absentia	13.26370149
FBgn0003411	CG1641	sisterless A	0.494002229
FBgn0003415	CG9936	skuld	40.75067559
FBgn0003416	CG4200	small wing	0.600946814
FBgn0003423	CG1417	sluggish A	1.278012731
FBgn0003429	CG10693	slowpoke	0.127014166
FBgn0003430	CG16738	sloppy paired 1	0.045152741
FBgn0003435	CG9218	smooth	2.479004322
FBgn0003444	CG11561	smoothened	0.600931019
FBgn0003447	CG32858	singed	0.188690464
FBgn0003448	CG3956	snail	1.391478757
FBgn0003449	CG4528	sans fille	10.03905103
FBgn0003450	CG7996	snake	0
FBgn0003459	CG3836	stonewall	8.235607856
FBgn0003460	CG11121	sine oculis	0
FBgn0003462	CG11793	Superoxide dismutase	95.98060229
FBgn0003463	CG9224	short gastrulation	29.6584255
FBgn0003464	CG1391	small optic lobes	6.004640094
FBgn0003475	CG10076	spire	6.540959833
FBgn0003479	CG7948	spindle A	1.981198534
FBgn0003480	CG3325	spindle B	0.908598484
FBgn0003482	CG31069	spindle D	1.097043661
FBgn0003483	CG3158	spindle E	3.104975573
FBgn0003486	CG10594	spook	0.013194157
FBgn0003495	CG6134	spatzle	2.20000717
FBgn0003499	CG7847	stripe	0.322636298
FBgn0003502	CG8049	Btk family kinase at 29A	40.96489635
FBgn0003507	CG3992	serpent	3.57230506
FBgn0003510	CG17957	Serendipity alpha	2.250452017
FBgn0003511	CG7938	Serendipity beta	0.139397861
FBgn0003512	CG17958	Serendipity delta	9.422165716
FBgn0003513	CG6993	spineless	0
FBgn0003514	CG3595	spaghetti squash	193.477807
FBgn0003515	CG4314	scarlet	0
FBgn0003517	CG14792	stubarista	414.8319638
FBgn0003520	CG5753	staufen	46.86609402
FBgn0003525	CG1395	string	35.0537401
FBgn0003527	CG8592	stand still	0.335629635
FBgn0003545	CG12298	subito	5.295895418
FBgn0003557	CG4244	Suppressor of deltex	23.622718
FBgn0003559	CG17170	suppressor of forked	1.371254901
FBgn0003567	CG8573	suppressor of Hairy wing	40.12777842
FBgn0003575	CG6222	suppressor of sable	20.60810018
FBgn0003598	CG8599	Suppressor of variegation 3-7	4.597956551
FBgn0003607	CG8409	Suppressor of variegation 205	17.46849591
FBgn0003612	CG8068	Suppressor of variegation 2-10	9.796524254
FBgn0003638	CG3019	suppressor of white-apricot	25.17077153
FBgn0003651	CG11502	seven up	0.005749325
FBgn0003654	CG18000	short wing	1.412318299
FBgn0003655	CG3429	swallow	0
FBgn0003656	CG2212	swiss cheese	9.017105614
FBgn0003660	CG12210	Synaptobrevin	261.1160254
FBgn0003676	CG5374	Tcp1-like	26.81932067
FBgn0003683	CG4216	terminus	0
FBgn0003687	CG9874	TATA binding protein	92.45718283
FBgn0003701	CG5785	three rows	23.18932555
FBgn0003710	CG1232	temperature-induced paralytic E	0.051189648
FBgn0003714	CG7925	technical knockout	4.072941741
FBgn0003715			0.156545899
FBgn0003716	CG14026	thickveins	7.779211425
FBgn0003719	CG6868	tolloid	0
FBgn0003720	CG1378	tailless	0.010417949
FBgn0003721	CG4898	Tropomyosin 1	420.8832518
FBgn0003731	CG10079	Epidermal growth factor receptor	2.509375384
FBgn0003732	CG10223	Topoisomerase 2	136.284597
FBgn0003733	CG1389	torso	0
FBgn0003741	CG16724	transformer	6.417017688
FBgn0003742	CG10128	transformer 2	2.034927085
FBgn0003744	CG8637	tricornered	8.00618333
FBgn0003747	CG15779	Gustatory receptor 5a	0.026440967
FBgn0003748	CG9364	Trehalase	16.80562526
FBgn0003751	CG5619	trunk	0.116835198
FBgn0003861	CG7875	transient receptor potential	0.00559522
FBgn0003862	CG8651	trithorax	10.04507674
FBgn0003863	CG18444	alphaTrypsin	22.32933388
FBgn0003865	CG1502	twisted gastrulation	0
FBgn0003866	CG1374	teashirt	1.175778679
FBgn0003867	CG6705	torso-like	0.456286451
FBgn0003870	CG1856	tramtrack	44.45607457
FBgn0003882	CG10520	tube	1.029095041
FBgn0003884	CG1913	alpha-Tubulin at 84B	3441.47121
FBgn0003885	CG2512	alpha-Tubulin at 84D	16.09398127
FBgn0003886	CG9476	alpha-Tubulin at 85E	0.036022722
FBgn0003887	CG9277	beta-Tubulin at 56D	1178.795881
FBgn0003888	CG3401	beta-Tubulin at 60D	148.3008555
FBgn0003889	CG9359	beta-Tubulin at 85D	0.037338614
FBgn0003890	CG4869	beta-Tubulin at 97EF	93.28861207
FBgn0003891	CG9450	tudor	5.293343098
FBgn0003892	CG2411	patched	0.000824727
FBgn0003896	CG10619	tailup	0.82310748
FBgn0003900	CG2956	twist	0
FBgn0003916	CR31656	small nuclear RNA U1 at 21D	0
FBgn0003920	CR32913	small nuclear RNA U2 at 14B	0
FBgn0003922	CR32882	small nuclear RNA U2 at 38ABa	0
FBgn0003923	CR32878	small nuclear RNA U2 at 38ABb	0
FBgn0003926	CR31927	small nuclear RNA U3 at 22A	0
FBgn0003930	CR31625	small nuclear RNA U4 at 39B	0
FBgn0003931	CR32879	small nuclear RNA U4 at 38AB	0
FBgn0003933	CR32914	small nuclear RNA U5 at 14B	0
FBgn0003934	CR32999	small nuclear RNA U5 at 23DE	0
FBgn0003935	CR31853	small nuclear RNA U5 at 34AB	0
FBgn0003936	CR32877	small nuclear RNA U5 at 35EF	0
FBgn0003938	CR32908	small nuclear RNA U5 at 63A	0
FBgn0003941	CG2960	Ribosomal protein L40	3654.810291
FBgn0003942	CG5271	Ribosomal protein S27A	125.6537258
FBgn0003943	CG11624	Ubiquitin-63E	418.976605
FBgn0003944	CG10388	Ultrabithorax	0.087707498
FBgn0003950	CG1501	uncoordinated	0.029890018
FBgn0003961	CG7171	Urate oxidase	0.318767475
FBgn0003963	CG2762	u-shaped	0.722754011
FBgn0003964	CG4380	ultraspiracle	3.758612084
FBgn0003965	CG2155	vermilion	0
FBgn0003969	CG9209	vacuolar peduncle	2.091031006
FBgn0003975	CG3830	vestigial	0.896434546
FBgn0003977	CG3496	virilizer	0.029836822
FBgn0003978	CG10728	valois	1.08874624
FBgn0003979	CG9048	Vitelline membrane 26Aa	0.018815333
FBgn0003980	CG9046	Vitelline membrane 26Ab	0.014700709
FBgn0003983	CG9271	Vitelline membrane 34Ca	0
FBgn0003984	CG10491	vein	15.09775179
FBgn0003996	CG2759	white	120.9533547
FBgn0003997	CG5123	Wrinkled	81.13668626
FBgn0004003	CG7225	windbeutel	1.613959135
FBgn0004009	CG4889	wingless	0
FBgn0004028	CG7178	wings up A	0.08980116
FBgn0004034	CG3757	yellow	0
FBgn0004045	CG2985	Yolk protein 1	0.148182797
FBgn0004047	CG11129	Yolk protein 3	0.358020618
FBgn0004049	CG9764	yurt	6.863676361
FBgn0004050	CG7803	zeste	12.26098418
FBgn0004052	CG17962	Z600	0.000887356
FBgn0004053	CG1046	zerknullt	0
FBgn0004054	CG1048	zerknullt-related	0
FBgn0004055	CG3533	unzipped	5.02359736
FBgn0004057	CG12529	Zwischenferment	0.011392006
FBgn0004066	CG3422	Proteasome alpha4 subunit	10.78900786
FBgn0004087	CG14887	Dihydrofolate reductase	3.439753022
FBgn0004101	CG3411	blistered	0.101026954
FBgn0004102	CG12154	ocelliless	0.341613591
FBgn0004103	CG5650	Protein phosphatase 1 at 87B	101.4859457
FBgn0004106	CG5363	cdc2	9.125978927
FBgn0004107	CG10498	cdc2c	1.528645745
FBgn0004108	CG9704	Neurotactin	7.765573465
FBgn0004110	CG7895	tinman	0.078347404
FBgn0004117	CG4843	Tropomyosin 2	1.023349522
FBgn0004118	CG6798	nicotinic Acetylcholine Receptor beta2	0
FBgn0004132	CG30498	boca	27.4540947
FBgn0004133	CG1363	blown fuse	2.502400403
FBgn0004143	CG14426	nullo	0
FBgn0004167	CG12008	karst	201.8218583
FBgn0004168	CG16720	5-hydroxytryptamine (serotonin) receptor 1A	0.30882094
FBgn0004169	CG7107	upheld	1.057597085
FBgn0004170	CG3827	scute	24.55529302
FBgn0004171	CG18396	Male-specific RNA 98Cb	0
FBgn0004172	CG17946	Male-specific RNA 84Da	0
FBgn0004173	CG17934	Male-specific RNA 84Db	0
FBgn0004174	CG17945	Male-specific RNA 84Dc	0
FBgn0004175	CG17935	Male-specific RNA 84Dd	0
FBgn0004177	CG7109	microtubule star	249.8903684
FBgn0004179	CG6395	Cysteine string protein	35.16716492
FBgn0004181	CG2668	Protein ejaculatory bulb	0
FBgn0004183	CR32862	small nuclear RNA U1 at 82Eb	0
FBgn0004185	CR31341	small nuclear RNA U1 at 95Ca	0
FBgn0004186	CR32866	small nuclear RNA U1 at 95Cb	0
FBgn0004187	CR31185	small nuclear RNA U1 at 95Cc	0
FBgn0004188	CR31379	small nuclear RNA U6 at 96Aa	0
FBgn0004189	CR32867	small nuclear RNA U6 at 96Ab	0
FBgn0004190	CR31539	small nuclear RNA U6 at 96Ac	0
FBgn0004191	CR31850	small nuclear RNA U2 at 34ABa	0
FBgn0004192	CR31854	small nuclear RNA U2 at 34ABb	0
FBgn0004197	CG6127	Serrate	0.043854203
FBgn0004198	CG11387	cut	1.150493841
FBgn0004227	CG4211	no on or off transient A	18.96329662
FBgn0004228	CG7936	midgut expression 1	31.36124457
FBgn0004237	CG12749	Heterogeneous nuclear ribonucleoprotein at 87F	36.77174044
FBgn0004240	CG12763	Diptericin	0.014905913
FBgn0004242	CG3139	Synaptotagmin 1	8.916184055
FBgn0004244	CG10537	Resistant to dieldrin	0.156617047
FBgn0004359	CG5507	Transcript 48	0.10346965
FBgn0004360	CG1916	Wnt oncogene analog 2	0
FBgn0004362	CG17950	High mobility group protein D	566.5176508
FBgn0004363	CG6647	porin	1140.132093
FBgn0004364	CG8896	18 wheeler	0.330831274
FBgn0004366			1.766708457
FBgn0004367	CG4252	meiotic 41	0.896059609
FBgn0004368	CG6899	Protein tyrosine phosphatase 4E	0.103145882
FBgn0004369	CG11516	Protein tyrosine phosphatase 99A	51.50283846
FBgn0004370	CG1817	Protein tyrosine phosphatase 10D	1.778029376
FBgn0004372	CG2075	always early	0
FBgn0004373	CG7004	four wheel drive	37.24210946
FBgn0004374	CG10718	nebbish	0.144295453
FBgn0004378	CG9191	Kinesin-like protein at 61F	0.142835025
FBgn0004379	CG10923	Kinesin-like protein at 67A	2.067805047
FBgn0004380	CG10642	Kinesin-like protein at 64D	7.906937526
FBgn0004381	CG7293	Kinesin-like protein at 68D	11.21580696
FBgn0004387	CG5658	Kinesin-like protein at 98A	1.329548565
FBgn0004389	CG1480	bottleneck	0.080884535
FBgn0004390	CG6721	Ras GTPase activating protein 1	5.541282696
FBgn0004391	CG9198	shattered	20.68437741
FBgn0004394	CG12287	POU domain protein 2	0.021035442
FBgn0004395	CG4620	unkempt	90.89163936
FBgn0004396	CG7450	Cyclic-AMP response element binding protein A	28.45257724
FBgn0004397	CG3299	Vinculin	133.9647049
FBgn0004400	CG10683	rhino	0
FBgn0004401	CG6143	Protein on ecdysone puffs	147.6505358
FBgn0004403	CG1524	Ribosomal protein S14a	2857.845854
FBgn0004404	CG1527	Ribosomal protein S14b	220.0335121
FBgn0004406	CG8987	tamas	2.740141147
FBgn0004407	CG33650	DNA polymerase gamma 35kD	0
FBgn0004414	CG14560	male-specific opa containing gene	0
FBgn0004419	CG4916	maternal expression at 31B	11.30628728
FBgn0004425	CG1179	Lysozyme B	2.921511407
FBgn0004426	CG9111	Lysozyme C	0.716584301
FBgn0004427	CG9118	Lysozyme D	4.243031176
FBgn0004428	CG1180	Lysozyme E	11.57411588
FBgn0004429	CG9116	Lysozyme P	2172.529276
FBgn0004430	CG1165	Lysozyme S	1.721290582
FBgn0004431	CG9120	Lysozyme X	0
FBgn0004432	CG9916	Cyclophilin 1	4112.430569
FBgn0004435	CG17759	G protein alpha q subunit	15.50281102
FBgn0004436	CG2013	Ubiquitin conjugating enzyme	166.9473511
FBgn0004449	CG5723	Tenascin major	10.4632482
FBgn0004456	CG1771	multiple edematous wings	85.77706543
FBgn0004462	CG7001	Protein kinase-like 17E	16.83106377
FBgn0004463	CG8344	RNA polymerase III 128kD subunit	3.220049532
FBgn0004465	CG4086	Suppressor of ref(2)P sterility	8.253606651
FBgn0004507	CG7254	Glycogen phosphorylase	10.03613889
FBgn0004509	CG10772	Furin 1	2.569833576
FBgn0004510	CG6338	Ets at 97D	6.698636905
FBgn0004511	CG9355	dusky	0
FBgn0004512	CG3879	Multi drug resistance 49	1.902669911
FBgn0004513	CG10181	Multiple drug resistance 65	0
FBgn0004514	CG7485	Octopamine-Tyramine receptor	0.024332616
FBgn0004516	CG14994	Glutamic acid decarboxylase 1	0.007238741
FBgn0004552	CG1171	Adipokinetic hormone	0.020622365
FBgn0004554	CG7539	Ecdysone-dependent gene 91	0
FBgn0004556	CG9680	Dead box protein 73D	33.77073313
FBgn0004567	CG2939	sloppy paired 2	0
FBgn0004569	CG4531	argos	16.2725872
FBgn0004573	CG12073	5-hydroxytryptamine (serotonin) receptor 7	0.004506191
FBgn0004574	CG15811	Ras opposite	9.448552689
FBgn0004575	CG3985	Synapsin	1.464447011
FBgn0004577	CG3477	Peroxidase	0
FBgn0004580	CG6702	Calbindin 53E	0.052984696
FBgn0004581	CG30170	benign gonial cell neoplasm	0.103863719
FBgn0004583	CG4114	expanded	1.152550343
FBgn0004584	CG3178	Recombination repair protein 1	34.83228376
FBgn0004587	CG10851	B52	26.24222913
FBgn0004588	CG16931	Ecdysone-induced gene 71Ea	0
FBgn0004589	CG7355	Ecdysone-induced gene 71Eb	0
FBgn0004590	CG7608	Ecdysone-induced gene 71Ec	0
FBgn0004591	CG7350	Ecdysone-induced gene 71Ed	0
FBgn0004592	CG7604	Ecdysone-induced gene 71Ee	0.021648745
FBgn0004593	CG7599	Ecdysone-induced gene 71Ef	0
FBgn0004594	CG7336	Ecdysone-induced gene 71Eg	0
FBgn0004595	CG17228	prospero	47.7717094
FBgn0004597	CG7281	Cyclin C	5.133800259
FBgn0004598	CG18734	Furin 2	0.459447147
FBgn0004603			2.004619975
FBgn0004606	CG1322	Zn finger homeodomain 1	0.136426891
FBgn0004607	CG1449	Zn finger homeodomain 2	78.85884755
FBgn0004611	CG4574	Phospholipase C at 21C	3.558728554
FBgn0004618	CG7672	glass	0.134216717
FBgn0004619	CG8442	Glutamate receptor IA	0.014581038
FBgn0004620	CG6992	Glutamate receptor IIA	0
FBgn0004622	CG7887	Tachykinin-like receptor at 99D	0
FBgn0004623	CG8770	G protein beta-subunit 76C	0
FBgn0004629	CG8050	Cystatin-like	195.2320171
FBgn0004635	CG1004	rhomboid	41.46278898
FBgn0004636	CG1956	Roughened	24.59676763
FBgn0004638	CG6033	downstream of receptor kinase	132.5098788
FBgn0004643	CG9900	mitotic 15	12.34279029
FBgn0004644	CG4637	hedgehog	0.376200353
FBgn0004646	CG3039	optic ganglion reduced	0.058248493
FBgn0004647	CG3936	Notch	132.1033005
FBgn0004648	CG4122	silver	19.32902202
FBgn0004649	CG1372	yolkless	0.045190024
FBgn0004650	CG11411	female sterile (1) Nasrat	0
FBgn0004652	CG14307	fruitless	2.001145841
FBgn0004654	CG3724	Phosphogluconate dehydrogenase	8.3777059
FBgn0004655	CG3707	wings apart-like	11.37455855
FBgn0004656	CG2252	female sterile (1) homeotic	25.12312022
FBgn0004657	CG1560	myospheroid	74.485511
FBgn0004666	CG7771	single-minded	0.018124828
FBgn0004687	CG3201	Myosin light chain cytoplasmic	49.23071261
FBgn0004698	CG8153	mutagen-sensitive 210	114.2513296
FBgn0004777	CG2342	Ccp84Ag	0
FBgn0004778	CG1331	Ccp84Af	0
FBgn0004779	CG1330	Ccp84Ae	0
FBgn0004780	CG2341	Ccp84Ad	0
FBgn0004781	CG1327	Ccp84Ac	0
FBgn0004782	CG1252	Ccp84Ab	0
FBgn0004783	CG2360	Ccp84Aa	0
FBgn0004784	CG6518	inactivation no afterpotential C	0
FBgn0004795	CG5403	retained	0
FBgn0004797	CG31991	midway	5.530213675
FBgn0004811	CG10528	female sterile (2) ltoPP43	1.693823511
FBgn0004828	CG8989	Histone H3.3B	3631.999572
FBgn0004832	CG6358	Xeroderma pigmentosum group A-like	2.412795798
FBgn0004837	CG3497	Suppressor of Hairless	27.82013511
FBgn0004838	CG10377	Heterogeneous nuclear ribonucleoprotein at 27C	91.1707921
FBgn0004839	CG8967	off-track	20.67803454
FBgn0004841	CG6515	Tachykinin-like receptor at 86C	0.002104614
FBgn0004842	CG5811	RYamide receptor	0.014365114
FBgn0004852	CG7978	Adenylyl cyclase 76E	97.12477729
FBgn0004854	CG5488	BarH2	0.001232536
FBgn0004855	CG3284	RNA polymerase II 15kD subunit	6.228015869
FBgn0004856	CG8264	Bx42	139.6073502
FBgn0004858	CG4220	elbow B	123.4948913
FBgn0004859	CG2125	cubitus interruptus	2.477363387
FBgn0004860	CG3895	polyhomeotic distal	0.207708931
FBgn0004861	CG18412	polyhomeotic proximal	29.12676538
FBgn0004862	CG7902	bagpipe	0
FBgn0004863	CG7937	C15	0
FBgn0004864	CG1594	hopscotch	120.995461
FBgn0004865	CG18023	Ecdysone-induced protein 78C	0.685176101
FBgn0004867	CG5920	Ribosomal protein S2	2645.493655
FBgn0004868	CG4422	GDP dissociation inhibitor	1301.910914
FBgn0004870	CG9097	bric a brac 1	11.07368182
FBgn0004872	CG6122	piwi	0.104977926
FBgn0004875	CG10847	encore	16.98397874
FBgn0004876	CG6027	center divider	58.79773525
FBgn0004878	CG2102	castor	0.972376092
FBgn0004880	CG1130	scratch	0.499723278
FBgn0004882	CG10868	oo18 RNA-binding protein	0.183068435
FBgn0004885	CG6863	tolkin	0
FBgn0004888	CG1065	Succinyl coenzyme A synthetase alpha subunit	4081.385417
FBgn0004889	CG6235	twins	158.6351033
FBgn0004892	CG3242	sister of odd and bowl	57.01953826
FBgn0004893	CG10021	brother of odd with entrails limited	159.9392456
FBgn0004895	CG1132	forkhead domain 64A	0
FBgn0004896	CG3668	forkhead domain 59A	0.004884062
FBgn0004897	CG11921	forkhead domain 96Ca	0
FBgn0004898	CG11922	forkhead domain 96Cb	0
FBgn0004901	CG2867	Phosphoribosylamidotransferase	2.094590975
FBgn0004903	CG6354	Ribonuclear protein at 97D	14.18014938
FBgn0004907	CG17870	14-3-3zeta	1010.893595
FBgn0004908	CG7435	ADP ribosylation factor-like 2	8.996896225
FBgn0004910	CG15855	Ecdysone-induced protein 63F 1	4.05837797
FBgn0004911	CR32265	Ecdysone-induced protein 63F 2	2.308307572
FBgn0004913	CG1119	Germ line transcription factor 1	23.25689445
FBgn0004914	CG9310	Hepatocyte nuclear factor 4	14.76107222
FBgn0004915	CG5193	Transcription factor IIB	40.31768892
FBgn0004919	CG2679	goliath	4.470312612
FBgn0004921	CG8261	G protein gamma 1	550.0223919
FBgn0004924	CG6146	Topoisomerase 1	52.50592782
FBgn0004926	CG4153	Eukaryotic initiation factor 2beta	19.15045125
FBgn0004956	CG5993	outstretched	0.036512351
FBgn0004957	CG6205	porcupine	1.96456907
FBgn0004959	CG6578	phantom	0.029679175
FBgn0005198	CG6975	gigas	8.115065456
FBgn0005278	CG2674	S-adenosylmethionine Synthetase	116.0928457
FBgn0005322	CG5395	no mitochondrial derivative	92.54892616
FBgn0005355	CG6054	Suppressor of fused	1.484368915
FBgn0005386	CG8887	absent, small, or homeotic discs 1	1.530286666
FBgn0005390	CG4790	female sterile (1) M3	0
FBgn0005391	CG2979	Yolk protein 2	0.079526111
FBgn0005410			4.926168325
FBgn0005411	CG9998	U2 small nuclear riboprotein auxiliary factor 50	65.41624575
FBgn0005427	CG3114	erect wing	15.07982635
FBgn0005533	CG3922	Ribosomal protein S17	257.0810881
FBgn0005536	CG32156	Myosin binding subunit	7.088725363
FBgn0005558	CG1464	eyeless	0.392956338
FBgn0005561	CG11049	shaven	1.93646846
FBgn0005564	CG9262	Shaker cognate l	5.930746555
FBgn0005585	CG9429	Calreticulin	175.7234108
FBgn0005586	CG7576	Rab3	11.0952912
FBgn0005590	CG31695	screw	0.121635523
FBgn0005592	CG32134	breathless	0.37106651
FBgn0005593	CG4897	Ribosomal protein L7	3892.996712
FBgn0005596	CG14513	yemanuclein alpha	47.93183973
FBgn0005612	CG3090	Sox box protein 14	0.636116019
FBgn0005613	CG8404	Sox box protein 15	0
FBgn0005614	CG18345	transient receptor potential-like	0
FBgn0005616	CG3241	male-specific lethal 2	35.40889708
FBgn0005617	CG10385	male-specific lethal 1	3.920433585
FBgn0005619	CG3454	Histidine decarboxylase	0.085415045
FBgn0005624	CG3886	Posterior sex combs	2.646924305
FBgn0005626	CG10118	pale	0.159572523
FBgn0005630	CG12052	longitudinals lacking	71.96900984
FBgn0005631	CG13521	roundabout	22.88538156
FBgn0005632	CG1945	fat facets	5.982372547
FBgn0005633	CG7445	flightin	0
FBgn0005634			412.493584
FBgn0005636	CG3385	nervy	11.89467948
FBgn0005638	CG4354	slow border cells	0.247875599
FBgn0005640	CG10579	Ecdysone-induced protein 63E	259.7306107
FBgn0005642	CG1454	wings down	4.432093433
FBgn0005648	CG2163	Pabp2	14.76171759
FBgn0005649	CG5422	Rox8	91.02125347
FBgn0005654	CG4088	latheo	0
FBgn0005655	CG9193	mutagen-sensitive 209	4.869296687
FBgn0005658	CG7018	Ets at 65A	0
FBgn0005659	CG5583	Ets at 98B	0.0006801
FBgn0005660	CG2914	Ets at 21C	94.7044681
FBgn0005664	CG16963	Crystallin	0.058645044
FBgn0005666	CG32019	bent	0.95454774
FBgn0005670	CG3656	Cytochrome P450-4d1	0.016701804
FBgn0005671	CG17369	Vacuolar H[+]-ATPase 55kD subunit	213.2680471
FBgn0005672	CG10334	spitz	600.0822637
FBgn0005674	CG5394	Glutamyl-prolyl-tRNA synthetase	537.9416859
FBgn0005677	CG4952	dachshund	0.44036002
FBgn0005683	CG5354	pineapple eye	0.942123225
FBgn0005694	CG5683	Adult enhancer factor 1	13.91053168
FBgn0005695	CG8411	germ cell-less	12.92988297
FBgn0005696	CG5923	DNA polymerase alpha 73kD	0.498190217
FBgn0005771	CG4491	no ocelli	191.1627774
FBgn0005775	CG7503	Connectin	0.248288889
FBgn0005777	CG8402	Protein phosphatase D3	232.1561623
FBgn0005778	CG10138	Protein phosphatase D5	0
FBgn0005779	CG8822	Protein phosphatase D6	0
FBgn0008635	CG6223	beta-coatomer protein	676.2273938
FBgn0008636	CG33152	homeobrain	0.386154745
FBgn0008646	CG9930	E5	0
FBgn0008651	CG6570	ladybird late	0
FBgn0008654			2.043892954
FBgn0010014	CG4209	Calcineurin B	99.12079295
FBgn0010015	CG1455	Calcineurin A1	0
FBgn0010019	CG3972	Cytochrome P450-4g1	0.281310906
FBgn0010038	CG4181	Glutathione S transferase D2	143.01799
FBgn0010039	CG4381	Glutathione S transferase D3	10.41547703
FBgn0010040	CG11512	Glutathione S transferase D4	1.670118275
FBgn0010041	CG12242	Glutathione S transferase D5	6.649591507
FBgn0010042	CG4423	Glutathione S transferase D6	0.045277731
FBgn0010043	CG4371	Glutathione S transferase D7	0.543413862
FBgn0010044	CG4421	Glutathione S transferase D8	1.727606485
FBgn0010051	CG1063	Inositol 1,4,5,-tris-phosphate receptor	0.798221531
FBgn0010052	CG8425	Juvenile hormone esterase	0.147476837
FBgn0010053	CG15101	Juvenile hormone epoxide hydrolase 1	0.208272463
FBgn0010078	CG3661	Ribosomal protein L23	25007.09221
FBgn0010097	CG17566	gamma-Tubulin at 37C	0
FBgn0010100	CG9244	Aconitase	86.42624786
FBgn0010105	CG17943	commissureless	3.379594589
FBgn0010109	CG8704	deadpan	29.76555811
FBgn0010113	CG15532	headcase	1557.949475
FBgn0010114	CG2040	hikaru genki	1.077465069
FBgn0010173	CG9633	Replication Protein A 70	46.96430806
FBgn0010194	CG6407	Wnt oncogene analog 5	0.297808337
FBgn0010197	CG33114	Guanyl cyclase at 32E	0
FBgn0010198	CG2033	Ribosomal protein S15Aa	48563.99902
FBgn0010213	CG8905	Superoxide dismutase 2 (Mn)	302.1036798
FBgn0010215	CG17947	alpha Catenin	937.9850798
FBgn0010217	CG11154	ATP synthase-beta	2749.714956
FBgn0010220	CG12759	DEAD box protein 45A	748.7298448
FBgn0010222	CG18466	NAD-dependent methylenetetrahydrofolate dehydrogenase	18.96382833
FBgn0010223	CG12232	G protein alpha f subunit	4.140279234
FBgn0010225	CG1106	Gelsolin	46.20018736
FBgn0010226	CG8938	Glutathione S transferase S1	407.6175749
FBgn0010228	CG17921	HMG protein Z	6.402911841
FBgn0010235	CG5433	Kinesin light chain	68.65722381
FBgn0010238	CG12369	Lachesin	23.89176689
FBgn0010240	CG17336	Ligand-gated chloride channel homolog 3	0.439146498
FBgn0010241	CG8523	Multi drug resistance 50	0.347604505
FBgn0010246	CG9155	Myosin 61F	5.119334271
FBgn0010247	CG40411	Poly-(ADP-ribose) polymerase	19.98660431
FBgn0010258	CG9654	RNA-binding protein 4	0.614323542
FBgn0010263	CG3151	RNA-binding protein 9	0.263745206
FBgn0010265	CG13389	Ribosomal protein S13	56334.70363
FBgn0010269	CG15793	Downstream of raf1	160.4524539
FBgn0010278	CG4817	Structure specific recognition protein	32.08316272
FBgn0010280	CG5444	TBP-associated factor 4	14.94207478
FBgn0010282	CG10281	Transcription factor IIFalpha	16.72928087
FBgn0010287	CG7562	TBP-related factor	2.838028219
FBgn0010288	CG4265	Ubiquitin carboxy-terminal hydrolase	134.019402
FBgn0010292	CG1430	by S6	9.003683226
FBgn0010294	CG14266	new glue 2	0
FBgn0010295	CG10788	new glue 3	0
FBgn0010296	CG10789	new glue 4	0.009840994
FBgn0010300	CG10719	brain tumor	60.24363923
FBgn0010303	CG4353	hemipterous	1485.847247
FBgn0010309	CG10739	pigeon	1.039085347
FBgn0010313	CG2530	corto	7.277983494
FBgn0010314	CG3738	Cyclin-dependent kinase subunit 30A	19.50720325
FBgn0010315	CG9096	Cyclin D	10.22197752
FBgn0010316	CG1772	dacapo	46.97084885
FBgn0010317	CG10308	Cyclin J	0.314837857
FBgn0010323	CG2851	Goosecoid	0
FBgn0010328	CG5965	without children	10.8870554
FBgn0010329	CG1543	Tyramine beta hydroxylase	0.084047299
FBgn0010333	CG2248	Rac1	1690.024189
FBgn0010339	CG8340	upstream of RpIII128	264.1357434
FBgn0010340	CG9852	upstream of RpII140	4.708515063
FBgn0010341	CG12530	Cdc42	39.49221686
FBgn0010342	CG1825	Microtubule-associated protein 60	0.122278082
FBgn0010348	CG8385	ADP ribosylation factor at 79F	96.79652806
FBgn0010350	CG7962	CDP diglyceride synthetase	1.264431562
FBgn0010352	CG11661	Neural conserved at 73EF	2737.149976
FBgn0010355	CG17603	TBP-associated factor 1	18.79265998
FBgn0010356	CG7704	TBP-associated factor 5	5.539019448
FBgn0010357	CG18211	betaTrypsin	28.47591331
FBgn0010358	CG12351	deltaTrypsin	0.095469015
FBgn0010359	CG30028	gammaTrypsin	0
FBgn0010379	CG4006	Akt1	56.51686665
FBgn0010380	CG12532	Adaptor Protein complex 1/2, beta subunit	330.3294868
FBgn0010381	CG10810	Drosomycin	6.335878839
FBgn0010382	CG3938	Cyclin E	1.586501721
FBgn0010383	CG6816	Cytochrome P450-18a1	0.028578643
FBgn0010385	CG1385	Defensin	0
FBgn0010387	CG8627	Diazepam-binding inhibitor	0.797961952
FBgn0010388	CG10816	Drosocin	0.123652787
FBgn0010389	CG7223	heartless	0.021663387
FBgn0010391	CG2522	GTP-binding protein	27.81822284
FBgn0010395	CG1762	Integrin betanu subunit	3.250991407
FBgn0010397	CG10119	Lamin C	244.1630163
FBgn0010398	CG6098	Leucine-rich repeat 47	1.236500783
FBgn0010399	CG2902	NMDA receptor 1	0.061246259
FBgn0010401	CG3250	Os-C	0.03404755
FBgn0010403	CG11422	Odorant-binding protein 83b	0.035330939
FBgn0010406	CG8194	Ribonuclease X25	3.90768422
FBgn0010407	CG4926	Ror	0.432465151
FBgn0010408	CG3395	Ribosomal protein S9	3747.01919
FBgn0010409	CG6510	Ribosomal protein L18A	863.2490892
FBgn0010411	CG8900	Ribosomal protein S18	1796.15943
FBgn0010412	CG4464	Ribosomal protein S19a	5757.603286
FBgn0010414	CG4545	Serotonin transporter	0.046757971
FBgn0010415	CG10497	Syndecan	39.4615903
FBgn0010416	CG9984	TH1	28.45801477
FBgn0010417	CG32211	TBP-associated factor 6	6.288259699
FBgn0010421	CG6538	Transcription factor TFIIFbeta	1.344964227
FBgn0010422	CG3710	RNA polymerase II elongation factor	50.47630018
FBgn0010423	CG9073	Troponin C at 47D	0.03376609
FBgn0010424	CG7930	Troponin C at 73F	0.018845953
FBgn0010425	CG18681	epsilonTrypsin	10.01607386
FBgn0010431	CG18543	matrimony	0.043653102
FBgn0010433	CG7508	atonal	0
FBgn0010434	CG11949	coracle	14.69566104
FBgn0010435	CG2727	epithelial membrane protein	5.936859093
FBgn0010438	CG4337	mitochondrial single stranded DNA-binding protein	347.9921028
FBgn0010441	CG5974	pelle	1.41858024
FBgn0010452	CG11280	tartan	75.71429297
FBgn0010453	CG4698	Wnt oncogene analog 4	0.307731318
FBgn0010470	CG9847	FK506-binding protein 14 ortholog	1.716616128
FBgn0010473	CG15427	turtle	1.261995196
FBgn0010482	CG9432	lethal (2) 01289	0.243219443
FBgn0010488	CG3845	NAT1	19.92775145
FBgn0010497	CG5304	Dietary and metabolic glutamate transporter	2.113932866
FBgn0010501	CG5370	Death caspase-1	13.77562525
FBgn0010504	CG11546	kermit	2.61716047
FBgn0010516	CG8996	walrus	224.0048174
FBgn0010520	CG4539	Bekka	18.88056885
FBgn0010531	CG17753	Copper chaperone for superoxide dismutase	2.183552345
FBgn0010548	CG11140	Aldehyde dehydrogenase type III	16.55027218
FBgn0010549	CG8799	lethal (2) 03659	48.10947002
FBgn0010551	CG15081	lethal (2) 03709	208.8150033
FBgn0010575	CG5580	scribbler	42.21664357
FBgn0010583	CG3727	dreadlocks	7.734393739
FBgn0010590	CG8392	Proteasome beta1 subunit	89.23062366
FBgn0010591	CG8946	Sphingosine-1-phosphate lyase	3.656494009
FBgn0010602	CG3018	lesswright	140.8528249
FBgn0010607	CG8886	lethal (2) 05714	6.005995934
FBgn0010611	CG4311	HMG Coenzyme A synthase	11.92235159
FBgn0010612	CG6105	lethal (2) 06225	210.0451355
FBgn0010620	CG10939	SRY interacting protein 1	1.548103795
FBgn0010621	CG8439	T-complex Chaperonin 5	37.27008706
FBgn0010622	CG9893	lethal (2) 06496	3.556316917
FBgn0010638	CG10130	Sec61beta	123.0023648
FBgn0010651	CG15095	lethal (2) 08717	7.718188868
FBgn0010660	CG3820	Nucleoporin 214kD	15.1758807
FBgn0010704	CG7085	rotini	29.85452564
FBgn0010741	CG6302	lethal (3) 01239	11.73050103
FBgn0010747	CG4659	Signal recognition particle protein 54k	143.4745558
FBgn0010750	CG2503	antimeros	1.402812189
FBgn0010762	CG32067	simjang	39.14036473
FBgn0010768	CG5557	squeeze	6.38713522
FBgn0010770	CG5786	peter pan	39.47108247
FBgn0010772	CG2179	Xe7	11.54053262
FBgn0010774	CG1101	RNA and export factor binding protein 1	25.18739517
FBgn0010786	CG9165	lethal (3) 02640	15.9247619
FBgn0010803	CG9735	Tryptophanyl-tRNA synthetase	36.99050368
FBgn0010808	CG1715	lethal (3) 03670	68.92096025
FBgn0010812	CG2708	-	13.80196562
FBgn0010825	CG6964	Grunge	60.45796631
FBgn0010830	CG11238	lethal (3) 04053	2.176520829
FBgn0010877	CG7129	lethal (3) 05822	3.753809322
FBgn0010894	CG10624	sinuous	0.769872435
FBgn0010905	CG16757	Spinophilin	11.01163946
FBgn0010909	CG16973	misshapen	88.69246388
FBgn0010926	CG5824	lethal (3) 07882	0.748351644
FBgn0011016	CG5474	Signal sequence receptor beta	58.41199521
FBgn0011020	CG10061	Spindle assembly abnormal 4 ortholog (C. elegans)	1.418465097
FBgn0011202	CG1768	diaphanous	29.7981006
FBgn0011204	CG12086	cueball	7.164789671
FBgn0011205	CG5725	fumble	1.012787475
FBgn0011206	CG4760	boule	6.968224525
FBgn0011207	CG3959	pelota	52.29832532
FBgn0011211	CG3612	bellwether	75.73632625
FBgn0011217	CG7425	effete	10.22317149
FBgn0011224	CG31000	hephaestus	6.399312241
FBgn0011225	CG5695	jaguar	21.02684768
FBgn0011227	CG8764	oxen	3.206436208
FBgn0011230	CG14472	purity of essence	87.27993642
FBgn0011232	CG3766	scattered	0.363367843
FBgn0011236	CG5575	ken and barbie	0.444162453
FBgn0011239	CG31733	male sterile (2) 35Ci	0.006382637
FBgn0011241	CG10536	crossbronx	3.44053648
FBgn0011244	CG2830	Heat shock protein 60 related	0
FBgn0011259	CG18405	Sema-1a	13.21864104
FBgn0011260	CG4700	Sema-2a	64.74200689
FBgn0011270	CG17645	Pglym87	0
FBgn0011272	CG4651	Ribosomal protein L13	358.0220418
FBgn0011273	CG17769	Androcam	0
FBgn0011274	CG6794	Dorsal-related immunity factor	26.15583314
FBgn0011276	CG2655	Helix loop helix protein 3B	0.012698658
FBgn0011277	CG3052	Helix loop helix protein 4C	0.027100437
FBgn0011278	CG6545	ladybird early	0
FBgn0011279	CG10436	Odorant-binding protein 69a	0.186003259
FBgn0011280	CG1668	Odorant-binding protein 19d	0
FBgn0011281	CG11421	Odorant-binding protein 83a	0
FBgn0011282	CG1176	Odorant-binding protein 84a	0
FBgn0011283	CG6641	Odorant-binding protein 28a	0
FBgn0011284	CG11276	Ribosomal protein S4	7254.28808
FBgn0011286	CG10844	Ryanodine receptor	0.099503069
FBgn0011288	CG40452	Synapse protein 25	0.004009706
FBgn0011289	CG5930	Transcription factor IIA L	1.584206801
FBgn0011290	CG17358	TBP-associated factor 12	16.10029407
FBgn0011291	CG4079	TBP-associated factor 11	9.182459426
FBgn0011293	CG6642	antennal protein 10	0
FBgn0011294	CG5430	antennal protein 5	0
FBgn0011296	CG4533	lethal (2) essential for life	0.31498096
FBgn0011297	CG4084	lethal (2) neighbor of tid	2.400758411
FBgn0011300	CG8224	baboon	0.675348351
FBgn0011305	CG5655	Repressor splicing factor 1	2.440503814
FBgn0011327	CG3431	Ubiquitin carboxy-terminal hydrolase L5 ortholog	20.14017014
FBgn0011335	CG6801	lethal (3) j2D3	0.142881214
FBgn0011336	CG7748	Oligosaccharyl transferase 3	234.585514
FBgn0011361	CG9160	mitochondrial acyl carrier protein 1	125.0613834
FBgn0011455	CG9762	lethal (3) neo18	101.4111977
FBgn0011474	CG3307	pr-set7	0.460232935
FBgn0011476	CG14865	lethal (3) neo43	0.947676512
FBgn0011481	CG7187	Sequence-specific single-stranded DNA-binding protein	1.914411163
FBgn0011509	CG33162	Signal recognition particle receptor beta	1.223364931
FBgn0011554	CG12386	etaTrypsin	0.231290266
FBgn0011555	CG12385	thetaTrypsin	0.434304501
FBgn0011556	CG12387	zetaTrypsin	0.575041937
FBgn0011559	CG7157	Accessory gland protein 36DE	0
FBgn0011566	CG13761	Buzidau	1.462101796
FBgn0011569	CG6577	cannonball	0
FBgn0011570	CG17158	capping protein beta	26.04122261
FBgn0011571	CG3606	cabeza	1.957776276
FBgn0011573	CG12019	Cdc37	38.33940828
FBgn0011576	CG3466	Cytochrome P450-4d2	2.107284298
FBgn0011581	CG6440	Myosuppressin	0
FBgn0011582	CG9652	Dopamine 1-like receptor 1	0.048561255
FBgn0011584	CG4758	Translocation protein 1	27.51356653
FBgn0011586	CG1871	enhancer of rudimentary	3.272294286
FBgn0011589	CG5076	Eag-like K[+] channel	0.042209943
FBgn0011591	CG10580	fringe	9.203828009
FBgn0011592	CG8581	frazzled	19.07906493
FBgn0011596	CG4568	fuzzy onions	0
FBgn0011603	CG15444	inebriated	4.310039683
FBgn0011604	CG8625	Imitation SWI	1.723078002
FBgn0011606	CG8590	Kinesin-like protein at 3A	1.533768506
FBgn0011638	CG10922	La autoantigen-like	225.4969159
FBgn0011640	CG8597	lark	36.58272898
FBgn0011642	CG32018	Zyxin	0.531546717
FBgn0011648	CG12399	Mothers against dpp	42.89114931
FBgn0011653	CG15002	masquerade	0
FBgn0011655	CG1775	Medea	4.324756505
FBgn0011656	CG1429	Myocyte enhancer factor 2	4.796544472
FBgn0011659	CG11482	Mlh1	6.072855111
FBgn0011660	CG8169	Pms2	26.66436167
FBgn0011661	CG10701	Moesin	76.91968074
FBgn0011666	CG5099	musashi	1.032740474
FBgn0011668	CG9074	Male-specific RNA 57Da	0
FBgn0011669	CG5016	Male-specific RNA 57Db	0
FBgn0011670	CG4986	Male-specific transcript 57Dc	0.033706621
FBgn0011672	CG3671	Malvolio	4.312184169
FBgn0011674	CG11312	inscuteable	6.547163403
FBgn0011676	CG6713	Nitric oxide synthase	3.203645979
FBgn0011692	CG1258	pavarotti	11.2105727
FBgn0011693	CG4899	Photoreceptor dehydrogenase	6.305824454
FBgn0011694	CG2665	Protein ejaculatory bulb II	0.001523206
FBgn0011695	CG11390	Ejaculatory bulb protein III	0.087237599
FBgn0011701	CG31240	reversed polarity	0
FBgn0011703	CG5371	Ribonucleoside diphosphate reductase large subunit	5.772631281
FBgn0011704	CG8975	Ribonucleoside diphosphate reductase small subunit	25.55668247
FBgn0011705	CG9552	rolling stone	15.81175545
FBgn0011706	CG4319	reaper	12.922477
FBgn0011708	CG4214	Syntaxin 5	18.72627348
FBgn0011710	CG1403	Septin 1	197.7232902
FBgn0011715	CG1064	Snf5-related 1	41.34787665
FBgn0011722	CG11527	Tiggrin	0.037718723
FBgn0011723	CG7260	brachyenteron	0
FBgn0011725	CG31137	twin	53.51275907
FBgn0011726	CG4254	twinstar	364.3085454
FBgn0011737	CG4488	wee	0.205053439
FBgn0011739	CG12072	warts	0.964240176
FBgn0011740	CG18802	alpha Mannosidase II	1.180753845
FBgn0011741	CG11678	Actin-related protein 6	17.97333702
FBgn0011742	CG9901	Actin-related protein 2	3.455560461
FBgn0011743	CG5409	Actin-related protein 53D	0
FBgn0011745	CG6174	Actin-related protein 1	6.009691548
FBgn0011746	CG8084	anachronism	0.307479924
FBgn0011747	CG1651	Ankyrin	61.86910803
FBgn0011754	CG1830	Phosphorylase kinase gamma	4.16847548
FBgn0011758	CG5529	BarH1	0
FBgn0011760	CG6998	cut up	162.2793544
FBgn0011761	CG4193	deadhead	0.07366455
FBgn0011762	CG7108	DNA polymerase alpha 50kD	0.169085531
FBgn0011763	CG4654	DP transcription factor	34.82530954
FBgn0011764	CG12223	Dorsal switch protein 1	3.372189084
FBgn0011766	CG6376	E2F transcription factor	30.32828311
FBgn0011768	CG6598	Formaldehyde dehydrogenase	8.674294988
FBgn0011769	CG4205	Ferredoxin	1.385864812
FBgn0011770	CG2227	GIP-like	15.48420195
FBgn0011771	CG5837	HEM-protein	20.35465398
FBgn0011774	CG5247	Inverted repeat-binding protein	0.673539281
FBgn0011785	CG31132	BRWD3	1.172647994
FBgn0011787	CG5012	mitochondrial ribosomal protein L12	2.660258357
FBgn0011802	CG6539	Gemin3	0.632933528
FBgn0011812	CR30367	Larval cuticle protein 1 pseudogene	0
FBgn0011817	CG7892	nemo	0.943971147
FBgn0011818	CG9884	out at first	0.555847866
FBgn0011822	CG13374	pepsinogen-like	9.628584888
FBgn0011823	CG4799	Pendulin	13.94191571
FBgn0011824	CG4038	-	12.84337866
FBgn0011826	CG9842	Protein phosphatase 2B at 14D	6.706164629
FBgn0011828	CG12002	Peroxidasin	0.242130566
FBgn0011829	CG14396	Ret oncogene	1.475691782
FBgn0011832	CG17240	Serine protease 12	0
FBgn0011834	CG2071	Serine protease 6	0.119682133
FBgn0011836	CG6711	TBP-associated factor 2	25.87830059
FBgn0011837	CG4070	Tis11 homolog	178.5483194
FBgn0011840	CR31574	transfer RNA:ala:90C	0
FBgn0011844	CR32125	transfer RNA:asp2:69F	0.032074747
FBgn0011845	CR31540	transfer RNA:asp:96A	0
FBgn0011848	CR30453	transfer RNA:glu4:56Fa	0
FBgn0011849	CR30455	transfer RNA:glu4:56Fb	0
FBgn0011850	CR30451	transfer RNA:glu4:56Fc	0
FBgn0011851	CR32327	transfer RNA:glu4:62Aa	0
FBgn0011852	CR32326	transfer RNA:glu4:62Ab	0
FBgn0011853	CR32325	transfer RNA:glu4:62Ac	0
FBgn0011854	CR32323	transfer RNA:glu4:62Ad	0
FBgn0011855	CR32322	transfer RNA:glu4:62Ae	0
FBgn0011858	CR31586	transfer RNA:phe2:89BC	0
FBgn0011859	CR31667	transfer RNA:gly3:22BCa	0
FBgn0011860	CR31945	transfer RNA:gly3:22BCb	0
FBgn0011861	CR31903	transfer RNA:gly3:28D	0
FBgn0011862	CR31977	transfer RNA:gly3:35Ba	0
FBgn0011863	CR31978	transfer RNA:gly3:35Bb	0
FBgn0011864	CR31982	transfer RNA:gly3:35Bc	0
FBgn0011865	CR31981	transfer RNA:gly3:35Bd	0
FBgn0011866	CR31980	transfer RNA:gly3:35Be	0
FBgn0011867	CR30236	transfer RNA:gly3:53E	0
FBgn0011868	CR30228	transfer RNA:gly3:55E	0.012625103
FBgn0011869	CR30214	transfer RNA:gly3:56EFa	0
FBgn0011870	CR30138	transfer RNA:gly3:56EFb	0
FBgn0011871	CR30207	transfer RNA:gly3:57BCa	0
FBgn0011872	CR30210	transfer RNA:gly3:57BCb	0
FBgn0011877	CR30253	transfer RNA:his:pseudogene	0
FBgn0011878	CR30252	transfer RNA:his:48F	0.842665316
FBgn0011879	CR30233	transfer RNA:his:56E	0
FBgn0011880	CR30313	transfer RNA:ile:42A	0
FBgn0011881	CR32842	transfer RNA:ile:49Fa	0.003069359
FBgn0011882	CR30244	transfer RNA:ile:49Fb	0
FBgn0011883	CR30521	transfer RNA:ile:49Fc	0
FBgn0011884	CR30246	transfer RNA:ile:49Fd	0
FBgn0011885	CR30247	transfer RNA:ile:49Fe	0
FBgn0011887	CR30312	transfer RNA:lys2:42Aa	0
FBgn0011888	CR30516	transfer RNA:lys2:42Ab	0
FBgn0011889	CR30517	transfer RNA:lys2:42Ac	0.007038098
FBgn0011890	CR30515	transfer RNA:lys2:42Ad	0
FBgn0011891	CR32837	transfer RNA:lys2:42Ae	0
FBgn0011892	CR30300	transfer RNA:lys2:42Ea	0
FBgn0011893	CR30301	transfer RNA:lys2:42Eb	0
FBgn0011894	CR30302	transfer RNA:lys2:42Ec	0
FBgn0011895	CR30303	transfer RNA:lys2:42Ed	0
FBgn0011896	CR30507	transfer RNA:lys2:50C	0
FBgn0011897	CR30520	transfer RNA:lys2:56EF	0
FBgn0011902	CR31899	transfer RNA:lys5:29A	0
FBgn0011904	CR31486	transfer RNA:lys5:84AB	0
FBgn0011905	CR31197	transfer RNA:lys5:87BC	0
FBgn0011906	CR30292	transfer RNA:leu2:44EF	0
FBgn0011909	CR32841	transfer RNA:leu:49Fa	0
FBgn0011910	CR30508	transfer RNA:leu:49Fb	0
FBgn0011915	CR30255	transfer RNA:met2:48Ba	0
FBgn0011916	CR32844	transfer RNA:met2:48Bb	0
FBgn0011919	CR31310	transfer RNA:met2:83F	0
FBgn0011921	CR30003	transfer RNA:met3:46A	0
FBgn0011927	CR32142	transfer RNA:met3:70Fa	0.011988498
FBgn0011928	CR32144	transfer RNA:met3:70Fb	0.015854979
FBgn0011931	CR30510	transfer RNA:asn5:42Aa	0
FBgn0011932	CR30511	transfer RNA:asn5:42Ab	0
FBgn0011933	CR30518	transfer RNA:asn5:42Ac	0
FBgn0011934	CR30319	transfer RNA:asn5:42Ad	0
FBgn0011935	CR30519	transfer RNA:asn5:42Ae	0
FBgn0011936	CR33973	transfer RNA:asn5:42Af	0
FBgn0011937	CR33972	transfer RNA:asn5:42Ag	0
FBgn0011938	CR30513	transfer RNA:asn5:42Ah	0
FBgn0011944	CR31567	transfer RNA:pro:90Ca	0
FBgn0011945	CR31571	transfer RNA:pro:90Cb	0
FBgn0011948	CR32622	transfer RNA:arg:12Ea	0
FBgn0011949	CR32620	transfer RNA:arg:12Eb	0
FBgn0011950	CR32619	transfer RNA:arg:12Ec	0
FBgn0011951	CR32617	transfer RNA:arg:12Ed	0
FBgn0011952	CR32624	transfer RNA:arg:12Ee	0
FBgn0011953	CR32610	transfer RNA:arg:12Ef	0
FBgn0011954	CR32526	transfer RNA:arg:19F	0
FBgn0011955	CR30514	transfer RNA:arg2:42Aa	0
FBgn0011956	CR30314	transfer RNA:arg2:42Ab	0
FBgn0011957	CR30512	transfer RNA:arg2:42Ac	0
FBgn0011958	CR30304	transfer RNA:arg2:42Ad	0
FBgn0011959	CR31581	transfer RNA:arg2:84Fa	0
FBgn0011960	CR31566	transfer RNA:arg2:84Fb	0.014804731
FBgn0011961	CR31582	transfer RNA:arg2:84Fc	0
FBgn0011962	CR31585	transfer RNA:arg2:84Fd	0.036421151
FBgn0011963	CR31584	transfer RNA:arg2:84Fe	0
FBgn0011965	CR31593	transfer RNA:arg:83AB	0
FBgn0011966	CR31443	transfer RNA:arg:85Ca	0
FBgn0011970	CR31396	transfer RNA:ser2b:86A	0
FBgn0011971	CR31476	transfer RNA:ser2b:88A	0
FBgn0011974	CR32615	transfer RNA:ser474:12Eh	0
FBgn0011975	CR32621	transfer RNA:ser4:12Ea	0
FBgn0011976	CR32623	transfer RNA:ser4:12Eb	0
FBgn0011977	CR32608	transfer RNA:ser4:12Ee	0
FBgn0011980	CR32612	transfer RNA:ser774:12Ec	0
FBgn0011981	CR32618	transfer RNA:ser774:12Ef	0
FBgn0011982	CR32607	transfer RNA:ser7:12Ed	0.007684847
FBgn0011983	CR32609	transfer RNA:ser7:12Eg	0
FBgn0011984	CR31951	transfer RNA:ser7:23Ea	0
FBgn0011985	CR31734	transfer RNA:ser7:23Eb	0.028877111
FBgn0011986	CR32419	transfer RNA:ser7:64D	0
FBgn0011987	CR30024	transfer RNA:SeCys	0
FBgn0011993	CR31589	transfer RNA:thr:90Ca	0
FBgn0011994	CR31590	transfer RNA:thr:90Cb	0
FBgn0011998	CR31592	transfer RNA:val3b:84Da	0
FBgn0011999	CR31512	transfer RNA:val3b:84Db	0
FBgn0012000	CR31500	transfer RNA:val3b:84Dc	0
FBgn0012001	CR31502	transfer RNA:val3b:84Dd	0.00731838
FBgn0012002	CR31572	transfer RNA:val3b:90BC	0
FBgn0012003	CR31214	transfer RNA:val3b:92Ba	0
FBgn0012004	CR31430	transfer RNA:val3b:92Bb	0
FBgn0012009	CR32122	transfer RNA:val4:70BCa	0
FBgn0012010	CR32124	transfer RNA:val4:70BCb	0
FBgn0012011	CR31587	transfer RNA:val4:89BC	0
FBgn0012016	CR31987	transfer RNA:tyr1:22Fa	0
FBgn0012017	CR31986	transfer RNA:tyr1:22Fb	0
FBgn0012018	CR31905	transfer RNA:tyr1:28C	0
FBgn0012024	CR31435	transfer RNA:tyr1:85Aa	0
FBgn0012025	CR31433	transfer RNA:tyr1:85Ab	0
FBgn0012026	CR31434	transfer RNA:tyr1:85Ac	0.025886173
FBgn0012027	CR31552	transfer RNA:tyr1:85Ad	0
FBgn0012028	CR31387	transfer RNA:tyr1:85Ae	0
FBgn0012034	CG9390	Acetyl Coenzyme A synthase	10.86775438
FBgn0012036	CG3752	Aldehyde dehydrogenase	116.1797122
FBgn0012037	CG8827	Angiotensin converting enzyme	9.324406295
FBgn0012042	CG10146	Attacin-A	0
FBgn0012051	CG7563	Calpain-A	7.826985699
FBgn0012058	CG8610	Cell division cycle 27 ortholog	26.64839794
FBgn0012344	CG8348	Diuretic hormone 44	0.040116214
FBgn0013263	CG33261	Trithorax-like	15.62624639
FBgn0013269	CG6226	FK506-binding protein 1	66.679021
FBgn0013272	CG5820	Gp150	167.4763557
FBgn0013275	CG31366	Heat-shock-protein-70Aa	10.61776473
FBgn0013276	CG18743	Heat-shock-protein-70Ab	0.345202257
FBgn0013277	CG31449	Heat-shock-protein-70Ba	0.187442785
FBgn0013278	CG31359	Heat-shock-protein-70Bb	4.905780713
FBgn0013279	CG6489	Heat-shock-protein-70Bc	62.76171116
FBgn0013300	CG4479	Male-specific-transcript-35Ba	0
FBgn0013301	CG4478	Male-specific-transcript-35Bb	0
FBgn0013303	CG7641	Neurocalcin	6.419657886
FBgn0013305	CG3798	N-methyl-D-aspartate receptor-associated protein	440.2005321
FBgn0013307	CG8721	Ornithine decarboxylase 1	0
FBgn0013308	CG8719	Ornithine decarboxylase 2	0
FBgn0013323	CG13687	Prothoracicotropic hormone	1.433698559
FBgn0013325	CG7726	Ribosomal protein L11	2466.077925
FBgn0013334	CG8884	Synapse-associated protein 47kD	87.34334371
FBgn0013342	CG17248	n-synaptobrevin	1.37949978
FBgn0013343	CG31136	Syntaxin 1A	29.24855923
FBgn0013347	CG5163	Transcription-factor-IIA-S	89.67521021
FBgn0013348	CG2981	Troponin C at 41C	0
FBgn0013432	CG3717	bcn92	5.74553786
FBgn0013433	CG4846	beaten path Ia	0
FBgn0013435	CG1362	cdc2-related-kinase	2.291785415
FBgn0013442			0
FBgn0013467	CG18285	igloo	0.417018177
FBgn0013469	CG12296	klumpfuss	5.167797565
FBgn0013531	CG18780	Mediator complex subunit 20	6.935169981
FBgn0013548	CG11295	lethal-(2)-denticleless	0.150166588
FBgn0013563	CG6760	Peroxin 1	1.071503515
FBgn0013576	CG32464	mustard	157.6158921
FBgn0013672	CG34073	mitochondrial ATPase subunit 6	13842.84478
FBgn0013673	CG34072	mitochondrial ATPase subunit 8	20.30384613
FBgn0013674	CG34067	mitochondrial Cytochrome c oxidase subunit I	5253.90307
FBgn0013675	CG34069	mitochondrial Cytochrome c oxidase subunit II	6527.464177
FBgn0013676	CG34074	mitochondrial Cytochrome c oxidase subunit III	16611.33121
FBgn0013678	CG34090	mitochondrial Cytochrome b	22256.10287
FBgn0013679	CG34092	mitochondrial NADH-ubiquinone oxidoreductase chain 1	8393.691028
FBgn0013680	CG34063	mitochondrial NADH-ubiquinone oxidoreductase chain 2	783.4817098
FBgn0013681	CG34076	mitochondrial NADH-ubiquinone oxidoreductase chain 3	285.0340498
FBgn0013683	CG34086	mitochondrial NADH-ubiquinone oxidoreductase chain 4L	12.43340255
FBgn0013684	CG34083	mitochondrial NADH-ubiquinone oxidoreductase chain 5	109.1109379
FBgn0013685	CG34089	mitochondrial NADH-ubiquinone oxidoreductase chain 6	70.90244204
FBgn0013686	CR34094	mitochondrial large ribosomal RNA	24128.79627
FBgn0013688	CR34096	mitochondrial small ribosomal RNA	467.3105496
FBgn0013689	CR34077	mitochondrial alanine tRNA	0.293559483
FBgn0013690	CR34065	mitochondrial cysteine tRNA	2.331631765
FBgn0013691	CR34071	mitochondrial aspartic acid tRNA	0.144177696
FBgn0013692	CR34081	mitochondrial glutamic acid tRNA	0.017126631
FBgn0013693	CR34082	mitochondrial phenylalanine tRNA	0.967143032
FBgn0013694	CR34075	mitochondrial glycine tRNA	2.099071227
FBgn0013695	CR34084	mitochondrial histidine tRNA	0
FBgn0013696	CR34060	mitochondrial isoleucine tRNA	0
FBgn0013697	CR34070	mitochondrial lysine tRNA	7.196089968
FBgn0013698	CR34093	mitochondrial leucine CUN tRNA	0.623101494
FBgn0013699	CR34068	mitochondrial leucine UUR tRNA	0.18860282
FBgn0013700	CR34062	mitochondrial methionine tRNA	0.28417253
FBgn0013701	CR34079	mitochondrial asparagine tRNA	2.923559058
FBgn0013702	CR34088	mitochondrial proline tRNA	0.072324276
FBgn0013703	CR34061	mitochondrial glutamine tRNA	0.012322673
FBgn0013704	CR34078	mitochondrial arginine tRNA	0.232891699
FBgn0013705	CR34080	mitochondrial serine AGY tRNA	0.084261706
FBgn0013706	CR34091	mitochondrial serine UCN tRNA	0.028657191
FBgn0013707	CR34087	mitochondrial threonine tRNA	0.025650939
FBgn0013708	CR34095	mitochondrial valine tRNA	0
FBgn0013709	CR34064	mitochondrial tryptophan tRNA	0.271188379
FBgn0013710	CR34066	mitochondrial tyrosine tRNA	0.93675018
FBgn0013717	CG4166	non-stop	1.335247584
FBgn0013718	CG33991	nuclear fallout	17.0548228
FBgn0013720	CG14779	pickel	16.57144503
FBgn0013725	CG10108	phyllopod	0.581037605
FBgn0013726	CG8705	peanut	180.0978322
FBgn0013732	CG3273	scrambled	0.045352693
FBgn0013733	CG18076	short stop	55.03409856
FBgn0013746	CG9556	alien	37.30061102
FBgn0013749	CG11027	ADP ribosylation factor at 102F	117.4269382
FBgn0013750	CG8156	ADP ribosylation factor at 51F	156.8763901
FBgn0013751	CG1072	Arrowhead	0.089850674
FBgn0013753	CG7959	Big brother	1.80031278
FBgn0013755	CG7960	Brother	0.065688754
FBgn0013756	CG8274	Megator	2.515254651
FBgn0013759	CG6703	CASK ortholog	133.4709797
FBgn0013762	CG8203	Cyclin-dependent kinase 5	19.45208552
FBgn0013763	CG5210	-	1.237188366
FBgn0013764	CG3924	Chip	11.63262421
FBgn0013765	CG4832	centrosomin	19.0089832
FBgn0013767	CG3302	Corazonin	0.163492319
FBgn0013770	CG6692	Cysteine proteinase-1	36.98322966
FBgn0013771	CG10246	Cytochrome P450-6a9	0.46557246
FBgn0013772	CG10248	Cytochrome P450-6a8	0.007139437
FBgn0013773	CG10240	Cyp6a22	0.034754242
FBgn0013799	CG8567	Deformed epidermal autoregulatory factor-1	2.834511034
FBgn0013809	CG7092	Dynein heavy chain at 16F	0.456133249
FBgn0013810	CG5526	Dynein heavy chain at 36C	0.014176382
FBgn0013811	CG15804	Dynein heavy chain at 62B	0.088688429
FBgn0013812	CG3723	Dynein heavy chain at 93AB	0.018127706
FBgn0013813	CG1842	Dynein heavy chain at 89D	0.034905265
FBgn0013949	CG7021	Elastin-like	0
FBgn0013953	CG7005	Epidermal stripes and patches	0.25441407
FBgn0013954	CG11001	FK506-binding protein 2	396.0625863
FBgn0013972	CG1912	Guanylyl cyclase alpha-subunit at 99B	0.002809386
FBgn0013973	CG1470	Guanylyl cyclase beta-subunit at 100B	0.375498104
FBgn0013981	CG3379	Histone H4 replacement	2315.468141
FBgn0013983	CG5576	immune deficiency	1.579449552
FBgn0013984	CG18402	Insulin-like receptor	16.22362748
FBgn0013987	CG3086	MAP kinase activated protein-kinase-2	22.08202318
FBgn0013988			0.956731016
FBgn0013995	CG5685	Na/Ca-exchange protein	0.322442726
FBgn0013997	CG6827	Neurexin IV	2.064524107
FBgn0013998	CG33101	NEM-sensitive fusion protein 2	0.499895764
FBgn0014000	CG10658	Helical Factor	0
FBgn0014001	CG10295	PAK-kinase	79.16747477
FBgn0014002	CG6988	Protein disulfide isomerase	87.4195603
FBgn0014006	CG4720	Protein kinase at 92B	0.48444979
FBgn0014007	CG10975	Protein tyrosine phosphatase 69D	1.446600794
FBgn0014009	CG3269	Rab2	19.10946367
FBgn0014010	CG3664	Rab5	7279.591621
FBgn0014011	CG8556	Rac2	0.858367822
FBgn0014018	CG11992	Relish	159.1810389
FBgn0014019	CG5279	Rhodopsin 5	0.002452367
FBgn0014020	CG8416	Rho1	99.2915251
FBgn0014022	CG8161	Rlb1	1.455812717
FBgn0014023	CG9378	mitochondrial ribosomal protein L47	10.24010486
FBgn0014024	CG3312	RNA-binding protein 4F	6.619949061
FBgn0014026	CG3314	Ribosomal protein L7A	749.9136646
FBgn0014028	CG3283	Succinate dehydrogenase B	19.893598
FBgn0014029	CG4173	Septin 2	88.60387688
FBgn0014031	CG3926	Serine pyruvate aminotransferase	1.163124934
FBgn0014032	CG12117	Sepiapterin reductase	10.37830149
FBgn0014033	CG4099	Scavenger receptor class C, type I	2.832172133
FBgn0014037	CG32217	Su(Tpl)	1657.515911
FBgn0014073	CG7525	Tie-like receptor tyrosine kinase	11.72146732
FBgn0014075	CG6850	UDP-glucose-glycoprotein glucosyltransferase	4.269353162
FBgn0014076	CG16874	Vitelline membrane 32E	0
FBgn0014092	CG4278	-	8.561097703
FBgn0014127	CG10726	barren	4.808481021
FBgn0014133	CG1822	bifocal	8.029666052
FBgn0014135	CG4608	branchless	0.3768535
FBgn0014141	CG3937	cheerio	3.471572367
FBgn0014143	CG5069	crocodile	0.018467922
FBgn0014163	CG4609	failed axon connections	19.18234017
FBgn0014179	CG12245	glial cells missing	0.062939777
FBgn0014184	CG16747	Ornithine decarboxylase antizyme	1274.024638
FBgn0014189	CG7269	Helicase at 25E	99.55475079
FBgn0014269	CG18608	proliferation disrupter	62.96441735
FBgn0014340	CG3025	males absent on the first	2.938034611
FBgn0014342	CG10390	meiosis I arrest	0.058847362
FBgn0014343	CG10601	mirror	0.259168353
FBgn0014366	CG2925	noisette	1.887669612
FBgn0014368	CG32077	no optic lobe	0
FBgn0014380	CG9366	Rho-like	35.66752769
FBgn0014388	CG1921	sprouty	165.4908317
FBgn0014391	CG9032	stunted	52.47496843
FBgn0014395	CG14620	touch insensitive larva B	0.302458622
FBgn0014396	CG3234	timeless	1.869614023
FBgn0014411	CG14804	Vacuolar protein sorting 26	21.22934073
FBgn0014417	CG13397	-	0.807444917
FBgn0014427	CG11899	-	0.5331649
FBgn0014454	CG7216	Adult cuticle protein 1	0
FBgn0014455	CG11654	Adenosylhomocysteinase at 13	108.8674887
FBgn0014464	CG33962	Chorion protein a at 7F	0
FBgn0014465	CG15350	Chorion protein b at 7F	0
FBgn0014466	CG15351	Chorion protein c at 7F	0.039894816
FBgn0014467			39.75977058
FBgn0014469	CG2060	Cytochrome P450-4e2	0.829476743
FBgn0014848	CG7594	Eig71Eh	0
FBgn0014849	CG7327	Eig71Ei	0
FBgn0014850	CG7588	Eig71Ej	0
FBgn0014851	CG7325	Eig71Ek	0
FBgn0014857	CG5825	Histone H3.3A	2.873704261
FBgn0014859	CG1864	Hormone receptor-like in 38	0.391528917
FBgn0014861	CG7538	Minichromosome maintenance 2	5.3016234
FBgn0014863	CG1019	Muscle LIM protein at 84B	0.216409678
FBgn0014865	CG8175	Metchnikowin	0.294601666
FBgn0014868	CG9022	Oligosaccharyltransferase 48kD subunit	4.515750078
FBgn0014869	CG1721	Phosphoglyceromutase	4.759632317
FBgn0014870	CG8912	P-element somatic inhibitor	11.03398231
FBgn0014877	CG6155	Roe1	3.860075321
FBgn0014879	CG4299	Set	28.63919554
FBgn0014903	CG14630	-	1.787136359
FBgn0014906	CG3488	alpha/beta hydrolase2	5.555853994
FBgn0014930	CG2846	-	24.25588337
FBgn0014931	CG2678	-	1.772455699
FBgn0014949	CG5264	buttonless	0.010545502
FBgn0015000	CG3469	beta subunit of type I geranylgeranyl transferase	12.44401488
FBgn0015001	CG7754	iotaTrypsin	0.227431884
FBgn0015008	CG8953	alpha actinin 3	1.451485961
FBgn0015010	CG9538	Antigen 5-related	9626.028892
FBgn0015011	CG8956	Adenosylhomocysteinase 89E	0.433238693
FBgn0015019	CG8977	Cctgamma	61.05021935
FBgn0015024	CG2028	Casein kinase Ialpha	136.0654543
FBgn0015025	CG6215	CKII-alpha subunit interactor-1	0.803665761
FBgn0015031	CG14028	cyclope	10.018966
FBgn0015032	CG1438	Cytochrome P450-4c3	0
FBgn0015033	CG4321	Cytochrome P450-4d8	0.009643875
FBgn0015034	CG2062	Cytochrome P450-4e1	0.875764693
FBgn0015035	CG4105	Cytochrome P450-4e3	0.325193888
FBgn0015036	CG10755	Cytochrome P450-4ae1	0.09087907
FBgn0015037	CG10842	Cytochrome P450-4p1	0.476155942
FBgn0015038	CG4485	Cytochrome P450-9b1	4.046380254
FBgn0015039	CG4486	Cytochrome P450-9b2	2.178594118
FBgn0015040	CG3616	Cytochrome P450-9c1	0
FBgn0015075	CG9054	Dead-box-1	0.088017674
FBgn0015129			0
FBgn0015218	CG4035	Eukaryotic initiation factor 4E	286.8301917
FBgn0015221	CG1469	Ferritin 2 light chain homologue	1285.821137
FBgn0015222	CG2216	Ferritin 1 heavy chain homologue	205.0109613
FBgn0015229	CG6575	gliolectin	0.610592742
FBgn0015230	CG3853	Glucose transporter type 3	0
FBgn0015239	CG7199	Hormone-receptor-like in 78	2.745199194
FBgn0015240	CG11783	Hormone receptor-like in 96	29.06837855
FBgn0015245	CG12101	Heat shock protein 60	15.13811315
FBgn0015247	CG8293	Inhibitor of apoptosis 2	18.47602878
FBgn0015268	CG5330	Nucleosome assembly protein 1	200.8363269
FBgn0015269	CG8318	Neurofibromin 1	22.30901928
FBgn0015270	CG3041	Origin recognition complex subunit 2	4.09485921
FBgn0015271	CG7833	Origin recognition complex subunit 5	0.410899264
FBgn0015277	CG5373	Phosphotidylinositol 3 kinase 59F	2.440085014
FBgn0015278	CG11621	Phosphotidylinositol 3 kinase 68D	21.85966704
FBgn0015279	CG4141	Pi3K92E	0.303515015
FBgn0015282	CG5289	Regulatory particle triple-A ATPase 2	11.97699748
FBgn0015283	CG7619	Regulatory particle non-ATPase 10	10.27423667
FBgn0015286	CG2849	Ras-like protein A	23.44070186
FBgn0015288	CG7434	Ribosomal protein L22	153.8615515
FBgn0015295	CG18247	SH2 ankyrin repeat kinase	11.58704633
FBgn0015296	CG3715	SHC-adaptor protein	9.374973771
FBgn0015298	CG4457	Signal recognition particle protein 19	14.725188
FBgn0015299	CG8396	Single stranded-binding protein c31A	14.24322976
FBgn0015300	CG13591	Suppressor of Stellate-like	0
FBgn0015316	CG9564	Trypsin 29F	0.187124636
FBgn0015320	CG6720	Ubiquitin conjugating enzyme 2	52.37159243
FBgn0015321	CG8284	Ubiquitin conjugating enzyme 4	2.312163984
FBgn0015323	CG32848	VAChT	0
FBgn0015324	CG1088	Vacuolar H[+]-ATPase 26kD subunit	64.98336407
FBgn0015331	CG14637	abstrakt	1.253311179
FBgn0015336	CG15865	-	0
FBgn0015338	CG5861	-	23.12643445
FBgn0015351	CG14906	-	0
FBgn0015359	CG2034	-	7.531804036
FBgn0015360	CG32300	peptide O-xylosyltransferase	1.312003337
FBgn0015371	CG11798	charlatan	9.046522555
FBgn0015372	CG3870	RabX1	252.1060808
FBgn0015374	CG4443	courtless	27.56068471
FBgn0015376	CG33122	cutlet	2.993671894
FBgn0015379	CG17051	dodo	18.19072637
FBgn0015380	CG17348	derailed	0.355858144
FBgn0015381	CG9019	dissatisfaction	0
FBgn0015391	CG11397	gluon	0.538043555
FBgn0015393	CG3949	hoi-polloi	26.62915276
FBgn0015396	CG4029	jumeau	3.361694739
FBgn0015399	CG12283	kekkon-1	1.15430094
FBgn0015400	CG4977	kekkon-2	0.027155591
FBgn0015402	CG2899	kinase suppressor of ras	0.611158656
FBgn0015477	CG8014	Receptor mediated endocytosis 8	0.202924504
FBgn0015509	CG1877	lin-19-like	16.84863319
FBgn0015513	CG10379	myoblast city	100.7727615
FBgn0015519	CG2302	nicotinic Acetylcholine Receptor alpha3	0
FBgn0015520	CG10328	nonA-like	0.402081768
FBgn0015521	CG2986	Ribosomal protein S21	331.2441713
FBgn0015522	CG14489	olf186-M	4.651930019
FBgn0015524	CG10036	orthopedia	0.159875453
FBgn0015527	CG1685	penguin	7.358354507
FBgn0015541	CG5518	slamdance	17.28831917
FBgn0015542			1.356073582
FBgn0015543	CR32905	-	0.029369372
FBgn0015544	CG13570	spaghetti	1.349796644
FBgn0015546	CG4215	spellchecker1	37.4947986
FBgn0015550	CG7659	target of Poxn	0.459092466
FBgn0015553	CG10387	tosca	0.054642506
FBgn0015558	CG1693	tweety	0.015866705
FBgn0015561	CG1650	unplugged	0
FBgn0015562			120.2358153
FBgn0015565			0.734312983
FBgn0015568	CG1031	alpha-Esterase-1	0.976777771
FBgn0015569	CG1131	alpha-Esterase-10	56.86734368
FBgn0015570	CG2505	alpha-Esterase-2	1.704964753
FBgn0015571	CG1257	alpha-Esterase-3	2.213817466
FBgn0015572	CG1082	alpha-Esterase-4	4.283439557
FBgn0015574	CG1108	alpha-Esterase-6	0.006944736
FBgn0015575	CG1112	alpha-Esterase-7	0.365362649
FBgn0015576	CG1121	alpha-Esterase-8	0.001960918
FBgn0015577	CG1128	alpha-Esterase-9	40.33049181
FBgn0015582	CG12390	defective in the avoidance of repellents	0.172120824
FBgn0015583	CG17797	Accessory gland protein 29AB	0
FBgn0015584	CG8622	Accessory gland protein 53Ea	0.282022186
FBgn0015585	CG10852	Accessory gland protein 63F	0
FBgn0015586	CG3801	Accessory gland protein 76A	0
FBgn0015589	CG1451	APC-like	5.442038466
FBgn0015591	CG13633	Allatostatin A	26.55394443
FBgn0015600	CG9660	toucan	1.206479931
FBgn0015602	CG10159	Boundary element-associated factor of 32kD	51.50542214
FBgn0015609	CG7100	Cadherin-N	1.49261772
FBgn0015614	CG11217	Calcineurin B2	64.88795067
FBgn0015615	CG9802	Chromosome-associated protein	6.203855066
FBgn0015618	CG10572	Cyclin-dependent kinase 8	37.56984967
FBgn0015621	CG3642	Clipper	87.05228723
FBgn0015622	CG11958	Calnexin 99A	505.6733821
FBgn0015623	CG11567	Cytochrome P450 reductase	8.571549701
FBgn0015625	CG5814	Cyclin B3	1.608160638
FBgn0015663	CG2788	Dorothy	0.952377636
FBgn0015664	CG5838	DNA replication-related element factor	0.456728915
FBgn0015714	CG10241	Cytochrome P450-6a17	106.6910361
FBgn0015721	CG9398	king tubby	4.102547655
FBgn0015737	CG3373	Hemomucin	6.144259969
FBgn0015754	CG8440	Lissencephaly-1	25.12014713
FBgn0015756	CG6141	Ribosomal protein L9	893.2994286
FBgn0015765	CG5475	Mpk2	79.95626842
FBgn0015766	CG10596	Msr-110	0.427329233
FBgn0015770	CG1149	MstProx	0
FBgn0015772	CG10637	Numb-associated kinase	74.12464808
FBgn0015773	CG18657	Netrin-A	0.121383156
FBgn0015774	CG10521	Netrin-B	0
FBgn0015776	CG9258	nervana 1	49.17261913
FBgn0015777	CG9261	nervana 2	46.46361947
FBgn0015778	CG9412	rasputin	185.7143486
FBgn0015781	CG6009	Pyrroline 5-carboyxlate reductase	37.59566586
FBgn0015789	CG17060	Rab10	4.922862148
FBgn0015790	CG5771	Rab11	53.54707463
FBgn0015791	CG4212	Rab14	43.12667195
FBgn0015793	CG7062	Rab19	221.1704466
FBgn0015794	CG3129	Rab18	38.54109934
FBgn0015795	CG5915	Rab7	77.45769227
FBgn0015797	CG6601	Rab6	17.94038864
FBgn0015799	CG7413	Retinoblastoma-family protein	19.48895765
FBgn0015801	CG2928	Rhythmically expressed gene 5	9.338018888
FBgn0015803	CG10043	Rho-type guanine nucleotide exchange factor	3.497035181
FBgn0015805	CG7471	Rpd3	14.1677496
FBgn0015806	CG10539	RPS6-p70-protein kinase	34.87448931
FBgn0015808	CG17320	Sterol carrier protein X-related thiolase	2.869051885
FBgn0015816			6.756563847
FBgn0015818	CG3780	Spliceosomal protein on the X	16.57619492
FBgn0015828	CG10415	Transcription factor IIEalpha	39.8923866
FBgn0015829	CG1276	Transcription factor IIEbeta	4.234823661
FBgn0015831	CG1279	Rtnl2	0.008964418
FBgn0015834	CG8882	Trip1	436.0639423
FBgn0015838	CG8075	Van Gogh	41.37440103
FBgn0015872	CG9023	Drip	34.49966289
FBgn0015903	CG5393	apontic	259.5947807
FBgn0015904	CG10571	araucan	0
FBgn0015905	CG4426	asteroid	3.292407322
FBgn0015907	CG13425	bancal	12.41077748
FBgn0015919	CG10605	caupolican	0.02007465
FBgn0015924	CG4280	croquemort	14.79612741
FBgn0015925	CG3730	capsuleen	9.25318289
FBgn0015926	CG6157	discontinuous actin hexagon	0.168470926
FBgn0015929	CG1616	disc proliferation abnormal	13.5142957
FBgn0015946	CG4345	grim	1.437021466
FBgn0015949	CG9854	hiiragi	169.3399222
FBgn0016013	CG14993	Fumarylacetoacetase	2.918323132
FBgn0016031	CG10645	lamina ancestor	10.03333688
FBgn0016032	CG2374	late bloomer	12.39761089
FBgn0016034	CG11254	maelstrom	0.046246204
FBgn0016036	CG14827	meiotic P22	0
FBgn0016038	CG17828	modifier of rudimentary	26.23798821
FBgn0016041	CG12157	Translocase of outer membrane 40	125.8545776
FBgn0016047	CG13207	no mechanoreceptor potential A	0
FBgn0016053	CG32885	polar granule component	0.183552669
FBgn0016054	CG2488	(6-4)-photolyase	0.062405574
FBgn0016059	CG6446	Sema-1b	0.864105651
FBgn0016061	CG31062	sidestep	0.079404547
FBgn0016070	CG5263	smaug	1.145358707
FBgn0016075	CG16858	viking	12.02618192
FBgn0016076	CG14029	vrille	69.95542325
FBgn0016078	CG8804	wunen	212.2535314
FBgn0016080	CG32561	xmas-1	0.182293598
FBgn0016081	CG32045	furry	44.72075979
FBgn0016119	CG4412	ATPase coupling factor 6	36.16433915
FBgn0016120	CG6030	ATP synthase, subunit d	206.6219276
FBgn0016122	CG10593	Angiotensin-converting enzyme-related	0.074480089
FBgn0016123	CG1462	Alkaline phosphatase 4	0.361930646
FBgn0016126	CG1495	Calcium/calmodulin-dependent protein kinase I	18.35379974
FBgn0016131	CG5072	Cyclin-dependent kinase 4	1.656378519
FBgn0016641	CG9856	Protein tyrosine phosphatase-ERK/Enhancer of Ras1	4.89710393
FBgn0016650	CG7665	Leucine-rich repeat-containing G protein-coupled receptor 1	0.003112732
FBgn0016660	CG6604	H15	0.093629101
FBgn0016672	CG3028	Inositol polyphosphate 1-phosphatase	4.915272986
FBgn0016675	CG9976	Galactose-specific C-type lectin	0
FBgn0016684	CG10207	Na[+]-dependent inorganic phosphate cotransporter	2.922537612
FBgn0016685	CG7917	Nucleoplasmin	479.2944873
FBgn0016687	CG4634	Nucleosome remodeling factor - 38kD	718.2768529
FBgn0016691	CG4307	Oligomycin sensitivity-conferring protein	250.2599962
FBgn0016693	CG6148	Putative Achaete Scute Target 1	82.51884744
FBgn0016694	CG17888	PAR-domain protein 1	1148.279111
FBgn0016696	CG4268	Pitslre	19.47695323
FBgn0016697	CG10938	Proteasome alpha5 subunit	19.67174271
FBgn0016698	CG3289	Phosphotyrosyl phosphatase activator	13.48741683
FBgn0016700	CG3320	Rab1	132.5820571
FBgn0016701	CG4921	Rab4	25.34392655
FBgn0016715	CG3200	Rhythmically expressed gene 2	0.390984236
FBgn0016726	CG10071	Ribosomal protein L29	1101.340576
FBgn0016754	CG13598	six-banded	32.73439319
FBgn0016756	CG5486	Ubiquitin-specific protease 64E	1.610225687
FBgn0016762	CG12273	angel	24.73799615
FBgn0016792	CG8374	dalmatian	32.99821844
FBgn0016794	CG1044	daughter of sevenless	91.5185116
FBgn0016797	CG9739	frizzled 2	42.43230339
FBgn0016917	CG4257	Signal-transducer and activator of transcription protein at 92E	77.70489218
FBgn0016919	CG12548	no mechanoreceptor potential B	0.27762506
FBgn0016920	CG11020	no mechanoreceptor potential C	0.020151607
FBgn0016926	CG4710	Pinocchio	47.22896711
FBgn0016930	CG4551	smell impaired 35A	52.25111009
FBgn0016970	CG13951	lethal (2) k10201	0.47710923
FBgn0016974	CR32747	swallow pseudogene	0
FBgn0016975	CG12473	stoned B	0
FBgn0016976	CG12500	stoned A	0
FBgn0016977	CG18497	split ends	153.6286577
FBgn0016978	CG8749	small ribonucleoprotein particle U1 subunit 70K	9.992779131
FBgn0016983	CG8571	smallminded	34.5764818
FBgn0016984	CG9985	skittles	19.98306199
FBgn0017414	CG12346	cag	5.028397024
FBgn0017418	CG5659	ariadne	52.72198448
FBgn0017429	CG5989	-	17.34587232
FBgn0017430	CG5994	Negative elongation factor E	3.254617564
FBgn0017448	CG2187	-	0.072683239
FBgn0017456	CG12799	Ubiquitin conjugating enzyme 84D	0
FBgn0017457	CG3582	U2 small nuclear riboprotein auxiliary factor 38	2.197207597
FBgn0017482	CG3425	Type III alcohol dehydrogenase	7.322603625
FBgn0017545	CG2168	Ribosomal protein S3A	135.3069971
FBgn0017549			0.589280688
FBgn0017550	CG2161	Regena	0.749493029
FBgn0017551	CG10800	Regulator of cyclin A1	1.587196019
FBgn0017556	CG4569	Proteasome alpha4 subunit, Testis-specific 2	0
FBgn0017557			0
FBgn0017558	CG8808	Pyruvate dehydrogenase kinase	15.39046907
FBgn0017561	CG1615	Open rectifier K[+] channel 1	0
FBgn0017566	CG2286	NADH:ubiquinone reductase 75kD subunit precursor	8.050752752
FBgn0017567	CG3944	NADH:ubiquinone reductase 23kD subunit precursor	17.49337437
FBgn0017572	CG4083	Mo25	30.5719327
FBgn0017577	CG4082	Minichromosome maintenance 5	4.748147202
FBgn0017578	CG9648	Max	6.616348471
FBgn0017579	CG6253	Ribosomal protein L14	1007.645188
FBgn0017581	CG17342	Lk6	105.4583309
FBgn0017590	CG6669	klingon	1.499349822
FBgn0019624	CG14724	Cytochrome c oxidase subunit Va	35.89675866
FBgn0019637	CG1433	Another transcription unit	6.65812848
FBgn0019643	CG3318	Dopamine N acetyltransferase	1.20568059
FBgn0019644	CG8189	ATP synthase, subunit b	67.81352514
FBgn0019650	CG11186	twin of eyeless	0.064431593
FBgn0019660	CR32665	RNA on the X 2	0.205707487
FBgn0019661	CR32777	RNA on the X 1	0.219538516
FBgn0019662	CG8593	quemao	4.64512673
FBgn0019686	CG10895	loki	7.749559234
FBgn0019809	CG3858	gcm2	0.007342974
FBgn0019828	CG1980	don juan	0
FBgn0019830	CG3057	congested-like trachea	4.548950223
FBgn0019886	CG4589	LETM1 ortholog	20.38342693
FBgn0019890	CG8954	Smg5	16.37181863
FBgn0019925	CG6202	Surfeit 4	7.481087914
FBgn0019928	CG4812	Ser8	0.072018689
FBgn0019929	CG2045	Ser7	2.617770935
FBgn0019932	CG5029	S-adenosylmethionine decarboxylase	18.09834048
FBgn0019936	CG15693	Ribosomal protein S20	173.2305492
FBgn0019938	CG10122	RNA polymerase I subunit	12.54359436
FBgn0019940	CG5192	Rhodopsin 6	0
FBgn0019947	CG18803	Presenilin	11.70075987
FBgn0019948	CG3832	Peptidylglycine-alpha-hydroxylating monooxygenase	69.44036974
FBgn0019949	CG5179	Cyclin-dependent kinase 9	0.935171697
FBgn0019952	CG6331	Organic cation transporter	2.18858841
FBgn0019957	CG6343	NADH:ubiquinone reductase 42kD subunit precursor	14.94890649
FBgn0019960	CG6455	-	381.4747008
FBgn0019968	CG8183	Kinesin heavy chain 73	15.39011265
FBgn0019972	CG7788	Ice	13.05210848
FBgn0019982	CG15441	GS1-like	142.7050305
FBgn0019985	CG11144	metabotropic Glutamate Receptor	0.085601988
FBgn0019990	CG1609	Gcn2	0.182182268
FBgn0020018	CG5796	Protoporphyrinogen oxidase	1.656938199
FBgn0020224	CG7037	Cbl	1993.328328
FBgn0020235	CG7610	ATP synthase-gamma chain	181.2081146
FBgn0020236	CG8322	ATP citrate lyase	521.3162261
FBgn0020238	CG31196	14-3-3epsilon	2669.740269
FBgn0020240			1.103790655
FBgn0020245			69.96364896
FBgn0020248	CG33166	stem cell tumor	0.066646826
FBgn0020249	CG7954	steamer duck	1958.070344
FBgn0020251	CG8339	sulfateless	5.010787685
FBgn0020255	CG1404	Ran	4116.006037
FBgn0020257	CG9952	partner of paired	2.725021524
FBgn0020258	CG3478	pickpocket	0.307252303
FBgn0020261	CG3291	pacman	6.976385863
FBgn0020269	CG10145	M-spondin	10.31660539
FBgn0020270	CG16928	meiotic recombination 11	7.419592852
FBgn0020272	CG1424	misato	1.565591556
FBgn0020277	CG8807	lush	0.628352051
FBgn0020278	CG5248	locomotion defects	35.73387472
FBgn0020279	CG8715	lingerer	965.2660457
FBgn0020280	CG14660	labial associated factor	0
FBgn0020294	CG10573	knockout	2.998852613
FBgn0020299	CG31317	stumps	0.606439161
FBgn0020300	CG13695	geko	1.006512835
FBgn0020304	CG3365	drongo	26.89010989
FBgn0020305	CG4258	dribble	2.273360375
FBgn0020306	CG9696	domino	394.3441578
FBgn0020307	CG5799	defective proventriculus	6.050899684
FBgn0020309	CG14938	crooked legs	76.0991434
FBgn0020312	CG4050	-	2.189481768
FBgn0020368			0.16309117
FBgn0020369	CG1489	Regulatory particle triple-A ATPase 6	228.9582437
FBgn0020370	CG3991	tripeptidyl-peptidase II	15.56002569
FBgn0020371	CG15257	Translocase inner membrane 17	0.112123433
FBgn0020372	CG11303	Transmembrane 4 superfamily	0.633726238
FBgn0020376	CG31962	Scavenger receptor class C, type III	0.628352051
FBgn0020377	CG8856	Scavenger receptor class C, type II	0
FBgn0020378	CG1343	Sp1	0.445261639
FBgn0020379	CG6312	Rfx	0.111024503
FBgn0020381	CG7486	Death related ced-3/Nedd2-like protein	0.395290304
FBgn0020385	CG4067	pugilist	54.62611601
FBgn0020386	CG1210	Phosphoinositide-dependent kinase 1	11.28576152
FBgn0020388	CG4107	Gcn5 ortholog	21.91829163
FBgn0020389	CG8363	PAPS synthetase	1.151453111
FBgn0020391	CG4007	Neurospecific receptor kinase	0.515145538
FBgn0020392	CG7436	N-myristoyl transferase	20.05856865
FBgn0020399	CG6864	Mst89B	0.007113807
FBgn0020407	CG6814	asunder	74.30885296
FBgn0020412	CG6297	JIL-1	15.8864861
FBgn0020414	CG4559	Imaginal disc growth factor 3	131.6432711
FBgn0020415	CG4475	Imaginal disc growth factor 2	0.356523499
FBgn0020416	CG4472	Imaginal disc growth factor 1	4.820309571
FBgn0020429	CG7234	Glutamate receptor IIB	0
FBgn0020439	CG6544	fau	0.37446243
FBgn0020440	CG10023	Focal adhesion kinase	118.7130364
FBgn0020443	CG6382	Ef1alpha-like factor	5.76400043
FBgn0020445	CG3327	Early gene at 23	61.8249614
FBgn0020493	CG5201	Daughters against dpp	2.09579821
FBgn0020496	CG7583	C-terminal Binding Protein	2097.879186
FBgn0020497	CG13387	embargoed	71.72203626
FBgn0020503	CG5020	Cytoplasmic linker protein 190	46.9256556
FBgn0020506	CG8221	Amyrel	8.882905458
FBgn0020508	CG9540	Antigen 5-related 2	0.424844979
FBgn0020509	CG1262	Accessory gland protein 62F	0
FBgn0020510	CG9749	Abelson interacting protein	6.870830775
FBgn0020513	CG3989	ade5	4.552443583
FBgn0020518	CR32907	-	0
FBgn0020521	CG3541	piopio	16.68763928
FBgn0020545	CG3943	kraken	3.21252067
FBgn0020546	CR31271	iab-4	0
FBgn0020556	CR31273	bithoraxoid	0
FBgn0020616	CG3423	Stromalin	72.51170085
[truncated: 13,683 more rows]
