# Supplementary material for: NetR and AttR, Two New Bioinformatic Tools to Integrate Diverse Datasets into Cytoscape Network and Attribute Files
Source: Genes (Basel). 2019 Jun 1;10(6):423. doi: 10.3390/genes10060423 (PMC6628208; doi:10.3390/genes10060423)
Supplement: Supplementary file 1 [file genes-10-00423-s001.zip › Supplementary Materials/Cic_DamID data-top10.csv]

GeneID	Symbol
FBgn0086200	CR42490
FBgn0032693	Cyp310a1
FBgn0032694	MESR3
FBgn0260648	Rrp40
FBgn0000579	Eno
FBgn0267087	CR45531
FBgn0029915	CG14434
FBgn0263993	CG43736
FBgn0038690	CG11703
FBgn0262468	vib
FBgn0085257	CG34228
FBgn0033639	CG9003
FBgn0038697	CG3581
FBgn0086613	Ino80
FBgn0033446	CG1648
FBgn0033443	CG1698
FBgn0035976	PGRP-LC
FBgn0035975	PGRP-LA
FBgn0038787	CG4360
FBgn0261550	CG42668
FBgn0262353	CR43051
FBgn0051858	t-cup
FBgn0259176	bun
FBgn0263458	snoRNA:CG43051-a
