# Supplementary material for: NetR and AttR, Two New Bioinformatic Tools to Integrate Diverse Datasets into Cytoscape Network and Attribute Files
Source: Genes (Basel). 2019 Jun 1;10(6):423. doi: 10.3390/genes10060423 (PMC6628208; doi:10.3390/genes10060423)
Supplement: Supplementary file 1 [file genes-10-00423-s001.zip › Supplementary Materials/GO_IntestinalHomeostasis.csv]

pie	pineapple eye	Drosophila melanogaster
PHGPx	PHGPx	Drosophila melanogaster
upd3	unpaired 3	Drosophila melanogaster
GATAe	GATAe	Drosophila melanogaster
Sara	Smad anchor for receptor activation	Drosophila melanogaster
mir-305	mir-305 stem loop	Drosophila melanogaster
Cat	Catalase	Drosophila melanogaster
Madm	MLF1-adaptor molecule	Drosophila melanogaster
Atac2	Ada2a-containing complex component 2	Drosophila melanogaster
rk	rickets	Drosophila melanogaster
Burs	Bursicon	Drosophila melanogaster
upd1	unpaired 1	Drosophila melanogaster
sip3	septin interacting protein 3	Drosophila melanogaster
Hsc70-3	Heat shock 70-kDa protein cognate 3	Drosophila melanogaster
H	Hairless	Drosophila melanogaster
SERCA	Sarco/endoplasmic reticulum Ca(2+)-ATPase	Drosophila melanogaster
brm	brahma	Drosophila melanogaster
Tao	Tao	Drosophila melanogaster
Tsc1	Tsc1	Drosophila melanogaster
cnc	cap-n-collar	Drosophila melanogaster
bun	bunched	Drosophila melanogaster
esg	escargot	Drosophila melanogaster
Xbp1	X box binding protein-1	Drosophila melanogaster
Pvr	PDGF- and VEGF-receptor related	Drosophila melanogaster
Src42A	Src oncogene at 42A	Drosophila melanogaster
hep	hemipterous	Drosophila melanogaster
Ras85D	Ras oncogene at 85D	Drosophila melanogaster
InR	Insulin-like receptor	Drosophila melanogaster
Pi3K92E	Pi3K92E	Drosophila melanogaster
N	Notch	Drosophila melanogaster
