# Supplementary material for: NetR and AttR, Two New Bioinformatic Tools to Integrate Diverse Datasets into Cytoscape Network and Attribute Files
Source: Genes (Basel). 2019 Jun 1;10(6):423. doi: 10.3390/genes10060423 (PMC6628208; doi:10.3390/genes10060423)
Supplement: Supplementary file 1 [file genes-10-00423-s001.zip › Supplementary Materials/Esg_DamID data-processed.csv]

GENE SYMBOL	Fly Base ID	NAME	GO_BIOLOGICAL_PROCESS	Chromosome	Max avg ratio	EBR loc	Max avg ratio	EBR loc	Max avg ratio	EBR loc
14-3-3epsilon	FBgn0020238	14-3-3epsilon	Ras protein signal transduction ; GO:0007265 | non-traceable author statement <newline> imaginal disc development ; GO:0007444 | traceable author statement <newline> mitotic cell cycle checkpoint ; GO:0007093 | traceable author statement <newline> response to radiation ; GO:0009314 | traceable author statement <newline> DNA damage checkpoint ; GO:0000077 | inferred from mutant phenotype <newline>…	chr3R	2.723	14072640.5	2.6	14072663	3.422	14072613
Aats-ala	FBgn0027094	Alanyl-tRNA synthetase	alanyl-tRNA aminoacylation ; GO:0006419 | inferred from sequence or structural similarity with SGD_LOCUS:ALA1; SGD:S0005862	chr2L	4.138	8376584	3.72	8376584	3.597	8376584
aay	FBgn0023129	astray	L-serine biosynthetic process ; GO:0006564 | non-traceable author statement <newline> axon guidance ; GO:0007411 | inferred from mutant phenotype <newline> peripheral nervous system development ; GO:0007422 | traceable author statement <newline> behavioral response to ethanol ; GO:0048149 | inferred from mutant phenotype <newline> male courtship behavior, veined wing generated song production ; G…	chr3L	3.183	9414737	2.727	9414737	4.129	9415319.5
Abp1	FBgn0036372	Actin binding protein 1	cell migration ; GO:0016477 | NOT inferred from direct assay <newline> chaeta development ; GO:0022416 | inferred from mutant phenotype	chr3L	3.092	13476794.5	3.338	13478937	3.667	13478827
ACC	FBgn0033246	Acetyl-CoA carboxylase	cell morphogenesis ; GO:0000902 | inferred from mutant phenotype <newline> fatty acid biosynthetic process ; GO:0006633 | inferred from electronic annotation with InterPro:IPR013537	chr2R	3.19	3873902.5	2.984	3873880	3.476	3873960
AcCoAS	FBgn0012034	Acetyl Coenzyme A synthase	metabolic process ; GO:0008152 | non-traceable author statement <newline> behavioral response to ethanol ; GO:0048149 | inferred from mutant phenotype <newline> acetyl-CoA biosynthetic process from acetate ; GO:0019427 | inferred from electronic annotation with InterPro:IPR011904	chr3L	2.833	21267269	2.745	21267296.5	5.067	21267269
Adar	FBgn0026086	Adenosine deaminase acting on RNA	response to hypoxia ; GO:0001666 | traceable author statement <newline> adenosine to inosine editing ; GO:0006382 | inferred from mutant phenotype <newline> adult behavior ; GO:0030534 | inferred from mutant phenotype <newline> adult locomotory behavior ; GO:0008344 | inferred from mutant phenotype <newline> regulation of membrane potential ; GO:0042391 | inferred from mutant phenotype <newline> …	chrX	3.556	1666751.5	5.14	1666806.5	5.137	1666779
ade3	FBgn0000053	adenosine 3	'de novo' IMP biosynthetic process ; GO:0006189 | inferred from sequence or structural similarity with SGD_LOCUS:ADE5,7; SGD:S0003203 <newline> 'de novo' IMP biosynthetic process ; GO:0006189 | non-traceable author statement <newline> purine nucleobase biosynthetic process ; GO:0009113 | inferred from electronic annotation with InterPro:IPR000115, InterPro:IPR020559, InterPro:IPR020560, InterPro:…	chr2L	2.848	7013764.5	2.501	7013802	3.49	7022787
AdSS	FBgn0027493	Adenylosuccinate Synthetase	purine nucleotide biosynthetic process ; GO:0006164 | non-traceable author statement <newline> neurogenesis ; GO:0022008 | inferred from mutant phenotype <newline> purine nucleotide biosynthetic process ; GO:0006164 | inferred from electronic annotation with InterPro:IPR001114, InterPro:IPR018220	chr3R	2.685	16661427.5	2.599	16661405	3.431	16650162.5
Alg10	FBgn0052076	Alpha 3 glucosyltransferase	protein N-linked glycosylation ; GO:0006487 | non-traceable author statement	chr3L	4.456	11163768.5	3.982	11163768.5	3.392	11163216
Alh	FBgn0261238	Alhambra	instar larval development ; GO:0002168 | inferred from mutant phenotype <newline> molting cycle, chitin-based cuticle ; GO:0007591 | inferred from mutant phenotype <newline> regulation of transcription, DNA-dependent ; GO:0006355 | inferred from sequence or structural similarity with UniProtKB:O54826 <newline> haltere development ; GO:0007482 | inferred from genetic interaction with Ubx <newline>…	chr3R	3.348	2948223	2.979	2948253	3.695	2930930.5
alien	FBgn0013746	alien	signal transduction ; GO:0007165 | inferred from sequence or structural similarity with UniProtKB:Q15647 <newline> protein stabilization ; GO:0050821 | inferred from mutant phenotype <newline> negative regulation of transcription, DNA-dependent ; GO:0045892 | inferred from direct assay <newline> neurogenesis ; GO:0022008 | inferred from mutant phenotype <newline> mitotic G2 DNA damage checkpoint …	chr2L	3.474	8994180.5	2.641	8994023	3.829	8990630.5
alphaSnap	FBgn0250791	alpha Soluble NSF attachment protein	neurotransmitter secretion ; GO:0007269 | non-traceable author statement <newline> synaptic vesicle priming ; GO:0016082 | non-traceable author statement <newline> ER to Golgi vesicle-mediated transport ; GO:0006888 | non-traceable author statement <newline> synaptic transmission ; GO:0007268 | inferred from mutant phenotype <newline> imaginal disc-derived wing expansion ; GO:0048526 | inferred f…	chr3L	3.423	20309851	2.893	20306643.5	4.583	20309796
Amph	FBgn0027356	Amphiphysin	endocytosis ; GO:0006897 | non-traceable author statement <newline> synaptic vesicle endocytosis ; GO:0048488 | NOT inferred from mutant phenotype <newline> protein localization ; GO:0008104 | inferred from mutant phenotype <newline> rhabdomere development ; GO:0042052 | inferred from mutant phenotype <newline> rhabdomere membrane biogenesis ; GO:0045313 | inferred from mutant phenotype <newline>…	chr2R	2.947	8488187.5	3.288	8478480	4.751	8488187.5
Amun	FBgn0030328	Amun	compound eye development ; GO:0048749 | inferred from genetic interaction with Dl <newline> wing disc development ; GO:0035220 | inferred from genetic interaction with Dl <newline> chaeta development ; GO:0022416 | inferred from mutant phenotype	chrX	3.37	11600746	2.783	11600721	4.508	11600746
Anp	FBgn0000094	Andropin	positive regulation of biosynthetic process of antibacterial peptides active against Gram-positive bacteria ; GO:0006965 | inferred from direct assay <newline> defense response to Gram-positive bacterium ; GO:0050830 | inferred from direct assay <newline> male-specific antibacterial humoral response ; GO:0006962 | inferred from direct assay <newline> male-specific antibacterial humoral response ;…	chr3R	3.769	26040827	2.849	26040937	3.76	26040609.5
Ant2	FBgn0025111	Adenine nucleotide translocase 2	ADP transport ; GO:0015866 | inferred from sequence or structural similarity with UniProtKB:P12235 <newline> ATP transport ; GO:0015867 | inferred from sequence or structural similarity with UniProtKB:P12235 <newline> transmembrane transport ; GO:0055085 | inferred from electronic annotation with InterPro:IPR002067, InterPro:IPR002113	chrX	3.75	10668987.5	3.601	10668737.5	3.828	10668552.5
AnxB11	FBgn0030749	Annexin B11	cell adhesion ; GO:0007155 | inferred from mutant phenotype <newline> regulation of cell shape ; GO:0008360 | inferred from mutant phenotype	chrX	3.727	16309154.5	2.999	16309154.5	4.115	16319572
aop	FBgn0000097	anterior open	negative regulation of Ras protein signal transduction ; GO:0046580 | non-traceable author statement <newline> MAPK cascade ; GO:0000165 | traceable author statement <newline> R7 cell development ; GO:0045467 | traceable author statement <newline> cell fate determination ; GO:0001709 | inferred from mutant phenotype <newline> dorsal closure ; GO:0007391 | non-traceable author statement <newline> …	chr2L	3.241	2176053.5	2.692	2177648.5	4.159	2179133.5
Appl	FBgn0000108	beta amyloid protein precursor-like	peripheral nervous system development ; GO:0007422 | inferred from mutant phenotype <newline> neuron projection morphogenesis ; GO:0048812 | inferred from mutant phenotype <newline> response to axon injury ; GO:0048678 | inferred from mutant phenotype <newline> nervous system development ; GO:0007399 | non-traceable author statement <newline> synapse organization ; GO:0050808 | inferred from muta…	chrX	2.575	474271.5	2.622	474901.5	4.283	472514
Aps	FBgn0036111	Aps	inositol phosphate metabolic process ; GO:0043647 | inferred from direct assay <newline> nucleotide metabolic process ; GO:0009117 | inferred from direct assay	chr3L	3.448	10891623.5	2.989	10890943.5	4.679	10890698.5
aralar1	FBgn0028646	aralar1	transport ; GO:0006810 | non-traceable author statement <newline> mitochondrial transport ; GO:0006839 | inferred from sequence or structural similarity with UniProtKB:O75746 AND inferred from sequence or structural similarity with UniProt:Q9UJS0 <newline> transmembrane transport ; GO:0055085 | inferred from electronic annotation with InterPro:IPR002067 <newline> wound healing ; GO:0042060 | infe…	chr3R	3.416	26285165.5	3.567	26285165.5	4.028	26285113
Argk	FBgn0000116	Arginine kinase	phosphorylation ; GO:0016310 | inferred from sequence or structural similarity with UniProtKB:P91798	chr3L	3.618	9046239	3.521	9046266.5	3.775	9046291.5
arr	FBgn0000119	arrow	Wnt receptor signaling pathway ; GO:0016055 | inferred from mutant phenotype <newline> protein targeting to lysosome ; GO:0006622 | inferred from mutant phenotype <newline> compound eye morphogenesis ; GO:0001745 | inferred from mutant phenotype <newline> regulation of compound eye pigmentation ; GO:0048076 | inferred from mutant phenotype <newline> nervous system development ; GO:0007399 | infer…	chr2R	4.032	9365704.5	4.03	9365704.5	4.753	9365677
Art3	FBgn0038306	Arginine methyltransferase 3	protein methylation ; GO:0006479 | inferred from electronic annotation with InterPro:IPR010456	chr3R	4.036	11055864	3.253	11055366.5	4.356	11055311.5
Ate1	FBgn0025720	Ate1	protein arginylation ; GO:0016598 | non-traceable author statement <newline> ubiquitin-dependent protein catabolic process ; GO:0006511 | non-traceable author statement <newline> protein arginylation ; GO:0016598 | inferred from electronic annotation with InterPro:IPR007471, InterPro:IPR007472, InterPro:IPR017137	chr2R	2.802	16139173	2.456	16139285.5	3.298	16139233
Atg13	FBgn0261108	Autophagy-specific gene 13	regulation of autophagy ; GO:0010506 | inferred from mutant phenotype <newline> autophagy ; GO:0006914 | inferred from mutant phenotype	chr3R	3.575	4180636	3.041	4179591	4.707	4178486
Atg8a	FBgn0052672	Autophagy-specific gene 8a	determination of adult lifespan ; GO:0008340 | inferred from mutant phenotype <newline> regulation of protein ubiquitination ; GO:0031396 | inferred from mutant phenotype <newline> regulation of autophagy ; GO:0010506 | inferred from mutant phenotype <newline> macroautophagy ; GO:0016236 | inferred from expression pattern	chrX	3.019	10667200	2.721	10667477.5	3.874	10667590
ATP7	FBgn0030343	ATP7	copper ion transport ; GO:0006825 | inferred from mutant phenotype <newline> adult chitin-containing cuticle pigmentation ; GO:0048085 | inferred from mutant phenotype <newline> larval development ; GO:0002164 | inferred from mutant phenotype <newline> developmental pigmentation ; GO:0048066 | inferred from mutant phenotype <newline> cellular copper ion homeostasis ; GO:0006878 | inferred from mu…	chrX	4.466	11750398.5	4.207	11750378.5	4.616	11750398.5
ATPCL	FBgn0020236	ATP citrate lyase	acetyl-CoA biosynthetic process ; GO:0006085 | inferred from sequence or structural similarity with UniProtKB:P16638 <newline> citrate metabolic process ; GO:0006101 | inferred from sequence or structural similarity with UniProtKB:P16638 <newline> cellular carbohydrate metabolic process ; GO:0044262 | inferred from electronic annotation with InterPro:IPR002020, InterPro:IPR014608, InterPro:IPR016…	chr2R	3.259	11886685.5	2.615	11888883	4.824	11888915.5
att-ORFA	FBgn0067783	alternative testis transcripts open reading frame A	defense response to Gram-negative bacterium ; GO:0050829 | inferred from mutant phenotype <newline> positive regulation of innate immune response ; GO:0045089 | inferred from mutant phenotype <newline> transmembrane transport ; GO:0055085 | inferred from electronic annotation with InterPro:IPR002067	chr3R	3.183	16375286	3.02	16382271	5.198	16375293.5
att-ORFB	FBgn0067782	alternative testis transcripts open reading frame B	biological_process ; GO:0008150 | no biological data available	chr3R	3.183	16375286	3.02	16382271	5.198	16375293.5
Axs	FBgn0000152	Abnormal X segregation	female meiosis chromosome segregation ; GO:0016321 | inferred from mutant phenotype <newline> meiotic spindle organization ; GO:0000212 | inferred from mutant phenotype <newline> female meiosis chromosome segregation ; GO:0016321 | non-traceable author statement <newline> distributive segregation ; GO:0032837 | inferred from mutant phenotype <newline> distributive segregation ; GO:0032837 | infer…	chrX	3.152	16569194.5	2.705	16569194.5	3.529	16569194.5
Axud1	FBgn0261647	-	negative regulation of cell proliferation ; GO:0008285 | inferred from mutant phenotype <newline> positive regulation of transcription from RNA polymerase II promoter ; GO:0045944 | inferred from sequence or structural similarity with MGD:Csrnp1; MGI:MGI:2387989	chr2L	2.602	2364821	3.419	2363766	3.945	2363793.5
B4	FBgn0023407	B4	imaginal disc development ; GO:0007444 | inferred from mutant phenotype <newline> circadian rhythm ; GO:0007623 | inferred from expression pattern	chr2L	2.739	13510507	2.8	13511164.5	4.845	13512159.5
babo	FBgn0011300	baboon	protein phosphorylation ; GO:0006468 | inferred from sequence or structural similarity <newline> signal transduction ; GO:0007165 | inferred from sequence or structural similarity <newline> transforming growth factor beta receptor signaling pathway ; GO:0007179 | inferred from sequence or structural similarity <newline> protein phosphorylation ; GO:0006468 | non-traceable author statement <newlin…	chr2R	2.84	4838409	2.718	4837611.5	4.14	4850591.5
Bacc	FBgn0031453	Bacchus	inter-male aggressive behavior ; GO:0002121 | inferred from mutant phenotype <newline> behavioral response to ethanol ; GO:0048149 | inferred from mutant phenotype	chr2L	3.809	2751685	3.186	2750667.5	3.444	2750697.5
Bace	FBgn0032049	beta-site APP-cleaving enzyme	proteolysis ; GO:0006508 | inferred from electronic annotation with InterPro:IPR001461, InterPro:IPR001969, InterPro:IPR009007	chr2L	2.923	8496629	2.657	8496596.5	4.672	8496599
Bap60	FBgn0025463	Brahma associated protein 60kD	positive regulation of transcription, DNA-dependent ; GO:0045893 | inferred from direct assay <newline> muscle organ development ; GO:0007517 | inferred from mutant phenotype <newline> dendrite morphogenesis ; GO:0048813 | inferred from mutant phenotype <newline> neuron development ; GO:0048666 | inferred from mutant phenotype <newline> positive regulation of heterochromatin assembly ; GO:0031453…	chrX	2.874	13054909.5	3.321	13054909.5	3.519	13054909.5
baz	FBgn0000163	bazooka	establishment or maintenance of polarity of embryonic epithelium ; GO:0016332 | non-traceable author statement <newline> ovarian follicle cell-cell adhesion ; GO:0007299 | inferred from mutant phenotype <newline> establishment of apical/basal cell polarity ; GO:0035089 | inferred from mutant phenotype <newline> morphogenesis of a polarized epithelium ; GO:0001738 | traceable author statement <new…	chrX	2.779	17073222.5	2.69	17073300	3.719	17073957.5
BBS1	FBgn0035741	Bardet-Biedl syndrome 1 ortholog (H. sapiens)	cilium assembly ; GO:0042384 | inferred from sequence model inferred from expression pattern <newline> cilium assembly ; GO:0042384 | inferred from sequence or structural similarity with HGNC_gene:BBS1; HGNC:966	chr3L	3.659	7124152	3.253	7122802	3.686	7121872
BBS8	FBgn0031255	Bardet-Biedl syndrome 8 ortholog (H. sapiens)	cilium assembly ; GO:0042384 | inferred from sequence model inferred from expression pattern	chr2L	2.896	428648	2.84	426203	3.309	426233
be	FBgn0052594	ben	long-term memory ; GO:0007616 | inferred from mutant phenotype <newline> neuromuscular synaptic transmission ; GO:0007274 | inferred from mutant phenotype	chrX	5.202	14919224.5	5.505	14919197	5.984	14919197
betaggt-II	FBgn0028970	beta subunit of type II geranylgeranyl transferase	protein geranylgeranylation ; GO:0018344 | inferred from electronic annotation with InterPro:IPR026873	chr2L	3.439	2883936.5	3.112	2883984	4.527	2883846.5
Blimp-1	FBgn0035625	Blimp-1	regulation of tube architecture, open tracheal system ; GO:0035152 | inferred from mutant phenotype <newline> negative regulation of transcription from RNA polymerase II promoter ; GO:0000122 | inferred from direct assay <newline> cellular response to ecdysone ; GO:0071390 | inferred from expression pattern	chr3L	2.82	5634864	2.661	5634834	4.654	5643121.5
bol	FBgn0011206	boule	male meiosis ; GO:0007140 | inferred from mutant phenotype <newline> spermatogenesis ; GO:0007283 | inferred from mutant phenotype <newline> meiotic G2/MI transition ; GO:0008315 | inferred from mutant phenotype <newline> spermatocyte division ; GO:0048137 | inferred from mutant phenotype <newline> positive regulation of meiosis ; GO:0045836 | non-traceable author statement <newline> meiotic G2/M…	chr3L	2.928	9121759.5	2.825	9121809.5	4.323	9091779.5
bowl	FBgn0004893	brother of odd with entrails limited	hindgut morphogenesis ; GO:0007442 | inferred from mutant phenotype <newline> imaginal disc-derived leg joint morphogenesis ; GO:0016348 | inferred from mutant phenotype <newline> imaginal disc-derived leg morphogenesis ; GO:0007480 | inferred from mutant phenotype <newline> wing disc development ; GO:0035220 | inferred from mutant phenotype <newline> lateral inhibition ; GO:0046331 | inferred fr…	chr2L	3.661	3789231	3.011	3789206	3.452	3788155
brat	FBgn0010300	brain tumor	rRNA metabolic process ; GO:0016072 | inferred from mutant phenotype <newline> rRNA transcription ; GO:0009303 | inferred from mutant phenotype <newline> segmentation ; GO:0035282 | inferred from mutant phenotype <newline> negative regulation of cell proliferation ; GO:0008285 | inferred from mutant phenotype <newline> brain development ; GO:0007420 | inferred from mutant phenotype <newline> asym…	chr2L	2.943	19159642.5	4.143	19159615	4.291	19159615
BTBD9	FBgn0030228	BTB (POZ) domain containing 9 ortholog	regulation of synaptic transmission, dopaminergic ; GO:0032225 | inferred from mutant phenotype <newline> positive regulation of circadian sleep/wake cycle, sleep ; GO:0045938 | inferred from mutant phenotype <newline> adult locomotory behavior ; GO:0008344 | inferred from mutant phenotype	chrX	3.75	10668987.5	3.601	10668737.5	3.828	10668552.5
btsz	FBgn0266756	bitesize	larval salivary gland morphogenesis ; GO:0007436 | inferred from mutant phenotype <newline> morphogenesis of embryonic epithelium ; GO:0016331 | inferred from mutant phenotype <newline> gastrulation involving germ band extension ; GO:0010004 | inferred from mutant phenotype <newline> apical junction assembly ; GO:0043297 | inferred from mutant phenotype <newline> establishment of planar polarity …	chr3R	2.906	10636954	2.712	10637009	4.27	10630544
bun	FBgn0259176	bunched	decapentaplegic signaling pathway ; GO:0008101 | inferred from genetic interaction with dpp <newline> compound eye photoreceptor cell differentiation ; GO:0001751 | inferred from mutant phenotype <newline> segmentation ; GO:0035282 | inferred from mutant phenotype <newline> dorsal appendage formation ; GO:0046843 | inferred from mutant phenotype <newline> chorion-containing eggshell formation ; G…	chr2L	3.862	12474362	2.652	12474412	5.114	12474389.5
bves	FBgn0031150	bves	-	chrX	3.813	20931216	4.018	20935838.5	4.225	20948791
bwa	FBgn0045064	brain washing	brain development ; GO:0007420 | inferred from mutant phenotype <newline> ceramide catabolic process ; GO:0046514 | inferred from direct assay <newline> sphingolipid metabolic process ; GO:0006665 | inferred from sequence or structural similarity with UniProtKB:Q8R4X1 <newline> regulation of lipid metabolic process ; GO:0019216 | inferred from sequence or structural similarity with UniProtKB:Q8R4…	chr2L	2.717	20078444.5	3.029	20078474.5	5.556	20078444.5
Bx	FBgn0265598	Beadex	positive regulation of transcription, DNA-dependent ; GO:0045893 | inferred from mutant phenotype <newline> chaeta development ; GO:0022416 | inferred from mutant phenotype <newline> phagocytosis ; GO:0006909 | inferred from mutant phenotype <newline> imaginal disc-derived leg segmentation ; GO:0036011 | inferred from mutant phenotype <newline> imaginal disc-derived wing morphogenesis ; GO:000747…	chrX	3.683	18440288.5	2.871	18428312.5	3.909	18430177.5
Caf1	FBgn0263979	Chromatin assembly factor 1 subunit	chromatin assembly ; GO:0031497 | inferred from sequence or structural similarity with HGNC_gene:RBBP7; HGNC:9890 inferred from sequence or structural similarity with HGNC_gene:RBBP4; HGNC:9887 <newline> regulation of mitotic cell cycle ; GO:0007346 | inferred from mutant phenotype <newline> muscle organ development ; GO:0007517 | inferred from mutant phenotype <newline> neuron development ; GO:0…	chr3R	4.036	11055864	3.253	11055366.5	4.356	11055311.5
Cam	FBgn0000253	Calmodulin	kinetochore organization ; GO:0051383 | inferred from mutant phenotype <newline> rhodopsin mediated signaling pathway ; GO:0016056 | inferred from mutant phenotype <newline> adaptation of rhodopsin mediated signaling ; GO:0016062 | traceable author statement <newline> deactivation of rhodopsin mediated signaling ; GO:0016059 | traceable author statement <newline> detection of calcium ion ; GO:000…	chr2R	3.774	8159889.5	4.908	8159859.5	5.461	8159827
CAP	FBgn0033504	CAP	muscle attachment ; GO:0016203 | inferred from mutant phenotype <newline> sensory perception of sound ; GO:0007605 | inferred from mutant phenotype <newline> sensory perception of mechanical stimulus ; GO:0050954 | inferred from mutant phenotype <newline> cell adhesion ; GO:0007155 | inferred from electronic annotation with InterPro:IPR028516 <newline> cell migration ; GO:0016477 | inferred from …	chr2R	2.697	16487110.5	2.486	6188689	3.786	6164651.5
Cat	FBgn0000261	Catalase	response to hydrogen peroxide ; GO:0042542 | inferred from mutant phenotype <newline> aging ; GO:0007568 | traceable author statement <newline> determination of adult lifespan ; GO:0008340 | traceable author statement <newline> calcium-dependent cell-cell adhesion ; GO:0016339 | non-traceable author statement <newline> response to oxidative stress ; GO:0006979 | non-traceable author statement <ne…	chr3L	3.768	18817624.5	3.403	18817679.5	3.733	18817624.5
Cby	FBgn0067317	Chibby	negative regulation of Wnt receptor signaling pathway ; GO:0030178 | inferred from genetic interaction with wg AND inferred from mutant phenotype <newline> segment polarity determination ; GO:0007367 | inferred from genetic interaction with arm <newline> cilium axoneme assembly ; GO:0035083 | inferred from mutant phenotype <newline> spermatid development ; GO:0007286 | inferred from mutant phenot…	chr3R	3.57	17696283	3.027	17695708	3.763	17689765.5
Ccs	FBgn0010531	Copper chaperone for superoxide dismutase	intracellular copper ion transport ; GO:0015680 | non-traceable author statement <newline> intracellular copper ion transport ; GO:0015680 | inferred from sequence or structural similarity with EMBL:AF121906; protein_id:AAD23832.1 <newline> determination of adult lifespan ; GO:0008340 | inferred from mutant phenotype <newline> response to oxidative stress ; GO:0006979 | inferred from mutant pheno…	chr2R	3.244	6013046.5	3.028	6013019	3.418	6012991.5
CDase	FBgn0039774	Ceramidase	hatching behavior ; GO:0035187 | inferred from mutant phenotype <newline> synaptic transmission ; GO:0007268 | inferred from mutant phenotype <newline> synaptic vesicle exocytosis ; GO:0016079 | inferred from mutant phenotype <newline> sphingolipid metabolic process ; GO:0006665 | inferred from direct assay <newline> ceramide catabolic process ; GO:0046514 | inferred from direct assay <newline> s…	chr3R	3.416	26285165.5	3.567	26285165.5	4.028	26285113
Cdc23	FBgn0032863	Cell division cycle 23 ortholog	endomitotic cell cycle ; GO:0007113 | inferred from mutant phenotype <newline> neurogenesis ; GO:0022008 | inferred from mutant phenotype <newline> positive regulation of mitotic metaphase/anaphase transition ; GO:0045842 | inferred from mutant phenotype <newline> phagocytosis ; GO:0006909 | inferred from mutant phenotype	chr2L	3.605	20463966.5	3.058	20463939	5.123	20464049
Cdk4	FBgn0016131	Cyclin-dependent kinase 4	protein phosphorylation ; GO:0006468 | inferred from sequence or structural similarity <newline> protein phosphorylation ; GO:0006468 | inferred from sequence or structural similarity inferred from sequence or structural similarity with HGNC_gene:CDK4; HGNC:1773 <newline> protein phosphorylation ; GO:0006468 | inferred from sequence or structural similarity with SGD_LOCUS:CDC28; SGD:S0000364 <new…	chr2R	3.605	12470182	3.3	12469662	4.932	12470182
Cec2	FBgn0000281	Cecropin 2	-	chr3R	3.769	26040827	2.849	26040937	3.76	26040609.5
CecA1	FBgn0000276	Cecropin A1	defense response to Gram-negative bacterium ; GO:0050829 | inferred from direct assay <newline> defense response to Gram-positive bacterium ; GO:0050830 | inferred from direct assay <newline> defense response to Gram-negative bacterium ; GO:0050829 | inferred from expression pattern <newline> defense response to bacterium ; GO:0042742 | non-traceable author statement <newline> defense response to…	chr3R	3.769	26040827	2.849	26040937	3.76	26040609.5
CecA2	FBgn0000277	Cecropin A2	defense response to bacterium ; GO:0042742 | non-traceable author statement <newline> defense response to fungus ; GO:0050832 | non-traceable author statement <newline> defense response to Gram-negative bacterium ; GO:0050829 | inferred from direct assay <newline> defense response to Gram-positive bacterium ; GO:0050830 | inferred from direct assay <newline> antibacterial humoral response ; GO:00…	chr3R	3.769	26040827	2.849	26040937	3.76	26040609.5
CecB	FBgn0000278	Cecropin B	defense response to bacterium ; GO:0042742 | inferred from sequence or structural similarity <newline> defense response to Gram-negative bacterium ; GO:0050829 | inferred from direct assay <newline> defense response to Gram-positive bacterium ; GO:0050830 | inferred from direct assay <newline> defense response to bacterium ; GO:0042742 | non-traceable author statement <newline> defense response t…	chr3R	3.769	26040827	2.849	26040937	3.76	26040609.5
CecC	FBgn0000279	Cecropin C	defense response to Gram-negative bacterium ; GO:0050829 | inferred from direct assay <newline> defense response to Gram-positive bacterium ; GO:0050830 | inferred from direct assay <newline> defense response to bacterium ; GO:0042742 | non-traceable author statement <newline> defense response to fungus ; GO:0050832 | non-traceable author statement <newline> defense response to bacterium ; GO:004…	chr3R	3.769	26040827	2.849	26040937	3.76	26040609.5
Cec-Psi1	FBgn0000280	Cecropin pseudogene 1	-	chr3R	3.769	26040827	2.849	26040937	3.76	26040609.5
ced-6	FBgn0029092	ced-6	apoptotic cell clearance ; GO:0043277 | inferred from mutant phenotype <newline> neuron remodeling ; GO:0016322 | inferred from mutant phenotype	chr2R	3.195	5319297	3.298	5318204.5	4.419	5319247
Cen	FBgn0032876	Centrocortin	embryonic cleavage ; GO:0040016 | inferred from mutant phenotype	chr2L	3.054	20674699	3.089	20674699	3.249	20674666.5
cenG1A	FBgn0028509			chr2L	3.697	13846392	2.95	13836159.5	4.517	13845792
cer	FBgn0034443	crammer	long-term memory ; GO:0007616 | inferred from mutant phenotype <newline> short-term memory ; GO:0007614 | inferred from direct assay	chr2R	2.62	15283132	2.527	15283052	3.755	15282389.5
CG10068	FBgn0037473	-	phagocytosis ; GO:0006909 | inferred from electronic annotation with InterPro:IPR006816 <newline> regulation of establishment of planar polarity ; GO:0090175 | inferred from mutant phenotype <newline> mitotic cytokinesis ; GO:0000281 | inferred from mutant phenotype	chr3R	3.348	2948223	2.979	2948253	3.205	2948278
CG10082	FBgn0034644	-	protein phosphorylation ; GO:0006468 | inferred from sequence or structural similarity with UniProtKB:Q96PC2 <newline> phosphatidylinositol metabolic process ; GO:0046488 | inferred from sequence or structural similarity with UniProtKB:Q96PC2	chr2R	4.006	17533953.5	3.594	17533998.5	3.91	17533978.5
CG10098	FBgn0037472	-	biological_process ; GO:0008150 | no biological data available	chr3R	3.348	2948223	2.979	2948253	3.205	2948278
CG10232	FBgn0039108	-	proteolysis ; GO:0006508 | non-traceable author statement <newline> proteolysis ; GO:0006508 | inferred from electronic annotation with InterPro:IPR001254, InterPro:IPR001314, InterPro:IPR018114	chr3R	2.891	19550117.5	3.591	19548735	3.864	19548710
CG10321	FBgn0034643	-	-	chr2R	3.203	17520861	3.199	17522046	3.437	17522046
CG10347	FBgn0030342	-	-	chrX	4.466	11750398.5	4.207	11750378.5	4.616	11750398.5
CG10362	FBgn0030358	-	intracellular signal transduction ; GO:0035556 | inferred from electronic annotation with InterPro:IPR002219	chrX	3.731	11817946	3.227	11817938.5	3.969	11817881
CG10365	FBgn0039109	-	-	chr3R	2.891	19550117.5	3.591	19548735	3.864	19548710
CG10431	FBgn0032730	-	transcription, DNA-dependent ; GO:0006351 | inferred from electronic annotation with InterPro:IPR027775 <newline> dendrite morphogenesis ; GO:0048813 | inferred from mutant phenotype	chr2L	4.455	18981006	4.213	18981006	4.993	18981006
CG10514	FBgn0039312	-	-	chr3R	3.553	21109420	2.903	21110112.5	4.898	21101275
CG10600	FBgn0032717	-	-	chr2L	3.716	18831045	3.687	18831067.5	3.753	18831045
CG10638	FBgn0036290	-	cellular aldehyde metabolic process ; GO:0006081 | inferred from sequence or structural similarity with UniProtKB:P07943 <newline> oxidation-reduction process ; GO:0055114 | inferred from electronic annotation with InterPro:IPR018170, InterPro:IPR020471	chr3L	3.418	12494244.5	3.184	12494297	3.414	12494274.5
CG10646	FBgn0036292	-	-	chr3L	3.418	12494244.5	3.184	12494297	3.414	12494274.5
CG10650	FBgn0046302	-	-	chr2L	4.018	18993403.5	2.982	18995713.5	5.014	18996793.5
CG10654	FBgn0036294	-	-	chr3L	3.418	12494244.5	3.184	12494297	3.414	12494274.5
CG10657	FBgn0036289	-	lateral inhibition ; GO:0046331 | inferred from mutant phenotype <newline> transport ; GO:0006810 | inferred from electronic annotation with InterPro:IPR001071	chr3L	3.418	12494244.5	3.184	12494297	3.414	12494274.5
CG10660	FBgn0036288	-	-	chr3L	2.931	12483989.5	3.065	12483872	3.341	12483847
CG10681	FBgn0036291	-	biological_process ; GO:0008150 | no biological data available	chr3L	3.418	12494244.5	3.184	12494297	3.414	12494274.5
CG10911	FBgn0034295	-	biological_process ; GO:0008150 | no biological data available	chr2R	3.038	13941707	2.539	13945252	3.795	13943439.5
CG10912	FBgn0034296	-	cold acclimation ; GO:0009631 | inferred from expression pattern	chr2R	3.038	13941707	2.539	13945252	3.795	13943439.5
CG10927	FBgn0034360	-	-	chr2R	3.442	14499271.5	3.044	14499326.5	3.523	14499271.5
CG10960	FBgn0036316	-	transmembrane transport ; GO:0055085 | inferred from electronic annotation with InterPro:IPR003663, InterPro:IPR005828, InterPro:IPR005829 <newline> positive regulation of JAK-STAT cascade ; GO:0046427 | inferred from mutant phenotype	chr3L	3.065	12833838	2.832	12829168	4	12829090.5
CG10962	FBgn0030073	-	metabolic process ; GO:0008152 | inferred from electronic annotation with InterPro:IPR002198	chrX	4.425	8933820	3.92	8933820	4.605	8933820
CG10996	FBgn0030525	-	hexose metabolic process ; GO:0019318 | inferred from electronic annotation with InterPro:IPR015443	chrX	2.853	13693381.5	4.346	13693991.5	3.387	13695996.5
CG11043	FBgn0031831	-	mitochondrial electron transport, cytochrome c to oxygen ; GO:0006123 | inferred from sequence or structural similarity with UniProtKB:P10606	chr2L	4.382	6561480	4.084	6561480	4.449	6561477.5
CG11113	FBgn0033165	-	multicellular organism reproduction ; GO:0032504 | non-traceable author statement	chr2R	3.373	3295085.5	3.172	3295135.5	4.305	3284905.5
CG1116	FBgn0037297	-	-	chr3R	3.369	1041728.5	2.795	1042701	4.383	1040828.5
CG11200	FBgn0034500	Carbonyl reductase	metabolic process ; GO:0008152 | inferred from electronic annotation with InterPro:IPR002198	chr2R	3.625	16199653	2.897	16195003	3.428	16195035.5
CG11241	FBgn0037186	-	-	chr3L	3.389	22731150.5	2.82	22731253	3.961	22730488
CG11257	FBgn0034442	-	oxidation-reduction process ; GO:0055114 | inferred from electronic annotation with InterPro:IPR001433, InterPro:IPR001834, InterPro:IPR017927, InterPro:IPR017938	chr2R	2.62	15283132	2.527	15283052	3.755	15282389.5
CG11284	FBgn0030056	-	-	chrX	3.507	8578901.5	3.333	8578961.5	3.936	8584264
CG11367	FBgn0037185	-	biological_process ; GO:0008150 | no biological data available	chr3L	3.389	22731150.5	2.82	22731253	3.961	22730488
CG11374	FBgn0031214	-	-	chr2L	3.47	82311.5	3.641	82261.5	3.884	82289
CG11378	FBgn0040364	-	-	chrX	3.543	1064637	3.139	1064637	3.3	1064637
CG11384	FBgn0040363	-	-	chrX	3.543	1064637	3.139	1064637	3.3	1064637
CG1140	FBgn0035298	-	ketone body catabolic process ; GO:0046952 | inferred from sequence or structural similarity with UniProtKB:P55809	chr3L	3.054	1967738	2.451	1964875.5	3.751	1967848
CG11526	FBgn0035437	-	biological_process ; GO:0008150 | no biological data available	chr3L	2.949	3320048.5	2.651	3320048.5	3.266	3322226
CG11737	FBgn0037592	-	-	chr3R	3.206	4344564.5	2.879	4344564.5	4.379	4345114.5
CG11791	FBgn0039266	-	biological_process ; GO:0008150 | no biological data available	chr3R	3.048	20882329	3.031	20882329	4.515	20882329
CG11808	FBgn0034000	-	mRNA splicing, via spliceosome ; GO:0000398 | inferred by curator from GO:0071011|GO:0071013	chr2R	2.726	11102967.5	2.577	11103045	3.772	11101677.5
CG11866	FBgn0033486	-	-	chr2R	3.244	6013046.5	3.028	6013019	3.418	6012991.5
CG11883	FBgn0033538	-	nucleotide catabolic process ; GO:0009166 | inferred from electronic annotation with InterPro:IPR006179, InterPro:IPR008334	chr2R	4.467	6533263	3.994	6533263	4.387	6533263
CG11892	FBgn0039313	-	-	chr3R	3.553	21109420	2.903	21110112.5	4.123	21112972.5
CG11893	FBgn0039316	-	wing disc development ; GO:0035220 | inferred from genetic interaction with ap inferred from genetic interaction with Bx <newline> chaeta development ; GO:0022416 | inferred from genetic interaction with Ssdp inferred from genetic interaction with Chi	chr3R	3.311	21118685	3.043	21118685	4.123	21112972.5
CG11911	FBgn0031249	-	proteolysis ; GO:0006508 | non-traceable author statement <newline> proteolysis ; GO:0006508 | inferred from electronic annotation with InterPro:IPR001254, InterPro:IPR001314, InterPro:IPR018114	chr2L	3.283	322548.5	2.552	322668.5	4.78	319798.5
CG11912	FBgn0031248	-	proteolysis ; GO:0006508 | non-traceable author statement <newline> proteolysis ; GO:0006508 | inferred from electronic annotation with InterPro:IPR001254, InterPro:IPR001314, InterPro:IPR018114	chr2L	3.283	322548.5	2.552	322668.5	4.78	319798.5
CG11951	FBgn0039656	-	proteolysis ; GO:0006508 | inferred from electronic annotation with InterPro:IPR001930	chr3R	3.099	25056600	3.105	25056600	3.804	25060177.5
CG11986	FBgn0037656	-	-	chr3R	2.699	4840663	2.533	4840990.5	4.432	4846493
CG12016	FBgn0035436	-	nicotinamide nucleotide biosynthetic process ; GO:0019359 | inferred from electronic annotation with InterPro:IPR026681	chr3L	2.949	3320048.5	2.651	3320048.5	3.266	3322226
CG12035	FBgn0035263	-	biological_process ; GO:0008150 | no biological data available	chr3L	2.888	1726093	2.966	1726175.5	4.11	1727138
CG12056	FBgn0030099	-	biological_process ; GO:0008150 | no biological data available	chrX	3.127	9087353.5	2.974	9087353.5	3.939	9090766
CG12057	FBgn0030098	-	-	chrX	3.127	9087353.5	2.974	9087353.5	3.939	9090766
CG12078	FBgn0035426	-	neuron projection morphogenesis ; GO:0048812 | inferred from mutant phenotype	chr3L	2.636	3238905	2.448	3248225	3.337	3247455
CG1208	FBgn0037386	-	transmembrane transport ; GO:0055085 | inferred from electronic annotation with InterPro:IPR003663, InterPro:IPR005828, InterPro:IPR005829	chr3R	3.086	1669453.5	2.924	1669063.5	4.888	1667963.5
CG12096	FBgn0030457	-	response to DNA damage stimulus ; GO:0006974 | inferred from mutant phenotype	chrX	2.874	13054909.5	3.321	13054909.5	3.519	13054909.5
CG12106	FBgn0030100	-	biological_process ; GO:0008150 | no biological data available	chrX	3.055	9094413.5	2.974	9087353.5	3.939	9090766
CG12118	FBgn0030101	-	cobalamin metabolic process ; GO:0009235 | inferred from electronic annotation with InterPro:IPR019362	chrX	3.055	9094413.5	2.974	9087353.5	3.939	9090766
CG12128	FBgn0033473	-	biological_process ; GO:0008150 | no biological data available	chr2R	3.737	5911594	3.502	5912144	5.201	5912119
CG1213	FBgn0037387	-	transmembrane transport ; GO:0055085 | inferred from electronic annotation with InterPro:IPR003663, InterPro:IPR005828, InterPro:IPR005829	chr3R	3.086	1669453.5	2.924	1669063.5	4.888	1667963.5
CG12263	FBgn0034346	-	metabolic process ; GO:0008152 | inferred from electronic annotation with InterPro:IPR017849, InterPro:IPR017850	chr2R	3.866	14321421.5	3.578	14321451.5	3.725	14321481.5
CG12320	FBgn0038590	-	-	chr3R	2.723	14072640.5	2.6	14072663	3.422	14072613
CG12325	FBgn0033557	-	neurogenesis ; GO:0022008 | inferred from mutant phenotype	chr2R	3.004	6709869.5	3.02	6709869.5	3.301	6709839.5
CG12333	FBgn0038617	-	lateral inhibition ; GO:0046331 | inferred from mutant phenotype	chr3R	3.012	14224545.5	2.935	14228670.5	3.282	14221988
CG12338	FBgn0033543	-	oxidation-reduction process ; GO:0055114 | inferred from electronic annotation with InterPro:IPR006076, InterPro:IPR006181, InterPro:IPR023209	chr2R	3.429	6623490	3.134	6622750	3.318	6623440
CG12343	FBgn0033556	-	mRNA splicing, via spliceosome ; GO:0000398 | inferred by curator from GO:0071011|GO:0071013 <newline> neurogenesis ; GO:0022008 | inferred from mutant phenotype	chr2R	3.004	6709869.5	3.02	6709869.5	3.301	6709839.5
CG12344	FBgn0033558	-	ion transport ; GO:0006811 | inferred from electronic annotation with InterPro:IPR006028, InterPro:IPR006029, InterPro:IPR006201, InterPro:IPR018000	chr2R	3.004	6709869.5	3.02	6709869.5	3.301	6709839.5
CG1236	FBgn0037370	-	oxidation-reduction process ; GO:0055114 | inferred from electronic annotation with InterPro:IPR006139, InterPro:IPR006140	chr3R	3.743	1562776	3.363	1562548.5	3.583	1562603.5
CG12360	FBgn0038111	-	-	chr3R	3.076	8858469.5	2.933	8858499.5	4.575	8857512
CG12375	FBgn0031987	-	biological_process ; GO:0008150 | no biological data available	chr2L	4.235	8129743	2.928	8131780.5	4.488	8129775.5
CG1239	FBgn0037368	-	neurogenesis ; GO:0022008 | inferred from mutant phenotype	chr3R	3.743	1562776	3.363	1562548.5	3.583	1562603.5
CG12491	FBgn0034900	-	biological_process ; GO:0008150 | no biological data available	chr2R	3.175	19633520	3.149	19633545	3.536	19633520
CG12725	FBgn0030483	-	biological_process ; GO:0008150 | no biological data available	chrX	3.448	13300415	2.906	13301727.5	3.197	13300415
CG12926	FBgn0033437	-	transport ; GO:0006810 | inferred from electronic annotation with InterPro:IPR001071	chr2R	3.811	5497335.5	3.042	5493050.5	5.028	5493050.5
CG12934	FBgn0033541	-	-	chr2R	4.467	6533263	3.994	6533263	4.387	6533263
CG12948	FBgn0037739	-	biological_process ; GO:0008150 | no biological data available	chr3R	3.043	5574064.5	2.465	5573242	3.081	5574087
CG12963	FBgn0034031	-	-	chr2R	3.314	11447400	2.852	11447345	4.718	11450152.5
CG13000	FBgn0030807	-	-	chrX	2.821	16838342.5	2.566	16838365	4.836	16839797.5
CG13001	FBgn0030806	-	-	chrX	2.821	16838342.5	2.566	16838365	4.836	16839797.5
CG13010	FBgn0030770	-	-	chrX	3.152	16569194.5	2.705	16569194.5	3.529	16569194.5
CG13012	FBgn0030769	-	-	chrX	3.152	16569194.5	2.705	16569194.5	3.529	16569194.5
CG1304	FBgn0031141	-	proteolysis ; GO:0006508 | non-traceable author statement <newline> proteolysis ; GO:0006508 | inferred from electronic annotation with InterPro:IPR001254, InterPro:IPR001314, InterPro:IPR018114	chrX	5.543	20834725	5.357	20835605	5.447	20834755
CG13101	FBgn0032084	-	-	chr2L	2.601	8988518	2.516	8988545.5	3.586	8988518
CG1315	FBgn0026565	-	argininosuccinate metabolic process ; GO:0000053 | inferred from sequence or structural similarity with UniProtKB:P16460 <newline> arginine biosynthetic process ; GO:0006526 | non-traceable author statement <newline> urea cycle ; GO:0000050 | non-traceable author statement <newline> arginine biosynthetic process ; GO:0006526 | inferred from electronic annotation with InterPro:IPR001518, InterPro:…	chr3R	3.192	2470796.5	2.974	2470719	4.233	2471619
CG13157	FBgn0033732	-	-	chr2R	2.715	8307725	2.867	8307725	4.385	8310647.5
CG13175	FBgn0033693	-	-	chr2R	3.956	8073587	2.902	8073587	5.225	8073564.5
CG13315	FBgn0040827	-	-	chr3L	2.877	9089826.5	2.573	9088949	4.323	9091779.5
CG13321	FBgn0033787	-	neurogenesis ; GO:0022008 | inferred from mutant phenotype	chr2R	3.602	8841060	3.083	8844250	3.701	8844250
CG13325	FBgn0033792	-	-	chr2R	3.332	9010354	3.231	9010406.5	3.754	9010321.5
CG13390	FBgn0032031	-	-	chr2L	4.138	8376584	3.72	8376584	3.597	8376584
CG13392	FBgn0032033	-	-	chr2L	3.525	8377336.5	2.931	8377309	3.302	8377254
CG13501	FBgn0034684	-	biological_process ; GO:0008150 | no biological data available	chr2R	3.178	17950881.5	2.986	17952254	4.332	17949999
CG13516	FBgn0040658	-	-	chr2R	3.678	18556564	2.557	18557499	4.382	18556536.5
CG13560	FBgn0034899	-	-	chr2R	3.175	19633520	3.149	19633545	3.536	19633520
CG13604	FBgn0039137	-	-	chr3R	3.408	19817140.5	2.94	19818903	3.115	19818818
CG13658	FBgn0039315	-	-	chr3R	3.311	21118685	3.043	21118685	4.123	21112972.5
CG13766	FBgn0031834	-	-	chr2L	4.382	6561480	4.084	6561480	4.449	6561477.5
CG13786	FBgn0031900	-	-	chr2L	3.104	7256823.5	2.641	7256871	3.472	7255606
CG13810	FBgn0035313	-	-	chr3L	2.806	2191974	2.536	2191344	4.266	2192664
CG13868	FBgn0034501	-	-	chr2R	3.625	16199653	2.944	16207685.5	3.428	16195035.5
CG13871	FBgn0034502	-	-	chr2R	3.577	16199678	2.944	16207685.5	3.073	16199930.5
CG13893	FBgn0035146	-	transport ; GO:0006810 | inferred from electronic annotation with InterPro:IPR001071, InterPro:IPR009038	chr3L	3.337	601348.5	2.744	601266	4.796	604953.5
CG13921	FBgn0035267	-	-	chr3L	3.351	1742268	2.794	1742320.5	3.44	1745788
CG13949	FBgn0031288	-	-	chr2L	3.507	856552	3.166	856602	3.168	856552
CG13950	FBgn0031289	-	-	chr2L	3.507	856552	3.166	856602	3.168	856552
CG1399	FBgn0033212	-	cilium assembly ; GO:0042384 | inferred from sequence model	chr2R	3.59	3583942	3.061	3583974.5	3.398	3583224.5
CG14034	FBgn0250847	-	phospholipid metabolic process ; GO:0006644 | inferred from sequence or structural similarity <newline> neurogenesis ; GO:0022008 | inferred from mutant phenotype <newline> multicellular organism reproduction ; GO:0032504 | inferred from expression pattern <newline> lipid metabolic process ; GO:0006629 | inferred from electronic annotation with InterPro:IPR000734	chr2L	4.656	5209992.5	2.813	5210075	5.185	5210015
CG14052	FBgn0029606	-	-	chrX	3.326	2112886	3.69	2112913.5	3.655	2112886
CG1407	FBgn0033474	-	protein palmitoylation ; GO:0018345 | inferred from sequence or structural similarity with SGD_LOCUS:ERF2; SGD:S000004236	chr2R	3.737	5911594	3.502	5912144	5.201	5912119
CG14074	FBgn0036818	-	-	chr3L	3.051	18855709.5	3.078	18855682	3.178	18855682
CG14120	FBgn0036321	-	-	chr3L	3.224	12885758.5	2.79	12885758.5	4.896	12877733.5
CG14131	FBgn0036205	-	-	chr3L	3.204	11770972.5	3.135	11770972.5	4.019	11767832.5
CG14142	FBgn0036143	-	-	chr3L	4.456	11163768.5	3.982	11163768.5	3.392	11163216
CG14160	FBgn0036066	-	transmembrane transport ; GO:0055085 | inferred from electronic annotation with InterPro:IPR005828	chr3L	3.109	10081837.5	2.886	10081837.5	3.344	10084830
CG14253	FBgn0039467	-	-	chr3R	2.734	22807263.5	2.801	22807346	4.825	22807346
CG14312	FBgn0038596	-	-	chr3R	3.499	14105774	3.198	14105829	4.705	14105774
CG14441	FBgn0029895	-	-	chrX	2.644	6594620	2.623	6594567.5	3.775	6613727
CG14457	FBgn0037174	-	-	chr3L	3.13	22662835.5	2.594	22662890.5	3.3	22664380.5
CG14488	FBgn0034278	-	-	chr2R	3.807	13657355.5	3.361	13657355.5	3.527	13657355.5
CG14505	FBgn0034327	-	biological_process ; GO:0008150 | no biological data available	chr2R	4.248	14190973.5	4.488	14190888.5	5.089	14190913.5
CG14646	FBgn0037241	-	-	chr3R	3.398	221468	2.502	222098	4.422	218853
CG14647	FBgn0037244	-	protein homooligomerization ; GO:0051260 | inferred from electronic annotation with InterPro:IPR003131	chr3R	3.398	221468	2.502	222098	3.55	221133
CG14676	FBgn0037388	-	-	chr3R	3.086	1669453.5	2.924	1669063.5	4.888	1667963.5
CG14767	FBgn0040777	-	-	chr2R	3.746	4608950.5	3.391	4608980.5	3.925	4610163
CG1486	FBgn0031174	-	carboxylic acid metabolic process ; GO:0019752 | inferred from electronic annotation with InterPro:IPR002129	chrX	5.414	21190576	4.416	21190576	4.707	21190568.5
CG14882	FBgn0038429	-	oxidation-reduction process ; GO:0055114 | inferred from electronic annotation with InterPro:IPR001433, InterPro:IPR001709, InterPro:IPR003097, InterPro:IPR017927, InterPro:IPR017938, InterPro:IPR023173 <newline> biological_process ; GO:0008150 | no biological data available	chr3R	3.505	12273173	3.325	12273150.5	3.788	12273150.5
CG14894	FBgn0038428	-	-	chr3R	3.505	12273173	3.325	12273150.5	3.788	12273150.5
CG14933	FBgn0040968	-	-	chr2L	2.785	11841668	2.753	11840325.5	4.289	11840438
CG14962	FBgn0035407	-	-	chr3L	2.83	3165230	2.502	3165565	4.049	3166195
CG15043	FBgn0030929	-	-	chrX	3.553	18384002	3.531	18384062	3.964	18391807
CG15071	FBgn0034377	-	-	chr2R	3.435	14585095.5	2.486	14583003	3.618	14582095.5
CG15082	FBgn0034397	-	-	chr2R	3.555	14715668.5	3.286	14715758.5	4.121	14715636
CG15096	FBgn0034394	-	transmembrane transport ; GO:0055085 | inferred from electronic annotation with InterPro:IPR005829, InterPro:IPR011701	chr2R	3.223	14700798.5	3.125	14702666	3.797	14704311
CG15097	FBgn0034396	-	-	chr2R	3.555	14715668.5	3.286	14715758.5	4.121	14715636
CG15098	FBgn0034398	-	-	chr2R	3.555	14715668.5	3.286	14715758.5	4.121	14715636
CG1516	FBgn0027580	-	pyruvate metabolic process ; GO:0006090 | inferred from sequence or structural similarity with UniProtKB:P11498 <newline> gluconeogenesis ; GO:0006094 | inferred from electronic annotation with InterPro:IPR005930	chr2R	3.321	5745553	2.938	5745575.5	4.362	5745965.5
CG15168	FBgn0032732	-	-	chr2L	4.018	18993403.5	2.973	18986083.5	4.571	18993451
CG15169	FBgn0032734	-	-	chr2L	4.018	18993403.5	2.973	18986083.5	5.014	18996793.5
CG15170	FBgn0032733	-	wound healing ; GO:0042060 | inferred from mutant phenotype	chr2L	4.018	18993403.5	2.973	18986083.5	4.571	18993451
CG15211	FBgn0030234	-	-	chrX	3.75	10668987.5	3.601	10668737.5	3.828	10668552.5
CG15247	FBgn0030156	-	-	chrX	2.894	9764980.5	2.666	9765008	4.057	9764980.5
CG15322	FBgn0031088	-	-	chrX	2.953	20033728.5	3.192	20033698.5	3.892	20033671
CG15406	FBgn0031517	-	transmembrane transport ; GO:0055085 | inferred from electronic annotation with InterPro:IPR005828, InterPro:IPR005829	chr2L	3.13	3306689.5	2.851	3306857	3.291	3308066.5
CG15422	FBgn0031579	-	-	chr2L	3.818	4009422	2.522	4004669.5	4.329	4009422
CG15423	FBgn0031580	-	-	chr2L	4.555	4011347	2.522	4004669.5	5.515	4011369.5
CG15461	FBgn0040649	-	-	chrX	2.726	20355786	2.71	20353933.5	4.652	20352013.5
CG15625	FBgn0031644	-	-	chr2L	3.307	4893820	3.068	4893852.5	3.22	4893820
CG15674	FBgn0034642	-	-	chr2R	3.203	17520861	3.199	17522046	3.437	17522046
CG15701	FBgn0034095	-	-	chr2R	3.175	12117911.5	2.749	12117911.5	3.786	12117471.5
CG15706	FBgn0034093	-	-	chr2R	3.175	12117911.5	2.749	12117911.5	3.786	12117471.5
CG15817	FBgn0028476	-	ubiquitin-dependent protein catabolic process ; GO:0006511 | inferred from electronic annotation with InterPro:IPR001394, InterPro:IPR018200	chr3R	3.099	25056600	3.105	25056600	3.804	25060177.5
CG15820	FBgn0035312	-	-	chr3L	2.807	2169039	2.586	2169121.5	4.22	2169451.5
CG15829	FBgn0035743	-	cellular acyl-CoA homeostasis ; GO:0042049 | inferred from sequence or structural similarity with UniProtKB:P45882	chr3L	3.659	7124152	3.253	7122802	3.686	7121872
CG15879	FBgn0035309	-	-	chr3L	2.807	2169039	2.586	2169121.5	4.22	2169451.5
CG1635	FBgn0039854	-	-	chr3R	3.188	27418744.5	2.812	27418414.5	4.563	27414094.5
CG1638	FBgn0039855	-	-	chr3R	3.188	27418744.5	2.812	27418414.5	4.563	27414094.5
CG1657	FBgn0030286	-	regulation of small GTPase mediated signal transduction ; GO:0051056 | inferred from electronic annotation with InterPro:IPR001936 <newline> regulation of protein transport ; GO:0051223 | inferred from sequence or structural similarity with HGNC_gene:GAPVD1; HGNC:23375 <newline> regulation of Rab protein signal transduction ; GO:0032483 | inferred from sequence model	chrX	3.191	11220637.5	3.041	11220615	3.52	11220637.5
CG16721	FBgn0029820	-	-	chrX	3.014	5778804.5	2.852	5782237	4.677	5778804.5
CG1673	FBgn0030482	-	branched-chain amino acid biosynthetic process ; GO:0009082 | inferred from sequence or structural similarity with UniProtKB:O15382	chrX	3.448	13300415	2.756	13300442.5	3.197	13300415
CG16789	FBgn0037712	-	-	chr3R	3.154	5398395	2.67	5397795	3.359	5397355
CG16790	FBgn0037713	-	U6 snRNA 3'-end processing ; GO:0034477 | inferred from electronic annotation with InterPro:IPR027521 <newline> biological_process ; GO:0008150 | no biological data available	chr3R	3.154	5398395	2.67	5397795	3.359	5397355
CG16908	FBgn0037741	-	lateral inhibition ; GO:0046331 | inferred from mutant phenotype	chr3R	3.043	5574064.5	2.465	5573242	3.081	5574087
CG16941	FBgn0038464	-	regulation of alternative mRNA splicing, via spliceosome ; GO:0000381 | inferred from mutant phenotype <newline> mRNA splicing, via spliceosome ; GO:0000398 | inferred from sequence or structural similarity with NCBI_gi:5032087 <newline> mRNA splicing, via spliceosome ; GO:0000398 | inferred from sequence or structural similarity with NCBI_NP:005868 AND inferred from sequence or structural simila…	chr3R	3.533	12832770	2.672	12832770	4.364	12833072.5
CG16952	FBgn0030701	-	-	chrX	3.143	15762237.5	3.368	15761720	5.183	15761720
CG1701	FBgn0033167	-	multicellular organism reproduction ; GO:0032504 | inferred from expression pattern	chr2R	3.373	3295085.5	3.172	3295135.5	3.285	3295163
CG17047	FBgn0033827	-	-	chr2R	3.564	9184430	2.888	9184342.5	3.534	9184317.5
CG17209	FBgn0030687	-	transcription from RNA polymerase III promoter ; GO:0006383 | inferred from sequence or structural similarity with UniProtKB:O14802	chrX	2.92	15653937	2.891	15653887	4.757	15653862
CG17221	FBgn0031500	-	mushroom body development ; GO:0016319 | inferred from mutant phenotype <newline> oxidation-reduction process ; GO:0055114 | inferred from electronic annotation with InterPro:IPR002085, InterPro:IPR013149, InterPro:IPR013154	chr2L	3.771	3037459	3.651	3037409	4.95	3044394
CG17258	FBgn0031496	-	-	chr2L	3.771	3037459	3.651	3037409	3.231	3037409
CG17259	FBgn0031497	-	seryl-tRNA aminoacylation ; GO:0006434 | inferred from sequence or structural similarity with UniProtKB:P49591	chr2L	3.771	3037459	3.651	3037409	3.231	3037409
CG17260	FBgn0031498	-	-	chr2L	3.771	3037459	3.651	3037409	3.231	3037409
CG17292	FBgn0032029	-	lipid metabolic process ; GO:0006629 | inferred from electronic annotation with InterPro:IPR000734	chr2L	4.138	8376584	3.72	8376584	3.597	8376584
CG17294	FBgn0032032	-	-	chr2L	4.138	8376584	3.72	8376584	3.597	8376584
CG17322	FBgn0027070	-	metabolic process ; GO:0008152 | inferred from electronic annotation with InterPro:IPR002213	chr2L	3.716	18831045	3.687	18831067.5	3.753	18831045
CG17323	FBgn0032713	-	inter-male aggressive behavior ; GO:0002121 | inferred from mutant phenotype <newline> metabolic process ; GO:0008152 | inferred from electronic annotation with InterPro:IPR002213	chr2L	3.716	18831045	3.687	18831067.5	3.753	18831045
CG17597	FBgn0032715	-	metabolic process ; GO:0008152 | inferred from electronic annotation with InterPro:IPR002155, InterPro:IPR016038, InterPro:IPR016039, InterPro:IPR020613, InterPro:IPR020615, InterPro:IPR020616, InterPro:IPR020617	chr2L	3.716	18831045	3.687	18831067.5	3.753	18831045
CG17658	FBgn0034924	-	-	chr2R	3.948	19782430	3.49	19782430	4.012	19782462.5
CG1774	FBgn0039856	-	-	chr3R	3.188	27418744.5	2.812	27418414.5	4.563	27414094.5
CG17765	FBgn0033529	-	-	chr2R	3.494	6363608.5	3.26	6363643.5	3.973	6363608.5
CG17906	FBgn0032086	-	-	chr2L	3.474	8994180.5	2.641	8994023	3.829	8990630.5
CG18003	FBgn0061356	-	oxidation-reduction process ; GO:0055114 | inferred from electronic annotation with InterPro:IPR008259, InterPro:IPR012133	chr2R	3.96	6774468	3.957	6774490.5	3.533	6774520.5
CG18004	FBgn0033566	-	DNA replication ; GO:0006260 | inferred from electronic annotation with InterPro:IPR026678 <newline> DNA repair ; GO:0006281 | inferred from electronic annotation with InterPro:IPR026678	chr2R	3.96	6774468	3.957	6774490.5	3.533	6774520.5
CG1801	FBgn0031171	-	transport ; GO:0006810 | inferred from sequence or structural similarity with UniProtKB:Q99758	chrX	5.414	21190576	4.416	21190576	4.707	21190568.5
CG18171	FBgn0035262	-	biological_process ; GO:0008150 | no biological data available	chr3L	2.888	1726093	2.966	1726175.5	4.11	1727138
CG1850	FBgn0033154	-	-	chr2R	2.955	3142378.5	2.981	3143968.5	3.28	3143966
CG18539	FBgn0034325	-	-	chr2R	4.248	14190973.5	4.488	14190888.5	5.089	14190913.5
CG18540	FBgn0034326	-	-	chr2R	4.248	14190973.5	4.488	14190888.5	5.089	14190913.5
CG18577	FBgn0037870	-	-	chr3R	3.331	7026473.5	3.05	7022318.5	3.277	7022318.5
CG18598	FBgn0038589	-	-	chr3R	2.723	14072640.5	2.6	14072663	3.422	14072613
CG18599	FBgn0038592	-	regulation of transcription, DNA-dependent ; GO:0006355 | inferred from electronic annotation with InterPro:IPR001356, InterPro:IPR012287, InterPro:IPR017970	chr3R	3.484	14101129	3.156	14101211.5	3.584	14101121.5
CG18622	FBgn0038460	-	-	chr3R	2.7	12807277.5	2.63	12807255	4.645	12814105
CG18635	FBgn0034279	-	-	chr2R	3.807	13657355.5	3.361	13657355.5	3.527	13657355.5
CG18661	FBgn0040964	-	biological_process ; GO:0008150 | no biological data available	chr2L	3.474	8994180.5	2.641	8994023	3.357	8994023
CG18675	FBgn0040696	-	neuron projection morphogenesis ; GO:0048812 | inferred from mutant phenotype	chr3L	3.587	4194527.5	3.095	4171537.5	3.36	4194527.5
CG18765	FBgn0042110	-	-	chr3R	2.927	7513912	2.477	7513912	3.987	7514129.5
CG18858	FBgn0042175	-	lipid metabolic process ; GO:0006629 | inferred from electronic annotation with InterPro:IPR003386	chr2L	3.605	20463966.5	3.058	20463939	5.123	20464049
CG1902	FBgn0033434	-	-	chr2R	3.811	5497335.5	3.042	5493050.5	5.028	5493050.5
CG1927	FBgn0027547	-	-	chr3L	3.054	1967738	2.451	1964875.5	3.751	1967848
CG1998	FBgn0030485	-	oxidation-reduction process ; GO:0055114 | inferred from electronic annotation with InterPro:IPR006694 <newline> fatty acid biosynthetic process ; GO:0006633 | inferred from electronic annotation with InterPro:IPR006694	chrX	3.459	13302440	2.906	13301727.5	3.197	13300415
CG2100	FBgn0037369	-	neurogenesis ; GO:0022008 | inferred from mutant phenotype <newline> tRNA 3'-end processing ; GO:0042780 | inferred from electronic annotation with InterPro:IPR026973	chr3R	3.743	1562776	3.363	1562548.5	3.583	1562603.5
CG2224	FBgn0039773	-	-	chr3R	3.416	26285165.5	3.567	26285165.5	4.028	26285113
CG2444	FBgn0030326	-	-	chrX	3.37	11600746	2.783	11600721	4.508	11600746
CG2493	FBgn0032864	-	proteolysis ; GO:0006508 | inferred from electronic annotation with InterPro:IPR008758	chr2L	3.605	20463966.5	3.058	20463939	5.123	20464049
CG2678	FBgn0014931	-	regulation of transcription, DNA-dependent ; GO:0006355 | non-traceable author statement <newline> dendrite morphogenesis ; GO:0048813 | inferred from mutant phenotype	chr3R	3.084	3737337	2.731	3735134.5	4.6	3739239.5
CG2765	FBgn0035087	-	-	chr2R	2.901	20846928	2.488	20846988	3.717	20855533
CG2846	FBgn0014930	-	riboflavin biosynthetic process ; GO:0009231 | inferred from sequence or structural similarity with UniProtKB:Q969G6	chr3R	3.084	3737337	2.731	3735134.5	4.6	3739239.5
CG2865	FBgn0023526	-	regulation of cell cycle ; GO:0051726 | inferred from direct assay	chrX	3.314	2177730	2.908	2177730	3.393	2177730
CG2991	FBgn0031474	-	-	chr2L	2.633	2859590	2.55	2863385	3.5	2860585
CG30020	FBgn0050020	-	-	chr2R	3.96	6774468	3.957	6774490.5	3.533	6774520.5
CG30118	FBgn0050118	-	-	chr2R	3.866	14321421.5	3.578	14321451.5	3.725	14321481.5
CG30157	FBgn0050157	-	biological_process ; GO:0008150 | no biological data available	chr2R	2.726	2861705.5	3.035	2862643	3.803	2862643
CG30269	FBgn0050269	-	biological_process ; GO:0008150 | no biological data available	chr2R	3.678	18556564	2.557	18557499	4.382	18556536.5
CG30273	FBgn0050273	-	biological_process ; GO:0008150 | no biological data available	chr2R	3.678	18556564	2.557	18557499	4.382	18556536.5
CG30284	FBgn0050284	-	biological_process ; GO:0008150 | no biological data available	chr2R	4.006	17533953.5	3.594	17533998.5	3.91	17533978.5
CG30357	FBgn0050357	-	biological_process ; GO:0008150 | no biological data available	chr2R	3.746	4608950.5	3.391	4608980.5	3.925	4610163
CG3036	FBgn0031645	-	phosphate ion transport ; GO:0006817 | inferred from sequence or structural similarity with UniProtKB:O00624 <newline> transmembrane transport ; GO:0055085 | inferred from electronic annotation with InterPro:IPR011701	chr2L	3.307	4893820	3.068	4893852.5	3.532	4904000
CG30384	FBgn0050384	-	-	chr2R	3.075	3075388.5	2.771	3075388.5	3.318	3075386
CG30385	FBgn0050385	-	-	chr2R	3.075	3075388.5	2.771	3075388.5	3.318	3075386
CG30392	FBgn0050392	-	glycolipid transport ; GO:0046836 | inferred from electronic annotation with InterPro:IPR014830	chr2R	3.046	17184034.5	2.604	17184062	4.926	17184034.5
CG30421	FBgn0050421	-	ubiquitin-dependent protein catabolic process ; GO:0006511 | inferred from electronic annotation with InterPro:IPR001394, InterPro:IPR018200	chr2R	3.47	20636913	2.464	20635505.5	3.335	20643843
CG30463	FBgn0050463	-	protein O-linked glycosylation ; GO:0006493 | inferred from sequence or structural similarity with HGNC_gene:GALNT3; HGNC:4125 <newline> multicellular organism reproduction ; GO:0032504 | inferred from expression pattern	chr2R	3.335	12620603	2.962	12620778	3.154	12557083
CG30493	FBgn0050493	-	ubiquinone biosynthetic process ; GO:0006744 | inferred from electronic annotation with InterPro:IPR012762	chr2R	3.59	3583942	3.061	3583974.5	3.398	3583224.5
CG30496	FBgn0050496	-	-	chr2R	3.59	3583942	3.061	3583974.5	3.398	3583224.5
CG30497	FBgn0050497	-	-	chr2R	2.983	3630912	2.585	3646782.5	3.984	3647382.5
CG3106	FBgn0030148	-	-	chrX	3.947	9557444	3.636	9557519	5.168	9557599
CG31075	FBgn0051075	-	pyruvate metabolic process ; GO:0006090 | inferred from sequence or structural similarity with UniProtKB:P05091 <newline> oxidation-reduction process ; GO:0055114 | inferred from electronic annotation with InterPro:IPR015590, InterPro:IPR016160, InterPro:IPR016161, InterPro:IPR016162, InterPro:IPR016163	chr3R	2.734	22807263.5	2.801	22807346	4.825	22807346
CG31086	FBgn0051086	-	-	chr3R	2.969	22011749.5	2.775	22011779.5	4.587	22012294.5
CG31097	FBgn0051097	-	neurogenesis ; GO:0022008 | inferred from mutant phenotype	chr3R	3.311	21118685	3.043	21118685	3.296	21118685
CG31098	FBgn0051098	-	-	chr3R	3.311	21118685	3.043	21118685	4.123	21112972.5
CG31102	FBgn0051102	-	-	chr3R	3.311	21118685	3.043	21118685	3.296	21118685
CG31104	FBgn0051104	-	-	chr3R	3.553	21109420	2.903	21110112.5	4.123	21112972.5
CG31109	FBgn0051109	-	-	chr3R	3.048	20882329	3.031	20882329	4.515	20882329
CG31111	FBgn0051111	-	neurogenesis ; GO:0022008 | inferred from mutant phenotype	chr3R	3.048	20882329	3.031	20882329	4.515	20882329
CG31174	FBgn0051174	-	biological_process ; GO:0008150 | no biological data available	chr3R	3.57	17696283	3.027	17695708	3.763	17689765.5
CG31176	FBgn0051176	-	-	chr3R	4.202	17546079.5	4.143	17546079.5	3.991	17546052
CG31178	FBgn0064912	-	-	chr3R	3.57	17696283	3.027	17695708	3.239	17695683
CG31198	FBgn0051198	-	proteolysis ; GO:0006508 | inferred from electronic annotation with InterPro:IPR001930	chr3R	3.784	17584877	3.436	17584907	4.716	17584189.5
CG31233	FBgn0051233	-	proteolysis ; GO:0006508 | inferred from electronic annotation with InterPro:IPR001930	chr3R	3.244	17575064.5	2.954	17575534.5	4.598	17584192
CG31259	FBgn0051259	-	-	chr3R	3.206	4344564.5	2.879	4344564.5	4.379	4345114.5
CG31266	FBgn0051266	-	proteolysis ; GO:0006508 | inferred from electronic annotation with InterPro:IPR001254, InterPro:IPR001314	chr3R	2.735	12963368.5	2.741	12963396	3.179	12963421
CG31267	FBgn0051267	-	proteolysis ; GO:0006508 | inferred from electronic annotation with InterPro:IPR001254, InterPro:IPR001314	chr3R	2.735	12963368.5	2.741	12963396	3.179	12963421
CG31274	FBgn0051274	-	biological_process ; GO:0008150 | no biological data available	chr3R	2.547	12813765	2.353	12818440	4.645	12814105
CG31286	FBgn0051286	-	biological_process ; GO:0008150 | no biological data available	chr3R	3.192	2470796.5	2.974	2470719	4.233	2471619
CG31288	FBgn0051288	-	-	chr3R	3.311	21118685	3.043	21118685	3.296	21118685
CG31300	FBgn0051300	-	-	chr3R	3.553	21109420	2.903	21110112.5	4.123	21112972.5
CG31323	FBgn0051323	-	-	chr3R	2.969	22011749.5	2.775	22011779.5	4.587	22012294.5
CG31343	FBgn0051343	-	proteolysis ; GO:0006508 | inferred from electronic annotation with InterPro:IPR001930	chr3R	3.244	17575064.5	2.954	17575534.5	4.085	17575112
CG31344	FBgn0051344	-	neurogenesis ; GO:0022008 | inferred from mutant phenotype	chr3R	4.036	11055864	3.253	11055366.5	4.356	11055311.5
CG31357	FBgn0051357	-	biological_process ; GO:0008150 | no biological data available	chr3R	3.006	20655863	3.2	20655940.5	3.406	20655940.5
CG31415	FBgn0051415	-	biological_process ; GO:0008150 | no biological data available	chr3R	3.043	5574064.5	2.465	5573242	3.081	5574087
CG31431	FBgn0051431	-	fibroblast growth factor receptor signaling pathway ; GO:0008543 | inferred from sequence or structural similarity with EMBL:AF279689; protein_id:AAK26742	chr3R	3.57	17696283	3.027	17695708	3.239	17695683
CG31454	FBgn0051454	-	-	chr3R	3.206	4344564.5	2.879	4344564.5	4.379	4345114.5
CG31523	FBgn0051523	-	fatty acid biosynthetic process ; GO:0006633 | inferred from sequence or structural similarity with UniProtKB:Q9BW60 <newline> very long-chain fatty acid metabolic process ; GO:0000038 | inferred from sequence or structural similarity with UniProtKB:Q9BW60 <newline> fatty acid elongation ; GO:0030497 | inferred from sequence or structural similarity with bond	chr3R	3.176	296643	2.977	295550.5	3.508	300825.5
CG31635	FBgn0051635	-	-	chr2L	2.817	6644413	2.426	6645163	4.331	6642383
CG31678	FBgn0051678	-	lateral inhibition ; GO:0046331 | inferred from mutant phenotype	chr2L	3.054	20674699	3.089	20674699	3.249	20674666.5
CG31704	FBgn0051704	-	proteolysis ; GO:0006508 | inferred from sequence or structural similarity with InterPro:IPR001239 AND inferred from sequence or structural similarity with NCBI_NP:690919 <newline> multicellular organism reproduction ; GO:0032504 | inferred from expression pattern	chr2L	2.785	11841668	2.753	11840325.5	4.289	11840438
CG31715	FBgn0051715	-	biological_process ; GO:0008150 | no biological data available	chr2L	2.942	10339873	2.416	10340038	4.438	10339375.5
CG31792	FBgn0051792	-	transport ; GO:0006810 | inferred from sequence or structural similarity with UniProtKB:Q9BX28 <newline> transmembrane transport ; GO:0055085 | inferred from electronic annotation with InterPro:IPR001140, InterPro:IPR011527	chr2L	4.018	18993403.5	2.982	18995713.5	5.014	18996793.5
CG31816	FBgn0051816	-	biological_process ; GO:0008150 | no biological data available	chr2L	3.218	16544809	4.042	16544836.5	4.254	16544974
CG31882	FBgn0051882	-	biological_process ; GO:0008150 | no biological data available	chr2L	3.018	9620412.5	2.878	9620412.5	3.291	9620385
CG31909	FBgn0051909	-	biological_process ; GO:0008150 | no biological data available	chr2L	3.104	7256823.5	2.641	7256871	3.472	7255606
CG31950	FBgn0051950	-	-	chr2L	3.439	2883936.5	3.112	2883984	4.527	2883846.5
CG31958	FBgn0051958	-	-	chr2L	3.661	3789231	3.172	3790448.5	4.056	3790056
CG31960	FBgn0051960	-	-	chr2L	3.661	3789231	3.172	3790448.5	4.056	3790056
CG32032	FBgn0043806	-	biological_process ; GO:0008150 | no biological data available	chr3L	2.877	9089826.5	2.573	9088949	4.323	9091779.5
CG32039	FBgn0052039	-	biological_process ; GO:0008150 | no biological data available	chr3L	3.117	9352369	3.434	9350361.5	4.369	9350279
CG32040	FBgn0052040	-	biological_process ; GO:0008150 | no biological data available	chr3L	3.117	9352369	3.434	9350361.5	4.369	9350279
CG32053	FBgn0052053	-	transmembrane transport ; GO:0055085 | inferred from electronic annotation with InterPro:IPR005828, InterPro:IPR005829	chr3L	3.109	10081837.5	2.886	10081837.5	3.344	10084830
CG32054	FBgn0052054	-	transmembrane transport ; GO:0055085 | inferred from electronic annotation with InterPro:IPR005828	chr3L	3.109	10081837.5	2.886	10081837.5	3.344	10084830
CG32278	FBgn0052278	-	-	chr3L	2.83	3165230	2.502	3165565	4.049	3166195
CG32280	FBgn0052280	-	biological_process ; GO:0008150 | no biological data available	chr3L	2.83	3165230	2.502	3165565	4.049	3166195
CG32281	FBgn0052281	-	methionine metabolic process ; GO:0006555 | inferred from sequence or structural similarity with UniProtKB:Q01392 <newline> tRNA modification ; GO:0006400 | inferred from sequence or structural similarity with UniProtKB:Q01392 <newline> tRNA methylation ; GO:0030488 | inferred from electronic annotation with InterPro:IPR025792	chr3L	2.83	3165230	2.502	3165565	4.049	3166195
CG32365	FBgn0052365	-	cellular process ; GO:0009987 | inferred from mutant phenotype	chr3L	2.905	7861296.5	3.033	7861319	3.594	7861319
CG32369	FBgn0052369	-	proteolysis ; GO:0006508 | inferred from electronic annotation with InterPro:IPR003111	chr3L	4.152	7768065.5	2.587	7768118	4.64	7768065.5
CG32454	FBgn0260481	-	proteolysis ; GO:0006508 | inferred from sequence or structural similarity with InterPro:IPR000994	chr3L	3.389	22731150.5	2.82	22731253	3.961	22730488
CG32473	FBgn0052473	-	proteolysis ; GO:0006508 | inferred from electronic annotation with InterPro:IPR001930	chr3R	3.66	9124593	3.44	9124640.5	3.459	9124063
CG32479	FBgn0052479	-	positive regulation of Notch signaling pathway ; GO:0045747 | inferred from mutant phenotype <newline> ubiquitin-dependent protein catabolic process ; GO:0006511 | inferred from electronic annotation with InterPro:IPR001394, InterPro:IPR018200	chr3L	2.693	887816.5	2.967	876074	3.431	876704
CG32506	FBgn0052506	-	regulation of Rab GTPase activity ; GO:0032313 | inferred from sequence or structural similarity with Evi5	chrX	3.553	20338508.5	2.53	20336938.5	4.77	20337191
CG32512	FBgn0052512	-	-	chrX	3.813	20931216	4.018	20935838.5	4.036	20935838.5
CG32532	FBgn0052532	-	regulation of transcription, DNA-dependent ; GO:0006355 | inferred from sequence or structural similarity with InterPro:IPR001356	chrX	3.711	19431501	3.903	19431501	3.822	19431501
CG32676	FBgn0052676	-	lateral inhibition ; GO:0046331 | inferred from mutant phenotype <newline> cellular process ; GO:0009987 | inferred from mutant phenotype	chrX	4.643	10619736.5	4.891	10619766.5	5.052	10619796.5
CG32687	FBgn0052687	-	-	chrX	3.022	10381041	3.077	10381061	4.602	10379323.5
CG32695	FBgn0052695	-	-	chrX	2.894	9764980.5	2.666	9765008	4.057	9764980.5
CG32699	FBgn0052699	-	metabolic process ; GO:0008152 | inferred from electronic annotation with InterPro:IPR002123	chrX	3.923	9471150	3.747	9471205	4.199	9472275
CG3270	FBgn0033093	-	oxidation-reduction process ; GO:0055114 | inferred from electronic annotation with InterPro:IPR006076	chr2R	3.17	2581049	3.118	2581074	4.08	2587974
CG3277	FBgn0031518	-	protein phosphorylation ; GO:0006468 | non-traceable author statement <newline> protein phosphorylation ; GO:0006468 | inferred from electronic annotation with InterPro:IPR000719, InterPro:IPR001245, InterPro:IPR008266, InterPro:IPR020635	chr2L	2.941	3310759	2.868	3310759	3.291	3308066.5
CG32813	FBgn0052813	-	-	chrX	2.827	1273015	3.496	1278735	3.407	1279720
CG33108	FBgn0053108	-	biological_process ; GO:0008150 | no biological data available	chr3R	3.408	19817140.5	2.94	19818903	3.115	19818818
CG33127	FBgn0053127	-	proteolysis ; GO:0006508 | inferred from sequence or structural similarity with EMBL:AY128107 AND inferred from sequence or structural similarity with InterPro:IPR001254	chr2L	3.283	322548.5	2.552	322668.5	4.78	319798.5
CG33144	FBgn0053144	-	-	chr2R	3.429	6623490	3.134	6622750	4.317	6667020
CG33181	FBgn0053181	-	cation transport ; GO:0006812 | inferred from electronic annotation with InterPro:IPR006667	chrX	3.254	8406956	3.419	8401970.5	3.923	8406928.5
CG33298	FBgn0032120	-	phospholipid transport ; GO:0015914 | inferred from sequence or structural similarity with UniProtKB:Q8K2X1 <newline> cation transport ; GO:0006812 | inferred from electronic annotation with InterPro:IPR001757 <newline> intracellular protein transport ; GO:0006886 | inferred from genetic interaction with Osbp <newline> Golgi organization ; GO:0007030 | inferred from genetic interaction with Osbp	chr2L	3.781	9500186.5	2.976	9500154	4.146	9499301.5
CG33306	FBgn0053306	-	biological_process ; GO:0008150 | no biological data available	chr2L	3.697	13846392	2.467	13838362	4.517	13845792
CG33307	FBgn0053307	-	biological_process ; GO:0008150 | no biological data available	chr2L	3.697	13846392	2.95	13836159.5	4.517	13845792
CG33649	FBgn0064115	-	regulation of translational fidelity ; GO:0006450 | inferred from electronic annotation with InterPro:IPR003837	chr2L	2.875	13836107	2.95	13836159.5	3.227	13838284.5
CG33679	FBgn0053679	-	biological_process ; GO:0008150 | no biological data available	chr2L	2.879	15057434.5	2.872	15055267	3.318	15055239.5
CG33713	FBgn0064116	-	-	chrX	5.414	21190576	4.416	21190576	4.707	21190568.5
CG33714	FBgn0064117	-	-	chrX	5.414	21190576	4.416	21190576	4.707	21190568.5
CG33725	FBgn0053725	-	biological_process ; GO:0008150 | no biological data available	chr3L	2.931	12483989.5	3.065	12483872	3.341	12483847
CG33964	FBgn0053964	-	-	chr2R	3.956	8073587	2.902	8073587	5.225	8073564.5
CG33969	FBgn0053969	-	-	chr3L	3.284	20391507	3.072	20391634.5	4.853	20384927
CG33981	FBgn0250851	-	biological_process ; GO:0008150 | no biological data available	chr2R	3.807	13657355.5	3.361	13657355.5	3.527	13657355.5
CG33985	FBgn0053985	-	chitin metabolic process ; GO:0006030 | inferred from electronic annotation with InterPro:IPR002557	chr3L	3.063	15523751.5	3.463	15523671.5	4.707	15523704
CG33986	FBgn0053986	-	chitin metabolic process ; GO:0006030 | inferred from electronic annotation with InterPro:IPR002557	chr3L	2.74	15512206.5	2.57	15522571.5	4.415	15512206.5
CG34039	FBgn0054039	-	biological_process ; GO:0008150 | no biological data available	chr3L	3.327	14551274	2.888	14551224	3.55	14551274
CG3409	FBgn0033095	-	transmembrane transport ; GO:0055085 | inferred from electronic annotation with InterPro:IPR011701	chr2R	3.358	2605441.5	2.655	2605551.5	4.303	2588004
CG34105	FBgn0083941	-	-	chr2R	3.175	19633520	3.149	19633545	3.536	19633520
CG34112	FBgn0086608	-	biological_process ; GO:0008150 | no biological data available	chr3R	3.398	221468	2.502	222098	4.422	218853
CG34126	FBgn0083962	-	biological_process ; GO:0008150 | no biological data available	chr2L	3.05	4981655	2.675	4981655	4.037	4993292.5
CG34129	FBgn0083965	-	proteolysis ; GO:0006508 | inferred from electronic annotation with InterPro:IPR001254 <newline> multicellular organism reproduction ; GO:0032504 | inferred from expression pattern	chr3R	2.969	22011749.5	2.775	22011779.5	4.587	22012294.5
CG34130	FBgn0083966	-	proteolysis ; GO:0006508 | inferred from electronic annotation with InterPro:IPR001254 <newline> multicellular organism reproduction ; GO:0032504 | inferred from expression pattern	chr3R	2.969	22011749.5	2.775	22011779.5	4.587	22012294.5
CG34176	FBgn0085205	-	-	chr2L	3.818	4009422	2.522	4004669.5	4.329	4009422
CG34316	FBgn0085345	-	-	chr3R	4.036	11055864	3.253	11055366.5	4.356	11055311.5
CG34332	FBgn0085361	-	-	chrX	2.953	20033728.5	3.192	20033698.5	3.892	20033671
CG34376	FBgn0085405	-	-	chr3R	2.895	18272415	2.754	18272360	3.808	18282112.5
CG34386	FBgn0085415	-	-	chr2R	3.114	13968139	3.039	13972041.5	3.281	13945197
CG34394	FBgn0085423	-	-	chr2L	3.112	3368838	2.716	3366121	4.661	3360096.5
CG34402	FBgn0085431	-	-	chr3R	3.127	8230889.5	2.439	8230947	5.094	8230919.5
CG34409	FBgn0085438	-	proteolysis ; GO:0006508 | non-traceable author statement <newline> proteolysis ; GO:0006508 | inferred from electronic annotation with InterPro:IPR001254	chr3R	3.043	5574064.5	2.465	5573242	3.081	5574087
CG34411	FBgn0085440	-	G-protein coupled receptor signaling pathway ; GO:0007186 | inferred from sequence or structural similarity <newline> G-protein coupled receptor signaling pathway ; GO:0007186 | inferred from electronic annotation with InterPro:IPR000276	chrX	2.874	13054909.5	3.321	13054909.5	3.519	13054909.5
CG34449	FBgn0085478	-	-	chrX	3.046	9244184.5	3.234	9236161.5	4.173	9236161.5
CG34455	FBgn0085484	-	pyridoxal 5'-phosphate salvage ; GO:0009443 | inferred from electronic annotation with InterPro:IPR004625	chr3L	3.117	9352369	3.434	9350361.5	4.369	9350279
CG34456	FBgn0085485	-	-	chr3L	3.117	9352369	3.434	9350361.5	4.369	9350279
CG34457	FBgn0085486	-	biological_process ; GO:0008150 | no biological data available	chr2R	3.217	12554360.5	2.586	12554278	3.154	12557083
CG34458	FBgn0085487	-	biological_process ; GO:0008150 | no biological data available <newline> proteolysis ; GO:0006508 | inferred from electronic annotation with InterPro:IPR001254, InterPro:IPR001314, InterPro:IPR018114	chr2R	3.217	12554360.5	2.373	12556563	3.154	12557083
CG3655	FBgn0040397	-	-	chrX	5.057	992729	4.852	992759	5.049	992726.5
CG3678	FBgn0038461	-	biological_process ; GO:0008150 | no biological data available	chr3R	2.547	12813765	2.353	12818440	4.645	12814105
CG3719	FBgn0024986	-	cell redox homeostasis ; GO:0045454 | inferred from electronic annotation with InterPro:IPR005746, InterPro:IPR013766 <newline> glycerol ether metabolic process ; GO:0006662 | inferred from electronic annotation with InterPro:IPR005746	chrX	2.827	1273015	3.496	1278735	3.407	1279720
CG3764	FBgn0036684	-	-	chr3L	3.13	16997514	3.019	16997179	3.415	16997924
CG3835	FBgn0023507	-	oxidation-reduction process ; GO:0055114 | inferred from electronic annotation with InterPro:IPR006094, InterPro:IPR016166, InterPro:IPR016167, InterPro:IPR016168	chrX	3.191	2039821	2.871	2040071	3.578	2034378.5
CG3921	FBgn0031571	-	liquid clearance, open tracheal system ; GO:0035002 | inferred from mutant phenotype	chr2L	3.661	3789231	3.172	3790448.5	4.056	3790056
CG3927	FBgn0034739	-	lateral inhibition ; GO:0046331 | inferred from mutant phenotype	chr2R	3.266	18487209	3.562	18487076.5	3.851	18487076.5
CG3955	FBgn0033793	-	biological_process ; GO:0008150 | no biological data available	chr2R	3.332	9010354	3.231	9010406.5	3.754	9010321.5
CG3967	FBgn0035989	-	behavioral response to ethanol ; GO:0048149 | inferred from mutant phenotype <newline> alpha-tubulin acetylation ; GO:0071929 | inferred from electronic annotation with InterPro:IPR007965	chr3L	3.183	9414737	2.727	9414737	4.129	9415319.5
CG3982	FBgn0035988	-	-	chr3L	3.183	9414737	2.727	9414737	4.129	9415319.5
CG4019	FBgn0034885	-	transmembrane transport ; GO:0055085 | inferred from sequence or structural similarity with Drip <newline> renal system process ; GO:0003014 | inferred from expression pattern	chr2R	3.427	19502677.5	4.27	19502677.5	4.688	19502650
CG4030	FBgn0034585	-	-	chr2R	3.315	16971024.5	3.224	16970967	3.515	16970967
CG4078	FBgn0029798	-	nucleotide-excision repair ; GO:0006289 | inferred from sequence or structural similarity with UniProtKB:O08811	chrX	2.962	5639050	2.92	5639100	3.743	5651089
CG4080	FBgn0035983	-	chaeta development ; GO:0022416 | inferred from genetic interaction with Chi <newline> wing disc development ; GO:0035220 | inferred from genetic interaction with Bx	chr3L	3.568	9389957	3.375	9390074.5	4.699	9384244
CG4115	FBgn0038017	-	-	chr3R	3.52	8191624.5	2.703	8191514.5	4.148	8191624.5
CG42249	FBgn0259101	-	nucleotide catabolic process ; GO:0009166 | inferred from electronic annotation with InterPro:IPR006179, InterPro:IPR008334	chrX	3.357	10989255	3.509	10997477.5	4.763	10989255
CG42319	FBgn0259219	-	-	chr2R	3.272	9155011	3.687	9155011	4.322	9155011
CG42335	FBgn0259237	-	proteolysis ; GO:0006508 | inferred from electronic annotation with InterPro:IPR001930	chr3R	3.784	17584877	3.436	17584907	4.716	17584189.5
CG42375	FBgn0259721	-	-	chr3R	2.964	9608816	2.674	9609333.5	4.011	9608816
CG42388	FBgn0259734	-	biological_process ; GO:0008150 | no biological data available	chrX	4.425	8933820	3.92	8933820	4.605	8933820
CG42389	FBgn0259735	-	biological_process ; GO:0008150 | no biological data available	chr2L	3.218	16544809	4.042	16544836.5	4.254	16544974
CG4239	FBgn0030745	-	monovalent inorganic cation transport ; GO:0015672 | inferred from electronic annotation with InterPro:IPR007866	chrX	2.765	16278554	2.371	16279154	4.522	16278554
CG42395	FBgn0259741	-	-	chrX	3.923	9471150	3.747	9471205	4.199	9472275
CG42456	FBgn0259933	-	macromolecule biosynthetic process ; GO:0009059 | inferred from electronic annotation with InterPro:IPR009914	chr3L	2.949	3320048.5	2.651	3320048.5	3.266	3322226
CG4250	FBgn0034761	-	biological_process ; GO:0008150 | no biological data available	chr2R	3.678	18556564	2.304	18556044	4.382	18556536.5
CG42542	FBgn0260659	-	biological_process ; GO:0008150 | no biological data available	chr3R	3.594	11023684	3.053	11023739	5.225	11023709
CG42666	FBgn0261548	-	-	chrX	2.877	1725434.5	2.839	1739549.5	4.218	1739462
CG42672	FBgn0261554	-	biological_process ; GO:0008150 | no biological data available	chr2R	3.046	17184034.5	2.604	17184062	4.926	17184034.5
CG42674	FBgn0261556	-	cell adhesion ; GO:0007155 | inferred from mutant phenotype <newline> regulation of cell shape ; GO:0008360 | inferred from mutant phenotype <newline> imaginal disc-derived leg morphogenesis ; GO:0007480 | inferred from mutant phenotype <newline> positive regulation of Rho protein signal transduction ; GO:0035025 | inferred from sequence or structural similarity with RhoGEF2	chr3L	3.4	20187071.5	3	20186766.5	3.553	20190126.5
CG4269	FBgn0034741	-	-	chr2R	3.266	18487209	3.562	18487076.5	3.851	18487076.5
CG42728	FBgn0261681	-	chitin metabolic process ; GO:0006030 | inferred from electronic annotation with InterPro:IPR002557	chr3L	3.063	15523751.5	3.463	15523671.5	4.707	15523704
CG42729	FBgn0261682	-	chitin metabolic process ; GO:0006030 | inferred from electronic annotation with InterPro:IPR002557	chr3L	3.063	15523751.5	3.463	15523671.5	4.707	15523704
CG42825	FBgn0262007	-	transmembrane transport ; GO:0055085 | inferred from electronic annotation with InterPro:IPR005828	chr3L	3.186	10091215	2.973	10090907.5	3.344	10084830
CG42826	FBgn0262008	-	transmembrane transport ; GO:0055085 | inferred from electronic annotation with InterPro:IPR005828	chr3L	3.186	10091215	2.973	10090907.5	3.344	10084830
CG4291	FBgn0031287	-	mRNA splicing, via spliceosome ; GO:0000398 | inferred from sequence or structural similarity with SGD_LOCUS:PRP40; SGD:S0001495 AND inferred from sequence or structural similarity with protein_id:AAC34810 <newline> mRNA splicing, via spliceosome ; GO:0000398 | inferred by curator from GO:0071011	chr2L	3.507	856552	3.166	856602	3.168	856552
CG4294	FBgn0034742	-	-	chr2R	3.266	18487209	3.562	18487076.5	3.851	18487076.5
CG4301	FBgn0030747	-	phospholipid transport ; GO:0015914 | inferred from electronic annotation with InterPro:IPR006539 <newline> cation transport ; GO:0006812 | inferred from electronic annotation with InterPro:IPR001757	chrX	3.727	16309154.5	2.999	16309154.5	4.713	16302724.5
CG43313	FBgn0263005	-	-	chrX	2.876	12997305.5	3.517	12986912.5	3.712	12996807.5
CG4332	FBgn0030456	-	-	chrX	2.874	13054909.5	3.321	13054909.5	3.519	13054909.5
CG43427	FBgn0263346	-	imaginal disc-derived wing morphogenesis ; GO:0007476 | inferred from mutant phenotype	chr3R	2.711	494292.5	2.711	494267.5	4.267	530837.5
CG43773	FBgn0264295	-	biological_process ; GO:0008150 | no biological data available	chr2L	4.555	4011347	2.522	4004669.5	5.515	4011369.5
CG43774	FBgn0264296	-	biological_process ; GO:0008150 | no biological data available	chr2L	4.555	4011347	2.522	4004669.5	5.515	4011369.5
CG44249	FBgn0265184	-	mRNA splicing, via spliceosome ; GO:0000398 | inferred by curator from GO:0005693|GO:0034693	chr2R	3.178	17950881.5	2.986	17952254	4.332	17949999
CG44250	FBgn0265185	-	biological_process ; GO:0008150 | no biological data available	chr2R	3.602	8841060	3.083	8844250	4.765	8834850
CG44251	FBgn0265186	-	biological_process ; GO:0008150 | no biological data available	chr2R	3.602	8841060	3.083	8844250	4.765	8834850
CG4447	FBgn0035980	-	translation ; GO:0006412 | inferred from electronic annotation with InterPro:IPR002661	chr3L	3.117	9352369	2.89	9352454	3.243	9352399
CG4467	FBgn0039064	-	proteolysis ; GO:0006508 | inferred from electronic annotation with InterPro:IPR001930	chr3R	3.02	19053108	2.773	19053188	4.542	19049388
CG4476	FBgn0035969	-	neurotransmitter transport ; GO:0006836 | inferred from sequence or structural similarity with DAT <newline> visual behavior ; GO:0007632 | inferred from mutant phenotype	chr3L	2.667	9202417	2.673	9202357	3.965	9202389.5
CG45060	FBgn0266430	-	biological_process ; GO:0008150 | no biological data available	chrX	2.894	9764980.5	2.666	9765008	4.057	9764980.5
CG45061	FBgn0266431	-	biological_process ; GO:0008150 | no biological data available	chrX	2.894	9764980.5	2.666	9765008	4.057	9764980.5
CG4607	FBgn0029932	-	transmembrane transport ; GO:0055085 | inferred from electronic annotation with InterPro:IPR003663, InterPro:IPR005828, InterPro:IPR005829	chrX	3.71	6961387.5	3.406	6962735	4.05	6968972.5
CG4622	FBgn0035021	-	biological_process ; GO:0008150 | no biological data available	chr2R	3.28	20434542	3.007	20434484.5	3.216	20434484.5
CG4670	FBgn0033814	-	oxidation-reduction process ; GO:0055114 | inferred from electronic annotation with InterPro:IPR006863, InterPro:IPR017905 <newline> cell redox homeostasis ; GO:0045454 | inferred from electronic annotation with InterPro:IPR013766, InterPro:IPR017937	chr2R	3.543	9119453.5	3.216	9120408.5	3.734	9120348.5
CG4676	FBgn0033815	-	protein palmitoylation ; GO:0018345 | inferred from sequence or structural similarity with SGD_LOCUS:ERF2; SGD:S000004236	chr2R	3.543	9119453.5	3.216	9120408.5	3.734	9120348.5
CG4734	FBgn0033826	-	-	chr2R	3.564	9184430	2.888	9184342.5	3.534	9184317.5
CG4769	FBgn0035600	-	oxidative phosphorylation ; GO:0006119 | inferred from sequence or structural similarity with NCBI_gi:4503185 <newline> mitochondrial electron transport, ubiquinol to cytochrome c ; GO:0006122 | inferred from sequence or structural similarity with UniProtKB:P08574	chr3L	2.831	5348151	2.454	5347963.5	3.82	5356071
CG4820	FBgn0037876	-	-	chr3R	3.178	7042038.5	3.043	7042008.5	3.117	7041951
CG4927	FBgn0034139	-	proteolysis ; GO:0006508 | non-traceable author statement <newline> proteolysis ; GO:0006508 | inferred from electronic annotation with InterPro:IPR001254, InterPro:IPR001314, InterPro:IPR018114	chr2R	4.333	12458712.5	3.752	12459980	5.379	12458687.5
CG4945	FBgn0034137	-	protein phosphorylation ; GO:0006468 | non-traceable author statement <newline> mesoderm development ; GO:0007498 | non-traceable author statement <newline> protein phosphorylation ; GO:0006468 | inferred from electronic annotation with InterPro:IPR000719, InterPro:IPR008271	chr2R	4.333	12458712.5	3.752	12459980	5.379	12458687.5
CG5004	FBgn0260748	-	microtubule-based movement ; GO:0007018 | inferred from electronic annotation with InterPro:IPR027640	chrX	3.885	17026060	2.878	17024905	4.747	17025885
CG5022	FBgn0032225	-	-	chr2L	2.942	10339873	2.416	10340038	4.438	10339375.5
CG5116	FBgn0039339	-	-	chr3R	3.216	21308661.5	2.993	21308686.5	4.265	21311489
CG5144	FBgn0035957	-	-	chr3L	3.618	9046239	3.521	9046266.5	3.775	9046291.5
CG5149	FBgn0031904	-	-	chr2L	3.311	7387886.5	3.421	7387886.5	3.407	7387886.5
CG5160	FBgn0031906	-	neurogenesis ; GO:0022008 | inferred from mutant phenotype <newline> small GTPase mediated signal transduction ; GO:0007264 | inferred from electronic annotation with InterPro:IPR001806 <newline> GTP catabolic process ; GO:0006184 | inferred from electronic annotation with InterPro:IPR020849	chr2L	3.311	7387886.5	3.421	7387886.5	3.407	7387886.5
CG5167	FBgn0038038	-	oxidation-reduction process ; GO:0055114 | inferred from electronic annotation with InterPro:IPR005097	chr3R	3.127	8230889.5	2.439	8230947	5.094	8230919.5
CG5196	FBgn0038039	-	Golgi organization ; GO:0007030 | inferred from mutant phenotype <newline> protein palmitoylation ; GO:0018345 | inferred from sequence or structural similarity with SGD_LOCUS:ERF2; SGD:S000004236	chr3R	3.127	8230889.5	2.439	8230947	5.094	8230919.5
CG5199	FBgn0036994	-	proteasome localization ; GO:0031144 | inferred from mutant phenotype <newline> nucleus-associated proteasomal ubiquitin-dependent protein catabolic process ; GO:0071630 | inferred from electronic annotation with InterPro:IPR013868	chr3L	2.934	20441914	2.945	20441884	3.957	20442436.5
CG5246	FBgn0038484	-	proteolysis ; GO:0006508 | non-traceable author statement <newline> proteolysis ; GO:0006508 | inferred from electronic annotation with InterPro:IPR001254, InterPro:IPR001314, InterPro:IPR018114	chr3R	2.735	12963368.5	2.741	12963396	3.179	12963421
CG5255	FBgn0038485	-	proteolysis ; GO:0006508 | non-traceable author statement <newline> proteolysis ; GO:0006508 | inferred from electronic annotation with InterPro:IPR001254, InterPro:IPR001314, InterPro:IPR018114	chr3R	2.735	12963368.5	2.741	12963396	3.179	12963421
CG5265	FBgn0038486	-	carnitine metabolic process ; GO:0009437 | inferred from sequence or structural similarity with UniProtKB:P43155 <newline> fatty acid metabolic process ; GO:0006631 | inferred from sequence or structural similarity with UniProtKB:P43155	chr3R	2.735	12963368.5	2.741	12963396	3.179	12963421
CG5323	FBgn0034362	-	-	chr2R	3.442	14499271.5	3.044	14499326.5	3.523	14499271.5
CG5327	FBgn0034363	-	-	chr2R	3.442	14499271.5	3.044	14499326.5	3.523	14499271.5
CG5339	FBgn0034925	-	-	chr2R	3.948	19782430	3.49	19782430	4.012	19782462.5
CG5399	FBgn0038353	-	biological_process ; GO:0008150 | no biological data available	chr3R	2.881	11525252.5	2.59	11524402.5	4.872	11520005
CG5421	FBgn0032434	-	ATP hydrolysis coupled proton transport ; GO:0015991 | inferred from electronic annotation with InterPro:IPR008388	chr2L	2.681	12447963	3.251	12445218	3.492	12445843
CG5493	FBgn0034364	-	oxidation-reduction process ; GO:0055114 | inferred from electronic annotation with InterPro:IPR010300 <newline> L-cysteine metabolic process ; GO:0046439 | inferred from electronic annotation with InterPro:IPR010300	chr2R	3.442	14499271.5	3.044	14499326.5	3.523	14499271.5
CG5498	FBgn0027565	-	protein transport ; GO:0015031 | inferred from electronic annotation with InterPro:IPR005024	chr3L	3.119	20380837	3.054	20379454.5	3.61	20381544.5
CG5521	FBgn0039466	-	positive regulation of GTPase activity ; GO:0043547 | inferred from biological aspect of ancestor with PANTHER:PTN000006939 <newline> activation of Rap GTPase activity ; GO:0032861 | inferred from sequence or structural similarity with RapGAP1	chr3R	3.198	22795221	2.801	22807346	4.825	22807346
CG5522	FBgn0034158	-	regulation of Ral protein signal transduction ; GO:0032485 | inferred from sequence or structural similarity with HGNC_gene:RALGPS1; HGNC:16851	chr2R	3.068	12672553	2.633	12672530.5	3.503	12672748
CG5550	FBgn0034160	-	-	chr2R	3.074	12705167	2.758	12706897	4.116	12705089.5
CG5704	FBgn0026570	-	-	chr3L	2.807	2169039	2.586	2169121.5	4.22	2169451.5
CG5707	FBgn0026593	-	-	chr3L	2.806	2191974	2.536	2191344	4.266	2192664
CG5819	FBgn0034717	-	-	chr2R	3.716	18181104	3.209	18188591.5	4.701	18188759
CG5830	FBgn0036556	-	-	chr3L	2.881	15995403	2.862	15995518	3.132	15993343
CG5849	FBgn0038897	-	proteolysis ; GO:0006508 | inferred from electronic annotation with InterPro:IPR001930	chr3R	3.244	17575064.5	2.46	17566477	4.085	17575112
CG5853	FBgn0032167	-	phagocytosis ; GO:0006909 | inferred from mutant phenotype	chr2L	3.38	9943566.5	3.51	9943544	4.388	9948984
CG5877	FBgn0030625	-	mRNA splicing, via spliceosome ; GO:0000398 | inferred by curator from GO:0071013	chrX	3.887	15191755	4.823	15191755	3.931	15195022.5
CG5892	FBgn0038873	-	-	chr3R	3.01	17073105	3.266	17066787.5	4.93	17066810
CG5902	FBgn0039136	-	biological_process ; GO:0008150 | no biological data available	chr3R	3.408	19817140.5	2.94	19818903	3.115	19818818
CG5910	FBgn0036993	-	-	chr3L	2.934	20441914	2.945	20441884	4.499	20437644
CG5958	FBgn0031913	-	transport ; GO:0006810 | inferred from electronic annotation with InterPro:IPR001071	chr2L	3.074	7436635	3.105	7435762.5	3.854	7435762.5
CG5968	FBgn0032588	-	-	chr2L	3.218	16544809	4.042	16544836.5	4.254	16544974
CG5973	FBgn0031914	-	transport ; GO:0006810 | inferred from electronic annotation with InterPro:IPR001071	chr2L	3.074	7436635	3.105	7435762.5	3.854	7435762.5
CG6018	FBgn0034736	-	-	chr2R	4.172	18433503	5.066	18433560.5	5.446	18433530.5
CG6020	FBgn0037001	-	mitochondrial electron transport, NADH to ubiquinone ; GO:0006120 | inferred from sequence or structural similarity with UniProtKB:Q16795	chr3L	2.924	20480554	2.859	20480554	4.358	20483656.5
CG6073	FBgn0039417	-	biological_process ; GO:0008150 | no biological data available	chr3R	2.969	22011749.5	2.775	22011779.5	4.587	22012294.5
CG6362	FBgn0028740	-	-	chr2R	3.807	13657355.5	3.361	13657355.5	3.527	13657355.5
CG6424	FBgn0028494	-	-	chr2R	2.992	13601613	3.196	13598283	4.631	13590088
CG6569	FBgn0038909	-	-	chr3R	3.57	17696283	3.027	17695708	3.763	17689765.5
CG6686	FBgn0032388	-	mRNA splicing, via spliceosome ; GO:0000398 | inferred by curator from GO:0071011 <newline> neurogenesis ; GO:0022008 | inferred from mutant phenotype	chr2L	3.038	11993119	2.77	11993144	4.586	11981399
CG6689	FBgn0037877	-	-	chr3R	3.178	7042038.5	3.043	7042008.5	3.117	7041951
CG6693	FBgn0037878	-	biological_process ; GO:0008150 | no biological data available	chr3R	3.178	7042038.5	3.043	7042008.5	4.069	7052348.5
CG6752	FBgn0038296	-	-	chr3R	3.594	11023684	3.053	11023739	5.225	11023709
CG6830	FBgn0037934	-	-	chr3R	2.927	7513912	2.477	7513912	3.804	7510279.5
CG6834	FBgn0037935	-	-	chr3R	2.927	7513912	2.477	7513912	3.804	7510279.5
CG6865	FBgn0036817	-	proteolysis ; GO:0006508 | non-traceable author statement <newline> proteolysis ; GO:0006508 | inferred from electronic annotation with InterPro:IPR001254, InterPro:IPR001314, InterPro:IPR018114	chr3L	3.051	18855709.5	3.078	18855682	3.178	18855682
CG6908	FBgn0037936	-	-	chr3R	2.927	7513912	2.477	7513912	3.804	7510279.5
CG7142	FBgn0038595	-	proteolysis ; GO:0006508 | non-traceable author statement <newline> proteolysis ; GO:0006508 | inferred from electronic annotation with InterPro:IPR001254, InterPro:IPR001314, InterPro:IPR018114	chr3R	3.484	14101129	3.156	14101211.5	4.705	14105774
CG7146	FBgn0038593	-	neuron projection morphogenesis ; GO:0048812 | inferred from mutant phenotype <newline> regulation of SNARE complex assembly ; GO:0035542 | inferred from sequence or structural similarity with SGD_LOCUS:VAM6; SGD:S000002235 <newline> vesicle-mediated transport ; GO:0016192 | inferred from sequence or structural similarity with SGD_LOCUS:VAM6; SGD:S000002235 <newline> intracellular protein transpo…	chr3R	3.484	14101129	3.156	14101211.5	3.584	14101121.5
CG7156	FBgn0038588	-	neuron projection morphogenesis ; GO:0048812 | inferred from mutant phenotype <newline> protein phosphorylation ; GO:0006468 | inferred from electronic annotation with InterPro:IPR000719	chr3R	2.723	14072640.5	2.6	14072663	3.422	14072613
CG7220	FBgn0033544	-	proteolysis ; GO:0006508 | inferred from sequence or structural similarity with NCBI_NP:493587	chr2R	3.429	6623490	3.134	6622750	3.318	6623440
CG7227	FBgn0031970	-	defense response ; GO:0006952 | non-traceable author statement <newline> cell adhesion ; GO:0007155 | inferred from electronic annotation with InterPro:IPR002159	chr2L	3.669	7990130.5	3.053	7991200.5	5.029	7992578
CG7231	FBgn0031968	-	-	chr2L	3.669	7990130.5	3.053	7991200.5	3.409	7990098
CG7298	FBgn0036948	-	chitin metabolic process ; GO:0006030 | inferred from electronic annotation with InterPro:IPR002557	chr3L	3.136	20191171.5	2.887	20190039	3.553	20190126.5
CG7369	FBgn0037188	-	regulation of cell shape ; GO:0008360 | inferred from mutant phenotype <newline> positive regulation of Ras protein signal transduction ; GO:0046579 | inferred from sequence or structural similarity with HGNC_gene:RASGEF1A; HGNC:24246	chr3L	3.389	22731150.5	2.82	22731253	3.961	22730488
CG7461	FBgn0034432	-	oxidation-reduction process ; GO:0055114 | inferred from electronic annotation with InterPro:IPR006089, InterPro:IPR006090, InterPro:IPR006091, InterPro:IPR006092, InterPro:IPR009075, InterPro:IPR009100, InterPro:IPR013786	chr2R	3.006	15188610.5	3.543	15195318	3.499	15195375.5
CG7536	FBgn0030890	-	-	chrX	2.871	17977774	2.897	17977769	4.286	17973486.5
CG7542	FBgn0036738	-	proteolysis ; GO:0006508 | non-traceable author statement <newline> proteolysis ; GO:0006508 | inferred from electronic annotation with InterPro:IPR001254, InterPro:IPR001314, InterPro:IPR018114	chr3L	3.193	17541654	2.903	17541074	4.791	17542504
CG7565	FBgn0035833	-	-	chr3L	3.075	8086513.5	2.555	8086073.5	4.389	8088691
CG7616	FBgn0036142	-	-	chr3L	4.456	11163768.5	3.982	11163768.5	3.392	11163216
CG7668	FBgn0036929	-	lateral inhibition ; GO:0046331 | inferred from mutant phenotype	chr3L	2.654	20000041	2.498	20000041	3.79	19995781
CG7718	FBgn0038649	-	phospholipid biosynthetic process ; GO:0008654 | inferred from electronic annotation with InterPro:IPR016270	chr3R	2.609	14565877.5	3.274	14567885	3.473	14567885
CG7720	FBgn0038652	-	transmembrane transport ; GO:0055085 | inferred from electronic annotation with InterPro:IPR001734	chr3R	3.028	14623709.5	2.442	14609360	5.17	14609360
CG7742	FBgn0031690	-	regulation of Rab GTPase activity ; GO:0032313 | inferred from sequence or structural similarity with Evi5	chr2L	4.656	5209992.5	2.813	5210075	5.185	5210015
CG7786	FBgn0034096	-	transcription, DNA-dependent ; GO:0006351 | inferred from sequence or structural similarity with UniProtKB:Q60925 <newline> regulation of transcription, DNA-dependent ; GO:0006355 | inferred from electronic annotation with InterPro:IPR004827, InterPro:IPR011700	chr2R	3.175	12117911.5	2.749	12117911.5	3.786	12117471.5
CG7884	FBgn0031001	-	-	chrX	3.425	19121938	2.467	19121410.5	3.784	19111348
CG7886	FBgn0038248	-	biological_process ; GO:0008150 | no biological data available	chr3R	2.616	10450687	2.505	10450747	4.142	10469112
CG7888	FBgn0036116	-	amino acid transmembrane transport ; GO:0003333 | inferred from sequence or structural similarity with Eaat1	chr3L	2.886	11043399.5	2.717	11048129.5	4.382	11047907
CG7916	FBgn0028534	-	-	chr2L	3.697	13846392	2.952	13850324.5	4.517	13845792
CG7953	FBgn0028533	-	-	chr2L	3.697	13846392	2.952	13850324.5	4.517	13845792
CG7968	FBgn0028532	-	-	chr2L	3.697	13846392	2.952	13850324.5	4.517	13845792
CG8064	FBgn0038597	-	neurogenesis ; GO:0022008 | inferred from mutant phenotype	chr3R	3.499	14105774	3.198	14105829	4.705	14105774
CG8079	FBgn0034002	-	mRNA splicing, via spliceosome ; GO:0000398 | inferred by curator from GO:0071011	chr2R	2.726	11102967.5	2.577	11103045	3.772	11101677.5
CG8093	FBgn0033999	-	lipid metabolic process ; GO:0006629 | inferred from sequence or structural similarity <newline> lipid metabolic process ; GO:0006629 | inferred from electronic annotation with InterPro:IPR006693 <newline> multicellular organism reproduction ; GO:0032504 | inferred from expression pattern	chr2R	2.726	11102967.5	2.577	11103045	3.772	11101677.5
CG8195	FBgn0034032	-	-	chr2R	3.314	11447400	2.852	11447345	4.718	11450152.5
CG8260	FBgn0030684	-	-	chrX	2.92	15653937	2.891	15653887	4.757	15653862
CG8311	FBgn0034141	-	dolichyl monophosphate biosynthetic process ; GO:0043048 | inferred from electronic annotation with InterPro:IPR026566	chr2R	3.605	12470182	3.3	12469662	4.932	12470182
CG8317	FBgn0034140	-	-	chr2R	4.333	12458712.5	3.752	12459980	5.379	12458687.5
CG8370	FBgn0034060	-	biological_process ; GO:0008150 | no biological data available	chr2R	3.259	11886685.5	2.615	11888883	4.824	11888915.5
CG8419	FBgn0031999	-	-	chr2L	2.975	8205622.5	2.696	8202812.5	4.332	8204057.5
CG8441	FBgn0034086	-	-	chr2R	2.779	12074546.5	2.541	12067361.5	3.251	12073941.5
CG8478	FBgn0037746	-	-	chr3R	3.609	5595782	3.315	5595732	3.386	5595757
CG8481	FBgn0037747	-	-	chr3R	3.609	5595782	3.315	5595732	3.386	5595757
CG8483	FBgn0038126	-	biological_process ; GO:0008150 | no biological data available	chr3R	3.207	9036397.5	3.506	9037170	4.796	9036372.5
CG8520	FBgn0033734	-	-	chr2R	2.715	8307725	2.867	8307725	4.385	8310647.5
CG8550	FBgn0033742	-	proteolysis ; GO:0006508 | inferred from electronic annotation with InterPro:IPR000718, InterPro:IPR018497	chr2R	3.526	8366191.5	4.535	8366169	5.018	8366169
CG8552	FBgn0031990	-	-	chr2L	4.248	8156890.5	2.928	8131780.5	4.488	8129775.5
CG8628	FBgn0250836	-	cellular acyl-CoA homeostasis ; GO:0042049 | inferred from sequence or structural similarity with SGD_LOCUS:ACB1; SGD:S0003269	chr3L	3.659	7124152	3.253	7122802	3.686	7121872
CG8629	FBgn0035742	-	cellular acyl-CoA homeostasis ; GO:0042049 | inferred from sequence or structural similarity with SGD_LOCUS:ACB1; SGD:S0003269	chr3L	3.659	7124152	3.253	7122802	3.686	7121872
CG8668	FBgn0031988	-	protein glycosylation ; GO:0006486 | inferred from electronic annotation with InterPro:IPR002659 <newline> synaptic target recognition ; GO:0008039 | inferred from mutant phenotype	chr2L	4.235	8129743	2.928	8131780.5	4.488	8129775.5
CG8708	FBgn0033271	-	protein glycosylation ; GO:0006486 | inferred from direct assay <newline> O-glycan processing ; GO:0016266 | inferred from electronic annotation with InterPro:IPR026842	chr2R	2.835	4044295	3.466	4042645	3.358	4044542.5
CG8773	FBgn0038135	-	dsRNA transport ; GO:0033227 | inferred from mutant phenotype <newline> proteolysis ; GO:0006508 | inferred from electronic annotation with InterPro:IPR001930	chr3R	3.66	9124593	3.44	9124640.5	3.459	9124063
CG8774	FBgn0038136	-	proteolysis ; GO:0006508 | inferred from electronic annotation with InterPro:IPR001930	chr3R	3.66	9124593	3.44	9124640.5	3.459	9124063
CG8785	FBgn0033760	-	amino acid transmembrane transport ; GO:0003333 | inferred from sequence or structural similarity with Eaat1	chr2R	3.048	8530587.5	2.581	8530615	4.374	8532297.5
CG8786	FBgn0036897	-	protein destabilization ; GO:0031648 | inferred from mutant phenotype <newline> protein ubiquitination involved in ubiquitin-dependent protein catabolic process ; GO:0042787 | inferred from sequence or structural similarity with HGNC_gene:RNF146; HGNC:21336	chr3L	2.949	19626645.5	2.925	19626703	4.224	19627173
CG8834	FBgn0033733	-	metabolic process ; GO:0008152 | inferred from electronic annotation with InterPro:IPR000873	chr2R	2.715	8307725	2.867	8307725	4.385	8310647.5
CG8907	FBgn0038466	-	-	chr3R	3.541	12834507.5	3.31	12834537.5	4.364	12833072.5
CG8920	FBgn0027529	-	-	chr2R	3.625	16199653	2.944	16207685.5	3.428	16195035.5
CG8997	FBgn0028920	-	biological_process ; GO:0008150 | no biological data available	chr2L	3.697	13846392	2.952	13850324.5	4.517	13845792
CG9003	FBgn0033639	-	-	chr2R	3.917	7525569	3.503	7525569	3.776	7529949
CG9030	FBgn0030599	-	-	chrX	3.767	14840798	2.6	14840788	4.554	14840820.5
CG9044	FBgn0031752	-	-	chr2L	2.985	5944955.5	2.548	5946583	3.954	5945668
CG9238	FBgn0036428	-	behavioral response to ethanol ; GO:0048149 | inferred from mutant phenotype	chr3L	4.29	14548474	4.019	14548474	5.277	14549014
CG9286	FBgn0038183	-	regulation of protein kinase activity ; GO:0045859 | inferred from sequence or structural similarity with HGNC_gene:BCCIP; HGNC:978	chr3R	2.964	9608816	2.674	9609333.5	4.011	9608816
CG9288	FBgn0260464	-	glycine catabolic process ; GO:0006546 | inferred from electronic annotation with InterPro:IPR002930	chr3R	2.964	9608816	2.674	9609333.5	4.011	9608816
CG9297	FBgn0038181	-	calcium ion transport ; GO:0006816 | inferred from sequence or structural similarity with UniProtKB:P13666	chr3R	2.964	9608816	2.674	9609333.5	4.011	9608816
CG9389	FBgn0037064	-	dephosphorylation ; GO:0016311 | non-traceable author statement <newline> phosphatidylinositol phosphorylation ; GO:0046854 | inferred from electronic annotation with InterPro:IPR000760, InterPro:IPR020550, InterPro:IPR020552	chr3L	2.833	21267269	2.745	21267296.5	5.067	21267269
CG9396	FBgn0037714	-	mitochondrial pyruvate transport ; GO:0006850 | inferred from sequence or structural similarity with SGD_LOCUS:FMP37; SGD:S000003048	chr3R	3.154	5398395	2.67	5397795	3.359	5397355
CG9399	FBgn0037715	-	mitochondrial pyruvate transport ; GO:0006850 | inferred from sequence or structural similarity with SGD_LOCUS:FMP37; SGD:S000003048	chr3R	3.154	5398395	2.67	5397795	3.359	5397355
CG9471	FBgn0037749	-	multicellular organism reproduction ; GO:0032504 | inferred from expression pattern	chr3R	3.609	5595782	3.315	5595732	3.386	5595757
CG9555	FBgn0032085	-	-	chr2L	3.474	8994180.5	2.641	8994023	3.586	8988518
CG9596	FBgn0031832	-	lateral inhibition ; GO:0046331 | inferred from mutant phenotype <newline> regulation of translational initiation ; GO:0006446 | inferred from electronic annotation with InterPro:IPR017423	chr2L	4.382	6561480	4.084	6561480	4.449	6561477.5
CG9663	FBgn0031516	-	-	chr2L	3.13	3306689.5	2.851	3306857	3.432	3299316
CG9684	FBgn0037583	-	mRNA splicing, via spliceosome ; GO:0000398 | inferred by curator from GO:0071011|GO:0071013	chr3R	3.575	4180636	3.007	4180611	3.605	4182453.5
CG9752	FBgn0034614	-	biological_process ; GO:0008150 | no biological data available	chr2R	3.046	17184034.5	2.604	17184062	4.926	17184034.5
CG9853	FBgn0086605	-	biological_process ; GO:0008150 | no biological data available	chr3R	3.398	221468	2.502	222098	3.55	221133
CG9855	FBgn0037242	-	-	chr3R	3.398	221468	2.502	222098	4.422	218853
CG9864	FBgn0034490	-	transmembrane transport ; GO:0055085 | inferred from electronic annotation with InterPro:IPR011701	chr2R	3.1	16132358	2.908	16132325.5	3.298	16139233
CG9902	FBgn0030757	-	-	chrX	3.388	16435182	3.318	16435182	4.076	16446137
CG9903	FBgn0030756	-	sodium ion transport ; GO:0006814 | inferred from electronic annotation with InterPro:IPR002657	chrX	3.388	16435182	3.318	16435182	3.443	16435182
CG9932	FBgn0262160	-	chaeta development ; GO:0022416 | inferred from genetic interaction with Chi <newline> wing disc development ; GO:0035220 | inferred from genetic interaction with Bx	chr2L	2.608	13059805.5	2.493	13030685.5	4.39	13022269
CG9992	FBgn0030744	-	biological_process ; GO:0008150 | no biological data available	chrX	2.765	16278554	2.371	16279154	4.522	16278554
cic	FBgn0262582	capicua	embryonic development via the syncytial blastoderm ; GO:0001700 | non-traceable author statement <newline> regulation of transcription, DNA-dependent ; GO:0006355 | non-traceable author statement <newline> dorsal appendage formation ; GO:0046843 | inferred from mutant phenotype <newline> eye morphogenesis ; GO:0048592 | inferred from mutant phenotype <newline> imaginal disc-derived wing vein spec…	chr3R	3.34	16088552.5	3.026	16088530	4.757	16085635
Cip4	FBgn0035533	Cip4	imaginal disc-derived wing hair organization ; GO:0035317 | inferred from mutant phenotype <newline> mesoderm development ; GO:0007498 | inferred from expression pattern <newline> regulation of synaptic growth at neuromuscular junction ; GO:0008582 | inferred from direct assay <newline> protein localization ; GO:0008104 | inferred from mutant phenotype <newline> negative regulation of actin nucle…	chr3L	3.366	4341757.5	2.709	4341762.5	4.403	4326330
ck	FBgn0000317	crinkled	sensory perception of sound ; GO:0007605 | inferred from mutant phenotype <newline> antennal morphogenesis ; GO:0048800 | inferred from mutant phenotype <newline> actin filament-based movement ; GO:0030048 | inferred from direct assay <newline> chaeta morphogenesis ; GO:0008407 | inferred from mutant phenotype <newline> imaginal disc-derived wing hair organization ; GO:0035317 | inferred from gen…	chr2L	2.879	15057434.5	2.872	15055267	3.318	15055239.5
ClC-a	FBgn0051116	Chloride channel-a	chloride transport ; GO:0006821 | inferred from sequence or structural similarity with UniProtKB:P35525 <newline> chloride transport ; GO:0006821 | inferred from sequence or structural similarity with UniProtKB:Q9NZA1 <newline> transmembrane transport ; GO:0055085 | inferred from electronic annotation with InterPro:IPR001807, InterPro:IPR014743	chr3R	3.384	7637966	3.001	7637916	4.49	7631421
CLIP-190	FBgn0020503	Cytoplasmic linker protein 190	cellularization ; GO:0007349 | inferred from mutant phenotype <newline> microtubule-based process ; GO:0007017 | inferred from sequence or structural similarity	chr2L	3.077	17393011.5	3.366	17380421.5	4.527	17394854
Clk	FBgn0023076	Clock	circadian rhythm ; GO:0007623 | inferred from mutant phenotype <newline> positive regulation of transcription, DNA-dependent ; GO:0045893 | inferred from genetic interaction with per AND inferred from genetic interaction with tim <newline> circadian rhythm ; GO:0007623 | non-traceable author statement <newline> circadian rhythm ; GO:0007623 | traceable author statement <newline> positive regulati…	chr3L	4.152	7768065.5	2.587	7768118	4.64	7768065.5
cnc	FBgn0262975	cap-n-collar	blastoderm segmentation ; GO:0007350 | inferred from mutant phenotype <newline> bicoid mRNA localization ; GO:0045450 | inferred from mutant phenotype <newline> pole plasm oskar mRNA localization ; GO:0045451 | inferred from mutant phenotype <newline> maintenance of oocyte nucleus location involved in oocyte dorsal/ventral axis specification ; GO:0042070 | inferred from mutant phenotype <newline>…	chr3R	3.02	19053108	2.773	19053188	4.542	19049388
CngB	FBgn0266346	Cyclic nucleotide-gated ion channel subunit B	transmembrane transport ; GO:0055085 | inferred from electronic annotation with InterPro:IPR005821 <newline> cation transport ; GO:0006812 | inferred by curator from GO:0005221 <newline> cation transport ; GO:0006812 | inferred from sequence or structural similarity with CngA <newline> cyclic-nucleotide-mediated signaling ; GO:0019935 | inferred from sequence or structural similarity with CngA	chr2R	3.587	17589059.5	2.96	17589087	3.228	17589059.5
cnir	FBgn0243513	cornichon related	vesicle-mediated transport ; GO:0016192 | inferred from mutant phenotype <newline> intracellular signal transduction ; GO:0035556 | inferred from electronic annotation with InterPro:IPR003377	chr2L	3.771	3037459	3.651	3037409	4.95	3044394
cno	FBgn0259212	canoe	JNK cascade ; GO:0007254 | non-traceable author statement <newline> dorsal closure ; GO:0007391 | traceable author statement <newline> dorsal closure ; GO:0007391 | inferred from mutant phenotype <newline> regulation of JNK cascade ; GO:0046328 | inferred from genetic interaction with bsk AND inferred from mutant phenotype <newline> ommatidial rotation ; GO:0016318 | inferred from mutant phenotyp…	chr3R	3.369	1041728.5	2.795	1042701	4.383	1040828.5
CoVb	FBgn0031830	Cytochrome c oxidase subunit Vb	mitochondrial electron transport, cytochrome c to oxygen ; GO:0006123 | inferred from sequence or structural similarity with UniProtKB:P10606	chr2L	4.382	6561480	4.084	6561480	4.449	6561477.5
Cpr67Fb	FBgn0036110	Cuticular protein 67Fb	multicellular organism reproduction ; GO:0032504 | inferred from expression pattern <newline> chitin-based cuticle development ; GO:0040003 | inferred from sequence model	chr3L	3.448	10891623.5	2.989	10890943.5	4.679	10890698.5
CR15821	FBgn0035311	-	-	chr3L	2.807	2169039	2.586	2169121.5	4.22	2169451.5
CR30055	FBgn0050055	-	biological_process ; GO:0008150 | no biological data available	chr2R	2.845	8477052.5	3.288	8478480	3.915	8479472.5
CR30374	FBgn0050374	-	proteolysis ; GO:0006508 | inferred from electronic annotation with InterPro:IPR001254	chr2R	2.835	4044295	3.466	4042645	3.358	4044542.5
CR32027	FBgn0052027	-	biological_process ; GO:0008150 | no biological data available	chr3L	3.255	18833302	2.451	18832499.5	5.382	18832552
CR32660	FBgn0052660	-	-	chrX	3.731	11817946	3.227	11817938.5	3.969	11817881
CR32661	FBgn0030356	-	-	chrX	3.731	11817946	3.227	11817938.5	3.969	11817881
CR9162	FBgn0031778	-	-	chr2L	4.336	6079126	2.401	6080173.5	4.286	6083966
CrebA	FBgn0004396	Cyclic-AMP response element binding protein A	dorsal/ventral pattern formation ; GO:0009953 | inferred from genetic interaction with dpp <newline> chitin-based larval cuticle pattern formation ; GO:0035293 | inferred from mutant phenotype <newline> salivary gland development ; GO:0007431 | inferred from mutant phenotype <newline> salivary gland morphogenesis ; GO:0007435 | non-traceable author statement <newline> salivary gland development ;…	chr3L	3.063	15523751.5	3.463	15523671.5	4.707	15523704
CRMP	FBgn0023023	Collapsin Response Mediator Protein	'de novo' pyrimidine nucleobase biosynthetic process ; GO:0006207 | inferred from genetic interaction with r <newline> pyrimidine nucleobase catabolic process ; GO:0006208 | inferred from electronic annotation with InterPro:IPR011778 <newline> memory ; GO:0007613 | inferred from mutant phenotype <newline> Ras protein signal transduction ; GO:0007265 | inferred from genetic interaction with Ras85D…	chr3R	2.747	1398053.5	2.411	1397368.5	4.283	1405446
CTCF	FBgn0035769	CTCF	negative regulation of transcription, DNA-dependent ; GO:0045892 | inferred from direct assay <newline> segment specification ; GO:0007379 | inferred from mutant phenotype <newline> regulation of gene expression by genetic imprinting ; GO:0006349 | inferred from mutant phenotype <newline> maintenance of rDNA ; GO:0043007 | inferred from direct assay	chr3L	3.129	7354252.5	3.03	7354252.5	3.174	7354252.5
cu	FBgn0261808	curled	nuclear-transcribed mRNA poly(A) tail shortening ; GO:0000289 | inferred from mutant phenotype <newline> locomotor rhythm ; GO:0045475 | inferred from mutant phenotype <newline> response to light stimulus ; GO:0009416 | inferred from mutant phenotype	chr3R	3.331	7026473.5	3.05	7022318.5	3.277	7022318.5
Cwc25	FBgn0031452	Cwc25	mitotic spindle organization ; GO:0007052 | inferred from mutant phenotype	chr2L	3.809	2751685	3.186	2750667.5	3.444	2750697.5
cwo	FBgn0259938	clockwork orange	regulation of circadian rhythm ; GO:0042752 | inferred from mutant phenotype <newline> regulation of transcription, DNA-dependent ; GO:0006355 | inferred from sequence or structural similarity with Hey <newline> circadian regulation of gene expression ; GO:0032922 | inferred from mutant phenotype <newline> negative regulation of transcription from RNA polymerase II promoter ; GO:0000122 | inferre…	chr3R	3.13	6210059.5	2.505	6215964.5	3.816	6216184.5
CycT	FBgn0025455	Cyclin T	response to heat ; GO:0009408 | inferred from direct assay <newline> transcription, DNA-dependent ; GO:0006351 | inferred from direct assay <newline> regulation of transcription, DNA-dependent ; GO:0006355 | inferred from electronic annotation with InterPro:IPR015429, InterPro:IPR015430 <newline> regulation of cyclin-dependent protein serine/threonine kinase activity ; GO:0000079 | inferred from …	chr3L	3.193	17541654	2.903	17541074	4.791	17542504
Cyp28d1	FBgn0031689	Cyp28d1	oxidation-reduction process ; GO:0055114 | inferred from electronic annotation with InterPro:IPR001128, InterPro:IPR002401, InterPro:IPR017972	chr2L	4.656	5209992.5	2.813	5210075	5.185	5210015
Cyp28d2	FBgn0031688	Cyp28d2	oxidation-reduction process ; GO:0055114 | inferred from electronic annotation with InterPro:IPR001128, InterPro:IPR002403, InterPro:IPR017972	chr2L	4.656	5209992.5	2.813	5210075	5.185	5210015
Cyp4s3	FBgn0030615	Cyp4s3	oxidation-reduction process ; GO:0055114 | inferred from electronic annotation with InterPro:IPR001128, InterPro:IPR002401, InterPro:IPR017972	chrX	3.178	15011567	3.104	15011567	3.3	15011567
Cyp6a19	FBgn0033979	Cyp6a19	oxidation-reduction process ; GO:0055114 | inferred from electronic annotation with InterPro:IPR001128, InterPro:IPR002401, InterPro:IPR002402, InterPro:IPR017972	chr2R	3.515	10769393	3.058	10769418	5.312	10769340.5
Cyp6a2	FBgn0000473	Cytochrome P450-6a2	response to insecticide ; GO:0017085 | inferred from direct assay <newline> response to caffeine ; GO:0031000 | inferred from direct assay <newline> oxidation-reduction process ; GO:0055114 | inferred from electronic annotation with InterPro:IPR001128, InterPro:IPR002401, InterPro:IPR017972	chr2R	3.209	2668332	2.717	2668332	4.164	2669919.5
Cyp6a20	FBgn0033980	Cyp6a20	aggressive behavior ; GO:0002118 | inferred from mutant phenotype <newline> oxidation-reduction process ; GO:0055114 | inferred from electronic annotation with InterPro:IPR001128, InterPro:IPR002401, InterPro:IPR017972 <newline> defense response to Gram-negative bacterium ; GO:0050829 | inferred from mutant phenotype	chr2R	3.515	10769393	3.058	10769418	5.312	10769340.5
Cyp6a21	FBgn0033981	Cyp6a21	oxidation-reduction process ; GO:0055114 | inferred from electronic annotation with InterPro:IPR001128, InterPro:IPR002401, InterPro:IPR017972	chr2R	3.515	10769393	3.058	10769418	5.312	10769340.5
Cyp6a23	FBgn0033978	Cyp6a23	oxidation-reduction process ; GO:0055114 | inferred from electronic annotation with InterPro:IPR001128, InterPro:IPR002401, InterPro:IPR017972	chr2R	3.515	10769393	3.058	10769418	5.312	10769340.5
Cyp6a8	FBgn0013772	Cytochrome P450-6a8	insecticide metabolic process ; GO:0017143 | inferred from direct assay <newline> lauric acid metabolic process ; GO:0048252 | inferred from direct assay <newline> response to caffeine ; GO:0031000 | inferred from direct assay <newline> oxidation-reduction process ; GO:0055114 | inferred from electronic annotation with InterPro:IPR001128, InterPro:IPR002401, InterPro:IPR002402, InterPro:IPR017972	chr2R	3.439	10769388	3.002	10769440.5	4.375	10772030.5
Cyp6a9	FBgn0013771	Cytochrome P450-6a9	insecticide metabolic process ; GO:0017143 | non-traceable author statement <newline> oxidation-reduction process ; GO:0055114 | inferred from electronic annotation with InterPro:IPR001128, InterPro:IPR002401, InterPro:IPR017972	chr2R	3.515	10769393	3.058	10769418	5.312	10769340.5
Cyp6g1	FBgn0025454	Cyp6g1	response to DDT ; GO:0046680 | inferred from mutant phenotype <newline> response to insecticide ; GO:0017085 | inferred from mutant phenotype <newline> response to organophosphorus ; GO:0046683 | inferred from mutant phenotype <newline> insecticide catabolic process ; GO:0046701 | inferred from direct assay <newline> oxidation-reduction process ; GO:0055114 | inferred from electronic annotation w…	chr2R	3.956	8073587	2.902	8073587	5.225	8073564.5
Cyp6g2	FBgn0033696	Cyp6g2	oxidation-reduction process ; GO:0055114 | inferred from electronic annotation with InterPro:IPR001128, InterPro:IPR002403, InterPro:IPR017972 <newline> response to insecticide ; GO:0017085 | inferred from mutant phenotype	chr2R	3.956	8073587	2.902	8073587	5.225	8073564.5
Cyp6t3	FBgn0033697	Cyp6t3	oxidation-reduction process ; GO:0055114 | inferred from electronic annotation with InterPro:IPR001128, InterPro:IPR002401, InterPro:IPR017972 <newline> regulation of developmental growth ; GO:0048638 | inferred from mutant phenotype <newline> ecdysone biosynthetic process ; GO:0006697 | inferred from mutant phenotype	chr2R	3.956	8073587	2.902	8073587	5.225	8073564.5
Cyp6u1	FBgn0033121	Cyp6u1	oxidation-reduction process ; GO:0055114 | inferred from electronic annotation with InterPro:IPR001128, InterPro:IPR002401, InterPro:IPR017972	chr2R	2.726	2861705.5	3.035	2862643	3.803	2862643
Cyp9f2	FBgn0038037	Cyp9f2	wing disc development ; GO:0035220 | inferred from mutant phenotype <newline> oxidation-reduction process ; GO:0055114 | inferred from electronic annotation with InterPro:IPR001128, InterPro:IPR002401, InterPro:IPR017972	chr3R	3.127	8230889.5	2.439	8230947	5.094	8230919.5
Cyt-b5	FBgn0264294	Cytochrome b5	instar larval development ; GO:0002168 | inferred from mutant phenotype <newline> regulation of cell cycle ; GO:0051726 | inferred from mutant phenotype <newline> regulation of hemocyte proliferation ; GO:0035206 | inferred from mutant phenotype <newline> regulation of hemocyte differentiation ; GO:0045610 | inferred from mutant phenotype	chr2R	2.681	3421530	2.638	3421530	3.929	3415865
daw	FBgn0031461	dawdle	transforming growth factor beta receptor signaling pathway ; GO:0007179 | inferred from sequence or structural similarity with UniProtKB:P43032 <newline> activin receptor signaling pathway ; GO:0032924 | inferred from direct assay <newline> axon guidance ; GO:0007411 | inferred from mutant phenotype <newline> transforming growth factor beta receptor signaling pathway ; GO:0007179 | inferred from …	chr2L	3.06	2802721.5	2.786	2803356.5	4.922	2803379
Dbi	FBgn0010387	Diazepam-binding inhibitor	cellular acyl-CoA homeostasis ; GO:0042049 | inferred from sequence or structural similarity <newline> cellular acyl-CoA homeostasis ; GO:0042049 | non-traceable author statement <newline> cellular acyl-CoA homeostasis ; GO:0042049 | inferred from sequence or structural similarity with SGD_LOCUS:ACB1; SGD:S0003269	chr3L	3.659	7124152	3.253	7122802	3.686	7121872
dbr	FBgn0067779	debra	long-term memory ; GO:0007616 | inferred from mutant phenotype	chr2L	2.959	73134	2.934	73134	3.205	73134
Dcp1	FBgn0034921	Decapping protein 1	nuclear-transcribed mRNA catabolic process, nonsense-mediated decay ; GO:0000184 | NOT inferred from mutant phenotype <newline> gene silencing by miRNA ; GO:0035195 | inferred from mutant phenotype <newline> pole plasm oskar mRNA localization ; GO:0045451 | inferred from mutant phenotype <newline> nuclear-transcribed mRNA catabolic process ; GO:0000956 | inferred from mutant phenotype <newline> r…	chr2R	3.948	19782430	3.49	19782430	4.012	19782462.5
Dd	FBgn0029067	Dullard	imaginal disc-derived wing vein specification ; GO:0007474 | inferred from mutant phenotype <newline> negative regulation of BMP signaling pathway ; GO:0030514 | inferred from genetic interaction with dpp inferred from genetic interaction with tkv inferred from genetic interaction with sax inferred from genetic interaction with put inferred from genetic interaction with Mad inferred from genetic …	chrX	5.414	21190576	4.416	21190576	4.707	21190568.5
dgo	FBgn0086898	diego	establishment of ommatidial planar polarity ; GO:0042067 | inferred from mutant phenotype <newline> establishment of planar polarity ; GO:0001736 | inferred from mutant phenotype <newline> establishment of planar polarity ; GO:0001736 | traceable author statement <newline> establishment of ommatidial planar polarity ; GO:0042067 | traceable author statement <newline> establishment of imaginal dis…	chr2R	3.004	6709869.5	3.02	6709869.5	3.685	6703022
Dh31	FBgn0032048	Diuretic hormone 31	neuropeptide signaling pathway ; GO:0007218 | inferred from sequence or structural similarity <newline> body fluid secretion ; GO:0007589 | inferred from direct assay <newline> body fluid secretion ; GO:0007589 | inferred from sequence or structural similarity <newline> G-protein coupled receptor signaling pathway ; GO:0007186 | inferred from direct assay <newline> positive regulation of adenylat…	chr2L	2.923	8496629	2.657	8496596.5	4.672	8496599
Dh31-R	FBgn0052843	Diuretic hormone 31 Receptor	G-protein coupled receptor signaling pathway ; GO:0007186 | inferred from sequence or structural similarity <newline> G-protein coupled receptor signaling pathway ; GO:0007186 | inferred from direct assay	chr2R	3.564	9184430	3.687	9155011	4.322	9155011
Dh44-R2	FBgn0033744	Diuretic hormone 44 receptor 2	G-protein coupled receptor signaling pathway ; GO:0007186 | inferred from sequence or structural similarity <newline> hormone-mediated signaling pathway ; GO:0009755 | inferred from direct assay <newline> G-protein coupled receptor signaling pathway ; GO:0007186 | inferred from direct assay <newline> response to salt stress ; GO:0009651 | inferred from mutant phenotype	chr2R	3.526	8366191.5	4.535	8366169	5.018	8366169
Dhap-at	FBgn0040212	Dihydroxyacetone phosphate acyltransferase	ether lipid biosynthetic process ; GO:0008611 | inferred from sequence or structural similarity with HGNC_gene:GNPAT; HGNC:4416	chr3R	3.216	21308661.5	2.993	21308686.5	4.265	21311489
dik	FBgn0030891	diskette	histone H4-K12 acetylation ; GO:0043983 | inferred from mutant phenotype <newline> histone H3-K9 acetylation ; GO:0043970 | inferred from mutant phenotype <newline> histone H3-K14 acetylation ; GO:0044154 | inferred from mutant phenotype <newline> histone H3-S10 phosphorylation ; GO:0043987 | inferred from mutant phenotype <newline> chromatin-mediated maintenance of transcription ; GO:0048096 | i…	chrX	2.871	17977774	2.897	17977769	3.967	17977274
Dip-B	FBgn0000454	Dipeptidase B	proteolysis ; GO:0006508 | inferred from direct assay	chr3R	2.964	9608816	2.674	9609333.5	4.011	9608816
DNA-ligI	FBgn0262619	DNA ligase I	DNA recombination ; GO:0006310 | inferred from electronic annotation with InterPro:IPR000977, InterPro:IPR012308, InterPro:IPR012309, InterPro:IPR012310 <newline> DNA ligation involved in DNA repair ; GO:0051103 | inferred from electronic annotation with InterPro:IPR016059 <newline> DNA replication ; GO:0006260 | inferred from electronic annotation with InterPro:IPR000977	chr2R	3.948	19782430	3.49	19782430	4.012	19782462.5
DNApol-gamma35	FBgn0004407	DNA polymerase gamma 35kD	mitochondrial genome maintenance ; GO:0000002 | inferred from mutant phenotype <newline> mitochondrion organization ; GO:0007005 | inferred from mutant phenotype <newline> DNA-dependent DNA replication ; GO:0006261 | inferred from physical interaction with tam <newline> mitochondrial DNA replication ; GO:0006264 | traceable author statement <newline> DNA-dependent DNA replication ; GO:0006261 | i…	chr2L	2.875	13836107	2.95	13836159.5	3.227	13838284.5
dnc	FBgn0000479	dunce	cyclic nucleotide metabolic process ; GO:0009187 | non-traceable author statement <newline> cAMP-mediated signaling ; GO:0019933 | non-traceable author statement <newline> courtship behavior ; GO:0007619 | traceable author statement <newline> learning ; GO:0007612 | non-traceable author statement <newline> olfactory learning ; GO:0008355 | traceable author statement <newline> behavioral response …	chrX	4.707	3218776.5	4.766	3218826.5	5.037	3218826.5
dnr1	FBgn0260866	defense repressor 1	immune response ; GO:0006955 | inferred from mutant phenotype <newline> negative regulation of biosynthetic process of antibacterial peptides active against Gram-negative bacteria ; GO:0002814 | inferred from mutant phenotype <newline> sleep ; GO:0030431 | inferred from mutant phenotype <newline> imaginal disc-derived wing morphogenesis ; GO:0007476 | inferred from mutant phenotype	chr2R	3.171	18475466.5	3.002	18478384	3.448	18478384
Dp	FBgn0011763	DP transcription factor	dorsal/ventral axis specification, ovarian follicular epithelium ; GO:0008069 | inferred from mutant phenotype <newline> positive regulation of nurse cell apoptotic process ; GO:0045850 | inferred from mutant phenotype <newline> eggshell chorion gene amplification ; GO:0007307 | traceable author statement <newline> endomitotic cell cycle ; GO:0007113 | traceable author statement <newline> nurse c…	chr2L	3.19	4476321	3.216	9120408.5	3.734	9120348.5
Drat	FBgn0033188	Death resistor Adh domain containing target	response to hypoxia ; GO:0001666 | inferred from mutant phenotype inferred from expression pattern <newline> cellular response to ethanol ; GO:0071361 | inferred from mutant phenotype <newline> oxidation-reduction process ; GO:0055114 | inferred from electronic annotation with InterPro:IPR002085	chr2R	2.681	3421530	2.638	3421530	3.929	3415865
drpr	FBgn0027594	draper	cell adhesion ; GO:0007155 | inferred from sequence or structural similarity <newline> larval locomotory behavior ; GO:0008345 | inferred from mutant phenotype <newline> phagocytosis ; GO:0006909 | inferred from mutant phenotype <newline> phagocytosis ; GO:0006909 | traceable author statement <newline> cell competition in a multicellular organism ; GO:0035212 | inferred from mutant phenotype <new…	chr3L	2.888	1726093	2.966	1726175.5	4.11	1727138
Drsl5	FBgn0035434	Drosomycin-like 5	defense response ; GO:0006952 | non-traceable author statement <newline> defense response to fungus ; GO:0050832 | inferred from direct assay <newline> defense response to fungus ; GO:0050832 | inferred from sequence or structural similarity with Drs	chr3L	2.949	3320048.5	2.651	3320048.5	3.266	3322226
dsx	FBgn0000504	doublesex	imaginal disc-derived female genitalia development ; GO:0007486 | inferred from genetic interaction with tra2 <newline> genital disc development ; GO:0035215 | inferred from mutant phenotype <newline> imaginal disc-derived male genitalia development ; GO:0007485 | inferred from genetic interaction with tra2 <newline> negative regulation of transcription, DNA-dependent ; GO:0045892 | non-traceable…	chr3R	2.875	3791457	2.54	3770339.5	4.431	3791594.5
Dyrk2	FBgn0016930	Dual-specificity tyrosine phosphorylation-regulated kinase 2	protein phosphorylation ; GO:0006468 | non-traceable author statement <newline> protein phosphorylation ; GO:0006468 | inferred from direct assay <newline> olfactory behavior ; GO:0042048 | inferred from mutant phenotype <newline> sensory perception of smell ; GO:0007608 | inferred from mutant phenotype <newline> response to light stimulus ; GO:0009416 | inferred from mutant phenotype	chr2L	3.324	14230683.5	2.996	14230683.5	4.457	14229991
Dysb	FBgn0036819	Dysbindin ortholog (H. sapiens)	regulation of synaptic plasticity ; GO:0048167 | inferred from mutant phenotype <newline> positive regulation of synaptic transmission, glutamatergic ; GO:0051968 | inferred from mutant phenotype <newline> negative regulation of dopamine metabolic process ; GO:0045963 | inferred from direct assay inferred from genetic interaction with e <newline> short-term memory ; GO:0007614 | inferred from mut…	chr3L	3.051	18855709.5	3.078	18855682	3.178	18855682
e	FBgn0000527	ebony	amino acid adenylylation by nonribosomal peptide synthase ; GO:0043042 | inferred from direct assay <newline> dopamine metabolic process ; GO:0042417 | inferred from direct assay <newline> histamine metabolic process ; GO:0001692 | inferred from mutant phenotype <newline> chitin-based cuticle sclerotization ; GO:0007593 | inferred from mutant phenotype <newline> circadian rhythm ; GO:0007623 | no…	chr3R	2.876	17066095	3.266	17066787.5	4.93	17066810
E(spl)malpha-BFM	FBgn0002732	Enhancer of split malpha, Bearded family member	Notch signaling pathway ; GO:0007219 | inferred from mutant phenotype <newline> cell fate specification ; GO:0001708 | inferred from mutant phenotype <newline> sensory organ development ; GO:0007423 | inferred from mutant phenotype <newline> Notch signaling pathway ; GO:0007219 | non-traceable author statement	chr3R	2.964	21835741	2.628	21835713.5	3.847	21837516
Eaf	FBgn0033166	ELL-associated factor	regulation of DNA-dependent transcription in response to stress ; GO:0043620 | inferred from mutant phenotype <newline> wound healing ; GO:0042060 | inferred from mutant phenotype	chr2R	3.373	3295085.5	3.172	3295135.5	4.305	3284905.5
eas	FBgn0000536	easily shocked	brain development ; GO:0007420 | inferred from mutant phenotype <newline> long-term memory ; GO:0007616 | traceable author statement <newline> mushroom body development ; GO:0016319 | traceable author statement <newline> associative learning ; GO:0008306 | traceable author statement <newline> habituation ; GO:0046959 | traceable author statement <newline> mushroom body development ; GO:0016319 | …	chrX	2.76	16172676	3.907	16174213.5	4.266	16174263.5
Ect4	FBgn0262579	Ectoderm-expressed 4	signal transduction ; GO:0007165 | inferred from electronic annotation with InterPro:IPR000157 <newline> regulation of neuron death ; GO:1901214 | inferred from mutant phenotype	chr3L	3.075	8086513.5	2.555	8086073.5	4.389	8088691
egh	FBgn0001404	egghead	border follicle cell migration ; GO:0007298 | inferred from mutant phenotype <newline> germarium-derived egg chamber formation ; GO:0007293 | inferred from mutant phenotype <newline> ovarian follicle cell-cell adhesion ; GO:0007299 | inferred from mutant phenotype <newline> maintenance of polarity of follicular epithelium ; GO:0042248 | inferred from mutant phenotype <newline> morphogenesis of fo…	chrX	3.741	2487521.5	3.405	2485592.5	3.374	2487521.5
egl	FBgn0000562	egalitarian	intracellular mRNA localization ; GO:0008298 | inferred from mutant phenotype <newline> germarium-derived oocyte fate determination ; GO:0007294 | traceable author statement <newline> oocyte microtubule cytoskeleton organization ; GO:0016325 | traceable author statement <newline> intracellular mRNA localization ; GO:0008298 | traceable author statement <newline> germarium-derived oocyte fate dete…	chr2R	3.175	19633520	3.149	19633545	3.536	19633520
eIF-1A	FBgn0026250	Eukaryotic initiation factor 1A	translation ; GO:0006412 | inferred from sequence or structural similarity <newline> translation ; GO:0006412 | inferred from sequence or structural similarity with HGNC_gene:EIF1AX; HGNC:3250; OMIM:300186 <newline> translational initiation ; GO:0006413 | non-traceable author statement <newline> translational initiation ; GO:0006413 | inferred from sequence or structural similarity <newline> smoo…	chr3R	3.484	14101129	3.156	14101211.5	4.705	14105774
eIF-4a	FBgn0001942	Eukaryotic initiation factor 4a	dorsal/ventral axis specification ; GO:0009950 | inferred from mutant phenotype <newline> translational initiation ; GO:0006413 | inferred from sequence or structural similarity with SGD_LOCUS:TIF1; SGD:S0001767 <newline> translational initiation ; GO:0006413 | non-traceable author statement <newline> imaginal disc growth ; GO:0007446 | traceable author statement <newline> instar larval developme…	chr2L	2.955	5988295.5	2.736	5987165.5	4.607	5989593
eIF-4E	FBgn0015218	Eukaryotic initiation factor 4E	translation ; GO:0006412 | inferred from sequence or structural similarity with HGNC_gene:EIF4E; HGNC:3287; OMIM:133440 AND inferred from sequence or structural similarity with MGD:Eif4e; MGI:MGI:95305 <newline> RNA metabolic process ; GO:0016070 | inferred from direct assay <newline> translational initiation ; GO:0006413 | inferred from direct assay <newline> translation ; GO:0006412 | non-trace…	chr3L	3.568	9389957	3.375	9390074.5	3.551	9389324.5
Eip63F-1	FBgn0004910	Ecdysone-induced protein 63F 1	autophagic cell death ; GO:0048102 | inferred from expression pattern <newline> salivary gland cell autophagic cell death ; GO:0035071 | inferred from expression pattern	chr3L	3.921	3929564	3.981	3929596.5	4.269	3929509
Eip63F-2	FBgn0004911	Ecdysone-induced protein 63F 2	biological_process ; GO:0008150 | no biological data available	chr3L	3.921	3929564	3.981	3929596.5	4.269	3929509
Elp2	FBgn0033540	Elongator complex protein 2	transcription elongation from RNA polymerase II promoter ; GO:0006368 | inferred from sequence or structural similarity with UniProtKB:Q16186 <newline> proteasome assembly ; GO:0043248 | inferred from sequence or structural similarity with UniProtKB:Q16186	chr2R	4.467	6533263	3.994	6533263	4.387	6533263
ens	FBgn0264693	ensconsin	regulation of microtubule motor activity ; GO:2000574 | inferred from direct assay <newline> regulation of microtubule-based movement ; GO:0060632 | inferred from mutant phenotype inferred from direct assay <newline> establishment of nucleus localization ; GO:0040023 | inferred from mutant phenotype <newline> skeletal muscle fiber development ; GO:0048741 | inferred from mutant phenotype <newline…	chr3L	2.972	4122997	3.126	4132649.5	3.467	4132622
Ent2	FBgn0263916	Equilibrative nucleoside transporter 2	associative learning ; GO:0008306 | inferred from mutant phenotype <newline> nucleoside transport ; GO:0015858 | inferred from sequence or structural similarity with HGNC_gene:SLC29A2; HGNC:11004 inferred from sequence or structural similarity with HGNC_gene:SLC29A1; HGNC:11003 <newline> synaptic transmission ; GO:0007268 | inferred from mutant phenotype <newline> negative regulation of calcium i…	chr2L	4.382	6561480	4.084	6561480	4.449	6561477.5
Epac	FBgn0085421	Exchange protein directly activated by cAMP ortholog (H. sapiens)	regulation of protein phosphorylation ; GO:0001932 | inferred from electronic annotation with InterPro:IPR002373 <newline> regulation of Rap protein signal transduction ; GO:0032487 | inferred from genetic interaction with R	chr2R	3.209	2668332	2.717	2668332	4.164	2669919.5
et	FBgn0031055	eye transformer	negative regulation of tyrosine phosphorylation of STAT protein ; GO:0042532 | inferred from mutant phenotype <newline> defense response to bacterium ; GO:0042742 | inferred from mutant phenotype <newline> negative regulation of JAK-STAT cascade ; GO:0046426 | inferred from direct assay	chrX	3.365	19574480	3.031	19561835	3.817	19574815
Evi5	FBgn0262740	Ecotropic viral integration site 5 ortholog (H. sapiens)	border follicle cell migration ; GO:0007298 | inferred from mutant phenotype <newline> regulation of Rab GTPase activity ; GO:0032313 | inferred from direct assay <newline> regulation of Rab GTPase activity ; GO:0032313 | inferred from sequence or structural similarity with Evi5	chrX	4.721	11325411	4.266	11325441	4.807	11325411
ex	FBgn0004583	expanded	negative regulation of imaginal disc growth ; GO:0045571 | traceable author statement <newline> imaginal disc development ; GO:0007444 | non-traceable author statement <newline> regulation of cell proliferation ; GO:0042127 | non-traceable author statement <newline> signal transduction ; GO:0007165 | non-traceable author statement <newline> regulation of growth ; GO:0040008 | inferred from geneti…	chr2L	2.896	428648	2.84	426203	3.309	426233
fab1	FBgn0028741	-	phosphatidylinositol phosphorylation ; GO:0046854 | inferred from mutant phenotype <newline> endosome to lysosome transport ; GO:0008333 | inferred from mutant phenotype <newline> phosphorylation ; GO:0016310 | non-traceable author statement <newline> intracellular signal transduction ; GO:0035556 | inferred from sequence or structural similarity with UniProtKB:Q9Z1T6 <newline> cellular protein m…	chr2R	3.807	13657355.5	3.361	13657355.5	3.527	13657355.5
Fak	FBgn0020440	Focal adhesion kinase	integrin-mediated signaling pathway ; GO:0007229 | inferred from sequence or structural similarity <newline> cytoskeletal anchoring at plasma membrane ; GO:0007016 | inferred from sequence or structural similarity <newline> protein phosphorylation ; GO:0006468 | non-traceable author statement <newline> regulation of cell shape ; GO:0008360 | inferred from mutant phenotype <newline> signal complex…	chr2R	2.725	15324793.5	3.013	15324731	3.511	15324711
fbl	FBgn0011205	fumble	spermatogenesis ; GO:0007283 | inferred from mutant phenotype <newline> chromosome segregation ; GO:0007059 | inferred from mutant phenotype <newline> cytokinesis ; GO:0000910 | inferred from mutant phenotype <newline> meiosis ; GO:0007126 | inferred from mutant phenotype <newline> cellular membrane organization ; GO:0016044 | inferred from expression pattern <newline> mitosis ; GO:0007067 | infe…	chr3L	3.119	20380837	3.054	20379454.5	4.853	20384927
Fer3	FBgn0037937	48 related 3	regulation of transcription, DNA-dependent ; GO:0006355 | inferred from sequence or structural similarity with twi	chr3R	2.927	7513912	2.477	7513912	3.987	7514129.5
fig	FBgn0039694	fos intronic gene	biological_process ; GO:0008150 | no biological data available	chr3R	3.203	25602118	3.146	25602208	3.281	25608195.5
fok	FBgn0263773	fledgling of Klp38B	biological_process ; GO:0008150 | no biological data available	chr2L	2.932	20081462	3.029	20078474.5	5.556	20078444.5
fsd	FBgn0033813	fates-shifted	regulation of protein stability ; GO:0031647 | inferred from direct assay <newline> anterior/posterior pattern specification ; GO:0009952 | inferred from mutant phenotype	chr2R	3.543	9119453.5	3.216	9120408.5	3.734	9120348.5
ftz-f1	FBgn0001078	ftz transcription factor 1	periodic partitioning ; GO:0007365 | inferred from mutant phenotype <newline> salivary gland cell autophagic cell death ; GO:0035071 | non-traceable author statement <newline> response to ecdysone ; GO:0035075 | traceable author statement <newline> cell death ; GO:0008219 | traceable author statement <newline> response to hormone stimulus ; GO:0009725 | traceable author statement <newline> regula…	chr3L	2.655	18750462	3.964	18744944.5	4.374	18744367
FucT6	FBgn0030327	alpha1,6-fucosyltransferase	protein glycosylation ; GO:0006486 | inferred from sequence or structural similarity <newline> protein glycosylation in Golgi ; GO:0033578 | inferred from electronic annotation with InterPro:IPR015827	chrX	3.37	11600746	2.783	11600721	4.508	11600746
Fur2	FBgn0004598	Furin 2	proteolysis ; GO:0006508 | non-traceable author statement <newline> proteolysis ; GO:0006508 | inferred from electronic annotation with InterPro:IPR000209, InterPro:IPR002884 <newline> protein processing ; GO:0016485 | inferred from biological aspect of ancestor with PANTHER:PTN000082856	chrX	2.765	16278554	2.371	16279154	4.522	16278554
GABPI	FBgn0031495	beta4GalNAcTB pilot	ER to Golgi vesicle-mediated transport ; GO:0006888 | inferred from direct assay <newline> protein palmitoylation ; GO:0018345 | inferred from sequence or structural similarity with SGD_LOCUS:ERF2; SGD:S000004236	chr2L	3.771	3037459	3.651	3037409	3.231	3037409
galectin	FBgn0031213	galectin	synaptic target recognition ; GO:0008039 | inferred from mutant phenotype	chr2L	2.959	73134	2.934	73134	3.205	73134
GalNAc-T2	FBgn0030930	UDP-N-acetyl-alpha-D-galactosamine:polypeptide N-acetylgalactosaminyltransferase 2	oligosaccharide biosynthetic process ; GO:0009312 | inferred from direct assay	chrX	3.553	18384002	3.531	18384062	3.964	18391807
Gapdh2	FBgn0001092	Glyceraldehyde 3 phosphate dehydrogenase 2	glycolysis ; GO:0006096 | inferred from expression pattern <newline> glycolysis ; GO:0006096 | non-traceable author statement <newline> oxidation-reduction process ; GO:0055114 | inferred from electronic annotation with InterPro:IPR006424, InterPro:IPR020828, InterPro:IPR020829, InterPro:IPR020830, InterPro:IPR020831	chrX	3.143	15762237.5	3.368	15761720	5.183	15761720
GATAd	FBgn0032223	GATAd	regulation of transcription, DNA-dependent ; GO:0006355 | inferred from electronic annotation with InterPro:IPR000679, InterPro:IPR013088	chr2L	2.942	10339873	2.416	10340038	4.438	10339375.5
gce	FBgn0261703	germ cell-expressed bHLH-PAS	regulation of transcription, DNA-dependent ; GO:0006355 | inferred from sequence or structural similarity with Met <newline> positive regulation of transcription from RNA polymerase II promoter ; GO:0045944 | inferred from mutant phenotype <newline> negative regulation of programmed cell death ; GO:0043069 | inferred from genetic interaction with Met <newline> signal transduction ; GO:0007165 | i…	chrX	3.887	15191755	4.823	15191755	3.931	15195022.5
gcl	FBgn0005695	germ cell-less	pole cell fate determination ; GO:0007278 | inferred from direct assay <newline> negative regulation of transcription from RNA polymerase III promoter ; GO:0016480 | inferred from mutant phenotype <newline> pole cell formation ; GO:0007279 | traceable author statement <newline> germ cell development ; GO:0007281 | non-traceable author statement <newline> pole cell fate determination ; GO:0007278 …	chr2R	3.746	4608950.5	3.391	4608980.5	3.925	4610163
gcm2	FBgn0019809	gcm2	glial cell differentiation ; GO:0010001 | inferred from genetic interaction with gcm AND inferred from mutant phenotype <newline> gliogenesis ; GO:0042063 | inferred from genetic interaction with gcm AND inferred from mutant phenotype <newline> crystal cell differentiation ; GO:0042688 | NOT inferred from mutant phenotype <newline> cell proliferation ; GO:0008283 | inferred from mutant phenotype …	chr2L	4.079	9613100	4.424	9613095	4.198	9614387.5
gem	FBgn0050011	gemini	regulation of transcription, DNA-dependent ; GO:0006355 | inferred from sequence or structural similarity with MGD:Tcfcp2; MGI:MGI:98509	chr2R	3.244	6013046.5	3.028	6013019	4.463	6023634
Gga	FBgn0030141	Golgi-localized, gamma-adaptin ear containing, ARF binding protein	post-Golgi vesicle-mediated transport ; GO:0006892 | inferred from sequence or structural similarity with UniProtKB:Q9UJY5, UniProt:Q9UJY4, UniProt:Q9NZ52 <newline> post-Golgi vesicle-mediated transport ; GO:0006892 | inferred from mutant phenotype <newline> intracellular protein transport ; GO:0006886 | inferred from electronic annotation with InterPro:IPR002014, InterPro:IPR004152, InterPro:IPR…	chrX	3.147	9491740	2.459	9492680	5.045	9491577.5
gish	FBgn0250823	gilgamesh	spermatogenesis ; GO:0007283 | inferred from mutant phenotype <newline> protein phosphorylation ; GO:0006468 | non-traceable author statement <newline> glial cell migration ; GO:0008347 | inferred from mutant phenotype <newline> Wnt receptor signaling pathway ; GO:0016055 | inferred from mutant phenotype <newline> protein phosphorylation ; GO:0006468 | inferred from direct assay <newline> olfacto…	chr3R	3.145	12131520.5	2.948	12131548	3.802	12119258
Git	FBgn0033539	G protein-coupled receptor kinase interacting ArfGAP	somatic muscle development ; GO:0007525 | inferred from mutant phenotype <newline> regulation of ARF GTPase activity ; GO:0032312 | inferred from electronic annotation with InterPro:IPR001164 <newline> regulation of ARF GTPase activity ; GO:0032312 | inferred from sequence model	chr2R	4.467	6533263	3.994	6533263	4.387	6533263
Gk	FBgn0035266	Glycerol kinase	glycerol-3-phosphate biosynthetic process ; GO:0046167 | inferred from mutant phenotype <newline> glycerol-3-phosphate biosynthetic process ; GO:0046167 | inferred from sequence or structural similarity with HGNC_gene:GK; HGNC:4289 <newline> carbohydrate metabolic process ; GO:0005975 | inferred from electronic annotation with InterPro:IPR018483, InterPro:IPR018484, InterPro:IPR018485	chr3L	3.351	1742268	2.794	1742320.5	3.44	1745788
GlcAT-S	FBgn0032135	GlcAT-S	glycoprotein biosynthetic process ; GO:0009101 | non-traceable author statement <newline> glycosphingolipid biosynthetic process ; GO:0006688 | non-traceable author statement <newline> proteoglycan biosynthetic process ; GO:0030166 | non-traceable author statement	chr2L	4.079	9613100	4.424	9613095	4.198	9614387.5
glo	FBgn0259139	glorund	regulation of translation ; GO:0006417 | inferred from mutant phenotype <newline> oogenesis ; GO:0048477 | inferred from mutant phenotype <newline> regulation of translation ; GO:0006417 | non-traceable author statement <newline> maternal specification of dorsal/ventral axis, oocyte, germ-line encoded ; GO:0007311 | inferred from mutant phenotype <newline> chromosome organization ; GO:0051276 | i…	chr3R	3.384	7637966	3.001	7637916	4.477	7640688.5
Glut4EF	FBgn0263097	Glucose transporter 4 enhancer factor	imaginal disc-derived wing morphogenesis ; GO:0007476 | inferred from mutant phenotype	chr3R	3.021	5780807	2.874	5781963.5	3.576	5781852
Gmap	FBgn0027287	Golgi microtubule-associated protein	protein targeting to Golgi ; GO:0000042 | inferred from electronic annotation with InterPro:IPR000237 <newline> Golgi organization ; GO:0007030 | inferred from mutant phenotype <newline> vesicle-mediated transport ; GO:0016192 | inferred from direct assay	chrX	2.753	15395468.5	2.762	15395468.5	3.321	15384351
Gp150	FBgn0013272	Gp150	transmembrane receptor protein tyrosine phosphatase signaling pathway ; GO:0007185 | inferred from direct assay <newline> compound eye development ; GO:0048749 | inferred from mutant phenotype <newline> inter-male aggressive behavior ; GO:0002121 | inferred from mutant phenotype	chr2R	2.995	18201491.5	2.974	18201626.5	4.327	18204871.5
Gpdh	FBgn0001128	Glycerol 3 phosphate dehydrogenase	glycerol-3-phosphate metabolic process ; GO:0006072 | inferred from sequence or structural similarity with MGD:Gpd1; MGI:MGI:95679 <newline> flight behavior ; GO:0007629 | inferred from mutant phenotype <newline> triglyceride metabolic process ; GO:0006641 | inferred from mutant phenotype <newline> glycerophosphate shuttle ; GO:0006127 | non-traceable author statement <newline> oxidation-reductio…	chr2L	2.985	5944955.5	2.548	5946583	3.954	5945668
Graf	FBgn0030685	GTPase regulator associated with focal adhesion kinase ortholog (H. sapiens)	signal transduction ; GO:0007165 | inferred from electronic annotation with InterPro:IPR000198, InterPro:IPR008936 <newline> Rho protein signal transduction ; GO:0007266 | inferred from sequence model	chrX	2.92	15653937	2.891	15653887	4.757	15653862
Gs2	FBgn0001145	Glutamine synthetase 2	glutamate catabolic process ; GO:0006538 | inferred from mutant phenotype <newline> glutamine biosynthetic process ; GO:0006542 | non-traceable author statement <newline> neurotransmitter receptor metabolic process ; GO:0045213 | inferred from mutant phenotype <newline> synapse assembly ; GO:0007416 | inferred from mutant phenotype <newline> glutamine biosynthetic process ; GO:0006542 | inferred …	chrX	4.721	11325411	4.266	11325441	4.807	11325411
GstD1	FBgn0001149	Glutathione S transferase D1	glutathione metabolic process ; GO:0006749 | inferred from direct assay	chr3R	3.52	8191624.5	2.703	8191514.5	4.767	8195722
GstD10	FBgn0042206	Glutathione S transferase D10	glutathione metabolic process ; GO:0006749 | inferred from direct assay	chr3R	3.52	8191624.5	2.703	8191514.5	4.767	8195722
GstD9	FBgn0038020	Glutathione S transferase D9	glutathione metabolic process ; GO:0006749 | inferred from direct assay	chr3R	3.52	8191624.5	2.703	8191514.5	4.767	8195722
GstT1	FBgn0050000	Glutathione S transferase T1	glutathione metabolic process ; GO:0006749 | inferred from direct assay	chr2R	3.811	5497335.5	3.042	5493050.5	5.028	5493050.5
GstT2	FBgn0050005	Glutathione S transferase T2	glutathione metabolic process ; GO:0006749 | inferred from direct assay	chr2R	3.811	5497335.5	3.042	5493050.5	5.028	5493050.5
GstT3	FBgn0031117	Glutathione S transferase T3	glutathione metabolic process ; GO:0006749 | inferred from direct assay	chrX	3.553	20338508.5	2.53	20336938.5	4.77	20337191
GstT4	FBgn0030484	Glutathione S transferase T4	biological_process ; GO:0008150 | no biological data available	chrX	3.459	13302440	2.906	13301727.5	3.197	13300415
gudu	FBgn0031905	gudu	sperm individualization ; GO:0007291 | inferred from mutant phenotype	chr2L	3.311	7387886.5	3.421	7387886.5	3.407	7387886.5
Gyc76C	FBgn0266136	Guanylyl cyclase at 76C	signal transduction ; GO:0007165 | inferred from sequence or structural similarity with UniProtKB:P55202 <newline> motor neuron axon guidance ; GO:0008045 | inferred from mutant phenotype <newline> axon midline choice point recognition ; GO:0016199 | inferred from genetic interaction with plexA inferred from genetic interaction with Sema-1a <newline> protein phosphorylation ; GO:0006468 | inferre…	chr3L	3.154	19785210.5	2.768	19785210.5	3.356	19785843
h	FBgn0001168	hairy	negative regulation of transcription, DNA-dependent ; GO:0045892 | traceable author statement <newline> salivary gland development ; GO:0007431 | traceable author statement <newline> negative regulation of transcription from RNA polymerase II promoter ; GO:0000122 | inferred from mutant phenotype AND inferred from physical interaction with gro <newline> chaeta morphogenesis ; GO:0008407 | non-tra…	chr3L	3.339	8676066.5	3.253	8676036.5	3.68	8676036.5
hep	FBgn0010303	hemipterous	imaginal disc eversion ; GO:0007561 | inferred from mutant phenotype <newline> imaginal disc fusion ; GO:0046528 | inferred from mutant phenotype <newline> dorsal closure, spreading of leading edge cells ; GO:0007395 | inferred from mutant phenotype <newline> JNK cascade ; GO:0007254 | traceable author statement <newline> dorsal closure ; GO:0007391 | traceable author statement <newline> protein …	chrX	3.511	12983220	3.517	12986912.5	4.143	12978307
Hex-C	FBgn0001187	Hexokinase C	lateral inhibition ; GO:0046331 | inferred from mutant phenotype <newline> cellular glucose homeostasis ; GO:0001678 | inferred from biological aspect of ancestor with PANTHER:PTN000455350 <newline> glycolysis ; GO:0006096 | inferred from biological aspect of ancestor with PANTHER:PTN000455350	chr2R	2.726	11102967.5	2.577	11103045	3.772	11101677.5
HipHop	FBgn0036815	HP1-HOAP-interacting protein	neurogenesis ; GO:0022008 | inferred from mutant phenotype	chr3L	3.768	18817624.5	3.403	18817679.5	3.733	18817624.5
His4r	FBgn0013981	Histone H4 replacement	chromatin assembly or disassembly ; GO:0006333 | non-traceable author statement <newline> centrosome duplication ; GO:0051298 | inferred from mutant phenotype <newline> nucleosome assembly ; GO:0006334 | inferred from electronic annotation with InterPro:IPR001951, InterPro:IPR019809	chr3R	2.616	10450687	2.505	10450747	3.696	10450747
hiw	FBgn0030600	highwire	regulation of synaptic growth at neuromuscular junction ; GO:0008582 | inferred from mutant phenotype <newline> BMP signaling pathway ; GO:0030509 | inferred from physical interaction with Med <newline> negative regulation of BMP signaling pathway ; GO:0030514 | inferred from genetic interaction with Med AND inferred from genetic interaction with wit <newline> negative regulation of synaptic grow…	chrX	5.202	14919224.5	5.505	14919197	5.984	14919197
Hk	FBgn0263220	Hyperkinetic	potassium ion transport ; GO:0006813 | inferred from sequence or structural similarity <newline> flight behavior ; GO:0007629 | inferred from mutant phenotype <newline> circadian sleep/wake cycle, sleep ; GO:0050802 | inferred from direct assay <newline> potassium ion transport ; GO:0006813 | inferred from direct assay <newline> protein oligomerization ; GO:0051259 | inferred from physical intera…	chrX	3.216	10139066.5	3.276	10139066.5	4.71	10139089
HLH106	FBgn0261283	Helix loop helix protein 106	fatty acid biosynthetic process ; GO:0006633 | non-traceable author statement <newline> regulation of fatty acid biosynthetic process ; GO:0042304 | traceable author statement <newline> fatty acid homeostasis ; GO:0055089 | inferred from mutant phenotype <newline> positive regulation of transcription, DNA-dependent ; GO:0045893 | traceable author statement <newline> cell morphogenesis ; GO:000090…	chr3L	3.154	19785210.5	2.768	19785210.5	3.356	19785843
HmgZ	FBgn0010228	HMG protein Z	-	chr2R	3.587	17589059.5	2.96	17589087	3.228	17589059.5
hpo	FBgn0261456	hippo	protein phosphorylation ; GO:0006468 | non-traceable author statement <newline> apoptotic process ; GO:0006915 | inferred from mutant phenotype <newline> cell proliferation ; GO:0008283 | inferred from mutant phenotype <newline> protein phosphorylation ; GO:0006468 | inferred from direct assay <newline> negative regulation of organ growth ; GO:0046621 | traceable author statement <newline> morpho…	chr2R	3.665	15379786	3.726	15379821	4.093	15379846
HPS4	FBgn0034261	Hermansky-Pudlak Syndrome 4 ortholog (H. sapiens)	negative regulation of gene silencing by RNA ; GO:0060967 | inferred from mutant phenotype <newline> miRNA loading onto RISC involved in gene silencing by miRNA ; GO:0035280 | inferred from mutant phenotype <newline> siRNA loading onto RISC involved in chromatin silencing by small RNA ; GO:0070923 | inferred from mutant phenotype	chr2R	3.236	13582258	2.786	13582225.5	3.368	13578213
Hr46	FBgn0000448	Hormone receptor-like in 46	regulation of development, heterochronic ; GO:0040034 | traceable author statement <newline> metamorphosis ; GO:0007552 | traceable author statement <newline> mushroom body development ; GO:0016319 | inferred from mutant phenotype <newline> negative regulation of transcription from RNA polymerase II promoter ; GO:0000122 | inferred from direct assay <newline> positive regulation of transcription …	chr2R	2.739	6101129	4.223	6101134	4.703	6101134
hts	FBgn0263391	hu li tai shao	axon guidance ; GO:0007411 | inferred from mutant phenotype <newline> photoreceptor cell axon guidance ; GO:0072499 | inferred from genetic interaction with gogo inferred from mutant phenotype inferred from physical interaction with gogo <newline> female germline ring canal formation, actin assembly ; GO:0008302 | inferred from mutant phenotype <newline> fusome organization ; GO:0045478 | traceab…	chr2R	2.62	15283132	2.527	15283052	3.755	15282389.5
ifc	FBgn0001941	infertile crescent	spermatogenesis ; GO:0007283 | inferred from mutant phenotype <newline> spermatogenesis ; GO:0007283 | traceable author statement <newline> spindle assembly involved in male meiosis ; GO:0007053 | inferred from mutant phenotype <newline> oxidation-reduction process ; GO:0055114 | inferred from electronic annotation with InterPro:IPR011388, InterPro:IPR013866 <newline> fatty acid biosynthetic proc…	chr2L	2.955	5988295.5	2.736	5987165.5	4.607	5989593
ik2	FBgn0086657	IkappaB kinase-like 2	protein phosphorylation ; GO:0006468 | non-traceable author statement <newline> defense response ; GO:0006952 | non-traceable author statement <newline> signal transduction ; GO:0007165 | non-traceable author statement <newline> actin filament organization ; GO:0007015 | inferred from mutant phenotype <newline> cell morphogenesis ; GO:0000902 | inferred from mutant phenotype <newline> maintenance…	chr2L	3.054	20674699	3.089	20674699	3.249	20674666.5
inaE	FBgn0261244	inactivation no afterpotential E	phototransduction ; GO:0007602 | inferred from mutant phenotype <newline> lipid metabolic process ; GO:0006629 | inferred from electronic annotation with InterPro:IPR002921	chrX	2.853	13693381.5	4.346	13693991.5	3.798	13679494
Indy	FBgn0036816	I'm not dead yet	determination of adult lifespan ; GO:0008340 | inferred from mutant phenotype <newline> determination of adult lifespan ; GO:0008340 | traceable author statement <newline> regulation of sequestering of triglyceride ; GO:0010889 | inferred from direct assay <newline> determination of adult lifespan ; GO:0008340 | inferred from direct assay <newline> transmembrane transport ; GO:0055085 | inferred …	chr3L	3.768	18817624.5	3.403	18817679.5	5.382	18832552
InR	FBgn0013984	Insulin-like receptor	embryonic development via the syncytial blastoderm ; GO:0001700 | inferred from expression pattern <newline> insulin receptor signaling pathway ; GO:0008286 | inferred from sequence or structural similarity <newline> insulin receptor signaling pathway ; GO:0008286 | inferred from direct assay <newline> imaginal disc growth ; GO:0007446 | inferred from mutant phenotype <newline> regulation of mult…	chr3R	3.925	17413113.5	3.524	17413138.5	3.993	17415428.5
IntS6	FBgn0261383	Integrator 6	snRNA processing ; GO:0016180 | inferred from sequence or structural similarity with HGNC_gene:INTS6; HGNC:14879 <newline> snRNA 3'-end processing ; GO:0034472 | inferred from direct assay	chrX	2.962	5639050	2.92	5639100	3.493	5638305
Inx2	FBgn0027108	Innexin 2	foregut morphogenesis ; GO:0007440 | inferred from mutant phenotype <newline> morphogenesis of embryonic epithelium ; GO:0016331 | inferred from mutant phenotype <newline> olfactory behavior ; GO:0042048 | inferred from mutant phenotype <newline> intercellular transport ; GO:0010496 | inferred from direct assay <newline> germarium-derived egg chamber formation ; GO:0007293 | inferred from mutant …	chrX	3.36	6892080	3.089	6892277.5	3.828	6890630
Inx7	FBgn0027106	Innexin 7	medium-term memory ; GO:0072375 | inferred from mutant phenotype <newline> imaginal disc-derived wing morphogenesis ; GO:0007476 | inferred from mutant phenotype <newline> intercellular transport ; GO:0010496 | inferred from sequence or structural similarity with Inx3	chrX	3.36	6892080	3.089	6892277.5	3.828	6890630
IP3K2	FBgn0266375	Inositol 1,4,5-triphosphate kinase 2	inositol phosphate biosynthetic process ; GO:0032958 | inferred from direct assay	chrX	4.034	13198544.5	2.752	13199947	5.148	13195957
Ir48c	FBgn0033651	Ionotropic receptor 48c	Golgi organization ; GO:0007030 | inferred from mutant phenotype <newline> protein secretion ; GO:0009306 | inferred from mutant phenotype <newline> detection of chemical stimulus ; GO:0009593 | inferred from sequence or structural similarity with Ir92a	chr2R	3.637	7673142	3.601	7673164.5	3.857	7673164.5
Irc	FBgn0038465	Immune-regulated catalase	oxidation-reduction process ; GO:0055114 | inferred from electronic annotation with InterPro:IPR002007, InterPro:IPR010255, InterPro:IPR019791 <newline> response to oxidative stress ; GO:0006979 | inferred from electronic annotation with InterPro:IPR002007, InterPro:IPR010255, InterPro:IPR019791	chr3R	3.541	12834507.5	3.31	12834537.5	4.364	12833072.5
Irk1	FBgn0265042	Inwardly rectifying potassium channel 1	wing disc development ; GO:0035220 | inferred from mutant phenotype <newline> potassium ion transport ; GO:0006813 | inferred from direct assay <newline> regulation of membrane potential ; GO:0042391 | inferred from direct assay <newline> locomotor rhythm ; GO:0045475 | inferred from mutant phenotype	chr3R	3.154	18998790	2.701	18998820	4.425	18992272.5
Iswi	FBgn0011604	Imitation SWI	nucleosome assembly ; GO:0006334 | inferred from direct assay <newline> nucleosome positioning ; GO:0016584 | inferred from direct assay <newline> regulation of transcription, DNA-dependent ; GO:0006355 | inferred from direct assay <newline> chromatin assembly or disassembly ; GO:0006333 | inferred from direct assay <newline> nucleosome mobilization ; GO:0042766 | inferred from direct assay <newl…	chr2R	3.048	8530587.5	2.581	8530615	4.374	8532297.5
ITP	FBgn0035023	Ion transport peptide	lateral inhibition ; GO:0046331 | inferred from mutant phenotype <newline> neuropeptide signaling pathway ; GO:0007218 | non-traceable author statement <newline> neuropeptide signaling pathway ; GO:0007218 | inferred from expression pattern <newline> circadian rhythm ; GO:0007623 | inferred from expression pattern	chr2R	3.28	20434542	3.007	20434484.5	3.216	20434484.5
Itp-r83A	FBgn0010051	Inositol 1,4,5,-tris-phosphate receptor	flight behavior ; GO:0007629 | inferred from mutant phenotype <newline> molting cycle, chitin-based cuticle ; GO:0007591 | inferred from genetic interaction with rut <newline> response to oxidative stress ; GO:0006979 | inferred from mutant phenotype <newline> mushroom body development ; GO:0016319 | inferred from mutant phenotype <newline> nuclear division ; GO:0000280 | inferred from direct ass…	chr3R	2.928	1343156	2.685	1343188.5	3.552	1365296
jing	FBgn0086655	jing	specification of segmental identity, maxillary segment ; GO:0007382 | inferred from expression pattern AND inferred from genetic interaction with Dfd <newline> border follicle cell migration ; GO:0007298 | inferred from mutant phenotype <newline> central nervous system development ; GO:0007417 | inferred from mutant phenotype <newline> open tracheal system development ; GO:0007424 | inferred from…	chr2R	2.748	2389760.5	2.528	2461448.5	3.698	2413708
Jon74E	FBgn0023197	Jonah 74E	proteolysis ; GO:0006508 | non-traceable author statement <newline> proteolysis ; GO:0006508 | inferred from electronic annotation with InterPro:IPR001254, InterPro:IPR001314, InterPro:IPR018114	chr3L	3.193	17541654	2.903	17541074	4.791	17542504
Kap-alpha3	FBgn0027338	karyopherin alpha3	protein import into nucleus ; GO:0006606 | non-traceable author statement <newline> protein import into nucleus ; GO:0006606 | inferred from sequence or structural similarity with HGNC_gene:KPNA3; HGNC:6396; OMIM:601892 <newline> positive regulation of NFAT protein import into nucleus ; GO:0051533 | inferred from mutant phenotype <newline> response to UV ; GO:0009411 | inferred from direct assay …	chr3R	3.154	5398395	2.67	5397795	3.359	5397355
kat80	FBgn0040207	katanin 80	microtubule severing ; GO:0051013 | non-traceable author statement <newline> microtubule severing ; GO:0051013 | inferred from sequence or structural similarity with NCBI_gi:3005599 <newline> microtubule-based process ; GO:0007017 | inferred from sequence or structural similarity <newline> dorsal appendage formation ; GO:0046843 | inferred from mutant phenotype	chrX	2.76	16172676	3.907	16174213.5	4.266	16174263.5
kay	FBgn0001297	kayak	regulation of cyclin-dependent protein serine/threonine kinase activity involved in G2/M transition of mitotic cell cycle ; GO:0031660 | inferred from mutant phenotype <newline> second mitotic wave involved in compound eye morphogenesis ; GO:0016330 | inferred from mutant phenotype <newline> wing disc development ; GO:0035220 | inferred from mutant phenotype <newline> JNK cascade ; GO:0007254 | n…	chr3R	3.482	25599783	3.181	25594693	4.613	25590818
Kaz-m1	FBgn0002578	Kazal-type protease inhibitor m1	regulation of proteolysis ; GO:0030162 | inferred by curator from GO:0004867	chr3R	2.964	21835741	2.628	21835713.5	3.847	21837516
KCNQ	FBgn0033494	KCNQ potassium channel	potassium ion transport ; GO:0006813 | inferred from sequence or structural similarity with UniProtKB:Q9NR82 <newline> embryonic development via the syncytial blastoderm ; GO:0001700 | inferred from mutant phenotype <newline> cardiac muscle contraction ; GO:0060048 | inferred from mutant phenotype <newline> regulation of heart rate ; GO:0002027 | inferred from mutant phenotype <newline> potassium…	chr2R	3.175	6057235	3.636	6057235	4.18	6057235
Kdm2	FBgn0037659	Lysine (K)-specific demethylase 2	histone H3-K4 demethylation, trimethyl-H3-K4-specific ; GO:0034721 | inferred from mutant phenotype <newline> segment specification ; GO:0007379 | inferred from genetic interaction with Pc inferred from genetic interaction with trx inferred from genetic interaction with ash1 <newline> histone H3-K36 demethylation ; GO:0070544 | inferred from mutant phenotype inferred from direct assay <newline> h…	chr3R	2.874	4873725.5	2.859	4880233	3.382	4873885.5
kek5	FBgn0031016	kekkon5	regulation of BMP signaling pathway ; GO:0030510 | inferred from direct assay <newline> negative regulation of epidermal growth factor receptor signaling pathway ; GO:0042059 | NOT inferred from mutant phenotype	chrX	4.039	19250614	4.104	19250614	4.721	19250614
kel	FBgn0001301	kelch	ovarian follicle cell migration ; GO:0007297 | inferred from mutant phenotype <newline> female germline ring canal formation ; GO:0007301 | inferred from direct assay <newline> female germline ring canal formation ; GO:0007301 | inferred from mutant phenotype <newline> female germline ring canal formation ; GO:0007301 | non-traceable author statement <newline> cytoplasmic transport, nurse cell to…	chr2L	3.301	18136612	2.7	18136474.5	4.025	18139114.5
kermit	FBgn0010504	kermit	regulation of signal transduction ; GO:0009966 | inferred from sequence or structural similarity with UniProtKB:Q9Z0G0 <newline> determination of adult lifespan ; GO:0008340 | inferred from mutant phenotype <newline> locomotion involved in locomotory behavior ; GO:0031987 | inferred from mutant phenotype <newline> Wnt receptor signaling pathway ; GO:0016055 | NOT inferred from mutant phenotype <n…	chr2R	2.835	4044295	3.466	4042645	3.358	4044542.5
Khc-73	FBgn0019968	Kinesin heavy chain 73	microtubule-based movement ; GO:0007018 | inferred from sequence or structural similarity with UniProtKB:Q9NQT8 <newline> microtubule-based movement ; GO:0007018 | inferred from sequence or structural similarity <newline> establishment of spindle orientation ; GO:0051294 | inferred from mutant phenotype <newline> regulation of synapse structure and activity ; GO:0050803 | inferred from mutant phe…	chr2R	3.138	11416555	2.35	11416472.5	4.503	11417155
klar	FBgn0001316	klarsicht	microtubule-based movement ; GO:0007018 | inferred from sequence or structural similarity <newline> nuclear migration ; GO:0007097 | inferred from mutant phenotype <newline> lumen formation, open tracheal system ; GO:0035149 | inferred from mutant phenotype <newline> lipid particle transport along microtubule ; GO:0031887 | inferred from mutant phenotype <newline> compound eye morphogenesis ; GO:…	chr3L	3.21	442043	2.833	442068	3.355	442043
Klp64D	FBgn0004380	Kinesin-like protein at 64D	microtubule-based movement ; GO:0007018 | inferred from sequence or structural similarity <newline> sperm axoneme assembly ; GO:0007288 | NOT inferred from mutant phenotype <newline> nonmotile primary cilium assembly ; GO:0035058 | inferred from mutant phenotype <newline> microtubule-based movement ; GO:0007018 | inferred from sequence or structural similarity with UniProtKB:Q9Y496 <newline> ante…	chr3L	2.831	5348151	2.454	5347963.5	3.82	5356071
Klp67A	FBgn0004379	Kinesin-like protein at 67A	microtubule-based movement ; GO:0007018 | inferred from sequence or structural similarity <newline> centrosome separation ; GO:0051299 | inferred from mutant phenotype <newline> chromosome segregation ; GO:0007059 | inferred from mutant phenotype <newline> cytokinesis ; GO:0000910 | inferred from mutant phenotype <newline> microtubule polymerization ; GO:0046785 | inferred from mutant phenotype <…	chr3L	3.117	9352369	2.89	9352454	3.243	9352399
koko	FBgn0264816	kokopelli	male germ-line stem cell division ; GO:0048133 | inferred from mutant phenotype <newline> transforming growth factor beta receptor signaling pathway ; GO:0007179 | non-traceable author statement <newline> regulation of transcription, DNA-dependent ; GO:0006355 | inferred from electronic annotation with InterPro:IPR015429 <newline> regulation of cyclin-dependent protein serine/threonine kinase act…	chr3R	3.012	14224545.5	2.935	14228670.5	3.282	14221988
kraken	FBgn0020545	kraken	digestion ; GO:0007586 | inferred from expression pattern <newline> response to toxic substance ; GO:0009636 | inferred from expression pattern	chr2L	3.507	856552	3.166	856602	3.168	856552
Kr-h1	FBgn0266450	Kruppel homolog 1	negative regulation of compound eye photoreceptor development ; GO:0045316 | inferred from mutant phenotype <newline> response to ecdysone ; GO:0035075 | inferred from mutant phenotype <newline> metamorphosis ; GO:0007552 | inferred from mutant phenotype <newline> negative regulation of neuron projection development ; GO:0010977 | inferred from genetic interaction with babo <newline> regulation o…	chr2L	4.336	6079126	2.783	6089633.5	4.286	6083966
Kr-h2	FBgn0266449	Kruppel homolog 2	-	chr2L	4.336	6079126	2.876	6071981	3.495	6078053.5
KrT95D	FBgn0020647	Krueppel target at 95D	protein targeting to Golgi ; GO:0000042 | inferred from sequence or structural similarity with UniProtKB:O88588	chr3R	2.791	19833644	2.94	19818903	4.222	19849204
kst	FBgn0004167	karst	zonula adherens assembly ; GO:0045186 | traceable author statement <newline> plasma membrane organization ; GO:0007009 | traceable author statement <newline> ovarian follicle cell development ; GO:0030707 | traceable author statement <newline> endocytosis ; GO:0006897 | inferred from mutant phenotype <newline> wound healing ; GO:0042060 | inferred from mutant phenotype <newline> regulation of mul…	chr3L	2.897	3350721	2.888	3350693.5	3.459	3369222
kug	FBgn0261574	kugelei	calcium-dependent cell-cell adhesion ; GO:0016339 | inferred from sequence or structural similarity <newline> foregut morphogenesis ; GO:0007440 | inferred from mutant phenotype <newline> hindgut morphogenesis ; GO:0007442 | inferred from mutant phenotype <newline> salivary gland development ; GO:0007431 | inferred from mutant phenotype <newline> open tracheal system development ; GO:0007424 | in…	chr3L	2.654	20000041	2.498	20000041	3.273	20000946
l(1)10Bb	FBgn0001491	lethal (1) 10Bb	mRNA splicing, via spliceosome ; GO:0000398 | inferred by curator from GO:0071011|GO:0071013 <newline> neurogenesis ; GO:0022008 | inferred from mutant phenotype	chrX	3.191	11220637.5	3.041	11220615	3.52	11220637.5
l(1)dd4	FBgn0001612	lethal (1) discs degenerate 4	microtubule nucleation ; GO:0007020 | inferred from direct assay <newline> microtubule-based process ; GO:0007017 | inferred from sequence or structural similarity <newline> centrosome organization ; GO:0051297 | inferred from mutant phenotype <newline> mitotic spindle organization ; GO:0007052 | inferred from mutant phenotype <newline> neurogenesis ; GO:0022008 | inferred from mutant phenotype <…	chrX	2.97	13642866.5	2.723	13642834	4.712	13629114
l(1)G0222	FBgn0028343	lethal (1) G0222	neurogenesis ; GO:0022008 | inferred from mutant phenotype <newline> cell morphogenesis ; GO:0000902 | inferred from mutant phenotype	chrX	6.247	17465200.5	5.742	17465200.5	5.941	17465200.5
l(1)G0232	FBgn0028341	lethal (1) G0232	protein dephosphorylation ; GO:0006470 | non-traceable author statement <newline> neurogenesis ; GO:0022008 | inferred from mutant phenotype <newline> protein dephosphorylation ; GO:0006470 | inferred from electronic annotation with InterPro:IPR000242 <newline> phagocytosis ; GO:0006909 | inferred from mutant phenotype	chrX	3.947	9557444	3.636	9557519	5.168	9557599
l(2)03709	FBgn0010551	lethal (2) 03709	-	chr2R	2.963	14702163.5	3.125	14702666	3.797	14704311
l(3)04053	FBgn0010830	lethal (3) 04053	biological_process ; GO:0008150 | no biological data available	chr3L	3.389	22731150.5	2.82	22731253	3.961	22730488
l(3)87Df	FBgn0002354	lethal (3) 87Df	biological_process ; GO:0008150 | no biological data available	chr3R	3.076	8858469.5	2.933	8858499.5	4.575	8857512
lama	FBgn0016031	lamina ancestor	imaginal disc development ; GO:0007444 | inferred from mutant phenotype <newline> inter-male aggressive behavior ; GO:0002121 | inferred from mutant phenotype <newline> dorsal appendage formation ; GO:0046843 | inferred from mutant phenotype	chr3L	2.831	5348151	2.454	5347963.5	4.499	5341663.5
lic	FBgn0261524	licorne	activation of MAPK activity ; GO:0000187 | inferred from direct assay <newline> oocyte axis specification ; GO:0007309 | inferred from mutant phenotype <newline> oocyte anterior/posterior axis specification ; GO:0007314 | non-traceable author statement <newline> protein phosphorylation ; GO:0006468 | non-traceable author statement <newline> transforming growth factor beta receptor signaling pathw…	chrX	3.511	12983220	3.517	12986912.5	4.102	12986912.5
lid	FBgn0031759	little imaginal discs	histone H3-K4 demethylation ; GO:0034720 | inferred from mutant phenotype <newline> histone H3-K9 acetylation ; GO:0043970 | inferred from mutant phenotype <newline> chromatin organization ; GO:0006325 | inferred from mutant phenotype <newline> oxidation-reduction process ; GO:0055114 | inferred from electronic annotation with InterPro:IPR013637 <newline> locomotor rhythm ; GO:0045475 | inferred …	chr2L	2.955	5988295.5	2.736	5987165.5	4.607	5989593
lig3	FBgn0038035	DNA ligase III	DNA recombination ; GO:0006310 | inferred from electronic annotation with InterPro:IPR000977, InterPro:IPR012308, InterPro:IPR012309, InterPro:IPR012310 <newline> DNA ligation involved in DNA repair ; GO:0051103 | inferred from electronic annotation with InterPro:IPR016059 <newline> DNA ligation ; GO:0006266 | inferred from biological aspect of ancestor with PANTHER:PTN000048694 <newline> lagging…	chr3R	3.127	8230889.5	2.439	8230947	5.094	8230919.5
lilli	FBgn0041111	lilliputian	periodic partitioning ; GO:0007365 | inferred from mutant phenotype <newline> compound eye photoreceptor development ; GO:0042051 | inferred from genetic interaction with phl <newline> regulation of cell size ; GO:0008361 | inferred from mutant phenotype <newline> cytokinesis, actomyosin contractile ring assembly ; GO:0000915 | non-traceable author statement <newline> segment specification ; GO:0…	chr2L	4.63	2908841.5	3.112	2883984	4.527	2883846.5
Lis-1	FBgn0015754	Lissencephaly-1	fusome organization ; GO:0045478 | inferred from mutant phenotype <newline> female germ-line cyst formation ; GO:0048135 | inferred from mutant phenotype <newline> neuroblast proliferation ; GO:0007405 | inferred from mutant phenotype <newline> dendrite morphogenesis ; GO:0048813 | inferred from mutant phenotype <newline> axon cargo transport ; GO:0008088 | inferred from mutant phenotype <newline…	chr2R	3.04	12065246.5	2.541	12067361.5	3.251	12073941.5
Lk	FBgn0028418	Leucokinin	elevation of cytosolic calcium ion concentration ; GO:0007204 | inferred from direct assay <newline> body fluid secretion ; GO:0007589 | inferred from direct assay <newline> neuropeptide signaling pathway ; GO:0007218 | non-traceable author statement <newline> neuropeptide signaling pathway ; GO:0007218 | traceable author statement <newline> calcium-mediated signaling ; GO:0019722 | non-traceable…	chr3L	4.29	14548474	4.019	14548474	5.277	14549014
Lk6	FBgn0017581	Lk6	microtubule-based process ; GO:0007017 | inferred from mutant phenotype <newline> protein phosphorylation ; GO:0006468 | non-traceable author statement <newline> regulation of growth ; GO:0040008 | inferred from mutant phenotype <newline> protein phosphorylation ; GO:0006468 | inferred from direct assay <newline> negative regulation of Ras protein signal transduction ; GO:0046580 | inferred from …	chr3R	3.87	7583758.5	2.778	7583758.5	4.427	7592478.5
LpR1	FBgn0066101	Lipophorin receptor 1	cholesterol metabolic process ; GO:0008203 | inferred from sequence or structural similarity with UniProtKB:Q99088 <newline> lipoprotein transport ; GO:0042953 | inferred from sequence or structural similarity with UniProtKB:Q99088 <newline> receptor-mediated endocytosis ; GO:0006898 | inferred from mutant phenotype inferred from expression pattern	chr3R	3.223	21586819.5	2.32	21583766	4.592	21566993.5
Lpt	FBgn0263667	Lost PHDs of trr	intracellular signal transduction ; GO:0035556 | inferred from electronic annotation with InterPro:IPR002219 <newline> phagocytosis ; GO:0006909 | inferred from mutant phenotype <newline> ecdysis, chitin-based cuticle ; GO:0018990 | inferred from mutant phenotype <newline> imaginal disc-derived wing vein specification ; GO:0007474 | inferred from mutant phenotype <newline> cellular response to ec…	chr2R	3.948	19782430	3.49	19782430	4.012	19782462.5
Lsm10	FBgn0033554	Lsm10	histone mRNA 3'-end processing ; GO:0006398 | inferred from mutant phenotype <newline> mRNA processing ; GO:0006397 | inferred from direct assay	chr2R	3.004	6709869.5	3.02	6709869.5	3.301	6709839.5
LSm3	FBgn0051184	-	mRNA splicing, via spliceosome ; GO:0000398 | inferred from sequence or structural similarity with SGD_LOCUS:LSM3; SGD:S0006434 AND inferred from sequence or structural similarity with protein_id:CAB45866 <newline> cytoplasmic mRNA processing body assembly ; GO:0033962 | inferred from mutant phenotype <newline> mRNA splicing, via spliceosome ; GO:0000398 | inferred by curator from GO:0071011|GO:0…	chr3R	3.408	19817140.5	2.94	19818903	3.115	19818818
lsn	FBgn0260940	larsen	bicoid mRNA localization ; GO:0045450 | inferred from mutant phenotype <newline> cell proliferation ; GO:0008283 | inferred from mutant phenotype <newline> regulation of apoptotic process ; GO:0042981 | inferred from mutant phenotype <newline> regulation of Notch signaling pathway ; GO:0008593 | inferred from expression pattern <newline> ubiquitin-dependent protein catabolic process via the multi…	chr3R	3.57	17696283	3.027	17695708	3.763	17689765.5
luna	FBgn0040765	luna	regulation of transcription, DNA-dependent ; GO:0006355 | inferred from sequence or structural similarity with HGNC_gene:KLF6; HGNC:2235; OMIM:602053 <newline> regulation of transcription, DNA-dependent ; GO:0006355 | non-traceable author statement	chr2R	3.818	6985137	4.474	6985169.5	4.949	6985169.5
Mad	FBgn0011648	Mothers against dpp	transforming growth factor beta receptor signaling pathway ; GO:0007179 | inferred from genetic interaction with dpp AND inferred from genetic interaction with tkv AND inferred from genetic interaction with wg <newline> germ-line stem cell division ; GO:0042078 | inferred from mutant phenotype <newline> germ-line stem cell maintenance ; GO:0030718 | inferred from mutant phenotype <newline> imagin…	chr2L	4.274	3154341	4.447	3154281	5.062	3154281
mahj	FBgn0034641	mahjong	cell competition in a multicellular organism ; GO:0035212 | inferred from mutant phenotype	chr2R	3.203	17520861	3.199	17522046	3.437	17522046
mamo	FBgn0264981	maternal gene required for meiosis	female meiosis ; GO:0007143 | inferred from mutant phenotype <newline> sperm chromatin decondensation ; GO:0035041 | inferred from mutant phenotype <newline> gamete generation ; GO:0007276 | inferred from mutant phenotype	chrX	2.957	13826014.5	3.004	13826042	3.193	13785446
Mat1	FBgn0024956	Menage a trois 1 ortholog (H. sapiens)	transcription initiation from RNA polymerase II promoter ; GO:0006367 | inferred from sequence or structural similarity with HGNC_gene:MNAT1; HGNC:7181; OMIM:602659 AND inferred from sequence or structural similarity with SGD_LOCUS:TFB3; SGD:S0002868 <newline> cell cycle ; GO:0007049 | inferred from electronic annotation with InterPro:IPR004575, InterPro:IPR015877	chr2R	3.429	6623490	3.134	6622750	3.318	6623440
mbf1	FBgn0262732	multiprotein bridging factor 1	central nervous system development ; GO:0007417 | inferred from genetic interaction with apt AND inferred from mutant phenotype <newline> open tracheal system development ; GO:0007424 | inferred from genetic interaction with apt AND inferred from mutant phenotype <newline> dendrite morphogenesis ; GO:0048813 | inferred from mutant phenotype <newline> positive regulation of transcription from RNA …	chr3L	2.796	16565510	2.448	16565567.5	4.531	16563452.5
MED6	FBgn0024330	Mediator complex subunit 6	transcription from RNA polymerase II promoter ; GO:0006366 | inferred from mutant phenotype <newline> transcription from RNA polymerase II promoter ; GO:0006366 | inferred from sequence or structural similarity <newline> transcription initiation from RNA polymerase II promoter ; GO:0006367 | inferred from sequence or structural similarity <newline> transcription from RNA polymerase II promoter ; …	chr3R	3.609	5595782	3.315	5595732	3.386	5595757
mei-217	FBgn0028581	mei-217	reciprocal meiotic recombination ; GO:0007131 | inferred from mutant phenotype <newline> female meiosis ; GO:0007143 | inferred from mutant phenotype	chrX	3.885	17026060	2.878	17024905	4.747	17025885
mei-218	FBgn0002709	meiotic 218	reciprocal meiotic recombination ; GO:0007131 | traceable author statement <newline> reciprocal meiotic recombination ; GO:0007131 | inferred from mutant phenotype <newline> female meiosis chromosome segregation ; GO:0016321 | inferred from mutant phenotype <newline> female meiosis ; GO:0007143 | inferred from mutant phenotype	chrX	3.885	17026060	2.878	17024905	4.747	17025885
Mekk1	FBgn0024329	Mekk1	protein phosphorylation ; GO:0006468 | traceable author statement <newline> protein phosphorylation ; GO:0006468 | non-traceable author statement <newline> response to oxidative stress ; GO:0006979 | inferred from mutant phenotype <newline> mucosal immune response ; GO:0002385 | inferred from mutant phenotype <newline> positive regulation of cell size ; GO:0045793 | inferred from genetic interact…	chr3R	2.609	14565877.5	3.274	14567885	3.473	14567885
melt	FBgn0023001	melted	sequestering of triglyceride ; GO:0030730 | inferred from mutant phenotype <newline> insulin receptor signaling pathway ; GO:0008286 | inferred from mutant phenotype <newline> ectoderm development ; GO:0007398 | inferred from expression pattern <newline> peripheral nervous system development ; GO:0007422 | inferred from mutant phenotype <newline> R8 cell fate specification ; GO:0045464 | inferred…	chr3L	3.659	7124152	3.253	7122802	3.486	7125287
MESK4	FBgn0043069	Misexpression suppressor of KSR 4	positive regulation of Ras protein signal transduction ; GO:0046579 | inferred from genetic interaction with ksr inferred from genetic interaction with Ras85D	chr3R	2.547	12813765	2.353	12818440	4.645	12814105
MESR4	FBgn0034240	Misexpression suppressor of ras 4	cellular response to hypoxia ; GO:0071456 | inferred from mutant phenotype <newline> negative regulation of Ras protein signal transduction ; GO:0046580 | inferred from genetic interaction with ksr inferred from genetic interaction with Ras85D <newline> regulation of response to DNA damage stimulus ; GO:2001020 | inferred from genetic interaction with lok	chr2R	2.725	13431694	2.491	13431801.5	3.855	13443574
Mi-2	FBgn0262519	-	negative regulation of cohesin localization to chromatin ; GO:0071923 | inferred from mutant phenotype <newline> nucleosome mobilization ; GO:0042766 | inferred from direct assay <newline> chromatin assembly or disassembly ; GO:0006333 | inferred from sequence or structural similarity with UniProtKB:P40201 <newline> dendrite morphogenesis ; GO:0048813 | inferred from mutant phenotype <newline> mu…	chr3L	3.338	19900410	2.722	19889301.5	3.963	19893261.5
mib1	FBgn0263601	mind bomb 1	lateral inhibition ; GO:0046331 | inferred from mutant phenotype <newline> positive regulation of endocytosis ; GO:0045807 | non-traceable author statement <newline> imaginal disc-derived wing margin morphogenesis ; GO:0008587 | non-traceable author statement <newline> endocytosis ; GO:0006897 | inferred from mutant phenotype <newline> regulation of Notch signaling pathway ; GO:0008593 | inferred…	chr3L	2.881	15995403	2.862	15995518	4.679	16003850.5
mim	FBgn0053558	missing-in-metastasis	actin filament organization ; GO:0007015 | inferred from sequence or structural similarity with MGD:Mtss1; MGI:MGI:2384818 <newline> border follicle cell migration ; GO:0007298 | inferred from mutant phenotype <newline> germ cell migration ; GO:0008354 | inferred from mutant phenotype <newline> filopodium assembly ; GO:0046847 | inferred from mutant phenotype <newline> negative regulation of rece…	chr2R	2.726	2861705.5	3.035	2862643	4.455	2812729.5
mip40	FBgn0034430	Myb-interacting protein 40	eggshell chorion gene amplification ; GO:0007307 | inferred by curator from GO:0031523 <newline> negative regulation of transcription from RNA polymerase II promoter ; GO:0000122 | inferred from mutant phenotype <newline> oogenesis ; GO:0048477 | inferred from mutant phenotype <newline> spermatogenesis ; GO:0007283 | inferred from mutant phenotype <newline> cell cycle ; GO:0007049 | inferred from…	chr2R	3.107	15180423.5	2.465	15184103	3.722	15184933
Mipp1	FBgn0026061	Multiple inositol polyphosphate phosphatase 1	-	chr3L	2.796	16565510	2.448	16565567.5	4.531	16563452.5
mir-314	FBgn0262396	mir-314 stem loop	-	chr3L	3.204	11770972.5	3.135	11770972.5	4.019	11767832.5
mir-315	FBgn0262461	mir-315 stem loop	positive regulation of Wnt receptor signaling pathway ; GO:0030177 | inferred from mutant phenotype <newline> gene silencing by miRNA ; GO:0035195 | inferred from direct assay <newline> negative regulation of gene expression ; GO:0010629 | inferred from mutant phenotype	chr3L	3.051	18855709.5	3.078	18855682	3.178	18855682
mle	FBgn0002774	maleless	dosage compensation ; GO:0007549 | inferred from mutant phenotype <newline> dosage compensation by hyperactivation of X chromosome ; GO:0009047 | non-traceable author statement <newline> dosage compensation ; GO:0007549 | traceable author statement <newline> dosage compensation ; GO:0007549 | non-traceable author statement <newline> dosage compensation complex assembly involved in dosage compensa…	chr2R	3.168	1870475	3.359	1870472.5	3.56	1870475
Mlp84B	FBgn0014863	Muscle LIM protein at 84B	cell differentiation ; GO:0030154 | non-traceable author statement <newline> skeletal muscle tissue development ; GO:0007519 | non-traceable author statement <newline> sarcomere organization ; GO:0045214 | inferred from genetic interaction with sls <newline> muscle tissue development ; GO:0060537 | inferred from expression pattern <newline> regulation of establishment of planar polarity ; GO:0090…	chr3R	3.348	2948223	2.979	2948253	3.205	2948278
Mmp1	FBgn0035049	Matrix metalloproteinase 1	autophagic cell death ; GO:0048102 | inferred from expression pattern <newline> salivary gland cell autophagic cell death ; GO:0035071 | inferred from expression pattern <newline> open tracheal system development ; GO:0007424 | inferred from mutant phenotype <newline> dorsal trunk growth, open tracheal system ; GO:0035001 | inferred from mutant phenotype <newline> instar larval development ; GO:0…	chr2R	2.69	20565522	2.554	20565299.5	4.308	20561997
mnb	FBgn0259168	minibrain	brain development ; GO:0007420 | inferred from mutant phenotype <newline> olfactory learning ; GO:0008355 | inferred from mutant phenotype <newline> circadian rhythm ; GO:0007623 | inferred from genetic interaction with so <newline> nervous system development ; GO:0007399 | inferred from mutant phenotype <newline> visual behavior ; GO:0007632 | inferred from mutant phenotype <newline> protein pho…	chrX	3.121	17771214.5	2.633	17767942	4.411	17771214.5
mnd	FBgn0002778	minidiscs	amino acid transport ; GO:0006865 | traceable author statement <newline> leucine import ; GO:0060356 | inferred from mutant phenotype <newline> amino acid transmembrane transport ; GO:0003333 | inferred from electronic annotation with InterPro:IPR002293	chr3L	2.946	14989021.5	2.718	14988996.5	3.408	14987531.5
Mob4	FBgn0259483	-	microtubule cytoskeleton organization ; GO:0000226 | inferred from mutant phenotype <newline> neuron projection morphogenesis ; GO:0048812 | inferred from mutant phenotype <newline> negative regulation of synaptic growth at neuromuscular junction ; GO:0045886 | inferred from mutant phenotype <newline> axon cargo transport ; GO:0008088 | inferred from mutant phenotype	chr2R	3.17	2581049	3.118	2581074	4.303	2588004
Moe	FBgn0011661	Moesin	establishment or maintenance of epithelial cell apical/basal polarity ; GO:0045197 | inferred from mutant phenotype <newline> establishment or maintenance of polarity of larval imaginal disc epithelium ; GO:0016336 | inferred from mutant phenotype <newline> actin cytoskeleton organization ; GO:0030036 | inferred from mutant phenotype <newline> anterior/posterior pattern specification ; GO:0009952…	chrX	2.694	8784214.5	3.234	8786122	4.435	8774841
Mpc1	FBgn0038662	Mitochondrial pyruvate carrier	mitochondrial pyruvate transport ; GO:0006850 | inferred from sequence or structural similarity with SGD_LOCUS:FMP37; SGD:S000003048 <newline> pyruvate metabolic process ; GO:0006090 | inferred from mutant phenotype	chr3R	3.873	14750314.5	3.645	14750287	3.897	14750287
mrj	FBgn0034091	mrj	protein folding ; GO:0006457 | inferred from sequence or structural similarity with UniProtKB:P08622 <newline> protein folding ; GO:0006457 | inferred from sequence or structural similarity with ECOGENE_G:dnaJ; ECOGENE:EG10240	chr2R	3.117	12098439	2.846	12098604	3.533	12098579
mRpL3	FBgn0030686	mitochondrial ribosomal protein L3	translation ; GO:0006412 | inferred from sequence or structural similarity with EMBL:AB049633 <newline> translation ; GO:0006412 | inferred from sequence or structural similarity with UniProtKB:P09001	chrX	2.92	15653937	2.891	15653887	4.757	15653862
mRpL39	FBgn0036462	mitochondrial ribosomal protein L39	translation ; GO:0006412 | inferred from sequence or structural similarity with EMBL:AL353983 <newline> threonyl-tRNA aminoacylation ; GO:0006435 | inferred from sequence or structural similarity with NCBI_gi:4507367 <newline> translation ; GO:0006412 | non-traceable author statement	chr3L	2.946	14989021.5	2.718	14988996.5	3.408	14987531.5
mRpL41	FBgn0034001	mitochondrial ribosomal protein L41	translation ; GO:0006412 | inferred from sequence or structural similarity with EMBL:AI912106 <newline> translation ; GO:0006412 | inferred from sequence or structural similarity with UniProtKB:Q8IXM3	chr2R	2.726	11102967.5	2.577	11103045	3.772	11101677.5
mRpS10	FBgn0038307	mitochondrial ribosomal protein S10	translation ; GO:0006412 | inferred from sequence or structural similarity with UniProtKB:P02364 <newline> translation ; GO:0006412 | inferred from sequence or structural similarity with UniProtKB:P82664 <newline> translation ; GO:0006412 | inferred from sequence or structural similarity with UniProtKB:P10129	chr3R	4.036	11055864	3.253	11055366.5	4.356	11055311.5
mRpS23	FBgn0260407	mitochondrial ribosomal protein S23	mitochondrial translation ; GO:0032543 | inferred by curator from GO:0005761 <newline> translation ; GO:0006412 | inferred from electronic annotation with InterPro:IPR019520, InterPro:IPR023611	chr2L	2.875	13836107	2.95	13836159.5	3.227	13838284.5
mRpS28	FBgn0034361	mitochondrial ribosomal protein S28	translation ; GO:0006412 | inferred from sequence or structural similarity with UniProtKB:P82673	chr2R	3.442	14499271.5	3.044	14499326.5	3.523	14499271.5
mRpS30	FBgn0030692	mitochondrial ribosomal protein S30	translation ; GO:0006412 | inferred from sequence or structural similarity with UniProtKB:Q9NP92	chrX	3.268	15681739	2.902	15682489	3.262	15683096.5
mRpS31	FBgn0036557	mitochondrial ribosomal protein S31	translation ; GO:0006412 | inferred from sequence or structural similarity with UniProtKB:Q92665	chr3L	2.881	15995403	2.862	15995518	4.679	16003850.5
msl-3	FBgn0002775	male-specific lethal 3	dosage compensation ; GO:0007549 | inferred from mutant phenotype <newline> dosage compensation by hyperactivation of X chromosome ; GO:0009047 | traceable author statement <newline> dosage compensation by hyperactivation of X chromosome ; GO:0009047 | non-traceable author statement <newline> dosage compensation ; GO:0007549 | traceable author statement <newline> negative regulation of chromatin …	chr3L	3.549	7121847	3.253	7122802	3.686	7121872
Msp-300	FBgn0261836	Muscle-specific protein 300	cytoskeleton organization ; GO:0007010 | inferred from sequence or structural similarity with UniProtKB:Q8NF91 <newline> mesoderm development ; GO:0007498 | non-traceable author statement <newline> cytoplasmic transport, nurse cell to oocyte ; GO:0007303 | inferred from mutant phenotype <newline> establishment of nucleus localization ; GO:0040023 | inferred from mutant phenotype <newline> female …	chr2L	4.656	5209992.5	2.813	5210075	5.185	5210015
Mst85C	FBgn0028708	Mst85C	biological_process ; GO:0008150 | no biological data available	chr3R	2.874	4873725.5	2.859	4880233	3.382	4873885.5
msta	FBgn0053548	msta	negative regulation of gene expression ; GO:0010629 | inferred from sequence or structural similarity with Smyd4	chrX	3.326	2112886	3.69	2112913.5	3.655	2112886
mtd	FBgn0013576	mustard	cell wall macromolecule catabolic process ; GO:0016998 | inferred from electronic annotation with InterPro:IPR002482, InterPro:IPR018392 <newline> defense response to Gram-negative bacterium ; GO:0050829 | inferred from mutant phenotype <newline> activation of innate immune response ; GO:0002218 | inferred from mutant phenotype <newline> imaginal disc-derived wing morphogenesis ; GO:0007476 | inf…	chr3R	3.872	1134457	2.625	1096932.5	5.097	1134462
mth	FBgn0023000	methuselah	determination of adult lifespan ; GO:0008340 | traceable author statement <newline> determination of adult lifespan ; GO:0008340 | inferred from mutant phenotype <newline> synaptic vesicle exocytosis ; GO:0016079 | inferred from mutant phenotype <newline> response to heat ; GO:0009408 | traceable author statement <newline> response to starvation ; GO:0042594 | traceable author statement <newline>…	chr3L	3.538	349910.5	2.827	350003	4.163	346610.5
Muc68D	FBgn0036203	Mucin 68D	chitin metabolic process ; GO:0006030 | inferred from electronic annotation with InterPro:IPR002557	chr3L	3.057	11766982.5	2.634	11766126.5	4.019	11767832.5
mv	FBgn0265988	mauve	lysosomal transport ; GO:0007041 | inferred from sequence or structural similarity with UniProtKB:P97412 <newline> lysosome organization ; GO:0007040 | inferred from sequence or structural similarity with EMBL:AF114785 <newline> negative regulation of autophagic vacuole size ; GO:0045771 | inferred from mutant phenotype <newline> phagocytosis ; GO:0006909 | inferred from mutant phenotype	chr3L	3.054	1967738	2.451	1964875.5	3.751	1967848
Myo28B1	FBgn0040299	Myosin 28B1	-	chr2L	3.654	7675338.5	3.228	7679278.5	3.9	7677208.5
nAChRalpha7	FBgn0086778	nicotinic Acetylcholine Receptor alpha7	jump response ; GO:0007630 | inferred from mutant phenotype <newline> visual behavior ; GO:0007632 | inferred from mutant phenotype <newline> regulation of excitatory postsynaptic membrane potential ; GO:0060079 | inferred from mutant phenotype <newline> synaptic transmission ; GO:0007268 | inferred from mutant phenotype <newline> cation transport ; GO:0006812 | inferred from direct assay <newlin…	chrX	3.511	19218764	3.129	19218659	3.429	19218714
Nak	FBgn0015772	Numb-associated kinase	asymmetric cell division ; GO:0008356 | inferred from mutant phenotype AND inferred from physical interaction with numb <newline> protein phosphorylation ; GO:0006468 | inferred from sequence or structural similarity with UniProtKB:P38080 AND inferred from sequence or structural similarity with UniProt:P40494 <newline> protein phosphorylation ; GO:0006468 | non-traceable author statement <newline…	chr2L	3.119	18967028.5	3.039	18966143.5	4.669	18962336
neb	FBgn0004374	nebbish	mitotic chromosome condensation ; GO:0007076 | inferred from mutant phenotype <newline> ovarian follicle cell development ; GO:0030707 | inferred from mutant phenotype <newline> meiosis ; GO:0007126 | inferred from genetic interaction with nod <newline> mitotic cell cycle, embryonic ; GO:0045448 | inferred from mutant phenotype <newline> microtubule-based movement ; GO:0007018 | inferred from seq…	chr2L	2.932	20081462	3.029	20078474.5	5.556	20078444.5
Nedd4	FBgn0259174	Nedd4	axon midline choice point recognition ; GO:0016199 | NOT inferred from mutant phenotype <newline> protein ubiquitination ; GO:0016567 | inferred from mutant phenotype <newline> positive regulation of endocytosis ; GO:0045807 | inferred from mutant phenotype <newline> positive regulation of synapse assembly ; GO:0051965 | inferred from mutant phenotype <newline> positive regulation of receptor int…	chr3L	3.358	17525864	3.156	17533266.5	4.791	17542504
nej	FBgn0261617	nejire	neurogenesis ; GO:0022008 | inferred from mutant phenotype <newline> Wnt receptor signaling pathway ; GO:0016055 | non-traceable author statement <newline> smoothened signaling pathway ; GO:0007224 | non-traceable author statement <newline> neurotransmitter secretion ; GO:0007269 | inferred from mutant phenotype <newline> synapse assembly ; GO:0007416 | inferred from mutant phenotype <newline> re…	chrX	2.72	9569291.5	2.74	9558624	4.36	9560026.5
net	FBgn0002931	net	imaginal disc-derived wing vein morphogenesis ; GO:0008586 | traceable author statement <newline> regulation of transcription, DNA-dependent ; GO:0006355 | inferred from sequence or structural similarity with HLH54F <newline> imaginal disc-derived wing vein specification ; GO:0007474 | inferred from mutant phenotype <newline> negative regulation of transcription from RNA polymerase II promoter ; …	chr2L	3.47	82311.5	3.641	82261.5	3.884	82289
NFAT	FBgn0030505	NFAT homolog	response to salt stress ; GO:0009651 | inferred from mutant phenotype <newline> transcription, DNA-dependent ; GO:0006351 | inferred from sequence or structural similarity <newline> negative regulation of synaptic vesicle exocytosis ; GO:2000301 | inferred from direct assay <newline> regulation of transcription, DNA-dependent ; GO:0006355 | inferred from electronic annotation with InterPro:IPR008…	chrX	3.215	13535975	2.787	13540649.5	4.094	13542189.5
niki	FBgn0045980	nimA-like kinase	protein phosphorylation ; GO:0006468 | non-traceable author statement <newline> neuron projection morphogenesis ; GO:0048812 | inferred from mutant phenotype <newline> protein phosphorylation ; GO:0006468 | inferred from electronic annotation with InterPro:IPR000719, InterPro:IPR002290, InterPro:IPR008271	chr3R	3.006	20655863	3.2	20655940.5	3.406	20655940.5
ninaC	FBgn0002938	neither inactivation nor afterpotential C	cytoskeleton organization ; GO:0007010 | inferred from mutant phenotype <newline> phototransduction, visible light ; GO:0007603 | inferred from mutant phenotype <newline> protein localization ; GO:0008104 | inferred from mutant phenotype <newline> protein phosphorylation ; GO:0006468 | non-traceable author statement <newline> adaptation of rhodopsin mediated signaling ; GO:0016062 | inferred from…	chr2L	3.311	7387886.5	3.421	7387886.5	3.407	7387886.5
nkd	FBgn0002945	naked cuticle	neuroblast fate specification ; GO:0014018 | inferred from mutant phenotype <newline> segment polarity determination ; GO:0007367 | inferred from mutant phenotype <newline> negative regulation of Wnt receptor signaling pathway ; GO:0030178 | inferred from mutant phenotype	chr3L	2.705	19008976	2.763	19008971	3.341	19008971
Nmdmc	FBgn0010222	NAD-dependent methylenetetrahydrofolate dehydrogenase	10-formyltetrahydrofolate metabolic process ; GO:0009256 | inferred from sequence or structural similarity with UniProtKB:P13995 <newline> carbohydrate metabolic process ; GO:0005975 | inferred from sequence or structural similarity with UniProtKB:P13995 <newline> oxidation-reduction process ; GO:0055114 | inferred from electronic annotation with InterPro:IPR000672, InterPro:IPR020630, InterPro:I…	chr3R	2.874	4873725.5	2.859	4880233	3.382	4873885.5
NT5E-2	FBgn0050104	Ecto-5'-nucleotidase 2	nucleotide catabolic process ; GO:0009166 | inferred from electronic annotation with InterPro:IPR006179, InterPro:IPR008334	chr2R	3.643	13369739.5	3.067	13369739.5	3.986	13380764
NTPase	FBgn0024947	NTPase	-	chr2L	3.439	2883936.5	3.112	2883984	4.527	2883846.5
nub	FBgn0085424	nubbin	pattern specification process ; GO:0007389 | non-traceable author statement <newline> neuroblast fate determination ; GO:0007400 | non-traceable author statement <newline> ventral cord development ; GO:0007419 | non-traceable author statement <newline> ganglion mother cell fate determination ; GO:0007402 | traceable author statement <newline> regulation of transcription from RNA polymerase II pro…	chr2L	3.185	12588759	2.971	12588736.5	4.2	12590299
Nup44A	FBgn0033247	Nucleoporin at 44A	SMAD protein import into nucleus ; GO:0007184 | NOT inferred from mutant phenotype <newline> regulation of meiotic cell cycle ; GO:0051445 | inferred from mutant phenotype <newline> oogenesis ; GO:0048477 | inferred from mutant phenotype <newline> regulation of mitotic cell cycle ; GO:0007346 | inferred from mutant phenotype	chr2R	3.19	3873902.5	2.984	3873880	3.476	3873960
Oatp33Ea	FBgn0032433	Organic anion transporting polypeptide 33Ea	organic anion transport ; GO:0015711 | inferred from sequence or structural similarity <newline> transport ; GO:0006810 | inferred from electronic annotation with InterPro:IPR004156	chr2L	2.681	12447963	3.251	12445218	3.492	12445843
Oatp33Eb	FBgn0032435	Organic anion transporting polypeptide 33Eb	organic anion transport ; GO:0015711 | inferred from sequence or structural similarity <newline> transport ; GO:0006810 | inferred from electronic annotation with InterPro:IPR004156	chr2L	2.681	12447963	3.251	12445218	3.88	12456483
obst-F	FBgn0036947	obstructor-F	chitin metabolic process ; GO:0006030 | inferred from electronic annotation with InterPro:IPR002557	chr3L	3.136	20191171.5	2.887	20190039	3.553	20190126.5
obst-H	FBgn0053983	obstructor-H	chitin metabolic process ; GO:0006030 | inferred from electronic annotation with InterPro:IPR002557	chr3L	3.063	15523751.5	3.463	15523671.5	4.707	15523704
Ogg1	FBgn0027864	Ogg1	DNA repair ; GO:0006281 | non-traceable author statement <newline> response to DNA damage stimulus ; GO:0006974 | inferred from mutant phenotype <newline> nucleotide-excision repair ; GO:0006289 | inferred from electronic annotation with InterPro:IPR012904 <newline> base-excision repair ; GO:0006284 | inferred from electronic annotation with InterPro:IPR003265	chrX	3.003	8579784	2.67	8579734	3.936	8584264
Or19a	FBgn0041626	Odorant receptor 19a	sensory perception of smell ; GO:0007608 | inferred from sequence or structural similarity <newline> detection of chemical stimulus involved in sensory perception of smell ; GO:0050911 | inferred from direct assay	chrX	2.953	20033728.5	3.192	20033698.5	3.892	20033671
Ork1	FBgn0017561	Open rectifier K[+] channel 1	potassium ion transport ; GO:0006813 | non-traceable author statement <newline> locomotor rhythm ; GO:0045475 | inferred from mutant phenotype <newline> regulation of heart rate ; GO:0002027 | inferred from mutant phenotype <newline> potassium ion transmembrane transport ; GO:0071805 | inferred from direct assay	chrX	3.272	10781572.5	2.795	10781550	4.025	10777452.5
Oseg4	FBgn0035264	Outer segment 4	neurogenesis ; GO:0022008 | inferred from mutant phenotype <newline> cilium assembly ; GO:0042384 | inferred from expression pattern <newline> nonmotile primary cilium assembly ; GO:0035058 | inferred from sequence or structural similarity with Oseg1	chr3L	3.793	1738255.5	2.966	1726175.5	4.11	1727138
Oseg6	FBgn0034452	Outer segment 6	cilium assembly ; GO:0042384 | inferred from expression pattern <newline> nonmotile primary cilium assembly ; GO:0035058 | inferred from sequence or structural similarity with Oseg1	chr2R	3.665	15379786	3.726	15379821	4.093	15379846
Osm6	FBgn0031829	Osm-6 ortholog (C. elegans)	microtubule-based movement ; GO:0007018 | inferred from sequence or structural similarity <newline> cilium assembly ; GO:0042384 | inferred from sequence model <newline> cilium morphogenesis ; GO:0060271 | inferred from sequence or structural similarity with MGD:Ift52; MGI:MGI:2387217	chr2L	4.382	6561480	4.084	6561480	4.449	6561477.5
osp	FBgn0003016	outspread	biological_process ; GO:0008150 | no biological data available	chr2L	3.451	14676873.5	2.592	14683053.5	4.487	14656243
OstDelta	FBgn0034277	Oligosaccharide transferase Delta subunit	encapsulation of foreign target ; GO:0035010 | inferred from mutant phenotype <newline> protein N-linked glycosylation ; GO:0006487 | inferred from electronic annotation with InterPro:IPR008814	chr2R	3.807	13657355.5	3.361	13657355.5	3.527	13657355.5
out	FBgn0259834	outsiders	programmed cell death ; GO:0012501 | inferred from mutant phenotype <newline> germ cell development ; GO:0007281 | inferred from mutant phenotype <newline> germ cell programmed cell death ; GO:0035234 | traceable author statement <newline> transmembrane transport ; GO:0055085 | inferred from electronic annotation with InterPro:IPR011701	chrX	3.511	19218764	3.129	19218659	4.681	19212111.5
p24-1	FBgn0030341	p24-related-1	post-Golgi vesicle-mediated transport ; GO:0006892 | inferred from sequence or structural similarity with EMBL:AJ132270; protein_id:CAB40416.1 <newline> neurogenesis ; GO:0022008 | inferred from mutant phenotype <newline> regulation of post-mating oviposition ; GO:0048042 | inferred from mutant phenotype <newline> reproduction ; GO:0000003 | inferred from mutant phenotype <newline> positive regul…	chrX	4.466	11750398.5	4.207	11750378.5	4.616	11750398.5
Paf-AHalpha	FBgn0025809	Platelet-activating factor acetylhydrolase alpha	biological_process ; GO:0008150 | no biological data available	chrX	3.268	15681739	2.902	15682489	3.262	15683096.5
Pak3	FBgn0044826	Pak3	protein phosphorylation ; GO:0006468 | non-traceable author statement <newline> actin filament organization ; GO:0007015 | inferred from mutant phenotype <newline> protein phosphorylation ; GO:0006468 | inferred from electronic annotation with InterPro:IPR000719, InterPro:IPR002290, InterPro:IPR008271 <newline> myoblast fusion ; GO:0007520 | inferred from mutant phenotype	chr3R	3.505	12273173	3.325	12273150.5	3.788	12273150.5
pan	FBgn0085432	pangolin	embryonic pattern specification ; GO:0009880 | inferred from mutant phenotype <newline> imaginal disc-derived wing morphogenesis ; GO:0007476 | inferred from mutant phenotype <newline> regulation of transcription, DNA-dependent ; GO:0006355 | inferred from sequence or structural similarity with MGD:Tcf7l2; MGI:MGI:1202879 <newline> segment polarity determination ; GO:0007367 | non-traceable autho…	chr4	4.034	90564	3.375	133737	4.27	130797
Parg	FBgn0023216	Poly(ADP-ribose) glycohydrolase	carbohydrate metabolic process ; GO:0005975 | inferred from mutant phenotype <newline> chromatin silencing ; GO:0006342 | inferred from mutant phenotype <newline> maintenance of protein location in nucleus ; GO:0051457 | inferred from mutant phenotype <newline> regulation of histone acetylation ; GO:0035065 | inferred from mutant phenotype <newline> response to heat ; GO:0009408 | inferred from m…	chrX	3.29	3569810	2.861	3567855	4.526	3568375
Pax	FBgn0041789	Paxillin	cytoskeletal anchoring at plasma membrane ; GO:0007016 | inferred from sequence or structural similarity <newline> wing disc development ; GO:0035220 | inferred from mutant phenotype <newline> leg disc development ; GO:0035218 | inferred from mutant phenotype <newline> regulation of Rho GTPase activity ; GO:0032319 | inferred from genetic interaction with Rac1 inferred from genetic interaction wi…	chr2L	3.064	19410744	2.992	19410711.5	3.759	19411131.5
Pdcd4	FBgn0030520	Programmed cell death 4 ortholog	germarium-derived female germ-line cyst formation ; GO:0030727 | inferred from mutant phenotype <newline> positive regulation of stem cell differentiation ; GO:2000738 | inferred from mutant phenotype	chrX	3.028	13644346.5	2.723	13642834	4.286	13643309
Pde11	FBgn0085370	Phosphodiesterase 11	cAMP metabolic process ; GO:0046058 | inferred from direct assay <newline> cGMP metabolic process ; GO:0046068 | inferred from direct assay <newline> lateral inhibition ; GO:0046331 | inferred from mutant phenotype <newline> signal transduction ; GO:0007165 | inferred from electronic annotation with InterPro:IPR002073	chr2L	3.365	18561736.5	2.736	18562261.5	3.722	18558956.5
Pde1c	FBgn0264815	-	cGMP metabolic process ; GO:0046068 | inferred from direct assay <newline> cAMP metabolic process ; GO:0046058 | inferred from direct assay <newline> cyclic nucleotide metabolic process ; GO:0009187 | inferred from sequence or structural similarity with UniProtKB:Q63421 <newline> regulation of proteolysis ; GO:0030162 | inferred from sequence or structural similarity with UniProtKB:P34953 <newlin…	chr2L	2.785	11841668	2.753	11840325.5	4.028	11824895.5
pdgy	FBgn0027601	pudgy	acyl-CoA biosynthetic process ; GO:0071616 | inferred from direct assay <newline> negative regulation of insulin receptor signaling pathway ; GO:0046627 | inferred from direct assay <newline> fatty acid catabolic process ; GO:0009062 | inferred from direct assay <newline> triglyceride catabolic process ; GO:0019433 | inferred from direct assay	chrX	3.767	14840798	2.6	14840788	4.554	14840820.5
Pdk	FBgn0017558	Pyruvate dehydrogenase kinase	pyruvate metabolic process ; GO:0006090 | inferred from sequence or structural similarity with UniProtKB:Q15118	chr2R	3.195	5319297	3.298	5318204.5	4.419	5319247
Pdp1	FBgn0016694	PAR-domain protein 1	circadian rhythm ; GO:0007623 | inferred from direct assay AND inferred from genetic interaction with vri AND inferred from mutant phenotype <newline> circadian rhythm ; GO:0007623 | traceable author statement <newline> growth ; GO:0040007 | inferred from mutant phenotype <newline> DNA endoreduplication ; GO:0042023 | inferred from mutant phenotype <newline> mitosis ; GO:0007067 | inferred from m…	chr3L	2.905	7861296.5	3.033	7861319	4.039	7838909.5
pes	FBgn0031969	peste	defense response ; GO:0006952 | non-traceable author statement <newline> cell adhesion ; GO:0007155 | inferred from electronic annotation with InterPro:IPR002159	chr2L	3.669	7990130.5	3.053	7991200.5	5.029	7992578
Pex13	FBgn0033812	Peroxin 13	peroxisome organization ; GO:0007031 | inferred from sequence or structural similarity with NCBI_gi:4505723 <newline> spermatocyte division ; GO:0048137 | inferred from mutant phenotype <newline> protein import into peroxisome matrix, docking ; GO:0016560 | inferred from electronic annotation with InterPro:IPR007223 <newline> peroxisome organization ; GO:0007031 | inferred from mutant phenotype	chr2R	3.543	9119453.5	3.216	9120408.5	3.734	9120348.5
Pex6	FBgn0033564	Peroxin 6	peroxisome organization ; GO:0007031 | inferred from sequence or structural similarity with UniProtKB:P54777 <newline> peroxisome organization ; GO:0007031 | inferred from mutant phenotype <newline> peroxisome organization ; GO:0007031 | inferred from sequence or structural similarity with HGNC_gene:PEX6; HGNC:8859	chr2R	3.96	6774468	3.957	6774490.5	3.533	6774520.5
pfk	FBgn0035405	piefke	chromatin remodeling ; GO:0006338 | non-traceable author statement <newline> neurogenesis ; GO:0022008 | inferred from mutant phenotype	chr3L	2.83	3165230	2.502	3165565	4.049	3166195
PGAP5	FBgn0031997	Post-GPI attachment to proteins 5 ortholog (H. sapiens)	biological_process ; GO:0008150 | no biological data available	chr2L	2.975	8205622.5	2.696	8202812.5	4.332	8204057.5
Pgd	FBgn0004654	Phosphogluconate dehydrogenase	pentose-phosphate shunt ; GO:0006098 | non-traceable author statement <newline> pentose-phosphate shunt ; GO:0006098 | inferred from electronic annotation with InterPro:IPR006113, InterPro:IPR006114, InterPro:IPR006115, InterPro:IPR006184	chrX	3.191	2039821	2.871	2040071	3.578	2034378.5
Pgk	FBgn0250906	Phosphoglycerate kinase	glycolysis ; GO:0006096 | non-traceable author statement <newline> synaptic transmission ; GO:0007268 | inferred from direct assay <newline> glycolysis ; GO:0006096 | inferred from electronic annotation with InterPro:IPR001576, InterPro:IPR015824, InterPro:IPR015901, InterPro:IPR015911 <newline> muscle cell cellular homeostasis ; GO:0046716 | inferred from genetic interaction with Dg	chr2L	3.809	2751685	3.186	2750667.5	3.444	2750697.5
PGRP-SC2	FBgn0043575	PGRP-SC2	immune response ; GO:0006955 | inferred from sequence or structural similarity with UniProtKB:O76537 <newline> defense response ; GO:0006952 | non-traceable author statement <newline> peptidoglycan catabolic process ; GO:0009253 | inferred from sequence or structural similarity with PGRP-SC1b <newline> negative regulation of innate immune response ; GO:0045824 | inferred from direct assay	chr2R	3.746	4608950.5	3.391	4608980.5	3.925	4610163
PhKgamma	FBgn0011754	Phosphorylase kinase gamma	embryonic morphogenesis ; GO:0048598 | inferred from mutant phenotype <newline> glucose catabolic process ; GO:0006007 | inferred from sequence or structural similarity <newline> protein phosphorylation ; GO:0006468 | inferred from sequence or structural similarity <newline> protein phosphorylation ; GO:0006468 | non-traceable author statement <newline> glycogen biosynthetic process ; GO:0005978 …	chrX	3.37	11600746	2.783	11600721	4.508	11600746
ph-p	FBgn0004861	polyhomeotic proximal	gene silencing ; GO:0016458 | inferred from genetic interaction with Pc AND inferred from genetic interaction with Scm AND inferred from genetic interaction with esc <newline> germarium-derived female germ-line cyst encapsulation ; GO:0030708 | inferred from mutant phenotype <newline> ovarian follicle cell stalk formation ; GO:0030713 | inferred from mutant phenotype <newline> chromatin silencing…	chrX	3.875	2029341	3.357	2029698.5	3.898	2029673.5
Pi3K68D	FBgn0015278	Phosphotidylinositol 3 kinase 68D	phosphatidylinositol phosphorylation ; GO:0046854 | inferred from direct assay <newline> phosphatidylinositol phosphorylation ; GO:0046854 | inferred from sequence or structural similarity with EMBL:Y13367 <newline> phosphatidylinositol phosphorylation ; GO:0046854 | non-traceable author statement <newline> response to DNA damage stimulus ; GO:0006974 | inferred from mutant phenotype <newline> ph…	chr3L	3.303	11781392.5	3.135	11770972.5	4.019	11767832.5
PI4KIIIalpha	FBgn0261922	Phosphatidylinositol 4-kinase III alpha	phosphorylation ; GO:0016310 | non-traceable author statement <newline> oocyte development ; GO:0048599 | inferred from mutant phenotype <newline> hippo signaling cascade ; GO:0035329 | inferred from mutant phenotype <newline> regulation of synaptic growth at neuromuscular junction ; GO:0008582 | inferred from mutant phenotype <newline> phosphatidylinositol phosphorylation ; GO:0046854 | inferred…	chrX	3.228	2513841	3.622	2513838.5	4.382	2531898.5
Picot	FBgn0024315	Picot	phosphate ion transport ; GO:0006817 | non-traceable author statement <newline> phosphate ion transmembrane transport ; GO:0035435 | inferred from electronic annotation with InterPro:IPR004745	chr2R	3.217	12554360.5	2.586	12554278	3.154	12557083
PIG-C	FBgn0035435	Phosphatidylinositol glycan anchor biosynthesis, class C ortholog (H. sapiens)	neuron projection morphogenesis ; GO:0048812 | inferred from mutant phenotype <newline> GPI anchor biosynthetic process ; GO:0006506 | inferred from electronic annotation with InterPro:IPR009450 <newline> phagocytosis ; GO:0006909 | inferred from mutant phenotype <newline> regulation of Golgi to plasma membrane protein transport ; GO:0042996 | inferred from mutant phenotype <newline> rhabdomere m…	chr3L	2.949	3320048.5	2.651	3320048.5	3.266	3322226
Pino	FBgn0016926	Pinocchio	olfactory behavior ; GO:0042048 | inferred from mutant phenotype <newline> regulation of response to DNA damage stimulus ; GO:2001020 | inferred from genetic interaction with lok	chr2L	4.284	1119585.5	4.193	1119560.5	4.245	1119613
pk	FBgn0003090	prickle	establishment of ommatidial planar polarity ; GO:0042067 | inferred from mutant phenotype <newline> establishment or maintenance of cell polarity ; GO:0007163 | non-traceable author statement <newline> establishment or maintenance of cell polarity ; GO:0007163 | inferred from mutant phenotype <newline> establishment of planar polarity ; GO:0001736 | traceable author statement <newline> protein lo…	chr2R	3.075	3075388.5	2.771	3075388.5	4.722	3059110
Pka-R2	FBgn0022382	cAMP-dependent protein kinase R2	protein phosphorylation ; GO:0006468 | inferred from sequence or structural similarity <newline> behavioral response to cocaine ; GO:0048148 | inferred from mutant phenotype <newline> behavioral response to ethanol ; GO:0048149 | inferred from mutant phenotype <newline> circadian rhythm ; GO:0007623 | inferred from mutant phenotype <newline> locomotor rhythm ; GO:0045475 | inferred from mutant ph…	chr2R	3.737	5911594	3.502	5912144	5.201	5912119
Pkc53E	FBgn0003091	Protein C kinase 53E	protein phosphorylation ; GO:0006468 | inferred from direct assay <newline> protein phosphorylation ; GO:0006468 | non-traceable author statement <newline> intracellular signal transduction ; GO:0035556 | inferred from electronic annotation with InterPro:IPR002219 <newline> regulation of hemocyte proliferation ; GO:0035206 | inferred from mutant phenotype	chr2R	2.785	12823505	3.336	12821877.5	3.674	12821830
Plc21C	FBgn0004611	Phospholipase C at 21C	diacylglycerol biosynthetic process ; GO:0006651 | non-traceable author statement <newline> phosphatidylinositol biosynthetic process ; GO:0006661 | non-traceable author statement <newline> lipid catabolic process ; GO:0016042 | inferred from electronic annotation with InterPro:IPR014815 <newline> intracellular signal transduction ; GO:0035556 | inferred from electronic annotation with InterPro:I…	chr2L	3.283	322548.5	2.552	322668.5	4.78	319798.5
Pld	FBgn0033075	Phospholipase D	Golgi organization ; GO:0007030 | inferred from mutant phenotype <newline> positive regulation of Golgi vesicle fusion to target membrane ; GO:0048215 | inferred from mutant phenotype <newline> cellularization ; GO:0007349 | inferred from mutant phenotype <newline> gastrulation involving germ band extension ; GO:0010004 | inferred from mutant phenotype <newline> phototransduction ; GO:0007602 | i…	chr2R	3.611	2135242	3.556	2135192	4.62	2132054.5
polo	FBgn0003124	polo	negative regulation of neuroblast proliferation ; GO:0007406 | inferred from mutant phenotype <newline> male meiosis ; GO:0007140 | inferred from mutant phenotype <newline> mitosis ; GO:0007067 | inferred from mutant phenotype <newline> female meiosis II ; GO:0007147 | inferred from mutant phenotype <newline> spindle assembly involved in female meiosis II ; GO:0007058 | inferred from mutant pheno…	chr3L	3.423	20309851	2.893	20306643.5	4.583	20309796
PpD3	FBgn0005777	Protein phosphatase D3	protein dephosphorylation ; GO:0006470 | inferred from sequence or structural similarity <newline> protein dephosphorylation ; GO:0006470 | non-traceable author statement <newline> mitotic cell cycle ; GO:0000278 | inferred from mutant phenotype <newline> protein dephosphorylation ; GO:0006470 | inferred from electronic annotation with InterPro:IPR011236	chr3R	3.043	5574064.5	2.465	5573242	3.081	5574087
ppk23	FBgn0030844	pickpocket 23	inter-male aggressive behavior ; GO:0002121 | inferred from mutant phenotype <newline> male courtship behavior ; GO:0008049 | inferred from mutant phenotype <newline> sodium ion transport ; GO:0006814 | inferred from sequence or structural similarity with MGD:Scnn1a; MGI:MGI:101782 <newline> response to pheromone ; GO:0019236 | inferred from mutant phenotype	chrX	6.247	17465200.5	5.742	17465200.5	5.941	17465200.5
ppk6	FBgn0034489	pickpocket 6	sodium ion transport ; GO:0006814 | inferred from sequence or structural similarity with MGD:Scnn1a; MGI:MGI:101782	chr2R	3.1	16132358	2.908	16132325.5	3.298	16139233
ppl	FBgn0027945	pumpless	glycine catabolic process ; GO:0006546 | inferred from sequence or structural similarity <newline> glycine catabolic process ; GO:0006546 | inferred from sequence or structural similarity with UniProtKB:P23434 <newline> glycine decarboxylation via glycine cleavage system ; GO:0019464 | inferred from electronic annotation with InterPro:IPR017453 <newline> wing disc development ; GO:0035220 | infer…	chr3L	2.819	21269219	2.356	21268559	4.147	21269656.5
PPP4R2r	FBgn0030208	Protein phosphatase 4 regulatory subunit 2-related protein	regulation of protein dephosphorylation ; GO:0035304 | inferred from sequence or structural similarity with EMBL:AJ271448; protein_id:CAB93534 <newline> mitotic cell cycle ; GO:0000278 | inferred from mutant phenotype <newline> neurogenesis ; GO:0022008 | inferred from mutant phenotype	chrX	3.022	10381041	3.077	10381061	4.602	10379323.5
Ppt1	FBgn0030057	Palmitoyl-protein thioesterase 1	protein depalmitoylation ; GO:0002084 | inferred from mutant phenotype <newline> determination of adult lifespan ; GO:0008340 | inferred from mutant phenotype <newline> endocytosis ; GO:0006897 | inferred from direct assay	chrX	3.507	8578901.5	3.333	8578961.5	3.936	8584264
pr	FBgn0003141	purple	pteridine biosynthetic process ; GO:0006728 | inferred from direct assay <newline> tetrahydrobiopterin biosynthetic process ; GO:0006729 | non-traceable author statement <newline> tetrahydrobiopterin biosynthetic process ; GO:0006729 | inferred from electronic annotation with InterPro:IPR007115, InterPro:IPR007116, InterPro:IPR022469, InterPro:IPR022470	chr2L	2.717	20078444.5	3.029	20078474.5	5.556	20078444.5
Prat	FBgn0004901	Phosphoribosylamidotransferase	purine nucleobase biosynthetic process ; GO:0009113 | inferred from sequence or structural similarity <newline> determination of adult lifespan ; GO:0008340 | inferred from mutant phenotype <newline> embryonic cleavage ; GO:0040016 | inferred from mutant phenotype <newline> 'de novo' IMP biosynthetic process ; GO:0006189 | non-traceable author statement <newline> oogenesis ; GO:0048477 | inferred…	chr3R	3.084	3737337	2.731	3735134.5	4.6	3739239.5
prel	FBgn0033413	preli-like	mitochondrion morphogenesis ; GO:0070584 | inferred from mutant phenotype <newline> dendrite morphogenesis ; GO:0048813 | inferred from mutant phenotype	chr2R	2.933	5318092	3.298	5318204.5	3.586	5313719.5
Prestin	FBgn0036770	Prestin	oxalate transport ; GO:0019532 | inferred from direct assay <newline> calcium ion transmembrane transport ; GO:0070588 | inferred from direct assay <newline> sulfate transport ; GO:0008272 | inferred from direct assay <newline> formate transport ; GO:0015724 | inferred from direct assay <newline> bicarbonate transport ; GO:0015701 | inferred from direct assay	chr3L	3.298	17895988	3.128	17895988	3.68	17898735.5
PRL-1	FBgn0024734	PRL-1	protein dephosphorylation ; GO:0006470 | non-traceable author statement <newline> protein dephosphorylation ; GO:0006470 | inferred from electronic annotation with InterPro:IPR000340	chr2L	2.746	16251154	2.761	16256440	4.938	16259902.5
Prosalpha4	FBgn0004066	Proteasome alpha4 subunit	ubiquitin-dependent protein catabolic process ; GO:0006511 | non-traceable author statement <newline> proteolysis ; GO:0006508 | non-traceable author statement <newline> response to DNA damage stimulus ; GO:0006974 | inferred from mutant phenotype <newline> ubiquitin-dependent protein catabolic process ; GO:0006511 | inferred from electronic annotation with InterPro:IPR000426 <newline> proteasoma…	chrX	2.76	16172676	3.907	16174213.5	4.266	16174263.5
Prosbeta2R2	FBgn0037296	Proteasome beta2 subunit-related 2	proteasomal ubiquitin-dependent protein catabolic process ; GO:0043161 | inferred from sequence or structural similarity with SGD_LOCUS:PUP1; SGD:S000005683	chr3R	3.369	1041728.5	2.795	1042701	4.383	1040828.5
Prosbeta5	FBgn0029134	Proteasome beta5 subunit	centrosome organization ; GO:0051297 | inferred from mutant phenotype <newline> mitotic spindle organization ; GO:0007052 | inferred from mutant phenotype <newline> mitotic spindle elongation ; GO:0000022 | inferred from mutant phenotype <newline> cell proliferation ; GO:0008283 | inferred from mutant phenotype <newline> neurogenesis ; GO:0022008 | inferred from mutant phenotype <newline> proteol…	chr2R	3.004	6709869.5	3.02	6709869.5	3.685	6703022
pst	FBgn0035770	pastrel	learning or memory ; GO:0007611 | inferred from mutant phenotype <newline> olfactory learning ; GO:0008355 | inferred from mutant phenotype <newline> protein secretion ; GO:0009306 | inferred from mutant phenotype <newline> long-term memory ; GO:0007616 | inferred from mutant phenotype	chr3L	3.129	7354252.5	3.03	7354252.5	3.174	7354252.5
ptc	FBgn0003892	patched	smoothened signaling pathway ; GO:0007224 | inferred from mutant phenotype <newline> negative regulation of smoothened signaling pathway ; GO:0045879 | inferred from genetic interaction with Su(fu) <newline> embryonic pattern specification ; GO:0009880 | traceable author statement <newline> peripheral nervous system development ; GO:0007422 | traceable author statement <newline> smoothened signal…	chr2R	2.952	4541767	2.665	4541827	4.708	4541717
Ptpmeg	FBgn0261985	Ptpmeg	protein dephosphorylation ; GO:0006470 | non-traceable author statement <newline> autophagic cell death ; GO:0048102 | inferred from expression pattern <newline> salivary gland cell autophagic cell death ; GO:0035071 | inferred from expression pattern <newline> axon extension involved in axon guidance ; GO:0048846 | inferred from mutant phenotype <newline> mushroom body development ; GO:0016319 |…	chr3L	3.538	349910.5	2.827	350003	4.163	346610.5
puc	FBgn0243512	puckered	imaginal disc eversion ; GO:0007561 | inferred from mutant phenotype <newline> imaginal disc fusion ; GO:0046528 | inferred from mutant phenotype <newline> dorsal closure ; GO:0007391 | inferred from mutant phenotype <newline> epidermis development ; GO:0008544 | inferred from mutant phenotype <newline> peripheral nervous system development ; GO:0007422 | traceable author statement <newline> JNK …	chr3R	2.553	3934894	3.625	3935289	3.564	3947551.5
put	FBgn0003169	punt	activin receptor signaling pathway ; GO:0032924 | inferred from direct assay <newline> axon guidance ; GO:0007411 | inferred from mutant phenotype <newline> dorsal closure ; GO:0007391 | inferred from mutant phenotype <newline> dorsal/ventral pattern formation ; GO:0009953 | inferred from mutant phenotype <newline> head involution ; GO:0008258 | inferred from mutant phenotype <newline> transformi…	chr3R	2.616	10450687	2.505	10450747	3.696	10450747
Pvf1	FBgn0030964	PDGF- and VEGF-related factor 1	border follicle cell migration ; GO:0007298 | inferred from mutant phenotype <newline> cell projection assembly ; GO:0030031 | inferred from mutant phenotype <newline> border follicle cell migration ; GO:0007298 | inferred from genetic interaction with tai AND inferred from mutant phenotype <newline> border follicle cell migration ; GO:0007298 | traceable author statement <newline> hemocyte migra…	chrX	3.456	18730805	3.082	18731600	4.08	18731600
px	FBgn0003175	plexus	imaginal disc-derived wing vein morphogenesis ; GO:0008586 | traceable author statement <newline> inter-male aggressive behavior ; GO:0002121 | inferred from mutant phenotype <newline> imaginal disc-derived wing vein morphogenesis ; GO:0008586 | inferred from mutant phenotype	chr2R	4.172	18433503	5.066	18433560.5	5.446	18433530.5
Rab2	FBgn0014009	Rab2	protein transport ; GO:0015031 | inferred from electronic annotation with InterPro:IPR003579 <newline> Rab protein signal transduction ; GO:0032482 | inferred from sequence or structural similarity with Rab11 <newline> vesicle-mediated transport ; GO:0016192 | inferred from sequence or structural similarity with Rab11	chr2R	3.17	2581049	3.118	2581074	4.303	2588004
Rab3-GEF	FBgn0030613	Rab3 GDP-GTP exchange factor	neurotransmitter secretion ; GO:0007269 | non-traceable author statement <newline> vesicle-mediated transport ; GO:0016192 | non-traceable author statement <newline> activation of MAPK activity ; GO:0000187 | inferred from sequence or structural similarity with UniProtKB:Q8WXG6 <newline> regulation of apoptotic process ; GO:0042981 | inferred from sequence or structural similarity with UniProtKB:…	chrX	3.178	15011567	3.104	15011567	3.867	14990532
Rab5	FBgn0014010	Rab5	synaptic vesicle endocytosis ; GO:0048488 | traceable author statement <newline> synaptic vesicle to endosome fusion ; GO:0016189 | traceable author statement <newline> synaptic vesicle to endosome fusion ; GO:0016189 | inferred from mutant phenotype <newline> regulation of synapse structure and activity ; GO:0050803 | inferred from mutant phenotype <newline> border follicle cell migration ; GO:0…	chr2L	2.602	2364821	3.419	2363766	3.945	2363793.5
Rab7	FBgn0015795	Rab7	endosome to lysosome transport ; GO:0008333 | inferred from genetic interaction with dpp AND traceable author statement <newline> endosomal transport ; GO:0016197 | inferred from mutant phenotype AND traceable author statement <newline> autophagic cell death ; GO:0048102 | inferred from expression pattern <newline> salivary gland cell autophagic cell death ; GO:0035071 | inferred from expression …	chr3R	3.408	19817140.5	2.94	19818903	3.115	19818818
RabX4	FBgn0051118	RabX4	protein transport ; GO:0015031 | inferred from electronic annotation with InterPro:IPR003579 <newline> Rab protein signal transduction ; GO:0032482 | inferred from sequence or structural similarity with Rab11 <newline> vesicle-mediated transport ; GO:0016192 | inferred from sequence or structural similarity with Rab11	chr3R	3.006	20655863	3.2	20655940.5	3.406	20655940.5
RapGAP1	FBgn0264895	Rap GTPase activating protein 1	activation of Rap GTPase activity ; GO:0032861 | inferred from direct assay <newline> Ras protein signal transduction ; GO:0007265 | inferred from sequence or structural similarity with HGNC_gene:RAP1GAP; HGNC:9858; OMIM:600278 <newline> inter-male aggressive behavior ; GO:0002121 | inferred from mutant phenotype	chr2L	3.466	7570641	4.433	7570641	4.654	7570641
rasp	FBgn0024194	rasp	segment polarity determination ; GO:0007367 | inferred from mutant phenotype <newline> N-terminal peptidyl-L-cysteine N-palmitoylation ; GO:0018009 | inferred from direct assay <newline> patched ligand maturation ; GO:0007225 | non-traceable author statement <newline> N-terminal peptidyl-L-cysteine N-palmitoylation ; GO:0018009 | inferred from mutant phenotype <newline> patched ligand maturation …	chr3L	2.83	3165230	2.502	3165565	4.049	3166195
rdgA	FBgn0261549	retinal degeneration A	phosphatidylinositol biosynthetic process ; GO:0006661 | traceable author statement <newline> deactivation of rhodopsin mediated signaling ; GO:0016059 | inferred from genetic interaction with trp <newline> rhodopsin mediated signaling pathway ; GO:0016056 | inferred from mutant phenotype <newline> phosphorylation ; GO:0016310 | non-traceable author statement <newline> actin filament organization…	chrX	4.112	8817144	3.665	8912972	4.662	8817111.5
rdgBbeta	FBgn0027872	rdgBbeta	signal transduction ; GO:0007165 | inferred from sequence or structural similarity with UniProtKB:Q9UKF7 <newline> transport ; GO:0006810 | inferred from electronic annotation with InterPro:IPR001666	chr2R	3.236	13582258	2.786	13582225.5	4.631	13590088
rdx	FBgn0264493	roadkill	protein destabilization ; GO:0031648 | inferred from mutant phenotype <newline> lateral inhibition ; GO:0046331 | inferred from mutant phenotype <newline> negative regulation of smoothened signaling pathway ; GO:0045879 | inferred from mutant phenotype <newline> protein ubiquitination ; GO:0016567 | inferred from mutant phenotype <newline> negative regulation of protein import into nucleus ; GO:0…	chr3R	2.976	9854763	3.801	9854298	4.465	9793882
Reg-2	FBgn0016715	Rhythmically expressed gene 2	metabolic process ; GO:0008152 | inferred from electronic annotation with InterPro:IPR005834, InterPro:IPR006439	chr3L	3.337	601348.5	2.744	601266	4.796	604953.5
Rel	FBgn0014018	Relish	positive regulation of antibacterial peptide biosynthetic process ; GO:0006963 | inferred from expression pattern <newline> positive regulation of antibacterial peptide biosynthetic process ; GO:0006963 | inferred from mutant phenotype <newline> positive regulation of antifungal peptide biosynthetic process ; GO:0006967 | inferred from mutant phenotype <newline> positive regulation of antibacteri…	chr3R	2.874	4873725.5	2.469	4876553	3.382	4873885.5
Rep	FBgn0026378	Rab escort protein	neurotransmitter secretion ; GO:0007269 | non-traceable author statement <newline> vesicle-mediated transport ; GO:0016192 | non-traceable author statement	chr2R	3.665	15379786	3.726	15379821	4.093	15379846
resilin	FBgn0034157	resilin	chitin-based cuticle development ; GO:0040003 | inferred from sequence model	chr2R	3.068	12672553	2.633	12672530.5	3.503	12672748
RhoGAP15B	FBgn0030808	Rho GTPase activating protein at 15B	imaginal disc-derived leg morphogenesis ; GO:0007480 | inferred from mutant phenotype <newline> positive regulation of Ras GTPase activity ; GO:0032320 | inferred from sequence or structural similarity with HGNC_gene:ARAP1; HGNC:16925 <newline> regulation of ARF GTPase activity ; GO:0032312 | inferred from sequence model	chrX	2.821	16838342.5	2.566	16838365	4.836	16839797.5
RhoGAP18B	FBgn0261461	Rho GTPase activating protein at 18B	behavioral response to ethanol ; GO:0048149 | inferred from mutant phenotype <newline> behavioral response to nicotine ; GO:0035095 | inferred from mutant phenotype <newline> actin filament organization ; GO:0007015 | inferred from mutant phenotype <newline> positive regulation of Cdc42 GTPase activity ; GO:0043089 | inferred from direct assay <newline> positive regulation of Rac GTPase activity …	chrX	3.382	19047956	3.233	19047991	4.405	19051068.5
RhoGAP19D	FBgn0031118	Rho GTPase activating protein at 19D	imaginal disc-derived leg morphogenesis ; GO:0007480 | inferred from mutant phenotype <newline> Rho protein signal transduction ; GO:0007266 | inferred from sequence or structural similarity with SGD_LOCUS:BEM2; SGD:S000000957	chrX	3.553	20338508.5	3.452	20365048	4.652	20352013.5
RhoGAP71E	FBgn0036518	Rho GTPase activating protein at 71E	imaginal disc-derived leg morphogenesis ; GO:0007480 | inferred from mutant phenotype <newline> Rho protein signal transduction ; GO:0007266 | inferred from sequence or structural similarity with SGD_LOCUS:BEM2; SGD:S000000957	chr3L	2.75	15589835	2.801	15590142.5	4.73	15590857.5
Rhp	FBgn0026374	Rhophilin	signal transduction ; GO:0007165 | inferred from electronic annotation with InterPro:IPR011072	chrX	3.268	15681739	2.902	15682489	3.262	15683096.5
RluA-1	FBgn0051719	RluA-1	riboflavin biosynthetic process ; GO:0009231 | inferred from sequence or structural similarity with SGD_LOCUS:RIB2; SGD:S0005427 <newline> pseudouridine synthesis ; GO:0001522 | inferred from electronic annotation with InterPro:IPR006145, InterPro:IPR006224, InterPro:IPR006225, InterPro:IPR020103	chr2L	3.208	10469831.5	4.632	10471621.5	5.04	10473899
rod	FBgn0003268	rough deal	mitotic spindle assembly checkpoint ; GO:0007094 | non-traceable author statement <newline> mitotic sister chromatid segregation ; GO:0000070 | inferred from mutant phenotype <newline> mitotic spindle assembly checkpoint ; GO:0007094 | traceable author statement <newline> protein localization to kinetochore ; GO:0034501 | inferred from mutant phenotype	chr3R	3.188	27418744.5	2.812	27418414.5	4.563	27414094.5
rols	FBgn0041096	rolling pebbles	myoblast fusion ; GO:0007520 | non-traceable author statement <newline> myoblast fusion ; GO:0007520 | inferred from mutant phenotype <newline> myoblast fusion ; GO:0007520 | traceable author statement <newline> anterior Malpighian tubule development ; GO:0061327 | inferred from mutant phenotype <newline> border follicle cell migration ; GO:0007298 | inferred from mutant phenotype	chr3L	2.95	12043032	2.846	12043054.5	3.791	12030406.5
rost	FBgn0011705	rolling stone	myoblast fusion ; GO:0007520 | inferred from mutant phenotype <newline> myoblast fusion ; GO:0007520 | traceable author statement <newline> skeletal muscle tissue development ; GO:0007519 | traceable author statement	chr2L	3.474	8994180.5	2.641	8994023	3.586	8988518
row	FBgn0033998	relative of woc	regulation of transcription, DNA-dependent ; GO:0006355 | inferred from mutant phenotype <newline> regulation of transcription from RNA polymerase II promoter ; GO:0006357 | inferred from mutant phenotype	chr2R	2.726	11102967.5	2.577	11103045	3.772	11101677.5
RpII33	FBgn0026373	RNA polymerase II 33kD subunit	transcription from RNA polymerase II promoter ; GO:0006366 | inferred from sequence or structural similarity with HGNC_gene:POLR2C; HGNC:9189; OMIM:180663 AND inferred from sequence or structural similarity with SGD_LOCUS:RPB3; SGD:S0001283 <newline> cellular response to heat ; GO:0034605 | inferred from expression pattern	chr2L	2.875	13836107	2.95	13836159.5	3.227	13838284.5
RpL11	FBgn0013325	Ribosomal protein L11	translation ; GO:0006412 | non-traceable author statement <newline> mitotic spindle elongation ; GO:0000022 | inferred from mutant phenotype <newline> mitotic spindle organization ; GO:0007052 | inferred from mutant phenotype <newline> centrosome duplication ; GO:0051298 | inferred from mutant phenotype <newline> translation ; GO:0006412 | inferred from electronic annotation with InterPro:IPR0021…	chr2R	2.725	15324793.5	3.013	15324731	3.511	15324711
RpL29	FBgn0016726	Ribosomal protein L29	translation ; GO:0006412 | inferred from sequence or structural similarity with SGD_LOCUS:RPL29; SGD:S0006437 <newline> translation ; GO:0006412 | non-traceable author statement <newline> translation ; GO:0006412 | inferred from sequence or structural similarity with EMBL:AF429975	chr2R	3.046	17184034.5	2.604	17184062	4.926	17184034.5
RpL6	FBgn0039857	Ribosomal protein L6	mitotic spindle elongation ; GO:0000022 | inferred from mutant phenotype <newline> mitotic spindle organization ; GO:0007052 | inferred from mutant phenotype <newline> centrosome duplication ; GO:0051298 | inferred from mutant phenotype <newline> centrosome organization ; GO:0051297 | inferred from mutant phenotype <newline> translation ; GO:0006412 | inferred from electronic annotation with Inte…	chr3R	3.188	27418744.5	2.812	27418414.5	4.073	27422754.5
RpLP2	FBgn0003274	Ribosomal protein LP2	translation ; GO:0006412 | inferred from sequence or structural similarity with UniProtKB:P47955 <newline> translation ; GO:0006412 | non-traceable author statement <newline> translational elongation ; GO:0006414 | non-traceable author statement <newline> translational elongation ; GO:0006414 | inferred from electronic annotation with InterPro:IPR001813	chr2R	3.605	12470182	3.3	12469662	4.932	12470182
RpS15	FBgn0034138	Ribosomal protein S15	translation ; GO:0006412 | inferred from sequence or structural similarity with NCBI_gi:4506687 <newline> mitotic spindle elongation ; GO:0000022 | inferred from mutant phenotype <newline> mitotic spindle organization ; GO:0007052 | inferred from mutant phenotype	chr2R	4.333	12458712.5	3.752	12459980	5.379	12458687.5
RpS15Ab	FBgn0033555	Ribosomal protein S15Ab	mitotic spindle elongation ; GO:0000022 | inferred from mutant phenotype <newline> mitotic spindle organization ; GO:0007052 | inferred from mutant phenotype <newline> translation ; GO:0006412 | inferred from electronic annotation with InterPro:IPR000630	chr2R	3.004	6709869.5	3.02	6709869.5	3.301	6709839.5
RpS25	FBgn0086472	Ribosomal protein S25	translation ; GO:0006412 | inferred from sequence or structural similarity with NCBI_gi:4506707 <newline> translation ; GO:0006412 | non-traceable author statement	chr3R	3.178	7042038.5	3.043	7042008.5	3.117	7041951
Rpt6	FBgn0020369	Regulatory particle triple-A ATPase 6	proteolysis ; GO:0006508 | inferred from direct assay AND inferred from sequence or structural similarity with HGNC_gene:PSMC5; HGNC:9552; OMIM:601681 AND inferred from sequence or structural similarity with SGD_LOCUS:RPT6; SGD:S0003016 <newline> ubiquitin-dependent protein catabolic process ; GO:0006511 | non-traceable author statement <newline> proteolysis ; GO:0006508 | non-traceable author st…	chrX	5.414	21190576	4.416	21190576	4.707	21190568.5
ry	FBgn0003308	rosy	determination of adult lifespan ; GO:0008340 | inferred from mutant phenotype <newline> compound eye pigmentation ; GO:0048072 | traceable author statement <newline> arginine metabolic process ; GO:0006525 | inferred from mutant phenotype <newline> tryptophan metabolic process ; GO:0006568 | inferred from mutant phenotype <newline> glycerophospholipid metabolic process ; GO:0006650 | inferred fro…	chr3R	3.076	8858469.5	2.933	8858499.5	4.575	8857512
RYBP	FBgn0034763	Ring and YY1 Binding Protein	developmental programmed cell death ; GO:0010623 | NOT inferred from mutant phenotype	chr2R	3.678	18556564	2.557	18557499	4.382	18556536.5
SamDC	FBgn0019932	S-adenosylmethionine decarboxylase	spermidine biosynthetic process ; GO:0008295 | non-traceable author statement <newline> spermine biosynthetic process ; GO:0006597 | non-traceable author statement <newline> defense response to Gram-negative bacterium ; GO:0050829 | inferred from mutant phenotype <newline> spermine biosynthetic process ; GO:0006597 | inferred from electronic annotation with InterPro:IPR001985 <newline> spermidine…	chr2L	2.942	10339873	2.416	10340038	4.438	10339375.5
Samuel	FBgn0032330	SAM-motif ubiquitously expressed punctatedly localized protein	spermatogenesis ; GO:0007283 | non-traceable author statement <newline> regulation of growth ; GO:0040008 | inferred from mutant phenotype <newline> regulation of chromatin silencing ; GO:0031935 | inferred from mutant phenotype	chr2L	3.281	11067296.5	2.976	11057755.5	3.775	11013537.5
Sclp	FBgn0030357	Sclp	muscle system process ; GO:0003012 | inferred from genetic interaction with Mhc inferred from expression pattern	chrX	3.731	11817946	3.227	11817938.5	3.969	11817881
ScpX	FBgn0015808	Sterol carrier protein X-related thiolase	phospholipid transport ; GO:0015914 | inferred from sequence or structural similarity with UniProtKB:P22307 <newline> metabolic process ; GO:0008152 | inferred from electronic annotation with InterPro:IPR002155, InterPro:IPR016038, InterPro:IPR016039, InterPro:IPR020613, InterPro:IPR020615, InterPro:IPR020616, InterPro:IPR020617	chr2L	3.716	18831045	3.687	18831067.5	3.753	18831045
SdhA	FBgn0261439	Succinate dehydrogenase A	tricarboxylic acid cycle ; GO:0006099 | non-traceable author statement <newline> tricarboxylic acid cycle ; GO:0006099 | inferred from sequence or structural similarity with UniProtKB:P31040 <newline> electron transport chain ; GO:0022900 | inferred from mutant phenotype	chr2R	2.62	15283132	2.527	15283052	3.755	15282389.5
Sec16	FBgn0052654	Sec16 ortholog (S. cerevisiae)	cellular response to amino acid starvation ; GO:0034198 | inferred from mutant phenotype <newline> endoplasmic reticulum organization ; GO:0007029 | inferred from mutant phenotype <newline> Golgi organization ; GO:0007030 | inferred from mutant phenotype <newline> positive regulation of protein exit from endoplasmic reticulum ; GO:0070863 | inferred from mutant phenotype <newline> protein localiz…	chrX	3.515	12496138	3.252	12496468	4.351	12484870.5
Sec63	FBgn0035771	Sec63 ortholog (S. cerevisiae)	posttranslational protein targeting to membrane, translocation ; GO:0031204 | inferred from electronic annotation with InterPro:IPR027137	chr3L	3.129	7354252.5	3.03	7354252.5	3.174	7354252.5
Sema-2b	FBgn0264273	Semaphorin-2b	axon guidance ; GO:0007411 | non-traceable author statement inferred from sequence or structural similarity with EMBL:AF134904; protein_id:AAD30114.1 <newline> synaptic target attraction ; GO:0016200 | inferred from mutant phenotype <newline> dendrite guidance ; GO:0070983 | inferred from genetic interaction with Sema-2a <newline> regulation of response to DNA damage stimulus ; GO:2001020 | infer…	chr2R	3.754	12296281	3.907	12296281	4.064	12296281
Sema-5c	FBgn0250876	Semaphorin-5c	axon guidance ; GO:0007411 | inferred from sequence or structural similarity with UniProtKB:Q13591 <newline> embryonic development via the syncytial blastoderm ; GO:0001700 | inferred from expression pattern <newline> olfactory behavior ; GO:0042048 | inferred from mutant phenotype <newline> central complex development ; GO:0048036 | inferred from mutant phenotype <newline> brain morphogenesis ; …	chr3L	3.478	12070225	3.175	12070247.5	3.43	12067447.5
Ser6	FBgn0011834	Serine protease 6	proteolysis ; GO:0006508 | non-traceable author statement <newline> proteolysis ; GO:0006508 | inferred from electronic annotation with InterPro:IPR001254, InterPro:IPR001314, InterPro:IPR018114	chrX	5.543	20834725	5.357	20835605	5.447	20834755
Ser7	FBgn0019929	Ser7	proteolysis ; GO:0006508 | non-traceable author statement <newline> proteolysis ; GO:0006508 | inferred from electronic annotation with InterPro:IPR001254, InterPro:IPR001314, InterPro:IPR018114	chrX	2.894	9764980.5	2.666	9765008	4.057	9764980.5
Sgf29	FBgn0050390	SAGA-associated factor 29 ortholog	histone acetylation ; GO:0016573 | inferred from direct assay <newline> chromatin remodeling ; GO:0006338 | inferred from direct assay	chr2R	3.046	17184034.5	2.604	17184062	4.926	17184034.5
shakB	FBgn0085387	shaking B	jump response ; GO:0007630 | inferred from mutant phenotype <newline> phototransduction ; GO:0007602 | inferred from mutant phenotype <newline> response to light stimulus ; GO:0009416 | inferred from mutant phenotype <newline> gap junction assembly ; GO:0016264 | inferred from mutant phenotype <newline> cell communication by electrical coupling ; GO:0010644 | inferred from mutant phenotype <newli…	chrX	3.184	20663650	2.652	20663732.5	3.453	20662980
Shc	FBgn0015296	SHC-adaptor protein	epidermal growth factor receptor signaling pathway ; GO:0007173 | inferred from genetic interaction with Egfr <newline> torso signaling pathway ; GO:0008293 | inferred from genetic interaction with tor <newline> tracheal outgrowth, open tracheal system ; GO:0007426 | inferred from mutant phenotype <newline> intracellular signal transduction ; GO:0035556 | inferred from electronic annotation with …	chr3L	3.033	9415394.5	2.796	9415394.5	4.129	9415319.5
shg	FBgn0003391	shotgun	homophilic cell adhesion ; GO:0007156 | inferred from direct assay <newline> heart development ; GO:0007507 | inferred from mutant phenotype <newline> calcium-dependent cell-cell adhesion ; GO:0016339 | inferred from sequence or structural similarity <newline> homophilic cell adhesion ; GO:0007156 | inferred from sequence or structural similarity <newline> morphogenesis of an epithelium ; GO:0002…	chr2R	2.81	16933052	3.548	16936897	4.707	16937369.5
shn	FBgn0003396	schnurri	ectoderm development ; GO:0007398 | inferred from mutant phenotype <newline> midgut development ; GO:0007494 | inferred from mutant phenotype <newline> cell proliferation ; GO:0008283 | inferred from mutant phenotype <newline> wing disc anterior/posterior pattern formation ; GO:0048100 | inferred from mutant phenotype <newline> imaginal disc-derived wing morphogenesis ; GO:0007476 | inferred from…	chr2R	3.708	7083758	3.717	7083698	4.758	7088785.5
shot	FBgn0013733	short stop	muscle attachment ; GO:0016203 | non-traceable author statement <newline> muscle organ development ; GO:0007517 | non-traceable author statement <newline> dendrite morphogenesis ; GO:0048813 | inferred from mutant phenotype <newline> regulation of axon extension ; GO:0030516 | inferred from mutant phenotype <newline> mushroom body development ; GO:0016319 | inferred from mutant phenotype <newline…	chr2R	4.607	9813901.5	4.268	9813901.5	4.688	9813901.5
Shroom	FBgn0085408	Shroom	cell morphogenesis ; GO:0000902 | inferred from direct assay <newline> cell migration ; GO:0016477 | inferred from sequence or structural similarity with UniProtKB:A2ALU4 <newline> melanosome organization ; GO:0032438 | inferred from sequence or structural similarity with UniProtKB:A2ALU4	chr2R	3.528	10197669.5	2.46	10194969.5	4.324	10212544.5
Sik3	FBgn0262103	Salt-inducible kinase 3	protein phosphorylation ; GO:0006468 | non-traceable author statement <newline> response to starvation ; GO:0042594 | inferred from mutant phenotype <newline> lipid homeostasis ; GO:0055088 | inferred from mutant phenotype <newline> protein phosphorylation ; GO:0006468 | inferred from electronic annotation with InterPro:IPR000719, InterPro:IPR001772, InterPro:IPR002290, InterPro:IPR008271	chr2R	3.435	14585095.5	2.486	14583003	3.618	14582095.5
simj	FBgn0010762	simjang	negative regulation of transcription, DNA-dependent ; GO:0045892 | inferred from sequence or structural similarity with EMBL:AF411837; protein_id:AAL39081.1 <newline> negative regulation of transcription from RNA polymerase II promoter ; GO:0000122 | inferred from direct assay <newline> cardiac cell fate specification ; GO:0060912 | inferred from mutant phenotype	chr3L	3.321	10676440.5	3.35	10676303	3.454	10676440.5
Sin3A	FBgn0022764	Sin3A	negative regulation of transcription, DNA-dependent ; GO:0045892 | inferred from expression pattern <newline> peripheral nervous system development ; GO:0007422 | traceable author statement <newline> negative regulation of transcription, DNA-dependent ; GO:0045892 | inferred from mutant phenotype <newline> negative regulation of transcription, DNA-dependent ; GO:0045892 | traceable author stateme…	chr2R	2.845	8477052.5	3.288	8478480	3.915	8479472.5
sing	FBgn0261245	singles bar	myoblast fusion ; GO:0007520 | inferred from mutant phenotype	chrX	3.152	16569194.5	2.705	16569194.5	3.529	16569194.5
sisA	FBgn0003411	sisterless A	anterior midgut development ; GO:0007496 | inferred from mutant phenotype <newline> endoderm development ; GO:0007492 | inferred from mutant phenotype <newline> posterior midgut development ; GO:0007497 | inferred from mutant phenotype <newline> primary sex determination ; GO:0007538 | inferred from mutant phenotype <newline> sex determination ; GO:0007530 | traceable author statement <newline> s…	chrX	3.191	11220637.5	3.041	11220615	3.52	11220637.5
Sk1	FBgn0030300	Sphingosine kinase 1	phosphorylation ; GO:0016310 | non-traceable author statement <newline> phosphorylation ; GO:0016310 | inferred from direct assay <newline> sphingolipid metabolic process ; GO:0006665 | inferred from direct assay <newline> protein kinase C-activating G-protein coupled receptor signaling pathway ; GO:0007205 | inferred from electronic annotation with InterPro:IPR001206	chrX	3.012	11340786	2.85	11340648.5	4.292	11333996
sky	FBgn0032901	skywalker	regulation of Rab GTPase activity ; GO:0032313 | inferred from sequence or structural similarity with Evi5	chr2L	3.303	20882687.5	2.631	20882687.5	3.414	20897260.5
Slc45-1	FBgn0035968	Slc45 ortholog 1	sucrose transport ; GO:0015770 | inferred from direct assay	chr3L	2.667	9202417	2.673	9202357	3.965	9202389.5
SLC5A11	FBgn0031998	Sodium/solute co-transporter-like 5A11	transmembrane transport ; GO:0055085 | inferred from electronic annotation with InterPro:IPR001734 <newline> adult feeding behavior ; GO:0008343 | inferred from mutant phenotype <newline> behavioral response to nutrient ; GO:0051780 | inferred from mutant phenotype	chr2L	2.975	8205622.5	2.696	8202812.5	4.332	8204057.5
slif	FBgn0037203	slimfast	lipid metabolic process ; GO:0006629 | inferred from mutant phenotype <newline> amino acid transport ; GO:0006865 | inferred from direct assay <newline> growth ; GO:0040007 | inferred from mutant phenotype <newline> defense response to Gram-negative bacterium ; GO:0050829 | inferred from mutant phenotype <newline> negative regulation of innate immune response ; GO:0045824 | inferred from mutant p…	chr3L	3.206	22882783.5	2.873	22879458.5	4.552	22874751
slik	FBgn0035001	Sterile20-like kinase	protein phosphorylation ; GO:0006468 | non-traceable author statement <newline> cell proliferation ; GO:0008283 | inferred from mutant phenotype <newline> regulation of localization ; GO:0032879 | inferred from mutant phenotype <newline> protein phosphorylation ; GO:0006468 | inferred from direct assay <newline> positive regulation of peptidyl-threonine phosphorylation ; GO:0010800 | inferred fro…	chr2R	3.007	20283259.5	2.833	20283259.5	3.268	20283259.5
Slob	FBgn0264087	Slowpoke binding protein	neuromuscular synaptic transmission ; GO:0007274 | inferred from mutant phenotype <newline> regulation of synaptic transmission ; GO:0050804 | non-traceable author statement <newline> response to starvation ; GO:0042594 | inferred from mutant phenotype <newline> regulation of membrane potential ; GO:0042391 | inferred from mutant phenotype <newline> protein phosphorylation ; GO:0006468 | NOT infe…	chr2L	3.654	7675338.5	3.228	7679278.5	3.9	7677208.5
SmF	FBgn0000426	Small ribonucleoprotein particle protein SmF	mRNA splicing, via spliceosome ; GO:0000398 | non-traceable author statement <newline> mRNA splicing, via spliceosome ; GO:0000398 | inferred from sequence or structural similarity with NCBI_NP:003086 AND inferred from sequence or structural similarity with SGD_LOCUS:SMX3; SGD:S0006386 <newline> mitotic spindle organization ; GO:0007052 | inferred from mutant phenotype <newline> mRNA splicing, vi…	chr2R	3.956	8073587	2.902	8073587	5.225	8073564.5
sn	FBgn0003447	singed	cuticle pattern formation ; GO:0035017 | inferred from mutant phenotype <newline> epidermal cell differentiation ; GO:0009913 | inferred from mutant phenotype <newline> chaeta morphogenesis ; GO:0008407 | inferred from mutant phenotype <newline> actin filament bundle assembly ; GO:0051017 | inferred from mutant phenotype <newline> actin filament bundle assembly ; GO:0051017 | non-traceable author…	chrX	3.676	7860936.5	3	7860694	4.028	7860884
SNF4Agamma	FBgn0264357	SNF4/AMP-activated protein kinase gamma subunit	lipid metabolic process ; GO:0006629 | inferred from mutant phenotype <newline> sequestering of triglyceride ; GO:0030730 | inferred from mutant phenotype <newline> behavioral response to starvation ; GO:0042595 | inferred from mutant phenotype <newline> cellular response to starvation ; GO:0009267 | inferred from mutant phenotype <newline> protein phosphorylation ; GO:0006468 | inferred from seq…	chr3R	2.992	17025317.5	2.902	17030925	4.651	17006966
snmRNA:158	FBgn0065104	small non-messenger RNA 158	-	chr2L	4.656	5209992.5	2.813	5210075	5.185	5210015
snmRNA:419	FBgn0065094	small non-messenger RNA 419	-	chr3R	3.52	8191624.5	2.703	8191514.5	4.148	8191624.5
Snoo	FBgn0085450	Sno oncogene	negative regulation of transforming growth factor beta receptor signaling pathway ; GO:0030512 | inferred from genetic interaction with babo inferred from genetic interaction with tkv <newline> neuron development ; GO:0048666 | inferred from mutant phenotype <newline> negative regulation of decapentaplegic signaling pathway ; GO:0090099 | inferred from direct assay inferred from mutant phenotype …	chr2L	2.764	7926549.5	2.326	7926799.5	4.11	7939992
snoRNA:Me18S-U1356a	FBgn0082949	snoRNA:Me18S-U1356a	-	chr3L	2.934	20441914	2.945	20441884	3.957	20442436.5
snoRNA:Me28S-A1666a	FBgn0063377	-	-	chr2R	3.236	13582258	2.786	13582225.5	4.631	13590088
snoRNA:Me28S-A3407a	FBgn0063385	-	-	chr2R	3.236	13582258	2.786	13582225.5	4.631	13590088
snoRNA:Me28S-G3081a	FBgn0063381	-	-	chr2R	3.236	13582258	2.786	13582225.5	4.631	13590088
snoRNA:Or-CD1	FBgn0086027	-	-	chr2R	3.687	18084254	3.133	18084279	5.38	18084254
snoRNA:Or-CD11	FBgn0086082	-	-	chr3L	2.934	20441914	2.945	20441884	3.957	20442436.5
Snp	FBgn0265192	Snipper	histone mRNA catabolic process ; GO:0071044 | NOT inferred from mutant phenotype	chr2R	3.178	17950881.5	2.986	17952254	4.332	17949999
Socs36E	FBgn0041184	Suppressor of cytokine signaling at 36E	regulation of JAK-STAT cascade ; GO:0046425 | traceable author statement <newline> compound eye pigmentation ; GO:0048072 | inferred from mutant phenotype <newline> haltere development ; GO:0007482 | inferred from mutant phenotype <newline> negative regulation of JAK-STAT cascade ; GO:0046426 | inferred from mutant phenotype <newline> negative regulation of epidermal growth factor receptor signal…	chr2L	3.301	18136612	3.377	18144279.5	4.025	18139114.5
sosie	FBgn0039232	sosie	ovarian follicle cell migration ; GO:0007297 | inferred from mutant phenotype <newline> germarium-derived egg chamber formation ; GO:0007293 | inferred from mutant phenotype <newline> sensory perception of sound ; GO:0007605 | inferred from mutant phenotype	chr3R	3.006	20655863	3.2	20655940.5	3.406	20655940.5
Spn77Ba	FBgn0262057	Serpin 77Ba	negative regulation of melanization defense response ; GO:0035009 | inferred from mutant phenotype <newline> negative regulation of proteolysis ; GO:0045861 | inferred from sequence model	chr3L	3.423	20309851	2.893	20306643.5	4.583	20309796
Spn77Bb	FBgn0036969	Serpin 77Bb	multicellular organism reproduction ; GO:0032504 | inferred from expression pattern <newline> negative regulation of endopeptidase activity ; GO:0010951 | inferred from biological aspect of ancestor with PANTHER:PTN000156122 <newline> regulation of proteolysis ; GO:0030162 | inferred from biological aspect of ancestor with PANTHER:PTN000156122	chr3L	3.423	20309851	2.948	20309851	4.583	20309796
Spn88Ea	FBgn0028984	Serpin 88Ea	negative regulation of Toll signaling pathway ; GO:0045751 | inferred from mutant phenotype <newline> negative regulation of proteolysis ; GO:0045861 | inferred from sequence model <newline> imaginal disc-derived wing expansion ; GO:0048526 | inferred from mutant phenotype <newline> negative regulation of endopeptidase activity ; GO:0010951 | inferred from biological aspect of ancestor with PANTH…	chr3R	3.594	11023684	3.053	11023739	5.225	11023709
spri	FBgn0085443	sprint	border follicle cell migration ; GO:0007298 | inferred from genetic interaction with Cbl inferred from genetic interaction with Egfr inferred from genetic interaction with Pvr <newline> endocytosis ; GO:0006897 | inferred from sequence or structural similarity with UniProtKB:Q8TB24 <newline> signal transduction ; GO:0007165 | inferred from electronic annotation with InterPro:IPR000159 <newline> r…	chrX	3.022	10381041	3.077	10381061	4.523	10480503.5
Sps2	FBgn0032224	Selenophosphate synthetase 2	selenocysteine biosynthetic process ; GO:0016260 | inferred from sequence or structural similarity with HGNC_gene:SEPHS2; HGNC:19686; OMIM:606218	chr2L	2.942	10339873	2.416	10340038	4.438	10339375.5
Spt5	FBgn0040273	Spt5	mitotic spindle organization ; GO:0007052 | inferred from mutant phenotype <newline> transcription, DNA-dependent ; GO:0006351 | non-traceable author statement <newline> mitotic G2 DNA damage checkpoint ; GO:0007095 | inferred from genetic interaction with nbs <newline> dosage compensation ; GO:0007549 | inferred from mutant phenotype <newline> negative regulation of transcription from RNA polyme…	chr2R	2.725	15324793.5	3.013	15324731	3.511	15324711
Src42A	FBgn0264959	Src oncogene at 42A	cell communication ; GO:0007154 | inferred from direct assay <newline> negative regulation of epidermal growth factor receptor signaling pathway ; GO:0042059 | inferred from genetic interaction with Ras85D <newline> transmembrane receptor protein tyrosine kinase signaling pathway ; GO:0007169 | inferred from genetic interaction with phl <newline> protein phosphorylation ; GO:0006468 | non-traceab…	chr2R	3.168	1870475	3.359	1870472.5	4.13	1900340
Src64B	FBgn0262733	Src oncogene at 64B	female germline ring canal formation ; GO:0007301 | inferred from mutant phenotype <newline> female germline ring canal stabilization ; GO:0008335 | inferred from mutant phenotype <newline> protein phosphorylation ; GO:0006468 | non-traceable author statement <newline> learning or memory ; GO:0007611 | inferred from mutant phenotype <newline> olfactory learning ; GO:0008355 | inferred from mutant…	chr3L	2.874	4614512.5	2.791	4614480	5.22	4614512.5
srp	FBgn0003507	serpent	fat body development ; GO:0007503 | inferred from expression pattern <newline> positive regulation of transcription, DNA-dependent ; GO:0045893 | inferred from direct assay <newline> amnioserosa maintenance ; GO:0046665 | inferred from mutant phenotype <newline> germ-band shortening ; GO:0007390 | inferred from mutant phenotype <newline> head involution ; GO:0008258 | non-traceable author stateme…	chr3R	2.931	11833007	2.389	11834269.5	3.168	11831552
Ssk	FBgn0036945	Snakeskin	establishment of endothelial barrier ; GO:0061028 | inferred from mutant phenotype <newline> anterior midgut development ; GO:0007496 | inferred from mutant phenotype <newline> septate junction assembly ; GO:0019991 | inferred from mutant phenotype <newline> intestinal epithelial cell development ; GO:0060576 | inferred from mutant phenotype	chr3L	3.4	20187071.5	3	20186766.5	3.437	20187099
Stat92E	FBgn0016917	Signal-transducer and activator of transcription protein at 92E	eye-antennal disc morphogenesis ; GO:0007455 | inferred from mutant phenotype <newline> negative regulation of Wnt receptor signaling pathway ; GO:0030178 | inferred from mutant phenotype <newline> primary sex determination ; GO:0007538 | inferred from mutant phenotype <newline> JAK-STAT cascade ; GO:0007259 | non-traceable author statement <newline> defense response ; GO:0006952 | non-traceable …	chr3R	3.183	16375286	3.02	16382271	5.198	16375293.5
stck	FBgn0020249	steamer duck	apposition of dorsal and ventral imaginal disc-derived wing surfaces ; GO:0007475 | inferred from mutant phenotype <newline> dorsal closure ; GO:0007391 | inferred from mutant phenotype <newline> negative regulation of JNK cascade ; GO:0046329 | inferred from genetic interaction with msn <newline> embryonic pattern specification ; GO:0009880 | inferred from mutant phenotype <newline> head involut…	chr3R	3.575	4180636	3.041	4179591	4.707	4178486
stv	FBgn0086708	starvin	lateral inhibition ; GO:0046331 | inferred from mutant phenotype <newline> protein lipidation ; GO:0006497 | inferred from mutant phenotype <newline> proteolysis ; GO:0006508 | inferred from electronic annotation with InterPro:IPR001254, InterPro:IPR001314, InterPro:IPR018114	chr3L	3.092	13476794.5	3.338	13478937	3.667	13478827
su(r)	FBgn0086450	suppressor of rudimentary	'de novo' pyrimidine nucleobase biosynthetic process ; GO:0006207 | inferred from genetic interaction with r <newline> oxidation-reduction process ; GO:0055114 | inferred from electronic annotation with InterPro:IPR001295, InterPro:IPR005720, InterPro:IPR012135, InterPro:IPR012285 <newline> UMP biosynthetic process ; GO:0006222 | inferred from electronic annotation with InterPro:IPR012135	chrX	3.055	9094413.5	2.974	9087353.5	3.939	9090766
Su(Tpl)	FBgn0014037	Su(Tpl)	regulation of DNA-dependent transcription in response to stress ; GO:0043620 | inferred from mutant phenotype <newline> snRNA transcription from RNA polymerase II promoter ; GO:0042795 | inferred from mutant phenotype <newline> transcription elongation from RNA polymerase II promoter ; GO:0006368 | inferred from electronic annotation with InterPro:IPR019464 <newline> wing disc dorsal/ventral patt…	chr3L	3.338	19900410	2.722	19889301.5	3.963	19893261.5
Sulf1	FBgn0040271	Sulfated	pattern specification process ; GO:0007389 | inferred from mutant phenotype <newline> metabolic process ; GO:0008152 | inferred from sequence or structural similarity with UniProtKB:Q8VI60 <newline> regulation of Wnt receptor signaling pathway ; GO:0030111 | inferred from mutant phenotype <newline> regulation of transforming growth factor beta receptor signaling pathway ; GO:0017015 | inferred fr…	chr3R	3.145	12131520.5	2.948	12131548	3.087	12131460.5
swi2	FBgn0034262	swi2	intracellular signal transduction ; GO:0035556 | inferred from sequence or structural similarity with UniProtKB:Q9W568 <newline> pupariation ; GO:0035073 | inferred from sequence or structural similarity with UniProtKB:Q9W568 <newline> response to ecdysone ; GO:0035075 | inferred from sequence or structural similarity with UniProtKB:Q9W568	chr2R	3.236	13582258	2.786	13582225.5	3.368	13578213
Swim	FBgn0034709	Secreted Wg-interacting molecule	positive regulation of Wnt receptor signaling pathway ; GO:0030177 | inferred from direct assay <newline> positive regulation of Wnt receptor signaling pathway by establishment of Wnt protein localization to extracellular region ; GO:0035593 | inferred from mutant phenotype <newline> immune response ; GO:0006955 | inferred from electronic annotation with InterPro:IPR001212 <newline> proteolysis ;…	chr2R	3.687	18084254	3.133	18084279	5.38	18084254
Swip-1	FBgn0032731	Swiprosin-1	mesoderm development ; GO:0007498 | inferred from expression pattern	chr2L	4.455	18981006	4.213	18981006	4.993	18981006
sws	FBgn0003656	swiss cheese	brain development ; GO:0007420 | non-traceable author statement <newline> cellular membrane organization ; GO:0016044 | inferred from direct assay <newline> membrane lipid metabolic process ; GO:0006643 | inferred from direct assay <newline> neuron apoptotic process ; GO:0051402 | inferred from mutant phenotype <newline> phosphatidylcholine metabolic process ; GO:0046470 | inferred from direct as…	chrX	3.676	7860936.5	3	7860694	4.028	7860884
Sym	FBgn0037371	Symplekin	mRNA cleavage ; GO:0006379 | inferred from sequence or structural similarity with NCBI_NP:004810 <newline> histone mRNA 3'-end processing ; GO:0006398 | inferred from mutant phenotype <newline> mRNA polyadenylation ; GO:0006378 | inferred from mutant phenotype	chr3R	3.743	1562776	3.363	1562548.5	3.583	1562603.5
Syp	FBgn0038826	Syncrip	mRNA splicing, via spliceosome ; GO:0000398 | inferred by curator from GO:0071011 <newline> neurogenesis ; GO:0022008 | inferred from mutant phenotype <newline> regulation of oskar mRNA translation ; GO:0046011 | inferred from mutant phenotype <newline> oocyte dorsal/ventral axis specification ; GO:0007310 | inferred from mutant phenotype <newline> dorsal appendage formation ; GO:0046843 | inferr…	chr3R	2.77	16622322.5	2.366	16606436	4.092	16605141
Syt1	FBgn0004242	Synaptotagmin 1	neurotransmitter secretion ; GO:0007269 | inferred from mutant phenotype <newline> vesicle-mediated transport ; GO:0016192 | inferred from mutant phenotype <newline> larval locomotory behavior ; GO:0008345 | inferred from mutant phenotype <newline> exocytosis ; GO:0006887 | non-traceable author statement <newline> synaptic vesicle endocytosis ; GO:0048488 | inferred from mutant phenotype <newline…	chr2L	3.06	2802721.5	2.786	2803356.5	4.922	2803379
Tab2	FBgn0086358	TAK1-associated binding protein 2	lateral inhibition ; GO:0046331 | inferred from mutant phenotype <newline> dendrite morphogenesis ; GO:0048813 | inferred from mutant phenotype <newline> response to bacterium ; GO:0009617 | inferred from mutant phenotype <newline> peptidoglycan recognition protein signaling pathway ; GO:0061057 | inferred from mutant phenotype <newline> positive regulation of biosynthetic process of antibacteria…	chr2R	3.006	15188610.5	3.543	15195318	3.722	15184933
Taf1	FBgn0010355	TBP-associated factor 1	transcription initiation from RNA polymerase II promoter ; GO:0006367 | inferred from sequence or structural similarity with HGNC_gene:TAF1; HGNC:11535; OMIM:313650 AND inferred from sequence or structural similarity with SGD_LOCUS:TAF1; SGD:S0001039 <newline> protein complex assembly ; GO:0006461 | non-traceable author statement <newline> regulation of transcription, DNA-dependent ; GO:0006355 |…	chr3R	3.192	2470796.5	2.974	2470719	4.233	2471619
Taf7	FBgn0024909	TBP-associated factor 7	regulation of transcription, DNA-dependent ; GO:0006355 | non-traceable author statement <newline> transcription initiation from RNA polymerase II promoter ; GO:0006367 | inferred from sequence or structural similarity with HGNC_gene:TAF7; HGNC:11541; OMIM:600573 AND inferred from sequence or structural similarity with SGD_LOCUS:TAF67; SGD:S0004840	chr3R	3.084	3737337	2.731	3735134.5	4.6	3739239.5
tai	FBgn0041092	taiman	axon extension ; GO:0048675 | inferred from mutant phenotype <newline> border follicle cell migration ; GO:0007298 | inferred from mutant phenotype <newline> germ-line stem-cell niche homeostasis ; GO:0060250 | inferred from mutant phenotype <newline> signal transduction ; GO:0007165 | inferred from electronic annotation with InterPro:IPR000014 <newline> regulation of transcription, DNA-dependent…	chr2L	2.992	9237442	3.058	9177414.5	4.062	9248752
Tango1	FBgn0031842	Transport and Golgi organization 1	Golgi organization ; GO:0007030 | inferred from mutant phenotype <newline> protein secretion ; GO:0009306 | inferred from mutant phenotype	chr2L	2.817	6644413	2.426	6645163	3.337	6644635.5
tara	FBgn0040071	taranis	chromatin-mediated maintenance of transcription ; GO:0048096 | inferred from genetic interaction with brm inferred from genetic interaction with osa inferred from genetic interaction with tna <newline> chromatin-mediated maintenance of transcription ; GO:0048096 | inferred from genetic interaction with brm inferred from genetic interaction with osa inferred from genetic interaction with pb inferr…	chr3R	3.345	12063683	3.055	12063728	3.696	12064388
Tctp	FBgn0037874	Translationally controlled tumor protein ortholog (H. sapiens)	positive regulation of multicellular organism growth ; GO:0040018 | inferred from mutant phenotype <newline> positive regulation of cell size ; GO:0045793 | inferred from mutant phenotype	chr3R	3.178	7042038.5	3.043	7042008.5	3.117	7041951
tefu	FBgn0045035	telomere fusion	telomere maintenance ; GO:0000723 | inferred from mutant phenotype <newline> phosphorylation ; GO:0016310 | non-traceable author statement <newline> cell cycle checkpoint ; GO:0000075 | inferred from sequence or structural similarity <newline> chromatin silencing at telomere ; GO:0006348 | inferred from mutant phenotype <newline> G2 DNA damage checkpoint ; GO:0031572 | inferred from mutant phenot…	chr3R	4.036	11055864	3.253	11055366.5	3.932	11072719
Tequila	FBgn0023479	Tequila	proteolysis ; GO:0006508 | non-traceable author statement <newline> long-term memory ; GO:0007616 | inferred from mutant phenotype <newline> short-term memory ; GO:0007614 | inferred from direct assay <newline> chitin metabolic process ; GO:0006030 | inferred from electronic annotation with InterPro:IPR002557 <newline> proteolysis ; GO:0006508 | inferred from electronic annotation with InterPro:I…	chr3L	2.877	9089826.5	2.573	9088949	3.213	9089031.5
TfIIS	FBgn0010422	RNA polymerase II elongation factor	transcription elongation from RNA polymerase II promoter ; GO:0006368 | non-traceable author statement <newline> regulation of transcription, DNA-dependent ; GO:0006355 | inferred from sequence or structural similarity with EMBL:AJ223472; protein_id:CAA11392 <newline> regulation of transcription from RNA polymerase II promoter ; GO:0006357 | inferred from electronic annotation with InterPro:IPR01…	chr2L	2.879	15057434.5	2.872	15055267	3.318	15055239.5
Tgi	FBgn0036373	Tondu-domain-containing Growth Inhibitor	negative regulation of hippo signaling cascade ; GO:0035331 | inferred from genetic interaction with yki inferred from genetic interaction with hpo inferred from genetic interaction with sd inferred from physical interaction with sd <newline> regulation of transcription, DNA-dependent ; GO:0006355 | inferred from electronic annotation with InterPro:IPR028184	chr3L	3.092	13476794.5	3.338	13478937	3.667	13478827
tgo	FBgn0264075	tango	signal transduction ; GO:0007165 | inferred from electronic annotation with InterPro:IPR000014, InterPro:IPR001610 <newline> cellular response to insulin stimulus ; GO:0032869 | inferred from direct assay <newline> cellular response to hypoxia ; GO:0071456 | inferred from direct assay <newline> negative regulation of transcription from RNA polymerase II promoter ; GO:0000122 | inferred from mutan…	chr3R	2.699	4840663	2.533	4840990.5	4.432	4846493
TH1	FBgn0010416	TH1	negative regulation of transcription from RNA polymerase II promoter during mitosis ; GO:0007070 | inferred from direct assay <newline> neurogenesis ; GO:0022008 | inferred from mutant phenotype <newline> negative regulation of transcription elongation from RNA polymerase II promoter ; GO:0034244 | inferred from direct assay	chrX	2.765	16278554	2.371	16279154	4.522	16278554
ths	FBgn0033652	thisbe	heart development ; GO:0007507 | inferred from mutant phenotype <newline> hindgut morphogenesis ; GO:0007442 | inferred from mutant phenotype <newline> mesoderm development ; GO:0007498 | inferred from genetic interaction with pyr <newline> fibroblast growth factor receptor signaling pathway ; GO:0008543 | traceable author statement <newline> mesoderm development ; GO:0007498 | inferred from muta…	chr2R	3.637	7673142	3.601	7673164.5	4.345	7690736.5
Tim13	FBgn0036204	Tim13	protein transport ; GO:0015031 | inferred from sequence or structural similarity <newline> protein targeting to mitochondrion ; GO:0006626 | inferred from sequence or structural similarity with UniProtKB:Q9UHL8 AND inferred from sequence or structural similarity with UniProt:Q9Y5L4	chr3L	3.204	11770972.5	3.135	11770972.5	4.019	11767832.5
Tim17a1	FBgn0038018	Tim17a1	protein import into mitochondrial inner membrane ; GO:0045039 | inferred from sequence or structural similarity with UniProtKB:Q99595 <newline> protein targeting to mitochondrion ; GO:0006626 | inferred from sequence or structural similarity with UniProtKB:Q99595	chr3R	3.52	8191624.5	2.703	8191514.5	4.148	8191624.5
tna	FBgn0026160	tonalli	chromatin-mediated maintenance of transcription ; GO:0048096 | inferred from genetic interaction with Antp inferred from genetic interaction with brm inferred from genetic interaction with osa inferred from genetic interaction with Pc inferred from genetic interaction with Scr inferred from genetic interaction with kis	chr3L	3.22	10856681	2.987	10856098.5	3.447	10830805
Tnks	FBgn0027508	tankyrase	cytoskeletal anchoring at plasma membrane ; GO:0007016 | inferred from sequence or structural similarity with EMBL:L40632 <newline> chaeta development ; GO:0022416 | inferred from genetic interaction with Ssdp inferred from genetic interaction with Chi <newline> wing disc development ; GO:0035220 | inferred from genetic interaction with Bx <newline> regulation of proteasome assembly ; GO:0090364 …	chr3R	2.752	21487653.5	2.604	21487653.5	3.806	21478636
Tom20	FBgn0036928	Translocase of outer membrane 20	protein targeting to mitochondrion ; GO:0006626 | inferred from sequence or structural similarity with UniProtKB:Q15388	chr3L	2.654	20000041	2.498	20000041	3.79	19995781
topi	FBgn0037751	matotopetli	male meiosis ; GO:0007140 | inferred from mutant phenotype <newline> spermatogenesis ; GO:0007283 | inferred from mutant phenotype <newline> regulation of transcription, DNA-dependent ; GO:0006355 | non-traceable author statement <newline> positive regulation of transcription during meiosis ; GO:0051039 | inferred from mutant phenotype	chr3R	3.609	5595782	3.315	5595732	3.386	5595757
trbl	FBgn0028978	tribbles	negative regulation of mitosis ; GO:0045839 | inferred from genetic interaction with stg AND inferred from mutant phenotype <newline> ventral furrow formation ; GO:0007370 | inferred from genetic interaction with stg <newline> gastrulation ; GO:0007369 | non-traceable author statement <newline> regulation of cell cycle ; GO:0051726 | inferred from mutant phenotype <newline> protein phosphorylatio…	chr3L	3.348	20392212	3.072	20391634.5	4.853	20384927
Treh	FBgn0003748	Trehalase	trehalose metabolic process ; GO:0005991 | inferred from sequence or structural similarity with UniProtKB:O43280	chr2R	3.315	16971024.5	3.224	16970967	4.952	16969152
Trl	FBgn0013263	Trithorax-like	nuclear division ; GO:0000280 | inferred from mutant phenotype <newline> syncytial blastoderm mitotic cell cycle ; GO:0035186 | inferred from mutant phenotype <newline> chromatin organization ; GO:0006325 | non-traceable author statement <newline> dosage compensation ; GO:0007549 | inferred from mutant phenotype <newline> regulation of transcription from RNA polymerase II promoter ; GO:0006357 | …	chr3L	2.871	14749080	2.451	14751417.5	4.125	14743115
tRNA:CR30237	FBgn0050237	transfer RNA:CR30237	translation ; GO:0006412 | inferred by curator from GO:0033428	chr2R	3.117	12098439	2.846	12098604	3.533	12098579
tRNA:CR30297	FBgn0050297	transfer RNA:CR30297	translation ; GO:0006412 | inferred by curator from GO:0033433	chr2R	2.835	4044295	3.466	4042645	3.358	4044542.5
tRNA:CR31885	FBgn0051885	transfer RNA:CR31885	translation ; GO:0006412 | inferred by curator from GO:0033437	chr2L	2.992	9237442	2.45	9238222	3.217	9238249.5
tRNA:CR32520	FBgn0052520	transfer RNA:CR32520	translation ; GO:0006412 | non-traceable author statement <newline> translation ; GO:0006412 | inferred by curator from GO:0033410	chrX	3.399	21176841	3.087	21175146	4.692	21176786
tRNA:CR32525	FBgn0052525	transfer RNA:CR32525	translation ; GO:0006412 | non-traceable author statement <newline> translation ; GO:0006412 | inferred by curator from GO:0033410	chrX	3.399	21176841	3.087	21175146	4.692	21176786
trsn	FBgn0033528	translin	RNA interference ; GO:0016246 | inferred from mutant phenotype <newline> protein stabilization ; GO:0050821 | inferred from mutant phenotype <newline> jump response ; GO:0007630 | inferred from mutant phenotype	chr2R	3.494	6363608.5	3.26	6363643.5	3.973	6363608.5
Trx-2	FBgn0040070	thioredoxin-2	cell redox homeostasis ; GO:0045454 | inferred from direct assay <newline> determination of adult lifespan ; GO:0008340 | inferred from mutant phenotype <newline> response to oxidative stress ; GO:0006979 | inferred from mutant phenotype <newline> response to DNA damage stimulus ; GO:0006974 | inferred from mutant phenotype <newline> defense response to fungus ; GO:0050832 | inferred from mutant …	chr2L	4.079	9613100	4.424	9613095	4.198	9614387.5
Try29F	FBgn0015316	Trypsin 29F	proteolysis ; GO:0006508 | non-traceable author statement <newline> proteolysis ; GO:0006508 | inferred from electronic annotation with InterPro:IPR001254, InterPro:IPR001314, InterPro:IPR018114	chr2L	3.474	8994180.5	2.641	8994023	3.357	8994023
Tsf3	FBgn0034094	Transferrin 3	response to bacterium ; GO:0009617 | inferred from expression pattern <newline> iron ion transport ; GO:0006826 | inferred from electronic annotation with InterPro:IPR001156 <newline> cellular iron ion homeostasis ; GO:0006879 | inferred from electronic annotation with InterPro:IPR001156	chr2R	3.175	12117911.5	2.749	12117911.5	3.786	12117471.5
ttk	FBgn0003870	tramtrack	peripheral nervous system development ; GO:0007422 | traceable author statement <newline> R7 cell development ; GO:0045467 | traceable author statement <newline> dorsal appendage formation ; GO:0046843 | inferred from mutant phenotype <newline> cell fate determination ; GO:0001709 | traceable author statement <newline> regulation of transcription from RNA polymerase II promoter ; GO:0006357 | non…	chr3R	2.568	27551042.5	2.51	27551132.5	3.418	27558032.5
TwdlW	FBgn0038487	TweedleW	chitin-based cuticle development ; GO:0040003 | inferred from sequence or structural similarity with TwdlD <newline> body morphogenesis ; GO:0010171 | inferred from sequence or structural similarity with TwdlD	chr3R	2.735	12963368.5	2.741	12963396	3.179	12963421
UGP	FBgn0035978	UGP	metabolic process ; GO:0008152 | inferred from electronic annotation with InterPro:IPR002618	chr3L	3.117	9352369	3.434	9350361.5	4.369	9350279
Uhg1	FBgn0045800	U snoRNA host gene 1	-	chr2R	3.236	13582258	2.786	13582225.5	4.631	13590088
Uhg8	FBgn0083120	Uhg8	-	chr3L	2.934	20441914	2.945	20441884	3.957	20442436.5
Unc-13-4B	FBgn0266719	Unc-13 ortholog 4B (C. elegans)	neurotransmitter secretion ; GO:0007269 | non-traceable author statement <newline> synaptic vesicle priming ; GO:0016082 | non-traceable author statement	chr3R	3.048	20882329	3.031	20882329	4.515	20882329
Upf3	FBgn0034923	Upf3	nuclear-transcribed mRNA catabolic process, nonsense-mediated decay ; GO:0000184 | inferred from mutant phenotype <newline> RNA interference ; GO:0016246 | NOT inferred from mutant phenotype <newline> gene silencing by miRNA ; GO:0035195 | NOT inferred from mutant phenotype	chr2R	3.948	19782430	3.49	19782430	4.012	19782462.5
v(2)k05816	FBgn0042627	v(2)k05816	oxidation-reduction process ; GO:0055114 | inferred from electronic annotation with InterPro:IPR013149, InterPro:IPR023102 <newline> biosynthetic process ; GO:0009058 | inferred from electronic annotation with InterPro:IPR000794, InterPro:IPR001031	chr2L	3.585	3058304	2.939	3057514	4.95	3044394
veil	FBgn0034225	veil	nucleotide catabolic process ; GO:0009166 | inferred from electronic annotation with InterPro:IPR006179, InterPro:IPR008334	chr2R	3.643	13369739.5	3.067	13369739.5	4.018	13375811.5
Vha100-2	FBgn0028670	Vacuolar H[+] ATPase 100kD subunit 2	ATP hydrolysis coupled proton transport ; GO:0015991 | inferred by curator from GO:0033181 <newline> ATP hydrolysis coupled proton transport ; GO:0015991 | inferred from sequence or structural similarity with SGD_LOCUS:VPH1; SGD:S000005796	chr3R	3.012	14224545.5	2.935	14228670.5	3.282	14221988
Vha36-2	FBgn0033706	Vacuolar H[+] ATPase 36kD subunit 2	proton transport ; GO:0015992 | inferred from sequence or structural similarity with UniProtKB:P39942 <newline> ATP hydrolysis coupled proton transport ; GO:0015991 | inferred by curator from GO:0033176	chr2R	3.454	8150952	3.481	8150974.5	3.515	8150952
vih	FBgn0264848	vihar	regulation of cell cycle ; GO:0051726 | inferred from mutant phenotype	chr3L	3.418	12494244.5	3.184	12494297	3.414	12494274.5
vimar	FBgn0022960	visceral mesodermal armadillo-repeats	tricarboxylic acid cycle ; GO:0006099 | inferred from direct assay <newline> muscle cell cellular homeostasis ; GO:0046716 | inferred from genetic interaction with Dg inferred from mutant phenotype <newline> rhabdomere development ; GO:0042052 | inferred from mutant phenotype <newline> positive regulation of neuron death ; GO:1901216 | inferred from genetic interaction with Fmr1	chr2R	2.726	2861705.5	3.035	2862643	3.803	2862643
Vinc	FBgn0004397	Vinculin	cell adhesion ; GO:0007155 | non-traceable author statement <newline> cytoskeletal anchoring at plasma membrane ; GO:0007016 | inferred from sequence or structural similarity <newline> neuron projection morphogenesis ; GO:0048812 | inferred from mutant phenotype <newline> cell adhesion ; GO:0007155 | inferred from electronic annotation with InterPro:IPR000633, InterPro:IPR006077, InterPro:IPR0179…	chrX	3.326	2112886	3.69	2112913.5	3.655	2112886
vnd	FBgn0261930	ventral nervous system defective	neuroblast development ; GO:0014019 | inferred from mutant phenotype <newline> glial cell development ; GO:0021782 | inferred from mutant phenotype <newline> neuroblast fate determination ; GO:0007400 | inferred from mutant phenotype <newline> regulation of transcription, DNA-dependent ; GO:0006355 | non-traceable author statement <newline> ventral cord development ; GO:0007419 | non-traceable au…	chrX	3.442	492886.5	3.175	494404	4.283	472514
wash	FBgn0033692	washout	spiracle morphogenesis, open tracheal system ; GO:0035277 | inferred from mutant phenotype <newline> prepupal development ; GO:0035210 | inferred from mutant phenotype <newline> Arp2/3 complex-mediated actin nucleation ; GO:0034314 | inferred from direct assay <newline> oogenesis ; GO:0048477 | inferred from mutant phenotype <newline> microtubule bundle formation ; GO:0001578 | inferred from dire…	chr2R	3.956	8073587	2.902	8073587	5.225	8073564.5
wdb	FBgn0027492	widerborst	spindle assembly ; GO:0051225 | inferred from mutant phenotype <newline> chromosome segregation ; GO:0007059 | inferred from mutant phenotype <newline> determination of adult lifespan ; GO:0008340 | inferred from direct assay <newline> regulation of cell cycle ; GO:0051726 | inferred from direct assay <newline> signal transduction ; GO:0007165 | inferred from electronic annotation with InterPro:I…	chr3R	2.931	23402373.5	3.116	23402403.5	3.647	23399201
wdp	FBgn0034718	windpipe	trachea development ; GO:0060438 | inferred from expression pattern <newline> synaptic target recognition ; GO:0008039 | inferred from mutant phenotype	chr2R	3.716	18181104	3.209	18188591.5	4.701	18188759
Wdr82	FBgn0032030	-	microtubule severing ; GO:0051013 | inferred from sequence or structural similarity with EMBL:AF052432; protein_id:AAC09328.1 <newline> histone H3-K4 methylation ; GO:0051568 | inferred from mutant phenotype <newline> histone H3-K4 methylation ; GO:0051568 | inferred from direct assay <newline> histone H3-K4 trimethylation ; GO:0080182 | inferred from mutant phenotype	chr2L	4.138	8376584	3.72	8376584	3.597	8376584
Whamy	FBgn0037750	-	microtubule bundle formation ; GO:0001578 | inferred from direct assay	chr3R	3.609	5595782	3.315	5595732	3.386	5595757
whd	FBgn0261862	withered	response to oxidative stress ; GO:0006979 | inferred from mutant phenotype <newline> response to starvation ; GO:0042594 | inferred from mutant phenotype <newline> response to metal ion ; GO:0010038 | inferred from mutant phenotype	chr2R	3.494	6363608.5	3.26	6363643.5	3.973	6363608.5
wls	FBgn0036141	wntless	cuticle pattern formation ; GO:0035017 | inferred from mutant phenotype <newline> Wnt receptor signaling pathway ; GO:0016055 | inferred from mutant phenotype <newline> peptide secretion ; GO:0002790 | inferred from mutant phenotype <newline> imaginal disc-derived wing margin morphogenesis ; GO:0008587 | inferred from mutant phenotype <newline> segment polarity determination ; GO:0007367 | inferr…	chr3L	4.456	11163768.5	3.982	11163768.5	3.392	11163216
wnd	FBgn0036896	wallenda	protein phosphorylation ; GO:0006468 | non-traceable author statement <newline> collateral sprouting of injured axon ; GO:0048674 | inferred from mutant phenotype <newline> Golgi organization ; GO:0007030 | inferred from mutant phenotype <newline> protein phosphorylation ; GO:0006468 | inferred from electronic annotation with InterPro:IPR000719, InterPro:IPR001245, InterPro:IPR008271 <newline> re…	chr3L	3.286	19624083	3.978	19624523	4.494	19623615.5
Wnt4	FBgn0010453	Wnt oncogene analog 4	cellular component movement ; GO:0006928 | traceable author statement <newline> focal adhesion assembly ; GO:0048041 | traceable author statement <newline> salivary gland morphogenesis ; GO:0007435 | inferred from mutant phenotype <newline> Wnt receptor signaling pathway ; GO:0016055 | inferred from sequence or structural similarity with wg <newline> Wnt receptor signaling pathway, planar cell po…	chr2L	3.104	7256823.5	2.641	7256871	3.472	7255606
wntD	FBgn0038134	wnt inhibitor of Dorsal	ventral furrow formation ; GO:0007370 | inferred from mutant phenotype <newline> Wnt receptor signaling pathway ; GO:0016055 | non-traceable author statement <newline> defense response to Gram-positive bacterium ; GO:0050830 | inferred from genetic interaction with dl inferred from mutant phenotype <newline> regulation of embryonic development ; GO:0045995 | inferred from mutant phenotype <newlin…	chr3R	3.178	9120463	2.564	9120408	3.459	9124063
wus	FBgn0030805	wurst	open tracheal system development ; GO:0007424 | inferred from mutant phenotype <newline> regulation of tube length, open tracheal system ; GO:0035159 | inferred from mutant phenotype <newline> liquid clearance, open tracheal system ; GO:0035002 | inferred from mutant phenotype <newline> extracellular matrix organization ; GO:0030198 | inferred from mutant phenotype <newline> endocytosis ; GO:0006…	chrX	2.821	16838342.5	2.566	16838365	4.836	16839797.5
X11Lbeta	FBgn0052677	X11Lbeta	-	chrX	3.173	10603159	2.947	10603159	3.253	10606916.5
XNP	FBgn0039338	XNP	axon guidance ; GO:0007411 | inferred from mutant phenotype <newline> glial cell migration ; GO:0008347 | inferred from mutant phenotype <newline> nervous system development ; GO:0007399 | inferred from mutant phenotype <newline> chromosome organization ; GO:0051276 | inferred from mutant phenotype <newline> transcription, DNA-dependent ; GO:0006351 | non-traceable author statement <newline> hete…	chr3R	3.216	21308661.5	2.993	21308686.5	4.265	21311489
Xrp1	FBgn0261113	-	cellular process ; GO:0009987 | inferred from mutant phenotype <newline> olfactory behavior ; GO:0042048 | inferred from mutant phenotype <newline> negative regulation of cell proliferation ; GO:0008285 | inferred from direct assay <newline> chromosome organization ; GO:0051276 | inferred from mutant phenotype <newline> imaginal disc-derived wing morphogenesis ; GO:0007476 | inferred from mutant …	chr3R	3.873	14750314.5	3.645	14750287	3.897	14750287
Zip71B	FBgn0036461	Zinc/iron regulated transporter-related protein 71B	transmembrane transport ; GO:0055085 | inferred from electronic annotation with InterPro:IPR003689 <newline> metal ion transport ; GO:0030001 | inferred from electronic annotation with InterPro:IPR003689	chr3L	2.946	14989021.5	2.718	14988996.5	3.408	14987531.5
Zip89B	FBgn0038412	Zinc/iron regulated transporter-related protein 89B	transmembrane transport ; GO:0055085 | inferred from electronic annotation with InterPro:IPR003689 <newline> metal ion transport ; GO:0030001 | inferred from electronic annotation with InterPro:IPR003689	chr3R	3.145	12131520.5	2.948	12131548	3.087	12131460.5
ZnT63C	FBgn0035432	Zinc transporter 63C	cellular zinc ion homeostasis ; GO:0006882 | inferred from mutant phenotype <newline> zinc ion homeostasis ; GO:0055069 | inferred from genetic interaction with Zip42C.1 <newline> cation transport ; GO:0006812 | inferred from electronic annotation with InterPro:IPR002524 <newline> transmembrane transport ; GO:0055085 | inferred from electronic annotation with InterPro:IPR002524	chr3L	3.079	3308673.5	2.614	3308673.5	3.396	3302563.5
ZnT77C	FBgn0037000	Zinc transporter 77C	cation transport ; GO:0006812 | inferred from electronic annotation with InterPro:IPR002524 <newline> transmembrane transport ; GO:0055085 | inferred from electronic annotation with InterPro:IPR002524	chr3L	2.924	20480554	2.859	20480554	4.358	20483656.5
ZnT86D	FBgn0037875	Zinc transporter 86D	cation transport ; GO:0006812 | inferred from electronic annotation with InterPro:IPR002524 <newline> transmembrane transport ; GO:0055085 | inferred from electronic annotation with InterPro:IPR002524	chr3R	3.178	7042038.5	3.043	7042008.5	3.117	7041951
