# Supplementary material for: NetR and AttR, Two New Bioinformatic Tools to Integrate Diverse Datasets into Cytoscape Network and Attribute Files
Source: Genes (Basel). 2019 Jun 1;10(6):423. doi: 10.3390/genes10060423 (PMC6628208; doi:10.3390/genes10060423)
Supplement: Supplementary file 1 [file genes-10-00423-s001.zip › Supplementary Materials/ISCattributes-EsgCicTis11net.csv]

Mapping Key	ANNOTATION_SYMBOL	ISC	ISC Homeostasis
alphaTub84B	CG1913	3441.47121	False
Acp76A	CG3801	0.0	False
shg	CG3722	0.052114920999999995	False
Atpalpha	CG5670	213.6087114	False
PGRP-LC	CG4432	59.03216581	False
Ppcdc	CG30290	0.0	False
Mi-2	CG8103	2.06767096	False
larp	CG42551	20.12548885	False
ttk	CG1856	44.45607457	False
mtSSB	CG4337	347.9921028	False
SNF4Agamma	CG17299	29.96783729	False
poly	CG9829	116.2586707	False
pbl	CG8114	12.25891087	False
emc	CG1007	21.38391084	False
pnt	CG17077	16.73342269	False
stg	CG1395	35.0537401	False
puc	CG7850	478.80927599999995	False
bon	CG5206	0.032713099999999995	False
polo	CG12306	53.11020208	False
eIF4E1	CG4035	286.8301917	False
pic	CG7769	24.35288767	False
Hph		15.73157093	False
Hph		54.16057937	False
wdb	CG5643	859.2044422	False
neur	CG11988	15.16793733	False
Kap-alpha3	CG9423	410.2453935	False
trio	CG18214	27.61541849	False
aay	CG3705	1.324661205	False
scrib	CG43398	0.778392614	False
Klp67A	CG10923	2.067805047	False
vib	CG5269	163.8176052	False
crb	CG6383	26.61029606	False
dco	CG2048	16.93661997	False
COX8	CG7181	88.83158035	False
tna	CG7958	72.00263295	False
gpp	CG42803	27.74649381	False
Diap1	CG12284	284.2004455	False
Doa		126.61769440000002	False
Pex1	CG6760	1.071503515	False
Su(Tpl)	CG32217	1657.515911	False
rdx	CG12537	192.63057880000002	False
how	CG10293	4.243772619	False
lov		0.15654589900000002	False
spdo	CG31020	219.2079824	False
Gpo1	CG8256	8.277569657999999	False
l(2)k09913	CG3082	1233.608659	False
Itp-r83A	CG1063	0.7982215309999999	False
Prx2540-1	CG12405	2.9182526	False
N	CG3936	132.1033005	True
jing	CG9397	5.0530471839999995	False
CG2681	CG2681	1.03982961	False
mthl3	CG6530	68.77837357	False
S6k	CG10539	34.87448931	False
bic	CG3644	1483.944213	False
CG10737	CG10737	1.3441325480000001	False
cDIP	CG10824	0.602460132	False
Or10a	CG17867	0.049375743	False
l(1)10Bb	CG1639	3.093411058	False
Ptp10D	CG1817	1.7780293759999999	False
Raf	CG2845	16.59793579	False
glo	CG6946	3.14800526	False
vih		1.539871304	False
Sap-r	CG12070	42.46758222	False
Sema2a	CG4700	64.74200689	False
DIP-iota	CG11320	0.404848318	False
fog	CG9559	11.83329042	False
kuz	CG7147	35.52877845	False
Pi3K68D	CG11621	21.85966704	False
CG11723	CG11723	0.9906568440000001	False
Hr3	CG33183	0.45812313200000004	False
Vha55	CG17369	213.2680471	False
CG12096	CG12096	5.436348349	False
Pdk1	CG1210	11.28576152	False
wit	CG10776	0.012557835	False
ex	CG4114	1.152550343	False
Cyp12d1-p	CG30489	1.856418736	False
Cyp12a4	CG6042	3.8414368010000004	False
Cyp12a5	CG11821	0.405768146	False
Tm1	CG4898	420.88325180000004	False
hth	CG17117	0.361758343	False
Bsg	CG31605	70.89593043	False
CG13506	CG13506	36.69554265	False
kis	CG3696	65.17894246	False
Zfrp8	CG3260	6.285600195	False
14-3-3epsilon	CG31196	2669.7402690000004	False
RhoGAP19D	CG1412	26.04498944	False
Rpn7	CG5378	3.899681272	False
CG5966	CG5966	1.0991855940000002	False
dos	CG1044	91.5185116	False
Nc73EF	CG11661	2737.149976	False
Jheh1	CG15101	0.20827246300000002	False
for	CG10033	140.4977767	False
CG9389	CG9389	0.0	False
Rtnl1	CG33113	59.17220795	False
SelD	CG8553	12.42056072	False
dome	CG14226	69.74626749	False
Act79B	CG7478	0.40495208299999996	False
Gart	CG31628	29.96133923	False
Cyp6a2	CG9438	0.018575847	False
ninaE	CG4550	0.081868074	False
Prosalpha6	CG4904	104.81494670000001	False
Jon99Ci	CG31039	1.133757455	False
betaTub60D	CG3401	148.30085549999998	False
melt	CG8624	0.09034108699999999	False
Shmt	CG3011	21.07998547	False
Tep2	CG7052	48.68864753	False
Aldh	CG3752	116.1797122	False
Rab9	CG9994	17.67793655	False
tws	CG6235	158.6351033	False
CG14757	CG14757	0.44452629200000005	False
Listericin	CG9080	0.562875738	False
Rpt6	CG1489	228.9582437	False
CG17294	CG17294	2.702964587	False
bai	CG11785	28.75391841	False
CG31075	CG31075	0.104478217	False
Nmdmc	CG18466	18.96382833	False
CG3036	CG3036	13.75318918	False
RpII33	CG7885	8.988389215	False
Rca1	CG10800	1.587196019	False
Got2	CG4233	92.43319190000001	False
CG31743	CG31743	0.0	False
Pfas	CG9127	2.237578175	False
Ndae1	CG42253	0.098087221	False
Thor	CG8846	403.6574764	False
Taldo	CG2827	39.03463833	False
lilli	CG8817	13.39009605	False
Fur2	CG18734	0.45944714700000006	False
Caf1-55	CG4236	50.24773266	False
CG4293	CG4293	47.39323704	False
Mondo	CG18362	1.619186688	False
RfC4	CG14999	5.598272125	False
SF2	CG6987	176.25316819999998	False
Gprk2	CG17998	9.97202597	False
bun	CG42281	4022.4079549999997	True
Chrac-16	CG15736	2.0777446459999998	False
Sin3A	CG8815	379.24187830000005	False
moody	CG4322	190.46622119999998	False
Jafrac1	CG1633	8.773712892	False
ocm		1.384365716	False
cN-IIIB	CG3362	13.481593700000001	False
Pgk	CG3127	31.38452741	False
bowl	CG10021	159.9392456	False
scu	CG7113	347.43606360000007	False
Ric		0.589280688	False
Acf	CG1966	1.468803361	False
Ogg1	CG1795	3.690721893	False
18w	CG8896	0.330831274	False
cpo	CG43738	151.4132724	False
InR	CG18402	16.22362748	True
Cyt-b5	CG2140	18.01922156	False
Dad	CG5201	2.09579821	False
csw	CG3954	3.673675134	False
CG14212	CG14212	2.4221776790000002	False
Rho1	CG8416	99.29152509999999	False
Thd1	CG1981	113.9160041	False
Or19a	CG18859	0.0	False
CG1910	CG1910	11.78514817	False
hts	CG43443	9.506353842000001	False
hpRNA:CR18854	CR18854	0.33774535899999997	False
Fer1HCH	CG2216	205.01096130000002	False
ed	CG12676	189.0982635	False
shakB	CG34358	2.82872335	False
Mmp2	CG1794	20.7324454	False
ninaC	CG5125	0.0	False
Mad	CG12399	42.89114931	False
Uba1	CG1782	57.00274355	False
Dd	CG1696	8.974643594	False
CG31922	CG31922	8.46969201	False
Pomp	CG9324	23.34628873	False
Prosalpha3T	CG1736	0.0	False
Prosalpha4	CG3422	10.78900786	False
Prosbeta5	CG12323	45.16781306	False
Syb	CG12210	261.1160254	False
Reg-2	CG3200	0.39098423600000004	False
Trxr-1	CG2151	45.32826721	False
Hsp22	CG4460	0.0	False
Mef2	CG1429	4.796544472	False
Gclc	CG2259	11.58451165	False
Hsp23	CG4463	307.5743809	False
drk	CG6033	132.5098788	False
eIF4A	CG9075	326.2998733	False
Lam	CG6944	163.4670854	False
Rala	CG2849	23.44070186	False
CG32549	CG32549	0.837843485	False
Rab32	CG8024	3.8052555089999998	False
CG12078	CG12078	0.0063607690000000005	False
CG5830	CG5830	18.1816892	False
spin	CG8428	11.35135444	False
insc	CG11312	6.547163403	False
sktl	CG9985	19.98306199	False
Xrp1	CG17836	92.4661761	False
retn	CG5403	0.0	False
Jon25Bi	CG8867	2.106839634	False
Jon25Bii	CG8869	15.05485709	False
l(3)02640	CG9165	15.9247619	False
par-1	CG8201	5.94186364	False
CG15771	CG15771	16.66662429	False
Myo28B1	CG6976	42.14493867	False
Obp28a	CG6641	0.0	False
Cyp28d1	CG10833	0.324606261	False
Cyp28d2	CG6081	1.160798789	False
ken	CG5575	0.44416245299999996	False
br	CG11491	1.590513813	False
br	CG11509	0.070965643	False
usp	CG4380	3.7586120839999997	False
Mtp		25.23234705	False
Fer2LCH	CG1469	1285.821137	False
Ehbp1	CG15609	9.653707192999999	False
Gld2	CG5732	0.321035746	False
Tailor	CG1091	14.06166241	False
Adhr	CG3484	0.0	False
S6KL	CG7001	16.83106377	False
Pkn	CG2049	1.549002315	False
Hmgcr	CG10367	4.390358504	False
CG15093	CG15093	0.44281253200000004	False
Mccc1	CG2118	16.55383096	False
SCOT	CG1140	199.07126069999998	False
Z600	CG17962	0.0008873560000000001	False
Eip74EF	CG32180	128.5566168	False
apt	CG5393	259.5947807	False
Cyp305a1	CG8733	1.105736655	False
Cyp310a1	CG10391	0.0	False
foxo	CG3143	85.61416029	False
shd	CG13478	0.253821811	False
DIP-zeta	CG31708	0.0	False
Cyp317a1	CG17453	0.009313951	False
Trx-2	CG31884	345.3887883	False
CG2680	CG2680	0.55433775	False
DIP-alpha	CG32791	140.4029245	False
side-III	CG34113	0.029663519	False
eff	CG7425	10.22317149	False
tRNA:Arg-ACG-1-1	CR30304	0.0	False
crp	CG7664	504.9574006	False
tRNA:Lys-CTT-1-1	CR32837	0.0	False
salm	CG6464	0.04394032	False
repo	CG31240	0.0	False
fs(1)N	CG11411	0.0	False
sta	CG14792	414.83196380000004	False
Nurf-38	CG4634	718.2768529	False
Sep1	CG1403	197.72329019999998	False
Sep2	CG4173	88.60387688	False
neb	CG10718	0.14429545300000002	False
fok	CG43690	194.34046740000002	False
CG10747	CG10747	9.126770683	False
bwa	CG13969	0.449345444	False
pr	CG16784	2.588666455	False
spir	CG10076	6.540959833	False
La	CG10922	225.4969159	False
CG10949	CG10949	0.6724512290000001	False
Arpc2	CG10954	122.1434485	False
CG31688	CG31688	0.396223517	False
CG18858	CG18858	0.028209718999999998	False
Cdc23	CG2508	0.30368862	False
CG2493	CG2493	3.90982053	False
CG2611	CG2611	40.31166633	False
CG31678	CG31678	2.47016864	False
IKKepsilon	CG2615	8.083454093	False
Cen	CG1962	13.56159434	False
cad	CG1759	4.879928523	False
vari	CG9326	1.849162952	False
CG9328	CG9328	61.715971499999995	False
CG33322	CG33322	0.04861037	False
Cam	CG8472	390.38081789999995	False
CycE	CG3938	1.5865017209999999	False
Gr39a	CG31622	0.0	False
Klp3A	CG8590	1.533768506	False
alpha-Spec	CG1977	7086.254837	False
by	CG9379	23.62485929	False
cdm	CG7212	5.758163061	False
Nmnat	CG13645	12.758087800000002	False
Ppcs	CG5629	6.610033158999999	False
CG4080	CG4080	17.99190686	False
Or42a	CG17250	0.0	False
shot	CG18076	55.03409856	False
Act42A	CG12051	28.698898100000005	False
nrv1	CG9258	49.17261913	False
nrv2	CG9261	46.46361947	False
Dscam1	CG17800	34.99632291	False
didum	CG2146	1.288243539	False
dpa	CG1616	13.5142957	False
Kr-h1	CG18783	741.345347	False
elav	CG4262	9.68846178	False
CG1814	CG1814	55.04565975	False
fray	CG7693	52.57767565	False
trx	CG8651	10.04507674	False
Gclm	CG4919	13.74415304	False
Dp	CG4654	34.82530954	False
esg	CG3758	108.76381370000001	True
Cyp4c3	CG1438	0.0	False
eIF4EHP	CG33100	4.7498875510000005	False
Cyp4d20	CG16761	0.029533253	False
Cyp4s3	CG9081	0.043464372	False
RpII215	CG1554	2.054597268	False
Gpdh1	CG9042	47.24601115	False
veil	CG4827	0.7173106029999999	False
RhoGAP18B	CG42274	59.96430738	False
5-HT2B	CG42796	0.0	False
da	CG5102	55.17691348	False
cnc	CG43286	165.5590746	True
jumu	CG4029	3.361694739	False
ck	CG7595	3.60873424	False
tara	CG6889	191.2719374	False
snoRNA:U3:54Aa	CR33921	0.0	False
snoRNA:U3:54Ab	CR33628	0.0	False
CG5541	CG5541	42.98845722	False
Sar1	CG7073	110.90727520000002	False
Eip75B	CG8127	68.86170351	False
Rab14	CG4212	43.12667195	False
tai	CG13109	13.7445057	False
CG5819	CG5819	0.5277138929999999	False
l(3)05822	CG7129	3.753809322	False
cact	CG5848	79.78695793	False
Act5C	CG4027	885.4459395	False
kra	CG2922	329.86015410000005	False
Hs6st	CG4451	22.446368300000003	False
Pgd	CG3724	8.3777059	False
RpL14	CG6253	1007.6451880000001	False
tamo	CG4057	345.7481403	False
RpL29	CG10071	1101.340576	False
RpL11	CG7726	2466.077925	False
RpL13A	CG1475	1060.955452	False
msk	CG7935	23.02739613	False
Cyp6a17	CG10241	106.6910361	False
msn	CG16973	88.69246388	False
Pka-C1	CG4379	19.51193978	False
snRNA:U5:63BC	CR32908	0.0	False
Eip63F-1	CG15855	4.05837797	False
CG44249		1.533408765	False
Or65a	CG32401	0.0	False
DNApol-epsilon255	CG6768	2.88795575	False
Dif	CG6794	26.15583314	False
Gss1	CG6835	0.0	False
CG6888	CG6888	0.0	False
Cyp6a13	CG2397	611.9483221	False
Cyp6a14	CG8687	25.70347748	False
Cyp6a15Psi	CR14753	11.33950603	False
Cyp6a19	CG10243	0.067037008	False
Cyp6a20	CG10245	0.921666744	False
Cyp6a21	CG10247	0.282980722	False
Cyp6a23	CG10242	2.220125095	False
Cyp6a8	CG10248	0.007139436999999999	False
Cyp6a9	CG10246	0.46557246	False
Cyp6d5	CG3050	1.550996777	False
Cyp6g1	CG8453	1.842522924	False
Cyp6g2	CG8859	0.106497458	False
Cyp6t1	CG1644	0.178956825	False
Cyp6t3	CG8457	0.001142407	False
Cyp6u1	CG3567	1.455483273	False
corto	CG2530	7.277983494	False
Or71a	CG17871	0.015857868	False
snRNA:U12	CR32162	0.0	False
Tab2	CG7417	18.01851123	False
Acsl	CG8732	13.16914147	False
Pep	CG6143	147.6505358	False
scyl	CG7590	27.92168993	False
CG7702	CG7702	78.61268374	False
Samuel	CG31868	24.58066662	False
ft	CG3352	0.05424829900000001	False
sima		1.3560735819999998	False
sima		0.0	False
rasp	CG11495	0.107358809	False
snRNA:7SK	CR33925	1.202772528	False
7SLRNA:CR32864	CR32864	0.0	False
Dhap-at	CG4625	0.477665199	False
Cdk4	CG5072	1.656378519	False
rictor	CG8002	733.6691617	False
h	CG6494	95.12594026	True
sgl	CG10072	16.70674092	False
Ubc87F	CG9602	0.0	False
Or83a	CG10612	0.0	False
stwl	CG3836	8.235607856	False
Or85e	CG9700	0.0	False
Or85f	CG16755	0.45916234899999997	False
MFS14	CG15095	7.7181888679999995	False
CG3281	CG3281	31.00353175	False
aurA	CG3068	7.8443869820000005	False
GC1	CG18347	3.443093111	False
Tango9	CG10007	22.79172759	False
mfas	CG3359	0.147616595	False
Hsp70Ba	CG31449	0.187442785	False
Hsp70Bb	CG31359	4.905780713	False
Hsp70Bc	CG6489	62.76171116	False
Treh	CG9364	16.80562526	False
Hel89B	CG4261	41.25016298	False
cdi	CG6027	58.79773525	False
crc	CG8669	21.16060542	False
RhoL	CG9366	35.66752769	False
Gr93a	CG13417	0.211049715	False
Gr93b	CG31336	0.248854145	False
Gr93d	CG31335	0.0	False
snRNA:U1:95Ca	CR31341	0.0	False
snRNA:U1:95Cc	CR31185	0.0	False
jar	CG5695	21.02684768	False
rtp	CG10233	0.022487936	False
Calx	CG5685	0.322442726	False
Cyp9b2	CG4486	2.178594118	False
Cyp9f2	CG11466	4.084989496	False
Cyp9f3	CR17875	2.940491993	False
Hipk	CG17090	74.53904320000001	False
Akap200	CG13388	10.11215195	False
rg		0.0	False
rg		6.113300931	False
Vha68-2	CG3762	452.6071812	False
Alg2	CG1291	9.477779053999999	False
ScsbetaA	CG11963	209.4928365	False
tefu	CG6535	8.791890668999999	False
srp	CG3992	3.57230506	False
sesB	CG16944	1350.572177	False
eIF5B	CG10840	14.392828699999999	False
ACC	CG11198	0.354483273	False
Rbfox1	CG32062	3.582153668	False
Atf3	CG11405	152.457784	False
AANAT1	CG3318	1.20568059	False
MFS10	CG4330	29.24824797	False
tRNA:Lys-TTT-1-1	CR31899	0.0	False
tRNA:Lys-TTT-2-4	CR31486	0.0	False
tRNA:Asn-GTT-1-1	CR30513	0.0	False
tRNA:Asn-GTT-1-10	CR31583	0.0	False
tRNA:Asn-GTT-1-2	CR33972	0.0	False
tRNA:Asn-GTT-1-3	CR33973	0.0	False
tRNA:Asn-GTT-1-8	CR30319	0.0	False
Paf-AHalpha	CG8962	4.467389842	False
CG13366	CG13366	108.7979257	False
cwo	CG17100	25.74697142	False
CG30280	CG30280	0.00268255	False
RabX1	CG3870	252.10608080000003	False
Tao	CG14217	15.06231369	True
CG7668	CG7668	0.57634588	False
CG3714	CG3714	2.8876671000000003	False
Rab5	CG3664	7279.591621	False
Rab11	CG5771	53.54707463	False
sba	CG13598	32.73439319	False
Rab7	CG5915	77.45769227	False
RabX4	CG31118	1.562545754	False
CG5550	CG5550	0.023546261000000002	False
CG33144	CG33144	2.126785108	False
CG8642	CG8642	9.175961328	False
unc-5	CG8166	0.592542184	False
CG30281	CG30281	0.11672459	False
Trap1	CG3152	7.125037089	False
CG10505	CG10505	0.043595191	False
MRP	CG6214	40.93377877	False
pix	CG5651	682.1502221	False
CG17646	CG17646	5.031131275	False
Abd-B	CG11648	0.037845671000000004	False
aurB	CG6620	1.038069804	False
lva	CG6450	10.53120427	False
CG42514	CG42514	2.485819039	False
CG43373	CG43373	0.030264489	False
rut	CG9533	6.413406274	False
Ugt36Bb	CG13271	1.286807908	False
Ugt36Bc	CG17932	1.71892193	False
Ugt37b1	CG9481	0.0	False
Ugt86Dc	CG4739	0.260678052	False
Ugt35a	CG6644	1.215897658	False
Ugt86Di	CG6658	10.61921753	False
Ugt86Dj	CG15902	2.000439363	False
lectin-37Db	CG33533	9.556314904	False
lectin-46Ca	CG1656	0.003905388	False
Ac13E	CG9210	83.51005415	False
Ac76E	CG7978	97.12477729	False
tRNA:Thr-TGT-2-1	CR30257	0.0	False
tRNA:Thr-TGT-2-2	CR30506	0.0	False
CG12262	CG12262	194.7359431	False
CenB1A	CG6742	4.013404914	False
Dbi	CG8627	0.797961952	False
Ance	CG8827	9.324406295	False
Iswi	CG8625	1.7230780019999998	False
tRNA:Thr-CGT-1-1	CR31480	0.0	False
tRNA:Thr-CGT-1-2	CR31334	0.0	False
tRNA:Thr-CGT-1-3	CR31333	0.0	False
RpLP2	CG4918	204.3065902	False
Ack	CG14992	27.20645069	False
ATPCL	CG8322	521.3162261	False
Nedd4	CG42279	32.37559751	False
ND-ACP	CG9160	125.0613834	False
AcCoAS	CG9390	10.86775438	False
Actn	CG4376	78.05572545	False
tRNA:Thr-AGT-1-1	CR31885	0.0	False
tRNA:Thr-AGT-1-7	CR31471	0.0	False
Thiolase	CG4581	38.02426859	False
Ada3	CG7098	1.251741483	False
Adar	CG12598	30.72167906	False
Adk3	CG6612	6.068596339	False
Adgf-A	CG5992	8.049778903	False
Adgf-A2	CG32178	0.056887502	False
Arf51F	CG8156	156.87639009999998	False
dnd	CG6560	0.70120439	False
Ant2	CG1683	3.960194385	False
ADPS	CG10253	0.41172309799999995	False
dare	CG12390	0.17212082399999998	False
tRNA:Gln-TTG-2-1	CR32493	0.0	False
tRNA:Trp-CCA-2-3	CR30206	0.0	False
tRNA:Ala-CGC-1-3	CR30200	0.0	False
tRNA:Ser-TGA-1-1	CR30201	0.0	False
tRNA:Ile-TAT-1-1	CR32480	0.0	False
tRNA:Met-CAT-2-1	CR32273	0.0	False
tRNA:Ile-TAT-1-2	CR32481	0.0	False
tRNA:iMet-CAT-1-3	CR32482	0.0	False
tRNA:Glu-CTC-3-3	CR32329	0.0	False
tRNA:Glu-CTC-3-4	CR32327	0.0	False
tRNA:Leu-CAG-1-2	CR32358	0.0	False
tRNA:Val-TAC-1-1	CR32420	0.0	False
tRNA:Asp-GTC-1-10	CR32125	0.032074747	False
tRNA:CR32123:Psi	CR32123	0.0	False
tRNA:Leu-CAG-1-7	CR32363	0.0	False
tRNA:Leu-CAG-1-6	CR32362	0.0	False
tRNA:Tyr-GTA-1-1	CR32520	0.0	False
tRNA:Tyr-GTA-2-1	CR32525	0.0	False
tRNA:Gly-GCC-1-2	CR31945	0.0	False
tRNA:Gln-CTG-2-5	CR31669	0.0	False
tRNA:Gly-GCC-1-1	CR31667	0.0	False
tRNA:Cys-GCA-4-1	CR32449	0.0	False
tRNA:Gly-GCC-1-4	CR31977	0.0	False
tRNA:Pro-AGG-1-1	CR31985	0.0	False
tRNA:Val-CAC-2-4	CR31502	0.00731838	False
tRNA:Arg-TCG-2-3	CR31443	0.0	False
tRNA:Gly-TCC-1-4	CR31518	0.0	False
tRNA:Arg-TCG-2-4	CR33551	0.101409515	False
tRNA:Leu-TAA-4-1	CR31130	0.0	False
tRNA:Leu-TAA-1-1	CR31506	0.0	False
tRNA:Ala-AGC-2-8	CR31580	0.0	False
tRNA:Ser-GCT-2-2	CR31476	0.0	False
tRNA:Ser-GCT-2-1	CR31396	0.0	False
tRNA:Arg-ACG-1-5	CR30514	0.0	False
tRNA:Gln-CTG-1-1	CR30237	0.0	False
tRNA:Leu-AAG-1-1	CR30241	0.062610033	False
tRNA:Leu-CAA-2-1	CR32841	0.0	False
tRNA:Ile-AAT-1-3	CR32842	0.0030693590000000002	False
tRNA:His-GTG-1-3	CR30251	0.0	False
tRNA:His-GTG-1-2	CR30250	0.0	False
tRNA:His-GTG-1-1	CR30249	0.0	False
tRNA:Arg-TCT-1-1	CR30254	0.0	False
tRNA:Ile-AAT-1-2	CR30297	0.0	False
tRNA:Met-CAT-1-1	CR30255	0.0	False
tRNA:His-GTG-1-4	CR30252	0.8426653159999999	False
tRNA:His-GTG-2-1Psi	CR30253	0.0	False
tRNA:Ile-AAT-1-8	CR30509	0.0	False
tRNA:Leu-AAG-1-4	CR30229	0.056007920999999995	False
tRNA:Val-AAC-2-1	CR30225	0.0	False
tRNA:Val-AAC-2-2	CR30326	0.0	False
cno	CG42312	9.914435686000001	False
Alh	CG1070	5.372793832	False
HERC2	CG11734	211.26292369999996	False
CG6512	CG6512	3.8412343489999996	False
AGO2	CG7439	17.5018918	False
ArfGAP1	CG4237	24.53152322	False
CenG1A	CG31811	42.22432418	False
AGO1	CG6671	53.87600515	False
fu12	CG17608	12.62484212	False
CG5885	CG5885	3.3102675969999997	False
Syp	CG17838	8.182702757000001	False
ALiX	CG12876	18.88319735	False
flr	CG10724	76.40647166	False
Argk	CG32031	13.83952196	False
spoon	CG3249	92.05369509999998	False
Plp	CG33957	3.830366817	False
CG10638	CG10638	0.27967097399999996	False
Akt1	CG4006	56.51686665	False
Ald	CG6058	284.11673019999995	False
Aldh-III	CG11140	16.55027218	False
daw	CG16987	0.47830160200000005	False
CG1640	CG1640	8.28608065	False
Pkd2	CG6504	0.132708887	False
AMPdeam	CG32626	3.370298835	False
CG2224	CG2224	24.54009804	False
Amy-d	CG17876	2.641772488	False
Amy-p	CG18730	3.4060294960000004	False
Ankle2	CG8465	7.0926106970000005	False
rols	CG32096	2.968481667	False
AnxB11	CG9968	1.71586916	False
aop	CG3166	19.43898965	False
CG12896	CG12896	0.388848643	False
kay	CG33956	2067.276407	False
AP-1mu	CG9388	68.11552078	False
AP-2alpha		5.882377469	False
AP-2sigma	CG6056	2.860804955	False
cm	CG3035	3.122007563	False
Apc	CG1451	5.4420384660000005	False
fzr	CG3000	33.26674514	False
CG33981	CG33981	0.0	False
armi	CG11513	12.64488103	False
APC7	CG14444	0.033548272999999997	False
Atg4b	CG6194	13.29828458	False
Appl	CG7727	2.608290056	False
MED8	CG13867	13.21051562	False
arm	CG11579	63.11524326	False
tgo	CG11987	2.045547149	False
Arp2	CG9901	3.455560461	False
Arp3	CG7558	220.50935040000002	False
AlaRS	CG13391	6.194767857	False
l(1)sc	CG3839	0.016368006	False
Asap	CG30372	27.516318	False
Asciz	CG14962	2.675183826	False
Ask1	CG4720	0.48444979	False
asRNA:ASTR	CR43628	0.017840702	False
asun	CG6814	74.30885296	False
Mat1	CG7614	5.594052405	False
Fmr1	CG6203	76.07365423	False
ATPsynC	CG1746	2808.346402	False
bor	CG6815	2.552502062	False
Ate1	CG9204	40.00729187	False
Atg1	CG10967	121.4800101	False
Atg13	CG7331	34.40425345	False
Atg18a	CG7986	0.9155147029999999	False
Atg18b	CG8678	7.287126968	False
Atg5	CG1643	27.14610812	False
Atg7	CG5489	10.84448925	False
Atg8a	CG32672	183.1774358	False
bmm	CG5295	9.832436491000001	False
atl	CG6668	3.978484315	False
ATPsynD	CG6030	206.6219276	False
ATPsynG	CG6105	210.0451355	False
ATPsyndelta	CG2968	75.6998495	False
Vha16-1	CG3161	436.8856464	False
VhaM9.7-b	CG7625	138.22136569999998	False
Vha26	CG1088	64.98336407	False
babo	CG8224	0.6753483509999999	False
XNP	CG4548	45.90635232	False
Oda	CG16747	1274.024638	False
CG12320	CG12320	0.9168092440000001	False
GlyRS	CG6778	2.924732062	False
AspRS	CG3821	380.10135099999997	False
MetRS-m	CG31322	4.921122582	False
HisRS	CG6335	10.63409258	False
Axs	CG9703	0.10382889599999999	False
CG1882	CG1882	553.0109058999999	False
abo	CG6093	1.980354889	False
Acyp2	CG18505	37.72773222	False
capt	CG33979	56.41637886	False
Acp26Aa	CG8982	0.7609716670000001	False
Acp62F	CG1262	0.0	False
Acp53C14c	CG33530	0.056551007	False
put	CG7904	8.991779479	False
tkv	CG14026	7.779211425	False
CG3902	CG3902	25.84094283	False
Aprt	CG18315	19.87124818	False
Ahcy	CG11654	108.86748870000001	False
Trl	CG33261	15.62624639	False
Ady43A	CG1851	4.017924187	False
AdoR	CG9753	0.670658491	False
akirin	CG8580	349.7245352	False
shep	CG32423	63.69846496	False
alien	CG9556	37.30061102	False
Alp4	CG1462	0.361930646	False
Alg10	CG32076	8.833720676	False
Amnionless	CG11592	0.0	False
amn	CG11937	0.21389538800000002	False
Amph	CG8604	12.12101921	False
ana3		7.895140221	False
Anp	CG1361	0.027313167000000003	False
CkIIbeta	CG15224	36.496618	False
Trim9	CG31721	814.9150513999999	False
CG6171	CG6171	0.531513097	False
aos	CG4531	16.2725872	False
Alp2	CG3290	0.019757581	False
Eglp2	CG17664	0.149484817	False
Eglp4	CG4019	2.921214928	False
aralar1	CG2139	22.10624331	False
CR10102	CR10102	0.0	False
Arc42	CG4703	7.309489672000001	False
MED25	CG12254	1.451473535	False
arg	CG18104	0.013749666	False
CG8097	CG8097	0.614037623	False
Art4	CG5358	10.79225786	False
Gie	CG7891	7.266947416	False
Arpc3B	CG8936	29.05795266	False
arr	CG5912	7.254373217	False
Rbp9	CG3151	0.263745206	False
asrij	CG13533	55.702199300000004	False
ast	CG4426	3.292407322	False
Atet	CG2969	6.137071274	False
Atg101	CG7053	23.96682953	False
Gug	CG6964	60.45796631	False
AttD	CG7629	0.9321245509999999	False
wac	CG13879	0.6116902820000001	False
Atg17	CG1347	12.1330055	False
axed	CG8398	3.77628474	False
B-H2	CG5488	0.001232536	False
CG2678	CG2678	1.772455699	False
SmB	CG5352	0.20515446199999998	False
mEFG1	CG4567	4.780048989	False
wrd	CG7913	55.19114438	False
CG4733	CG4733	2.607041459	False
stet	CG33166	0.06664682599999999	False
B4	CG9239	109.0548453	False
bab1	CG9097	11.07368182	False
bab2	CG9102	8.185827347	False
Bace	CG13095	56.59619113	False
w	CG2759	120.9533547	False
Pdfr	CG13758	0.409512166	False
polybromo	CG11375	0.685549572	False
Bap60	CG4303	54.60068601	False
mor	CG18740	3.826429868	False
Hsc70-4	CG4264	2132.452526	False
baz	CG5055	73.85632001	False
Msp300	CG42768	2.989795635	False
CrebA	CG7450	28.45257724	False
bbg	CG42230	4.172466757	False
BBS8	CG13691	0.017811805	False
RhoGAP1A	CG40494	7.71164927	False
teq	CG4821	1.8169659269999998	False
KdelR	CG5183	1503.1486380000001	False
CG13920	CG13920	0.292918042	False
FucT6	CG2448	24.15507721	False
Ncc69	CG4357	3.780550393	False
Mrp4	CG14709	6.73311754	False
CG33253	CG33253	0.046854644	False
kcc	CG5594	106.3339289	False
prc	CG5700	0.022946355	False
312	CG9166	0.722122857	False
CG3777	CG3777	0.49519445	False
ZnT41F	CG11163	36.33116223	False
wun2	CG8805	61.97456194	False
Sema5c	CG5661	65.13930415	False
CG3164	CG3164	218.8691596	False
CG32039	CG32039	277.229853	False
Mics1	CG1287	0.05102114	False
Mob2	CG11711	15.03530996	False
Got1	CG8430	151.50125930000002	False
tral	CG10686	8.262533226	False
Npc2a	CG7291	35.21329393	False
CG4302	CG4302	0.021682293999999998	False
CG10650	CG10650	3.189151425	False
CG8343	CG8343	0.06605991	False
vsg	CG16707	127.121721	False
Tlk	CG34412	52.98455213	False
CG4716	CG4716	0.051567163	False
Kank	CG10249	1.7122468000000002	False
CG4747	CG4747	30.9741912	False
Sesn	CG11299	4.4098233669999995	False
CG31343	CG31343	0.7113877340000001	False
CG32295	CG32295	0.0	False
Rab3-GEF	CG5627	0.853916982	False
Scgdelta	CG14808	92.92368197	False
CG31740	CG31740	0.0	False
CG10311	CG10311	0.963107237	False
CG9485	CG9485	0.0	False
CG32371	CG32371	0.0	False
CG32032	CG32032	0.0	False
Nab2	CG5720	3.2694048860000002	False
whd	CG12891	5.773672376	False
CG7220	CG7220	821.4068705	False
kdn	CG3861	24.06601545	False
Uhg1	CR32886	2.931429516	False
CG11779	CG11779	1.547173683	False
CNBP	CG3800	1153.633174	False
Tina-1	CG2803	34.64027626	False
Rbp1-like	CG1987	7.067568639	False
CG5707	CG5707	7.370194263999999	False
AlkB	CG33250	3.60393118	False
Vps13	CG2093	2.055474602	False
lola	CG12052	71.96900984	False
kermit	CG11546	2.61716047	False
Ent2	CG31911	20.6769099	False
DCP2	CG6169	75.1617291	False
be	CG32594	22.23117995	False
koi		109.1286054	False
koi		205.6466594	False
CG15233	CG15233	0.0	False
Tre1	CG3171	100.1004662	False
CG14478	CG14478	255.20614390000003	False
mei-S332	CG5303	8.065184748	False
l(3)L1231	CG7832	5.596146273	False
CG8677	CG8677	11.29726733	False
Eno	CG17654	95.97670971	False
CG9853	CG9853	16.26203967	False
CG6845	CG6845	3.6556650139999998	False
PSR	CG5383	3.1995242010000005	False
CG17322	CG17322	2.47925229	False
Ubqn	CG14224	57.83339369	False
CG4455	CG4455	13.2688905	False
CG8326	CG8326	12.5648077	False
CG11999	CG11999	5.099689666000001	False
CG5704	CG5704	16.88761065	False
CG10657	CG10657	0.0	False
CG30497	CG30497	2706.03897	False
Tango11	CG30404	62.85648462	False
CG30427	CG30427	0.29719763	False
pod1	CG4532	55.17813682	False
CG9281	CG9281	1.787601391	False
CG30020	CG30020	5.7329953	False
Indy	CG3979	56.27544959	False
Ptp61F	CG9181	30.535370899999997	False
CG3168	CG3168	3.8362198519999997	False
CG31178	CG31178	0.042120528	False
Pits	CG11138	76.11431269	False
shn	CG7734	48.27280511	False
ftz-f1	CG4059	139.813559	False
CG3638	CG3638	64.07642794	False
mbl		168.97385119999998	False
Debcl	CG33134	4.324508351	False
imd	CG5576	1.5794495519999998	False
CG7631	CG7631	2.752919183	False
CG16853	CG16853	0.0	False
Taf1	CG17603	18.79265998	False
Ass	CG1315	0.056908047999999996	False
Dfd	CG2189	0.0	False
beat-Ib	CG7644	0.601292584	False
CG9008	CG9008	4.0908621389999995	False
TfIIS	CG3710	50.47630018	False
CG33306	CG33306	0.21295104399999998	False
CG33307	CG33307	0.0	False
CG8997	CG8997	0.250309582	False
CG7916	CG7916	0.336631744	False
CG7953	CG7953	0.076058247	False
CG7968	CG7968	0.09273086400000001	False
DNApol-gamma35	CG33650	0.0	False
osp	CG3479	32.2319299	False
Dyrk2	CG4551	52.25111009	False
lace	CG4162	78.21814292	False
CG4278	CG4278	8.561097703	False
mRpL4	CG5818	9.467269925	False
pkaap	CG4132	15.00357901	False
noc	CG4491	191.1627774	False
yuri	CG31732	13.63809942	False
elB	CG4220	123.49489129999999	False
CG18480	CG18480	11.32879224	False
dao	CG15267	0.010855139	False
Pol32	CG3975	0.64998383	False
EndoGI	CG4930	9.558247911	False
PRL-1	CG4993	19.027202399999997	False
CG9254	CG9254	0.011643406	False
CG15282	CG15282	0.0	False
Cul3	CG42616	15.06808307	False
UK114	CG15261	6.519195702999999	False
CG15262	CG15262	0.0	False
nht	CG15259	0.01382407	False
Scr	CG1030	0.0	False
Smg5	CG8954	16.37181863	False
chif	CG5813	6.1502914429999995	False
bib	CG4722	28.05970967	False
Rcc1	CG10480	4.786398613999999	False
CG13028	CG13028	0.0	False
CR42490	CR42490	0.0	False
Blimp-1	CG5249	3.809707822	False
cyc	CG8727	43.4813606	False
Bmcp	CG7314	6.198222547	False
cv-2	CG15671	25.26937994	False
CG5059	CG5059	42.61193007	False
bnl	CG4608	0.3768535	False
bol	CG4760	6.968224525	False
CG33679	CG33679	0.0	False
CG34039	CG34039	3.2782482710000003	False
CG34045	CG34045	0.143419149	False
stac	CG34349	1.631449144	False
mwh	CG43772	0.012207875	False
Glyat	CG34010	3.6133039460000003	False
CG34002	CG34002	0.227632193	False
CG13516	CG13516	0.445877423	False
CG34001	CG34001	0.17541591199999998	False
CG34021	CG34021	0.008677866999999999	False
Nrt	CG9704	7.765573465	False
lncRNA:CR34052	CR34052	0.0	False
CG34033	CG34033	0.0	False
CG33465	CG33465	0.011297908	False
lncRNA:CR34046	CR34046	0.019306873999999998	False
brat	CG10719	60.24363923	False
brm	CG5942	12.51233209	True
brk	CG9653	1.901049367	False
bs	CG3411	0.101026954	False
bsh	CG10604	0.0	False
bsk	CG5680	82.05836331	False
CG42797	CG42797	2.169325881	False
BTBD9	CG1826	0.871756722	False
psq	CG2368	16.52748421	False
fru	CG14307	2.001145841	False
CG9471	CG9471	1.292251579	False
CG3597	CG3597	5.000229839	False
bip1	CG7574	3.1719573039999998	False
babos	CG3624	38.21975820000001	False
Bacc	CG9894	1021.55269	False
BBS1	CG14825	0.0	False
btz	CG12878	1.597605889	False
Catsup	CG10449	25.72269432	False
PCB	CG1516	3.0646747060000004	False
Fkbp14	CG9847	1.716616128	False
CCT5	CG8439	37.27008706	False
wal	CG8996	224.0048174	False
rdgBbeta	CG17818	19.01016029	False
CG16984	CG16984	0.512679374	False
CG30389	CG30389	9.96956109	False
Vha100-3	CG30329	0.0	False
CG6310	CG6310	0.856707533	False
CG6966	CG6966	4.035557103	False
CG13949	CG13949	0.046757970999999995	False
CG13989	CG13989	0.0	False
CG17344	CG17344	0.0	False
CG14053	CG14053	0.104426117	False
CG13405	CG13405	0.003627289	False
CG30284	CG30284	0.085827302	False
CG30385	CG30385	0.86372899	False
CG6527	CG6527	0.0	False
CG42336	CG42336	233.6820358	False
Tim17b1	CG1158	0.222661104	False
CG11226	CG11226	0.01043159	False
pdm3	CG42698	4.475301814	False
CG17931	CG17931	0.523925466	False
CG32181	CG32181	0.390419285	False
CG8204	CG8204	2.876065875	False
asRNA:CR32252	CR32252	0.07542841900000001	False
CG32219	CG32219	0.24839499999999998	False
CG31286	CG31286	0.0	False
CG32299	CG32299	0.0	False
CG31459	CG31459	0.0	False
Cdep		85.41624803	False
Cdep		0.265072159	False
CG15296	CG15296	0.0	False
CG7650	CG7650	0.47959837299999997	False
CG30357	CG30357	0.707780744	False
asRNA:CR31429	CR31429	0.016879506000000002	False
CG32081	CG32081	0.040962091	False
CG5968	CG5968	0.153646156	False
CG12963	CG12963	0.7799028090000001	False
CG31875	CG31875	0.052723322999999996	False
CG3927	CG3927	0.0	False
CG32407	CG32407	64.74662169	False
CG31717	CG31717	53.12614457	False
CG33170	CG33170	424.49969649999997	False
PGRP-SA	CG11709	0.7186807270000001	False
CG13021	CG13021	0.0	False
Vav	CG7893	18.62449151	False
CG12182	CG12182	0.943488213	False
Dic1	CG8790	40.27395958	False
CG2082	CG2082	12.62249017	False
CG8230	CG8230	12.33788726	False
pdgy	CG9009	24.86829604	False
cindr	CG31012	82.20927874	False
CG12106	CG12106	4.27429131	False
CG17712	CG17712	3.4893056189999996	False
drpr	CG2086	214.567319	False
Exn	CG42665	17.75314335	False
CHKov1	CG10618	69.4110177	False
CG42784	CG42784	16.60016212	False
lncRNA:CR33963	CR33963	0.249843416	False
GstE12	CG16936	1484.481684	False
CG14997	CG14997	86.31114131	False
Trpm		5.3166549530000005	False
Trpm		0.16598180699999998	False
GCS2alpha	CG14476	51.59448643	False
GlcAT-I	CG32775	5.887902979	False
CG6424	CG6424	23.63650959	False
Tsp42Ea	CG18817	8.501651608	False
CG9005	CG9005	227.3583195	False
CG6191	CG6191	8.90572001	False
CG45002		0.002749933	False
CG45002		0.0	False
CG14989	CG14989	78.44461645	False
lncRNA:CR42862	CR42862	159.2678274	False
mxt	CG2950	9.449101555	False
btsz		0.0	False
btsz		11.93706887	False
Cadps	CG33653	0.723628325	False
CG46339	CG5518	17.28831917	False
FASN1	CG3523	26.08888703	False
cert	CG7207	33.25097044	False
mod(mdg4)	CG32491	109.92032720000002	False
CG33293	CG33293	0.038257511	False
CG9338	CG9338	3.66388279	False
CG5498	CG5498	7.530593187000001	False
CG3149	CG3149	4.669571285	False
Evi5	CG11727	5.079621919	False
CG33523	CG33523	0.55097803	False
zormin	CG33484	47.96211263	False
Drsl5	CG10812	0.0	False
chrb	CG7533	24.47352299	False
Axud1	CG4272	45.61361668	False
mbf1	CG4143	178.7794987	False
CG15309	CG15309	242.70651370000002	False
CG10863	CG10863	9.085573255	False
CG6495	CG6495	37.76082145	False
CG43755	CG43755	0.098920541	False
Irbp18	CG6272	7.377045467	False
CG1927	CG1927	5.709430907000001	False
bdl	CG16857	0.006924341	False
rgn	CG6014	49.31178698	False
MESK2	CG15669	8.112078222000001	False
CG32099	CG32099	3.8188754910000005	False
CG32026	CG32026	0.0	False
mRpL33	CG3712	31.229222999999998	False
CG6115	CG6115	220.3963363	False
MtnA	CG9470	448.5226208000001	False
CG30090	CG30090	1.337526161	False
Prosap	CG30483	268.084493	False
CG17230	CG17230	0.7744721809999999	False
CG32106	CG32106	0.0	False
Glut4EF	CG34360	3.809372522	False
Ih	CG8585	9.989384304	False
CG31098	CG31098	84.62247918	False
Pfdn6	CG7770	40.2038682	False
CG8786	CG8786	2.625649081	False
Pka-R2	CG15862	51.63527382	False
trol	CG33950	207.3390695	False
Vap33	CG5014	289.3833944	False
sqd	CG16901	152.75169590000002	False
CG31635	CG31635	141.3593503	False
CG11357	CG11357	7.53856916	False
SrpRbeta	CG33162	1.2233649309999999	False
Scamp	CG9195	3.554336415	False
CG33155	CG33155	2.568984392	False
mRpL53	CG30481	0.0	False
ckn	CG12424	11.24336158	False
Tsp42Eg	CG12142	374.8154534	False
CG7370	CG7370	0.0	False
hang	CG32575	0.843687999	False
CG32280	CG32280	37.70144512	False
Cyp1	CG9916	4112.430569	False
CG14715	CG14715	1.200474405	False
CG5969	CG5969	5.743798097000001	False
CG32054	CG32054	2.821220512	False
CG8860	CG8860	4.569655905	False
lncRNA:CR30055	CR30055	9.356857701000001	False
Coprox	CG3433	4.866948078	False
Rpb11	CG6840	70.43787529	False
Spn	CG16757	11.01163946	False
SmF	CG16792	7.37403428	False
CG32266	CG32266	0.0	False
mRpS10	CG4247	4.093831431	False
CG33502	CG33502	0.0	False
CheA75a	CG7313	0.0	False
CRMP	CG1411	0.6879331909999999	False
gem	CG30011	30.25479996	False
CG10970	CG10970	2.8310131339999995	False
myo	CG1838	96.42087766	False
olf186-F	CG11430	29.56918601	False
CG3719	CG3719	87.43007909	False
Fer3	CG6913	0.0	False
anne	CG32000	37.62149593	False
caps	CG11282	616.6594752000001	False
RhoGAP71E	CG32149	25.35430589	False
dUTPase	CG4584	29.89755603	False
up	CG7107	1.057597085	False
Pdk	CG8808	15.39046907	False
Unr	CG7015	40.33373667	False
CG40160	CG40160	1.195501946	False
CG8009	CG8009	15.59948627	False
Cse1	CG13281	333.6602405	False
CG31673	CG31673	29.16118086	False
COX7C	CG2249	87.01480179999999	False
MED6	CG9473	4.137382571	False
MESK4	CG31447	0.130103569	False
lncRNA:CR32385	CR32385	3.0095451580000003	False
Nup93-1	CG11092	91.93689126	False
botv	CG15110	5.207025786	False
Sap130	CG11006	21.00580559	False
CG7600	CG7600	17.56950682	False
Dp1	CG5170	178.3140663	False
tapas	CG8920	25.73442638	False
CG3909	CG3909	3.325330568	False
l(1)G0045	CG32763	5.796107506	False
Vha100-2	CG18617	60.10028054	False
LanB1	CG7123	135.7065041	False
Rif1	CG30085	1.030973532	False
TBCD	CG7261	2.02727381	False
sdk	CG5227	0.421733194	False
CG11050	CG11050	26.39203484	False
Tnks	CG4719	0.987983251	False
Usp1	CG15817	94.02334495	False
EDTP	CG6542	5.66917732	False
CG11970	CG11970	119.4823811	False
pAbp		3407.6356490000003	False
GlyP	CG7254	10.03613889	False
Spec2	CG14672	0.066946132	False
Slimp	CG31133	2.262446319	False
Wsck	CG31127	14.52396324	False
wde	CG12340	8.747711553	False
CR14033	CR14033	0.23909570300000002	False
dbr	CG11371	17.89888586	False
Patr-1		0.19153602	False
out	CG8062	0.179113545	False
PPP4R2r	CG2890	10.59587739	False
CG12877	CG12877	9.355164519	False
AdSS	CG17273	3545.6461159999994	False
Hmt4-20	CG13363	28.28745663	False
prel	CG8806	508.68589789999993	False
Spc25	CG7242	2.548057777	False
tun	CG8253	27.75319392	False
grsm	CG7340	496.3506176	False
ReepA	CG42678	45.89193978	False
CG8038	CG8038	21.61941154	False
pico	CG11940	38.56234145	False
CG8661	CG8661	0.568077898	False
CG2444	CG2444	0.0	False
CG17754	CG17754	25.24834586	False
Drs	CG10810	6.335878838999999	False
CG31274	CG31274	0.0	False
CG12057	CG12057	0.09465975800000001	False
CG4363	CG4363	1.7892841380000002	False
CG5246	CG5246	72.72409444	False
Pcd	CG1963	2.069579836	False
CG17834	CG17834	0.253576855	False
Mur29B	CG31901	5.173074826000001	False
CG14457	CG14457	1.474035072	False
CG33494	CG33494	2.3480191130000003	False
CG7694	CG7694	0.819845597	False
CG1421	CG1421	0.0	False
CG12730	CG12730	81.13813482	False
lncRNA:CR32027	CR32027	3.6282270089999997	False
sosie	CG13636	0.12326947099999999	False
lin-28	CG17334	92.50689320000001	False
CG5804	CG5804	3.3782975160000004	False
CG31810	CG31810	2.875933445	False
CG32147	CG32147	69.7610311	False
Fdx2	CG1319	6.463843953	False
CG15168	CG15168	105.43456359999999	False
HipHop	CG6874	29.97154564	False
Mgstl	CG1742	13.27878357	False
LSm3	CG31184	2.494241667	False
CG32243	CG32243	232.0243935	False
pxb	CG33207	7.43907366	False
CG31109	CG31109	39.24398856	False
beat-IIa	CG14334	9.063617681	False
CG5174	CG5174	67.41567093	False
CG15390	CG15390	7.892811287000001	False
mRpL41	CG12954	2.815494552	False
CG11825	CG11825	2.912518954	False
CG30403	CG30403	0.7490107229999999	False
CG33108	CG33108	0.286456107	False
CG13197	CG13197	5.255853237	False
CG32170	CG32170	18.56764797	False
HmgZ	CG17921	6.402911841	False
CG12895	CG12895	2.80805797	False
CG42258	CG42258	68.67312226	False
CG32576	CG32576	235.246506	False
CG16985	CG16985	654.4658326	False
CG13827	CG13827	2.617695494	False
mthl14	CG32476	2.837332775	False
CG8629	CG8629	0.0	False
CG13551	CG13551	251.2647216	False
mRpL49	CG4647	1.3778449380000002	False
Lmpt	CG42679	104.7046885	False
Opbp	CG30443	2.969664552	False
CG31446	CG31446	0.22294814	False
CG32115	CG32115	225.066485	False
CG15043	CG15043	13.33105742	False
mRpL17	CG13880	2.743866096	False
TfIIA-S	CG5163	89.67521021	False
CG31715	CG31715	295.9503871	False
Kaz-m1	CG8342	1.077593311	False
Mpp6	CG9250	0.030701365	False
ps	CG42670	409.2739566	False
Srp14	CG5417	8.346889969	False
CG32006	CG32006	0.0	False
CG7394	CG7394	15.68451899	False
CR15345	CG15345	0.094070465	False
mRpL12	CG5012	2.660258357	False
CG30339	CG30339	2.645536516	False
CG30022	CG30022	2.171114475	False
bcn92	CG3717	5.74553786	False
GramD1B	CG34394	0.760524263	False
CG8177	CG8177	13.27025931	False
CG14812	CG14812	4.41164999	False
CG6610	CG6610	4.567118502	False
CG32736	CG32736	0.0	False
CG13738	CG13738	0.008709556	False
GstT1	CG30000	2.518251152	False
CG32373	CG32373	0.030841777999999997	False
CG13339	CG13339	10.44618453	False
Sec16	CG32654	2.31663034	False
CG31808	CG31808	32.45005095	False
CG45050		0.19647816899999998	False
CG45050		1068.495969	False
CG32335	CG32335	0.41922950600000003	False
CG30496	CG30496	7.392910443	False
Chchd2	CG5010	16.04186238	False
Tsp42En	CG12839	1.348653326	False
CG17574	CG17574	53.40888962	False
Tim17a2	CG14666	0.057222555	False
SdhC	CG6666	33.41729178	False
CG7720	CG7720	17.65594574	False
fabp	CG6783	23.12007185	False
CG30033	CG30033	0.003208071	False
CG3603	CG3603	2.84536316	False
Orcokinin	CG13565	442.45524129999995	False
mRpL55	CG14283	6.844928257	False
mRpS6	CG15016	6.143324545	False
CG43347	CG43347	0.008973756999999999	False
mRpS28	CG5497	7.219800403	False
CG15083	CG15083	83.99442813	False
CG16756	CG16756	0.272298845	False
CG18622	CG18622	6.01628881	False
CG32687	CG32687	12.74842336	False
CG17360	CG17360	2.932988268	False
CecC	CG1373	0.625319804	False
ptc	CG2411	0.0008247269999999999	False
CG12483	CG12483	0.0	False
CG13315	CG13315	10.17332584	False
Ctr1A	CG3977	9.00419624	False
COX5B	CG11015	19.07413193	False
egr	CG12919	502.0175215	False
CG4250	CG4250	59.29827565	False
His4r	CG3379	2315.468141	False
CG17734	CG17734	135.13056730000002	False
CG12279	CG12279	2.5624681430000003	False
CG33169	CG33169	0.9116096690000001	False
CG32368	CG32368	8.786962622	False
CG33946	CR33946	0.0	False
CG14777	CG14777	2.506007009	False
CG30373	CG30373	2.7545053239999997	False
CG31324	CG31324	31.98259382	False
CG32695	CG32695	1.192708262	False
Gadd45	CG11086	7.859498857	False
Ziz	CG42533	0.208174246	False
Cys	CG8050	195.23201709999998	False
REPTOR-BP	CG18619	3.372257503	False
EbpIII	CG11390	0.087237599	False
CG43337	CG43337	0.0	False
CG6006	CG6006	8.603411427000001	False
ITP	CG13586	26.01943645	False
PH4alphaEFB	CG31022	1.62737505	False
Tim8	CG1728	15.13283299	False
CG2064	CG2064	548.5847352999999	False
mahj	CG10080	8.090783469	False
CG15820	CG15820	0.0	False
lncRNA:CR31044	CR31044	4.514369473	False
CG13784	CG13784	93.82252631	False
Tango14	CG4775	5.685878197999999	False
CG14882	CG14882	1.762660315	False
CG31174	CG31174	4.900963627	False
Arc2	CG13941	8.066933977	False
CG4210	CG4210	1.562520741	False
jim	CG11352	31.58387198	False
l(3)neo38		49.44612704	False
pirk	CG15678	30.50872726	False
CG7484	CG7484	26.30764385	False
CG18661	CG18661	9.347142083	False
CG33331	CG33331	6.752413335	False
CG30010	CG30010	0.93661251	False
CG5569	CG5569	4.43157638	False
CG30428	CG30428	21.04287477	False
bves	CG32513	192.36436519999998	False
l(3)87Df	CG7620	2.526287961	False
BCL7-like	CG17252	9.065996838	False
Bx		0.07600892299999999	False
Bx		0.0	False
mib2	CG17492	82.30641318	False
Best1	CG6264	1.927875851	False
Best3	CG12327	0.0	False
Itgbn	CG1762	3.250991407	False
bin3	CG8276	0.253011076	False
bif	CG1822	8.029666052	False
Galphao	CG2204	10.81405352	False
sax	CG1891	9.584794777	False
sbb	CG5580	42.21664357	False
cry	CG3772	1.38030895	False
boca	CG30498	27.4540947	False
boi	CG32796	78.80570854	False
bonsai	CG4207	40.02827505	False
bru2	CG43065	90.10845698	False
BRWD3	CG31132	1.172647994	False
Btk29A	CG8049	40.96489635	False
CG2846	CG2846	24.25588337	False
alpha-Est4	CG1082	4.2834395569999995	False
C3G	CG42328	50.28312293	False
COX4	CG10664	241.7398352	False
Csk	CG42317	1.4730845080000001	False
Egfr	CG10079	2.509375384	False
Src64B	CG7524	13.82536726	False
CG42237	CG42237	0.0	False
C1GalTA	CG9520	13.73954404	False
RpS3A	CG2168	135.3069971	False
Ssb-c31a	CG8396	14.24322976	False
Drep4	CG9414	3.114298733	False
CG11284	CG11284	11.76955988	False
CalpB	CG8107	17.4239281	False
Nup214	CG3820	15.1758807	False
Cap-H2	CG14685	9.441001604	False
CAP	CG18408	2289.868491	False
cic	CG43122	3.762464009	False
Decay	CG14902	19.59111889	False
Dredd	CG7486	0.395290304	False
Cat	CG6871	28.67564583	True
cathD	CG1548	145.2703871	False
Cp1	CG6692	36.98322966	False
Cbl	CG7037	1993.328328	False
nej	CG15319	35.14262988	False
CG31960	CG31960	0.0	False
CG9406	CG9406	0.0	False
CG30378	CG30378	0.0	False
CG13898	CG13898	0.0	False
Cbs	CG1753	7.400681222	False
CG1172	CG1172	2.211959712	False
CG3838	CG3838	2.10067614	False
Cc2d2a	CG43370	1.119620099	False
M1BP	CG9797	18.8670182	False
CTCF	CG8591	14.58654132	False
Ccs	CG17753	2.183552345	False
Ccdc56	CG42630	0.0	False
Cpr	CG11567	8.571549701	False
Pcyt1	CG1049	88.22857043	False
crq	CG4280	14.79612741	False
NTPase	CG3059	29.21116683	False
cdc14	CG7134	0.937072445	False
Cdc42	CG12530	39.49221686	False
Cks30A	CG3738	19.50720325	False
dap	CG1772	46.97084885	False
CecA1	CG1365	0.023932997	False
cer	CG10460	193.2258537	False
CG3689	CG3689	39.02045917	False
CycG	CG11525	291.57327599999996	False
CG1907	CG1907	7.163179413	False
CG2017	CG2017	98.45912796	False
Baldspot	CG3971	23.91885811	False
CG4313	CG4313	0.037646753	False
cnn	CG4832	19.0089832	False
Pdha	CG7010	1151.800891	False
Mdh2	CG7998	286.4425917	False
Chd64	CG14996	514.6221403	False
fkh	CG10002	168.2424071	False
Zip71B	CG10006	1.161189703	False
CG10011	CG10011	7.798013179	False
Drgx	CG34340	0.0	False
CR31958	CG31958	0.0	False
Fak	CG10023	118.71303640000001	False
CG10035	CG10035	0.0	False
CG43773	CG43773	0.596402952	False
CG43774	CG43774	2.910477313	False
GstD1	CG10045	787.6931806	False
CG10051	CG10051	0.106377344	False
Galphai	CG10060	24.03392758	False
CG10064	CG10064	0.0007958589999999999	False
CG10068	CG10068	10.04919155	False
CG42672	CG42672	14.05327576	False
CG10082	CG10082	51.66231448	False
Abp1	CG10083	1.632796822	False
CG10086	CG10086	4.603530849	False
Psa	CG1009	36.48038337	False
Tim17a1	CG10090	0.082774511	False
GstD9	CG10091	3.910858272	False
CG10098	CG10098	13.26275356	False
PRAS40	CG10109	3.961798355	False
Cpsf160	CG10110	5.98732731	False
ttv		69.96364896	False
LamC	CG10119	244.1630163	False
Men	CG10120	7.432721862999999	False
tra2	CG10128	2.034927085	False
Sec61beta	CG10130	123.00236480000001	False
CG10137	CG10137	0.404657411	False
robl62A	CG1014	0.010780956000000001	False
CG10147	CG10147	0.116443949	False
GILT2	CG10157	0.8272139359999999	False
Ldh	CG10160	28.42991898	False
CG33158	CG33158	104.681506	False
CG10164	CG10164	0.0	False
CG10165	CG10165	23.98704055	False
CG33054	CG33054	0.22964433899999998	False
CG10168	CG10168	0.0	False
grnd	CG10176	0.35998981399999996	False
CG10184	CG10184	20.51740967	False
CG31145	CG31145	23.2755583	False
Mlp84B	CG1019	0.216409678	False
CG33111	CG33111	8.736058854	False
mtd	CG32464	157.6158921	False
Nup98-96	CG10198	10.23617099	False
Dmtn	CG1021	30.46213289	False
tst	CG10210	2.398765444	False
Mhcl	CG31045	59.65716668	False
CG33506	CG33506	0.314911313	False
Pde11	CG34341	1.234828037	False
CG10232	CG10232	0.047711393	False
LanA	CG10236	69.20521089	False
PI4KIIIalpha	CG10260	71.57045490000002	False
godzilla	CG10277	20.81735822	False
GATAe	CG10278	12.46165973	True
CG10283	CG10283	2.288414412	False
Pak	CG10295	79.16747477	False
CG10300	CG10300	0.402750173	False
CG10301	CG10301	0.7460026120000001	False
CG10321	CG10321	5.268737257	False
spi	CG10334	600.0822637	False
CG10337	CG10337	5.105398714	False
CG10347	CG10347	5.054770175	False
CG33116	CG33116	1.03942678	False
ref(2)P	CG10360	13.32946545	False
CG10362	CG10362	0.036690107	False
Tep4	CG10363	19.4965407	False
msb1l	CG10364	5.682828346	False
CG10365	CG10365	9.539265335	False
mbc	CG10379	100.7727615	False
CG10405	CG10405	0.021966503	False
INPP5E	CG10426	1.4430077940000001	False
CG10431	CG10431	4.483585066	False
CG10433	CG10433	2.216036542	False
Hil	CG30147	15.08615317	False
twz	CG10440	0.20390652399999998	False
CG30283	CG30283	16.69683866	False
CG10479	CG10479	12.29599932	False
vn	CG10491	15.09775179	False
CG10494	CG10494	0.07492125200000001	False
TAF1C-like	CG10496	1.295914064	False
Sdc	CG10497	39.4615903	False
CG30392	CG30392	4.650797687	False
Sgf29	CG30390	1.9988991319999998	False
CG10512	CG10512	8.602203251	False
CG10513	CG10513	0.34889797200000006	False
CG10514	CG10514	0.09197937	False
CG33056	CG33056	1.0146212890000001	False
sti	CG10522	3.861145577	False
CG10527	CG10527	31.27324827	False
Elp1	CG10535	1.7669944340000001	False
CG43427	CG43427	38.91322046	False
CG10543	CG10543	38.62882622	False
ICA69	CG10566	0.655089641	False
ko	CG10573	2.998852613	False
siz	CG32434	338.67163839999995	False
Eip63E	CG10579	259.7306107	False
fng	CG10580	9.203828009	False
CG10581	CG10581	0.325364186	False
CG10585	CG10585	8.332750107	False
CG10589	CG10589	0.0	False
Karybeta3	CG1059	53.96527542	False
Msr-110	CG10596	0.427329233	False
Ret	CG14396	1.475691782	False
fbp	CG31692	2.2186394369999998	False
Tsf2	CG10620	0.870208777	False
nst	CG10627	14.19125928	False
CG31102	CG31102	13.77527237	False
Nak	CG10637	74.12464808	False
L2HGDH	CG10639	111.9460426	False
Swip-1	CG10641	0.570924005	False
Klp64D	CG10642	7.906937526	False
lama	CG10645	10.03333688	False
CG10646	CG10646	1.487688315	False
CG10654	CG10654	0.036917404	False
CG10660	CG10660	21.25421538	False
sick	CG43720	7.553246832999999	False
CG10669	CG10669	0.608084838	False
CHKov2	CG10675	13.05944096	False
CG10681	CG10681	3.433331407	False
l(2)37Cc	CG10691	215.68855019999998	False
CG10694	CG10694	0.061933802999999996	False
Pat1	CG10695	0.448714468	False
Lim3	CG10699	0.586171871	False
Moe	CG10701	76.91968074	False
Syx1A	CG31136	29.24855923	False
CG10734	CG10734	0.0	False
Tgi	CG10741	12.98247768	False
stv	CG32130	32.31657208	False
CG10749	CG10749	0.0	False
CG10752	CG10752	0.0	False
drl	CG17348	0.355858144	False
CG10764	CG10764	0.026052914	False
Fur1	CG10772	2.5698335759999997	False
dnc	CG32498	598.247023	False
CG10793	CG10793	0.07113506	False
CG10795	CG10795	4.948350124	False
Myc	CG10798	420.27310020000004	False
Nha1	CG10806	1.221502077	False
CG10809	CG10809	4.300640475	False
Rheb	CG1081	7.3129676120000005	False
Drsl2	CG32279	2.19408593	False
CG10827	CG10827	0.138860615	False
CG32264	CG32264	34.27117881	False
ppk27	CG10858	0.012512174	False
CG10862	CG10862	0.0	False
CG31928	CG31928	0.0	False
p53	CG33336	26.83402381	False
CG10877	CG10877	0.439039025	False
alpha-Est5	CG1089	1.753551637	False
E(bx)	CG32346	34.62300841	False
tou	CG10897	61.59647562	False
CG10910	CG10910	0.06011244599999999	False
CG10911	CG10911	0.38816912600000003	False
CG10912	CG10912	1.4815023680000001	False
Pepck2	CG10924	1.6944031119999998	False
dpr14	CG10946	0.082805145	False
niki	CG10951	0.0	False
CG10960	CG10960	11.11232425	False
CG10962	CG10962	0.634395898	False
sni	CG10964	21.5707333	False
rdgA	CG42667	1.720354543	False
Hip1	CG10971	12.38851096	False
jagn	CG10978	14.24869943	False
stg1	CG33670	0.0	False
Grip91	CG10988	5.811400831	False
Dap160	CG1099	29.67900392	False
Pdcd4	CG10990	137.65204169999998	False
CG10996	CG10996	0.0	False
Clic	CG10997	119.79893670000001	False
Kdm2	CG11033	9.625460259	False
CG11034	CG11034	0.096077235	False
CG11041	CG11041	0.0	False
COX5BL	CG11043	0.16076399	False
CG11060	CG11060	0.052201555	False
CG11068	CG11068	1.995827587	False
mamo		70.30255196	False
mamo		186.9497897	False
CG30384	CG30384	0.033159482000000004	False
pk	CG11084	0.764888795	False
dsx	CG11094	0.8509121829999999	False
inaE	CG33174	3.4281403060000004	False
Tango1	CG11098	7.031597774	False
Mes2	CG11100	11.01156304	False
CG11113	CG11113	0.0	False
CG42249	CG42249	2.9476989419999997	False
slif	CG11128	0.159313159	False
Yp3	CG11129	0.35802061799999996	False
CG11141	CG11141	27.79469912	False
Inos	CG11143	33.57249066	False
CG11158	CG11158	0.494555391	False
Eaf	CG11166	12.32994759	False
CG11170	CG11170	0.759946632	False
NFAT	CG11172	1.8729421309999998	False
cup	CG11181	0.0	False
DCP1	CG11183	1.5913606390000001	False
Upf3	CG11184	8.642795614	False
Trf2	CG18009	138.3145118	False
CG11200	CG11200	2.067727016	False
ppk6	CG11209	0.364932376	False
alpha-Est8	CG1121	0.001960918	False
CG11210	CG11210	80.81109199	False
PIP82	CG11219	0.960818081	False
hpo	CG11228	20.54972879	False
Oseg6	CG11237	0.03067535	False
l(3)04053	CG11238	2.176520829	False
CG11241	CG11241	10.9563123	False
TBCB	CG11242	10.03387293	False
sens-2	CG31632	1.5251400880000001	False
Rpb8	CG11246	23.49712942	False
CG11247	CG11247	22.76143468	False
AdenoK	CG11255	579.2442347	False
CG11257	CG11257	0.709513875	False
mRpL20	CG11258	85.51669668	False
CG11262	CG11262	0.0	False
CG11267	CG11267	159.2400658	False
ste14	CG11268	1.891181759	False
CG11275	CG11275	4.369076411	False
alpha-Est9	CG1128	40.33049181	False
CG11294	CG11294	0.081053291	False
l(2)dtl	CG11295	0.15016658800000002	False
sa	CG11308	0.058581814	False
CG11309	CG11309	10.45670009	False
alpha-Est10	CG1131	56.86734368	False
CG11317	CG11317	0.106834674	False
CG11318	CG11318	12.06966159	False
Spn27A	CG11331	29.14724363	False
Loxl1	CG11335	0.43307430799999996	False
CG34347	CG34347	0.9294552559999999	False
Cip4	CG15015	57.23743795	False
DOR	CG11347	104.4178065	False
CG11353	CG11353	2.018605124	False
CG11362	CG11362	0.082150246	False
CG11367	CG11367	0.600079033	False
CG32454	CG32454	0.0	False
CG11369	CG11369	0.0	False
galectin	CG11372	15.39531335	False
CG11374	CG11374	0.82950673	False
CG11388	CG11388	12.53970471	False
eIF4E7	CG32859	0.029152469	False
CG11396	CG11396	4.089777243	False
CG11399	CG11399	3.019929798	False
CG11407	CG11407	0.037218348	False
CG32812	CG32812	0.6894002920000001	False
Svil	CG13800	0.291680333	False
Svil	CG33232	30.36018744	False
Svil	CG42669	9.347832573	False
CG11414	CG11414	28.05908667	False
Tsp2A	CG11415	4.057902811	False
CG11438	CG11438	0.0	False
laza	CG11440	0.585337621	False
CG32813	CG32813	26.44352011	False
CG11447	CG11447	0.401023457	False
CG11449	CG11449	0.0	False
net	CG11450	0.8969219970000001	False
CG11453	CG11453	1.00782858	False
ND-15	CG11455	55.88478517	False
CG1146	CG1146	3846.5757479999997	False
CG31213	CG31213	0.0	False
Snp			False
gw	CG31992	191.03867209999999	False
ras	CG1799	14.9795704	False
CG11486	CG11486	11.13561464	False
mRpL10	CG11488	5.222921758	False
Ptp99A	CG11516	51.50283846	False
RpL6	CG11522	1268.168241	False
Strip	CG11526	2.7692244510000004	False
Asator	CG11533	1.320303963	False
CG11537	CG11537	29.95808406	False
CG11550	CG11550	0.0	False
Ddr	CG33531	0.081351594	False
l(1)G0469	CG32597	8.06841054	False
CG11597	CG11597	1.679985705	False
Tim13	CG11611	0.0	False
nkd	CG11614	4.375108807	False
CG11619	CG11619	0.224051571	False
step	CG11628	4.00026109	False
CG11629	CG11629	0.0	False
CG11630	CG11630	0.0	False
CG31612	CG31612	26.48514381	False
TRAM	CG11642	51.45801841	False
Dph1	CG11652	2.500534491	False
CG11658	CG11658	34.61798103	False
mle	CG11680	8.237596945	False
Mical	CG33208	33.59126672	False
CG32473	CG32473	42.84724171	False
CG11699	CG11699	93.25646396	False
CG11703	CG11703	0.044732734	False
CG11737	CG11737	13.236452499999999	False
CG31259	CG31259	0.48307361	False
CG31454	CG31454	2.495309317	False
spg	CG31048	0.007533934	False
CG11755	CG11755	10.00037989	False
CG34348	CG34348	0.250259045	False
Kap3	CG11759	30.35327885	False
trsn	CG11761	10.83094644	False
RanBPM	CG42236	46.87511077	False
CG42342	CG42342	2.1867559880000003	False
pyd	CG43140	42.38210361	False
LysB	CG1179	2.9215114069999997	False
CG11791	CG11791	65.90385656	False
chn	CG11798	9.046522555	False
FoxK	CG11799	18.71916216	False
ced-6	CG11804	4.174980737	False
CG11811	CG11811	8.943747300000002	False
mv		0.22008284600000003	False
CG11815	CG11815	6.196654132999999	False
nAChRbeta3	CG11822	757.0223079	False
CG11828	CG11828	0.0	False
rempA	CG11838	0.050964477	False
dmpd	CG11866	1.924268841	False
Elp2	CG11887	94.76130508	False
CG43143	CG43143	25.86133809	False
CG11873	CG11873	8.969504344	False
CG11878	CG11878	1.280225843	False
Ctl2	CG11880	42.21346303	False
dgt6	CG11881	0.172061004	False
CG11892	CG11892	0.35206304200000005	False
CG11893	CG11893	3.623677745	False
m-cup	CG11896	0.19402659100000003	False
CG11911	CG11911	2.010876176	False
CG11912	CG11912	0.061517595999999994	False
Pex6	CG11919	0.0	False
CG11927	CG11927	2.232968915	False
Hers	CG32529	72.09085366	False
Nup205	CG11943	8.228858168	False
CG11951	CG11951	0.0	False
CG11961	CG11961	6.728660305	False
CG11964	CG11964	26.57486914	False
ect	CG6611	0.315664887	False
RagA-B	CG11968	0.35230404299999996	False
CG11986	CG11986	0.25994031100000003	False
hyx	CG11990	9.456170412999999	False
Rel	CG11992	159.1810389	False
Mst85C	CG11993	0.61850864	False
CG11997	CG11997	0.0	False
spartin	CG12001	4.273780114	False
Mms19	CG12005	1.096467101	False
kst	CG12008	201.8218583	False
Ids	CG12014	0.10458141800000001	False
CG12016	CG12016	0.0	False
Cdc37	CG12019	38.33940828	False
Tmhs	CG12026	36.14751247	False
dar1	CG12029	0.366968354	False
Gale	CG12030	86.97333846	False
CG32278	CG32278	21.11210581	False
CG32281	CG32281	0.35643044100000004	False
CG12035	CG12035	0.00046681800000000003	False
CG12054	CG12054	5.864477083	False
CG12056	CG12056	0.064044201	False
CG12065	CG12065	1404.525028	False
sro	CG12068	0.211223329	False
CG12071	CG12071	4.468122641	False
wts	CG12072	0.9642401759999999	False
PIG-C	CG12077	0.012022642	False
CG1208	CG1208	0.22434916600000002	False
CG12081	CG12081	1.3841182509999999	False
cue	CG12086	7.164789671	False
Iml1	CG12090	7.273104582999999	False
Ir62a	CG33971	0.035928418	False
CG12091	CG12091	16.00287995	False
Sox100B	CG15552	11.88497501	False
CG12104	CG12104	7.726449286	False
Ppt1	CG12108	5.331155418	False
Pld	CG12110	16.59567757	False
Sptr	CG12117	10.37830149	False
CG12118	CG12118	2.3395041869999997	False
p130CAS	CG1212	19.81161952	False
t	CG12120	0.51776244	False
CG12128	CG12128	0.25904146	False
CG1213	CG1213	13.2628797	False
Pal1	CG12130	86.26440670000001	False
CG34449	CG34449	12.35351898	False
CG34450	CG34450	0.014753938000000001	False
CG30008	CG30008	0.0	False
tea	CG30007	0.141896625	False
ru	CG1214	0.287428655	False
Prosbeta2R2	CG12161	0.026337608999999998	False
CG12163	CG12163	130.5701135	False
Ppm1	CG12169	0.068299136	False
DNAlig4	CG12176	6.271384804	False
CG12177	CG12177	12.87243087	False
Sgs4	CG12181	0.0	False
Mrtf	CG32296	33.19286919	False
RYBP	CG12190	11.50288371	False
kek5	CG12199	276.26241650000003	False
Kaz1-ORFB	CG1220	0.199040468	False
miple1	CG1221	1.322635525	False
CG32533	CG32533	4.020406105	False
peb	CG12212	957.4277038999999	False
mlt		3618.609882	False
KCNQ	CG33135	0.738679124	False
Dsp1	CG12223	3.372189084	False
CG12224	CG12224	94.44063166	False
Galphaf	CG12232	4.140279233999999	False
l(1)G0156	CG12233	174.1809587	False
lic	CG12244	35.33127772	False
mira	CG12249	712.955762	False
RhoGEF3	CG43976	22.71198358	False
PIG-O	CG12263	0.079463079	False
Nfs1	CG12264	36.89648726	False
Det	CG12265	12.82094553	False
CG12268	CG12268	0.007217565	False
Ptpmeg	CG1228	2.979285055	False
kar	CG12286	5.858256555	False
CG12290	CG12290	12.90091158	False
CG30089	CG30089	0.19355439600000002	False
tw	CG12311	1.039190445	False
JhI-21	CG12317	24.98591468	False
RpS15Ab	CG12324	23.65128052	False
CG12325	CG12325	0.903274441	False
CG12333	CG12333	0.585889486	False
CG12338	CG12338	13.66657546	False
dgo	CG12342	0.462897216	False
CG12343	CG12343	289.12474080000004	False
CG12344	CG12344	0.057118089000000004	False
Paip2	CG12358	4.183807368	False
CG1236	CG1236	14.191170999999999	False
CG46280	CG12360	3.449592722	False
CG46281			False
Dlc90F	CG12363	211.7125063	False
Dh44-R2	CG12370	50.06115052	False
CG12374	CG12374	85.55532554	False
CG12375	CG12375	4.577149371	False
kappaTry	CG12388	0.141820712	False
Non2	CG1240	5274.199323	False
cv	CG12410	1.2347618759999999	False
mIF2	CG12413	1.21107737	False
CG12420	CG12420	0.0	False
CG43658	CG43658	25.94955286	False
raw	CG12437	6.957653359	False
ths	CG12443	0.317438337	False
Ir48c	CG12444	0.0	False
CG1246	CG1246	2.343656677	False
stnB	CG12473	0.0	False
dnr1	CG12489	5.97455864	False
CG12491	CG12491	0.0	False
CG34355	CG34355	0.28160987	False
Usp10	CG32479	93.61210227	False
CG43759	CG43759	8.987187293	False
Zw	CG12529	0.011392006000000001	False
Alr	CG12534	10.35123121	False
CG12535	CG12535	0.029859524	False
CG12560	CG12560	10.32925181	False
CG12576	CG12576	4.0817077369999994	False
Mur82C	CG12586	0.0	False
Cpr64Ad	CG1259	0.6000777110000001	False
kibra	CG33967	8.035267377	False
RpL8	CG1263	2215.0831190000004	False
spri	CG34414	5.756573926000001	False
CG12643	CG12643	5.822474491	False
fred	CG31774	0.01645523	False
CG12689	CG12689	0.0	False
CHES-1-like	CG12690	191.5125983	False
Pmp70	CG12703	73.94978874	False
CG1271	CG1271	0.144371901	False
CG43313	CG43313	0.45356537	False
Smr		15.27092163	False
IP3K2		3.7632976989999998	False
IP3K2		18.3971025	False
CG12725	CG12725	0.0	False
CG1275	CG1275	0.552905579	False
Nxt1	CG12752	13.92940627	False
sano	CG12758	0.074112807	False
fsd	CG12765	0.10786273800000001	False
CG12768	CG12768	0.0	False
CR12798	CR12798	0.0	False
CG12814	CG12814	2.3231315340000003	False
CG12818	CG12818	7.420654711	False
CG12824	CG12824	0.33210940899999997	False
CG12825	CG12825	3.133045389	False
Tsp42Eq	CG12832	2.1047482090000003	False
Tsp42Er	CG12837	0.080474907	False
Tsp42El	CG12840	4953.125285	False
Tsp42Ek	CG12841	12.14005368	False
Tsp42Ef	CG12845	294.7757513	False
CG12863	CG12863	0.49371401200000004	False
Su(var)2-HP2	CG12864	4.907956878999999	False
CG12868	CG12868	2.423926595	False
CG12869	CG12869	0.317272353	False
CG12911	CG12911	0.0	False
CG12913	CG12913	0.0	False
CG12926	CG12926	78.34670931	False
clos	CG42600	0.445787091	False
GstT2	CG30005	1.380804032	False
CG12935	CG12935	3.215244611	False
Lsm10	CG12938	1.040041775	False
Whamy	CG12946	7.221194486	False
CG12947	CG12947	0.596720403	False
CG12948	CG12948	2.3785560219999997	False
CG34409	CG34409	0.090649337	False
CG43367	CG43367	3.781652212	False
Zasp52		3.466098604	False
CG12971	CG12971	0.043261247999999995	False
ebd2	CG12972	37.13050163	False
CG32436	CG32436	0.323483289	False
CG12991	CG12991	8.475208607999999	False
CG12992	CG12992	0.0171368	False
CG13004	CG13004	2.2593803919999997	False
CG32572	CG32572	0.047727307000000004	False
CG13010	CG13010	0.033216559	False
sing	CG13011	1.162026485	False
CG13012	CG13012	0.022594072000000003	False
CG32573	CG32573	0.0	False
CG13026	CG13026	0.028098743	False
CG44836		0.0	False
CG44836		0.13825027	False
CG1304	CG1304	0.0	False
CG13085	CG13085	0.214234167	False
Dh31	CG13094	15.44156023	False
CG13101	CG13101	1.0210081690000001	False
CG13108	CG13108	2.381072125	False
Shawl	CG34366	0.0	False
CG33298	CG33298	68.12411051	False
CG13131	CG13131	0.069506949	False
RluA-1	CG31719	8.318122528	False
CG13157	CG13157	0.0	False
CG30043	CG30043	0.228789105	False
CG42700	CG42700	0.032334693	False
Vha36-2	CG13167	0.0	False
CG33964	CG33964	0.0	False
wash	CG13176	10.36743307	False
pyr	CG13194	0.239188519	False
Sod3	CG9027	11.63126913	False
CG18336	CG18336	0.177876087	False
CG32428	CG32428	73.77529428	False
CG13250	CG13250	0.056642355	False
CG13252	CG13252	8.554529582999999	False
CG42389	CG42389	27.89422415	False
Cyt-c-d	CG13263	0.0	False
mdy	CG31991	5.530213675	False
CG13280	CG13280	0.0	False
CG13284	CG13284	2.407834237	False
CG13295	CG13295	1.83778056	False
Sf3b6	CG13298	83.53800473	False
Mnt	CG13316	19.494854	False
CG13321	CG13321	228.66314690000002	False
CG13324	CG13324	3.6448719460000003	False
CG13325	CG13325	0.0	False
CG42807	CG42807	5.0918660639999995	False
Rpn13	CG13349	22.96194962	False
Ctf4	CG13350	0.805040077	False
CG42288	CG42288	0.055726634000000004	False
CG13361	CG13361	0.011292209	False
Pgcl	CG13374	9.628584887999999	False
RpS13	CG13389	56334.703629999996	False
CG13390	CG13390	1.65935829	False
CG13392	CG13392	0.556540441	False
CG13408	CG13408	0.0	False
CG31431	CG31431	1.2248555890000001	False
Cby	CG13415	0.049332173	False
CG42335	CG42335	1.054781945	False
comm3	CG42334	0.01517548	False
CG33260	CG33260	0.15027865	False
Tdrd3	CG13472	25.22434964	False
HGTX	CG13475	1.65651022	False
Lk	CG13480	0.329010219	False
CG13481	CG13481	0.0	False
CG13482	CG13482	57.76114645	False
Sox21b	CG32139	10.30151662	False
Frl	CG32138	61.21349509	False
Frl	CG43986	42.14532329	False
dj-1beta	CG1349	357.9678394	False
CG13501	CG13501	0.0	False
Vrp1	CG13503	3.433614737	False
CG30269	CG30269	3.010210218	False
CG30273	CG30273	0.257278032	False
CG13560	CG13560	0.0	False
Ir60b	CG42289	0.0	False
CG13604	CG13604	4.483831321	False
Orct2	CG13610	35.15200464	False
mld	CG34100	33.7440082	False
REPTOR	CG13624	518.4068986999999	False
Syx18	CG13626	4.893367396	False
CG31357	CG31357	8.844734346000001	False
CG31111	CG31111	39.57159468	False
CG31104	CG31104	6.556187884	False
CG31300	CG31300	0.131214806	False
CG13658	CG13658	4.116233759	False
CG13659	CG13659	6.060894606000001	False
CG31097	CG31097	2.014214769	False
CG31288	CG31288	2.300511998	False
CecA2	CG1367	0.056006357	False
Dscam4	CG42330	9.029474818999999	False
Ect4	CG43119	15.92621769	False
CG32365	CG32365	23.33915306	False
CG32369	CG32369	550.1121904	False
CG13693	CG13693	0.0	False
CG13698	CG13698	8.663763427000001	False
CG1371	CG1371	5.917493617000001	False
CG32176	CG32176	39.2557302	False
tsh	CG1374	1.175778679	False
CG13741	CG13741	0.0	False
l(1)G0007	CG32604	2.425623135	False
CG13766	CG13766	0.09276921	False
Mnn1	CG13778	6.990165002	False
Pvf2	CG13780	82.77626668	False
Pvf3	CG34378	0.0	False
CG13786	CG13786	0.0	False
RapGAP1		0.0	False
RapGAP1		3.431504665	False
Slob	CG43756	0.32896275199999997	False
CG13810	CG13810	0.0	False
CG42674	CG42674	26.0880947	False
GILT3	CG13822	0.442130511	False
CG4467	CG4467	0.18459112	False
Irk1		0.004210169000000001	False
Irk1		18.19408101	False
CG33110	CG33110	0.0	False
CG34376	CG34376	16.86097685	False
CG13847	CG13847	0.252924659	False
pinta	CG13848	1.689500125	False
SKIP	CG31163	0.53861326	False
CG13868	CG13868	56.70575063	False
CG13871	CG13871	0.001633325	False
CG13876	CG13876	1.05115027	False
CG13877	CG13877	0.0	False
CG42553	CG42553	8.454492326	False
CG42554	CG42554	0.80319949	False
CG13893	CG13893	0.080450105	False
CG13895	CG13895	8.443536115	False
hng3	CG13897	0.159457395	False
CG13907	CG13907	7.396156557	False
sol	CG1391	6.004640094	False
CG13917	CG13917	17.83441075	False
CG13921	CG13921	0.10302918800000001	False
Shroom	CG34379	13.07920468	False
CG13950	CG13950	0.121809752	False
kat80	CG13956	15.83176641	False
smal	CG34380	12.66239657	False
LRR	CG1399	1.764626159	False
Cul5	CG1401	1.474834133	False
CG14014	CG14014	0.0	False
vri	CG14029	69.95542325	False
Tfb5		0.0	False
PsGEF	CG43947	0.214354527	False
Ilp6	CG14049	0.090376068	False
CG14052	CG14052	0.34285721399999997	False
CG1407	CG1407	0.565051129	False
CG14073	CG14073	6.379005696	False
CG14074	CG14074	0.39125009899999996	False
waw	CG1410	0.0	False
CG14100	CG14100	23.19892363	False
ms(3)76Ca	CG14101	0.0	False
CG14120	CG14120	0.414717483	False
CG32104	CG32104	0.285033188	False
CG14131	CG14131	58.23167932	False
CG32091	CG32091	10.93054341	False
bbx	CG1414	1.429711757	False
CG14142	CG14142	1.082679859	False
CG14153	CG14153	0.0	False
CG1416	CG1416	85.24699453	False
CG14160	CG14160	0.879479385	False
Hez	CG14164	0.0	False
CG42268	CG42268	1.081656505	False
Tmc	CG14177	0.0	False
Tmc	CG3280	0.00931091	False
Diedel3	CG34329	0.14182629	False
CG14200	CG14200	9.769771593	False
CG32532	CG32532	0.052684851	False
CG14204	CG14204	0.34085758200000005	False
CG14218	CG14218	6.574424444	False
et	CG14225	0.19379731100000003	False
CG14231	CG14231	57.84101897	False
ms(3)K81	CG14251	0.0	False
CG14252	CG14252	1.77531478	False
CG14253	CG14253	67.57731584	False
CG14269	CG14269	0.0	False
CG1427	CG1427	2.604327089	False
mon2	CG8683	0.486080731	False
PAPLA1	CG8552	6.013421562	False
Ino80	CG31212	0.16798566899999998	False
CG14280	CG14280	0.059314164	False
gukh	CG31043	7.542502473	False
Mpc1	CG14290	28.86710525	False
CG14291	CG14291	0.165090872	False
EndoA	CG14296	2.058542239	False
qin	CG43726	0.026593441000000002	False
CG14312	CG14312	0.37221190600000004	False
CG14316	CG14316	0.0	False
CG14317	CG14317	0.0	False
CG43102	CG43102	0.244747832	False
CG14322	CG14322	3.242915599	False
Atu	CG1433	6.65812848	False
robo2	CG5481	29.35843049	False
CG34383	CG34383	0.831100431	False
CG33509	CG33509	2.054923112	False
ppk13	CG33508	65.41862213	False
sky	CG9339	128.2634602	False
CheB38c	CG14405	0.0	False
[truncated: 2,497 more rows]
